# Supplementary material for: Seasonal Dynamics of Pelagic Mycoplanktonic Communities: Interplay of Taxon Abundance, Temporal Occurrence, and Biotic Interactions
Source: Front Microbiol. 2020 Jun 26;11:1305. doi: 10.3389/fmicb.2020.01305 (PMC7333250; doi:10.3389/fmicb.2020.01305)
Supplement: TABLE S1 — Hydrochemistry and DOC content at Helgoland Roads for the different sampling time points. [file Data_Sheet_4.zip]

Archive with 6 entries (6 files):
- Table S1.XLSX
- Table S2.XLSX
- Table S3.XLSX
- Table S4.FASTA
- Table S5.XLSX
- Table S6.XLSX
