# Supplementary material for: Seasonal Dynamics of Pelagic Mycoplanktonic Communities: Interplay of Taxon Abundance, Temporal Occurrence, and Biotic Interactions
Source: Front Microbiol. 2020 Jun 26;11:1305. doi: 10.3389/fmicb.2020.01305 (PMC7333250; doi:10.3389/fmicb.2020.01305)
Supplement: TABLE S1 — Hydrochemistry and DOC content at Helgoland Roads for the different sampling time points. [file Data_Sheet_4.zip › Table S1.XLSX]

## Sheet: Hydrogeochemistry
Supplementary Table 1: Hydrochemistry and DOC content at Helgoland Roads as measured for the different sampling time points.
NA, not available
Status, not published in https://www.pangaea.de
Date	Salinity [PSU]	Temperature [°C]	pH	DOC [mg/L]	Si(OH)4 [μmol/L]	PO4- [μmol/L]	NO2- [μmol/L]	NO3- [μmol/L]	NOx [μmol/L]	NH4+ [μmol/L]	Status
02/07/2015	31.7319	15.4	8.213	152.177	5.00674	0.390449	0.378223	4.74433	5.12255	0.641745	Unpublished data
09/07/2015	32.3454	14.6	NA	140.424	4.20899	0	0.0589439	3.86709	3.92603	2.72897	Unpublished data
16/07/2015	30.6396	16.8	8.237	NA	4.74831	0.33427	0.0671306	3.16275	3.22988	2.29283	Unpublished data
07/08/2015	32.2644	16.8	8.2	143.695	9.22022	0.0814607	0.27589	4.5856	4.86149	0.392523	Unpublished data
14/08/2015	31.5666	17.5	8.164	139.877	9.69213	0.123596	0.222677	4.31249	4.53517	0.0602285	Unpublished data
20/08/2015	31.8953	17.6	8.126	180.23	13.164	1.24719	0.44781	4.98656	5.43437	6.69574	Unpublished data
03/09/2015	33.0641	17	8.036	144.273	16.1978	2.70787	0.42325	3.01692	3.44017	2.23053	Unpublished data
10/09/2015	31.047	16.6	8.198	277.522	21.1528	1.65449	1.4998	8.95996	10.4598	2.37591	Unpublished data
24/09/2015	33.3122	16.3	8.357	122.964	10.0404	1.27528	0.26361	3.46663	3.73024	1.87747	Unpublished data
01/10/2015	33.2825	16.1	8.38	NA	12.1079	1.86517	0.259517	3.49973	3.75925	0.0706127	Unpublished data
08/10/2015	33.4042	16.2	8.1	NA	8.25393	1.13483	0.22677	3.27867	3.50544	2.61475	Unpublished data
15/10/2015	33.7557	14.3	8.189	NA	5.6809	0.783708	0.198117	2.80696	3.00508	0.890966	Unpublished data
20/10/2015	33.4327	13.9	8.178	NA	10.2989	2.10393	0.390503	4.22443	4.61494	1.83593	Unpublished data
29/10/2015	33.6867	13.4	8.229	NA	9.9618	0.896067	0.525583	3.48022	4.0058	4.21391	Unpublished data
05/11/2015	33.8839	13.3	NA	NA	11.3326	0.966292	0.284077	3.6057	3.88978	1.7217	Unpublished data
12/11/2015	33.7917	13.2	8.239	NA	11.4449	0.994382	0.36185	3.70922	4.07107	2.53167	Unpublished data
19/11/2015	32.7366	11.6	8.21	NA	9.95056	0.896067	0.32501	6.64671	6.97172	4.18276	Unpublished data
26/11/2015	33.1054	10.9	8.313	167.118	19.782	1.41573	0.726156	6.49937	7.22553	3.01973	Unpublished data
03/12/2015	32.8097	9.7	8.05	226.619	22.8831	1.47191	1.1887	9.15502	10.3437	2.01246	Unpublished data
10/12/2015	33.1168	9.5	8.262	NA	17.2652	2.11798	0.857143	8.23205	9.0892	2.02285	Unpublished data
07/01/2016	34.1085	6.5	8.299	233.218	9.65843	0.587079	4.58616	9.36888	13.955	0	Unpublished data
14/01/2016	33.5859	6.5	8.27	NA	13.3326	0.896067	4.2587	12.9378	17.1965	1.23364	Unpublished data
21/01/2016	33.4469	5.8	8.307	110.624	14.636	1.05056	4.90135	15.1596	20.0609	0.558671	Unpublished data
28/01/2016	33.3095	6.2	8.29	157.246	34.8944	1.47191	4.42652	13.6764	18.103	1.76324	Unpublished data
04/02/2016	31.8479	4.6	8.23	174.074	20.0306	1.50131	4.33655	32.7741	37.1106	0	Unpublished data
11/02/2016	33.0105	5.9	8.273	108.678	20.4022	1.97375	4.06047	27.8944	31.9549	0	Unpublished data
18/02/2016	32.7898	4.2	8.223	113.533	24.1399	1.58005	3.29798	40.0533	43.3512	0	Unpublished data
24/02/2016	33.2584	5.5	8.298	134.404	20.9158	1.13386	2.34268	38.6348	40.9774	0.485477	Unpublished data
03/03/2016	33.0629	5.5	NA	NA	24.8831	1.75066	2.02279	34.3574	36.3802	0	Unpublished data
10/03/2016	33.3757	5.7	8.35	102.989	20.3048	1.01576	1.00439	37.8947	38.8991	1.88375	Unpublished data
17/03/2016	33.0513	5.9	8.388	153.061	10.8405	1.01576	0.885764	29.6417	30.5275	0	Unpublished data
24/03/2016	31.7399	6.4	8.181	151.703	23.7452	0.470303	1.18453	48.0642	49.2488	1.93757	Unpublished data
31/03/2016	33.471	6.4	8.272	152.553	2.03095	0	0.446397	16.5846	17.031	0.65662	Unpublished data
07/04/2016	33.6191	7	8.274	116.305	1.24606	0.153191	0.287081	22.1308	22.4179	1.08745	Unpublished data
14/04/2016	33.6381	7.5	8.314	115.982	1.02788	2.63546	0.326229	15.3952	15.7214	0	Unpublished data
21/04/2016	32.7208	8.3	8.51	129.287	1.40364	0.0539007	0.443671	26.0538	26.4975	0	Unpublished data
28/04/2016	32.1172	7.8	NA	190.181	1.24606	0.266667	0.521966	25.5178	26.0398	0.336502	Unpublished data
12/05/2016	32.7673	10.4	8.488	296.394	1.49432	1.15134	0.118421	6.60175	6.72017	5.27542	Unpublished data
26/05/2016	31.6961	11.4	8.221	150.222	4.1259	0.412097	0.350877	13.1263	13.4772	0.815678	Unpublished data
02/06/2016	31.818	12.9	8.271	151.11	2.78431	0.506183	0.263158	14.6566	14.9197	3.87712	Unpublished data
