# Supplementary material for: Seasonal Dynamics of Pelagic Mycoplanktonic Communities: Interplay of Taxon Abundance, Temporal Occurrence, and Biotic Interactions
Source: Front Microbiol. 2020 Jun 26;11:1305. doi: 10.3389/fmicb.2020.01305 (PMC7333250; doi:10.3389/fmicb.2020.01305)
Supplement: TABLE S1 — Hydrochemistry and DOC content at Helgoland Roads for the different sampling time points. [file Data_Sheet_4.zip › Table S2.XLSX]

## Sheet: Phytoplankton_2016
Supplementary Table 2: Phytoplankton cell counts at Helgoland Roads for the different sampling time-points.
Status: accessible over https://www.pangaea.de or unpublished data
IND, indeterminate
Date	total/phytoplankton	Bacillariophyceae	Bacillariales pennate	Biddulphiales centric	Ciliate IND	Coccolithophorid IND	Dictyochophyceae	Dinophyceae	Flagellates	Status
	[cells/L]
02/07/2015	4087191	38173	4857	33316	5435	225692	0	92579	3725312	doi: 10.1594/PANGAEA.862909
09/07/2015	5273780	178904	9540	169364	2520	338538	0	57146	4696672	doi: 10.1594/PANGAEA.862909
16/07/2015	4378391	11718	4998	6720	11142	33190	80	213389	4108872	doi: 10.1594/PANGAEA.862909
07/08/2015	4469882	156255	30096	126159	480	179226	320	52907	4080694	doi: 10.1594/PANGAEA.862909
14/08/2015	5541643	209476	12272	197204	9305	86294	360	237992	4998216	doi: 10.1594/PANGAEA.862909
20/08/2015	4469673	49666	14910	34756	1200	53104	640	134313	4230750	doi: 10.1594/PANGAEA.862909
03/09/2015	5158030	119345	6992	112353	120	39828	0	53636	4945101	doi: 10.1594/PANGAEA.862909
10/09/2015	3502274	15895	420	15475	660	6638	40	448079	3030962	doi: 10.1594/PANGAEA.862909
24/09/2015	3228424	56133	8452	47681	120	16595	200	38280	3117096	doi: 10.1594/PANGAEA.862909
01/10/2015	3214414	83712	12220	71492	459	26552	480	38606	3064605	doi: 10.1594/PANGAEA.862909
08/10/2015	1556426	51295	7540	43755	60	6638	240	16997	1481196	doi: 10.1594/PANGAEA.862909
15/10/2015	2557870	17030	5690	11340	0	16805	60	20486	2503489	doi: 10.1594/PANGAEA.862909
20/10/2015	2221371	14569	6749	7820	0	9957	180	48309	2148356	doi: 10.1594/PANGAEA.862909
29/10/2015	1601468	16780	11170	5610	0	0	320	32633	1551735	doi: 10.1594/PANGAEA.862909
05/11/2015	1648209	6730	2480	4250	20	0	580	5160	1635719	doi: 10.1594/PANGAEA.862909
12/11/2015	2625786	19297	4170	15127	0	10167	200	26294	2569828	doi: 10.1594/PANGAEA.862909
19/11/2015	2693655	9630	3000	6630	0	210	0	14627	2669188	doi: 10.1594/PANGAEA.862909
26/11/2015	2563593	10089	6299	3790	0	0	0	13967	2539537	doi: 10.1594/PANGAEA.862909
03/12/2015	2793844	6370	2240	4130	0	0	0	21195	2766279	doi: 10.1594/PANGAEA.862909
10/12/2015	2981911	6640	2340	4300	0	3319	0	29194	2942758	doi: 10.1594/PANGAEA.862909
07/01/2016	1820069	9289	5689	3600	20	7058	0	26234	1777468	Unpublished data
14/01/2016	1859175	4900	1820	3080	20	210	20	13957	1840068	Unpublished data
21/01/2016	2421445	1280	900	380	60	6638	0	11858	2401609	Unpublished data
28/01/2016	1953705	2920	980	1940	40	3529	0	19845	1927371	Unpublished data
04/02/2016	2554145	2850	770	2080	20	0	0	20015	2531260	Unpublished data
11/02/2016	2655667	3200	1020	2180	80	10237	0	42369	2599781	Unpublished data
18/02/2016	2416001	4040	2760	1280	200	0	0	33192	2377449	Unpublished data
24/02/2016	1655558	7110	4070	3040	80	6638	0	6559	1635171	Unpublished data
03/03/2016	2494021	5291	3891	1400	200	0	0	18125	2470405	Unpublished data
10/03/2016	2701072	293887	16043	277844	120	13276	20	24158	2369611	Unpublished data
17/03/2016	3523670	992831	81745	911086	340	0	0	27751	2502748	Unpublished data
24/03/2016	3061528	426413	16000	410413	420	23233	40	15158	2596264	Unpublished data
31/03/2016	3468702	1577508	30759	1546749	720	9957	0	19036	1861481	Unpublished data
07/04/2016	3638799	1170500	17669	1152831	400	23233	0	16966	2427700	Unpublished data
14/04/2016	5037526	3063742	43299	3020443	1440	6638	0	9911	1955795	Unpublished data
21/04/2016	5116614	2661964	96957	2565007	2140	16595	0	26255	2409660	Unpublished data
28/04/2016	4779880	1941357	249142	1692215	1110	19914	40	38032	2779427	Unpublished data
12/05/2016	5136098	1980499	147465	1833034	640	66380	40	45009	3043530	Unpublished data
26/05/2016	2864529	126943	2660	124283	280	53104	0	89349	2594853	Unpublished data
02/06/2016	2817547	131406	9095	122311	5864	149355	60	103637	2427225	Unpublished data
