# Supplementary material for: Seasonal Dynamics of Pelagic Mycoplanktonic Communities: Interplay of Taxon Abundance, Temporal Occurrence, and Biotic Interactions
Source: Front Microbiol. 2020 Jun 26;11:1305. doi: 10.3389/fmicb.2020.01305 (PMC7333250; doi:10.3389/fmicb.2020.01305)
Supplement: TABLE S1 — Hydrochemistry and DOC content at Helgoland Roads for the different sampling time points. [file Data_Sheet_4.zip › Table S3.XLSX]

## Sheet: Sheet1
Supplementary Table 3: Fully annotated fungal OTU table (all OTUs) with read abundance values over the different sampling time-points.
Reference sequences for individual OTUs can be found in Supplementary Table 4.
	Sampling time points over the course of a year																																								Taxonomy based on fungal reference tree (Yarza et al, 2017)
OTU	02/07/2015	09/07/2015	16/07/2015	07/08/2015	14/08/2015	20/08/2015	03/09/2015	10/09/2015	24/09/2015	01/10/2015	08/10/2015	15/10/2015	20/10/2015	29/10/2015	05/11/2015	12/11/2015	19/11/2015	26/11/2015	03/12/2015	10/12/2015	07/01/2016	14/01/2016	21/01/2016	28/01/2016	04/02/2016	11/02/2016	18/02/2016	24/02/2016	03/03/2016	10/03/2016	17/03/2016	24/03/2016	31/03/2016	07/04/2016	14/04/2016	21/04/2016	28/04/2016	12/05/2016	26/05/2016	02/06/2016	Phylum	Subphylum	Class	Order
	0	0	0	0	0	0	0	0	0	0	0	0	0	0	0	0	0	0	0	0	0	0	0	0	0	0	0	0	0	0	0	0	0	0	0	0	0	0	0	40	Basidiomycota	Ustilaginomycotina	Ustilaginomycetes	Ustilaginales
OtMZ1000	9	1	0	0	0	0	0	0	0	0	0	0	0	0	0	0	0	0	0	0	0	0	0	0	0	0	0	0	0	0	0	0	0	0	0	0	0	0	0	0	Basal_Fungi_Clade_03	NA	NA	NA
OtMZ1001	1	0	0	0	0	0	0	0	0	0	0	0	0	0	0	0	0	0	0	0	0	0	0	0	0	0	0	0	0	0	0	6	0	0	0	0	0	1	0	0	Ascomycota	Pezizomycotina	NA	NA
OtMZ1002	1	0	0	0	3	0	1	0	0	0	0	0	0	2	0	0	5	0	0	0	0	0	0	0	0	0	0	0	0	0	0	0	0	0	0	0	0	0	0	0	Ascomycota	Pezizomycotina	Dothideomycetes	Dothideales
OtMZ1003	0	1	0	0	0	1	0	0	1	0	0	0	1	0	0	3	0	0	0	0	0	0	0	0	0	0	0	0	0	0	0	0	0	0	4	2	0	1	0	0	Basidiomycota	Ustilaginomycotina	Malasseziomycetes	Malasseziales
OtMZ1004	0	1	1	0	2	0	2	0	1	0	0	0	0	0	1	0	0	1	0	0	0	0	0	1	0	0	0	0	0	0	0	0	0	0	2	0	0	0	2	0	Basidiomycota	Ustilaginomycotina	Malasseziomycetes	Malasseziales
OtMZ1005	0	3	0	0	0	1	0	1	0	0	0	0	1	0	0	0	0	0	0	0	0	1	1	0	4	0	0	0	0	0	0	0	0	0	0	0	0	0	0	0	Ascomycota	Pezizomycotina	Eurotiomycetes	Chaetothyriales
OtMZ1006	0	1	0	0	0	3	0	1	0	0	0	0	0	0	0	0	0	2	0	0	1	0	0	0	3	0	0	0	0	0	0	1	0	0	0	0	0	0	0	0	Ascomycota	Pezizomycotina	NA	NA
OtMZ1007	0	1	0	0	0	3	0	1	0	0	0	0	0	0	4	0	0	0	0	0	0	0	0	0	0	0	0	0	0	0	0	0	0	0	0	0	0	0	2	0	Basidiomycota	Ustilaginomycotina	Malasseziomycetes	Malasseziales
OtMZ1008	0	1	0	0	0	0	1	1	1	0	0	0	1	0	3	2	0	0	0	1	0	0	1	0	1	0	0	0	0	1	0	0	0	0	2	0	0	0	0	0	Basidiomycota	Ustilaginomycotina	Malasseziomycetes	Malasseziales
OtMZ1009	0	0	3	2	0	0	0	0	0	0	0	0	2	4	0	0	0	1	0	0	0	0	0	0	0	0	0	0	0	0	0	1	0	0	0	0	0	3	0	0	Ascomycota	Pezizomycotina	NA	NA
OtMZ1010	0	0	1	1	2	2	2	2	1	0	0	0	1	0	0	0	2	0	0	0	0	0	0	0	0	0	0	0	0	0	0	0	0	0	0	0	0	0	0	0	Ascomycota	Pezizomycotina	Dothideomycetes	Dothideales
OtMZ1011	0	0	1	6	0	0	0	1	0	0	0	0	1	1	0	0	0	0	0	0	0	0	0	0	0	0	0	0	0	0	0	1	0	0	3	0	0	2	0	0	Ascomycota	Pezizomycotina	NA	NA
OtMZ1012	0	0	2	0	0	0	2	0	0	0	0	0	0	1	0	0	0	2	1	0	0	0	0	0	0	0	0	0	0	0	0	0	0	0	0	0	0	2	0	0	Ascomycota	Pezizomycotina	Dothideomycetes	Pleosporales
OtMZ1013	0	0	1	0	0	0	0	0	0	0	0	0	0	0	0	0	0	0	0	0	0	0	0	0	0	0	0	0	0	0	0	0	1	0	0	0	1	0	0	12	Ascomycota	Pezizomycotina	Dothideomycetes	Capnodiales
OtMZ1014	0	0	1	0	0	0	0	0	0	0	0	0	0	5	0	0	0	0	0	0	0	0	0	0	0	0	0	0	0	0	0	0	0	0	0	0	0	8	0	0	Ascomycota	Pezizomycotina	Leotiomycetes	Leotiomycetes_Clade_01
OtMZ1015	0	0	1	0	0	0	0	0	0	0	0	0	0	0	0	0	0	3	4	1	0	0	0	0	0	1	0	0	0	0	0	0	0	0	0	0	0	0	0	0	Chytridiomycota	Chytridiomycota_Incertae Sedis	Chytridiomycetes	NA
OtMZ1016	0	0	1	0	0	0	0	1	0	0	0	0	8	4	0	0	1	0	0	0	0	0	0	0	0	0	0	0	0	0	0	0	0	0	0	0	0	0	0	1	Ascomycota	Pezizomycotina	Eurotiomycetes	NA
OtMZ1017	0	0	0	12	0	1	0	0	0	0	0	0	0	1	0	0	0	1	0	0	0	0	0	0	0	0	0	0	0	0	0	0	0	0	0	0	0	0	0	0	Basidiomycota	Agaricomycotina	Tremellomycetes	Tremellales
OtMZ1018	0	0	0	12	0	0	0	0	0	0	0	0	0	0	0	0	0	0	0	0	0	0	0	0	0	0	0	0	0	0	0	0	0	0	0	0	0	4	0	0	Ascomycota	Pezizomycotina	Dothideomycetes	Pleosporales
OtMZ1019	0	0	0	3	0	0	0	0	0	0	0	0	4	3	0	0	1	0	1	1	0	0	0	0	0	0	0	0	0	0	0	0	0	0	0	0	0	0	0	0	Ascomycota	Pezizomycotina	Dothideomycetes	Pleosporales
OtMZ1020	0	0	0	11	0	0	0	1	0	0	0	0	0	1	0	0	2	0	0	0	0	0	0	0	0	0	0	0	0	0	0	0	0	0	0	0	0	0	0	0	Ascomycota	Pezizomycotina	Dothideomycetes	Pleosporales
OtMZ1021	0	0	1	8	0	0	0	1	0	0	0	0	0	0	0	0	0	0	0	0	0	0	0	0	0	0	0	0	0	0	0	0	0	0	0	0	0	0	0	0	Ascomycota	Pezizomycotina	Leotiomycetes	Leotiomycetes_Clade_01
OtMZ1022	0	0	0	4	0	4	0	3	0	0	0	0	0	0	0	0	1	0	0	1	0	0	0	0	0	0	0	0	0	0	0	0	0	0	0	0	0	0	0	0	Basidiomycota	Agaricomycotina	Tremellomycetes	Tremellales
OtMZ1023	0	0	0	4	0	1	0	0	0	0	0	0	3	0	0	1	0	1	0	0	0	0	0	0	0	0	0	0	0	0	0	0	0	0	0	0	0	0	0	0	Ascomycota	Pezizomycotina	NA	NA
OtMZ1024	0	0	0	14	0	1	0	0	0	0	0	0	0	0	0	0	0	0	0	0	0	0	0	0	0	0	0	0	0	0	0	0	0	0	0	0	0	0	0	0	Ascomycota	Pezizomycotina	Dothideomycetes	Capnodiales
OtMZ1025	0	0	0	2	0	0	0	0	0	0	0	0	3	11	0	0	0	0	0	0	0	0	0	0	0	0	0	0	0	0	0	0	0	0	0	0	0	0	0	0	Ascomycota	Pezizomycotina	Dothideomycetes	Pleosporales
OtMZ1026	0	0	0	3	0	0	6	0	0	0	0	0	0	0	0	0	1	1	0	0	0	0	0	0	0	0	0	0	0	0	0	0	0	0	0	0	0	0	0	0	Chytridiomycota	Chytridiomycota_Incertae Sedis	Chytridiomycetes	NA
OtMZ1027	0	0	0	3	0	0	0	2	0	0	0	0	0	0	0	0	2	0	1	0	0	1	0	0	0	0	0	0	0	0	0	1	0	0	0	0	0	0	0	3	Ascomycota	Pezizomycotina	NA	NA
OtMZ1028	0	0	0	1	0	0	0	1	0	0	0	0	1	9	0	0	0	0	0	0	0	0	0	0	0	0	0	0	0	0	0	0	0	0	0	0	0	0	0	0	Ascomycota	Pezizomycotina	NA	NA
OtMZ1029	0	0	0	2	0	0	0	0	0	0	0	0	0	9	0	0	0	0	0	0	0	0	0	0	0	0	0	0	0	0	0	0	0	0	0	0	0	0	0	0	Ascomycota	Pezizomycotina	Dothideomycetes	Capnodiales
OtMZ1030	0	0	0	6	0	0	0	2	0	0	0	0	2	0	0	0	0	0	0	0	0	0	0	0	0	0	0	0	0	0	0	2	0	0	0	0	0	0	0	0	Ascomycota	Pezizomycotina	NA	NA
OtMZ1031	0	0	0	5	0	0	0	0	0	0	0	0	2	1	0	0	0	0	0	0	0	0	0	0	0	0	0	0	0	0	0	0	0	0	0	0	0	0	0	0	Ascomycota	Pezizomycotina	Dothideomycetes	Capnodiales
OtMZ1032	0	0	0	3	0	1	0	0	0	0	0	0	0	2	0	0	4	0	0	0	0	1	0	0	0	0	0	0	0	0	0	0	0	0	0	0	0	0	1	0	Basidiomycota	Agaricomycotina	Tremellomycetes	Tremellales
OtMZ1033	0	0	0	6	0	0	0	0	0	0	0	0	0	1	0	0	1	0	0	0	0	0	0	0	0	0	0	0	0	0	0	0	0	0	0	0	0	0	0	0	Ascomycota	Pezizomycotina	Leotiomycetes	NA
OtMZ1034	0	0	0	7	0	0	0	0	0	0	0	0	0	0	0	0	1	0	0	0	0	0	0	0	0	0	0	0	0	0	0	0	0	0	0	0	0	0	0	0	Basidiomycota	Agaricomycotina	Tremellomycetes	Tremellales
OtMZ1035	0	0	0	1	0	0	0	0	0	0	0	0	0	0	0	0	0	0	0	0	0	0	0	0	0	0	0	0	0	0	0	0	0	0	0	0	0	6	2	1	Ascomycota	Pezizomycotina	NA	NA
OtMZ1036	0	0	0	5	0	0	0	0	0	0	1	0	3	0	0	0	0	0	0	0	0	0	0	0	0	0	0	0	0	0	0	0	0	0	0	0	0	0	0	1	Ascomycota	Pezizomycotina	Leotiomycetes	Leotiomycetes_Clade_09
OtMZ1037	0	0	0	8	0	0	0	0	0	0	0	0	4	0	0	0	0	0	0	0	0	0	0	0	0	0	0	0	0	0	0	0	0	0	0	0	0	0	0	0	Ascomycota	Pezizomycotina	Dothideomycetes	Pleosporales
OtMZ1038	0	0	0	5	0	2	1	0	0	0	0	0	2	1	0	0	0	0	0	0	0	0	0	0	0	0	0	0	0	0	0	0	0	0	0	0	0	0	0	0	Ascomycota	Pezizomycotina	Sordariomycetes	Hypocreales
OtMZ1039	0	0	0	1	0	0	0	2	0	0	0	0	0	2	0	0	1	2	0	0	0	0	0	0	0	0	0	0	1	0	0	0	0	0	0	0	0	0	0	0	Ascomycota	Pezizomycotina	NA	NA
OtMZ1040	0	0	0	3	0	0	0	0	0	0	0	0	1	4	0	0	0	0	0	0	0	0	0	0	0	0	0	0	0	0	0	0	0	0	0	0	0	0	0	0	Ascomycota	Pezizomycotina	Dothideomycetes	Pleosporales
OtMZ1041	0	0	0	2	2	1	0	7	0	0	0	0	1	0	0	0	0	0	0	0	0	0	0	0	0	0	0	0	0	0	0	0	0	0	0	0	0	0	0	0	Ascomycota	Pezizomycotina	Leotiomycetes	NA
OtMZ1042	0	0	0	3	0	6	0	0	0	0	0	0	0	0	0	0	1	0	0	0	0	0	0	0	0	0	0	0	0	0	0	0	0	0	0	0	0	0	4	0	Basidiomycota	Agaricomycotina	Tremellomycetes	Tremellales
OtMZ1043	0	0	0	1	0	0	0	0	0	0	0	1	6	3	0	1	0	0	0	0	0	0	0	0	0	0	0	0	0	0	0	0	0	0	0	0	0	0	0	0	Cryptomycota	Cryptomycota_Clade_01	NA	NA
OtMZ1044	0	0	0	4	1	3	0	0	0	0	0	0	0	0	0	0	0	0	0	0	0	0	0	0	0	0	0	0	0	0	0	0	0	0	0	0	0	0	0	0	Ascomycota	Pezizomycotina	Dothideomycetes	Dothideales
OtMZ1045	0	0	0	1	0	1	0	0	0	1	0	0	1	0	0	0	0	0	1	0	0	4	1	0	0	0	0	0	0	0	0	0	0	0	1	0	0	0	0	0	Ascomycota	Pezizomycotina	NA	NA
OtMZ1046	0	0	0	3	0	0	0	0	0	0	0	0	8	1	0	0	1	0	0	0	0	0	0	0	0	0	0	0	0	0	0	1	0	0	0	0	0	0	0	2	Ascomycota	Pezizomycotina	NA	NA
OtMZ1047	0	0	0	1	0	0	1	0	0	0	0	0	4	0	0	0	0	0	0	0	0	0	0	0	0	0	0	0	0	0	0	1	0	0	0	0	0	0	0	3	Ascomycota	Pezizomycotina	Eurotiomycetes	Chaetothyriales
OtMZ1048	0	0	0	1	0	1	1	0	0	0	0	0	0	1	0	1	2	0	0	0	0	0	0	0	0	0	0	0	0	0	0	0	2	0	0	0	0	2	0	0	Ascomycota	Pezizomycotina	NA	NA
OtMZ1049	0	0	1	1	0	1	2	0	1	0	0	0	0	0	1	0	0	0	0	0	0	0	0	0	1	0	0	0	0	0	0	0	0	0	3	0	0	1	0	1	Basidiomycota	Ustilaginomycotina	Malasseziomycetes	Malasseziales
OtMZ1050	0	0	0	4	0	0	0	0	0	0	0	0	5	0	0	0	0	0	0	1	0	0	0	0	0	0	0	0	0	0	0	0	0	0	0	0	0	0	0	0	Ascomycota	Pezizomycotina	Dothideomycetes	Capnodiales
OtMZ1051	0	0	0	1	3	0	1	0	0	0	0	0	0	2	0	0	3	0	0	0	0	0	0	0	0	0	0	0	0	0	0	0	0	0	0	0	0	0	0	0	Ascomycota	Pezizomycotina	NA	NA
OtMZ1052	0	0	0	1	0	0	0	0	0	0	0	0	5	0	0	0	0	0	0	8	0	0	0	0	1	0	0	0	0	0	0	0	0	0	0	0	0	0	0	0	Basidiomycota	Pucciniomycotina	Agaricostilbomycetes	Agaricostilbales
OtMZ1053	0	0	0	2	0	2	0	1	0	0	0	0	0	0	1	1	0	1	0	0	0	0	1	0	0	0	0	0	0	0	0	0	0	0	0	0	0	0	0	0	Basidiomycota	Agaricomycotina	Tremellomycetes	Tremellales
OtMZ1054	0	0	0	7	0	0	0	1	0	0	0	0	0	1	0	0	0	0	0	0	0	0	0	0	0	0	0	0	0	0	0	0	0	0	0	0	0	0	0	0	Ascomycota	Pezizomycotina	NA	NA
OtMZ1055	0	0	0	7	0	1	0	0	0	0	0	0	0	0	0	0	1	0	0	0	0	0	1	0	0	0	0	0	0	0	0	0	0	0	0	0	0	0	0	0	Basidiomycota	Agaricomycotina	Tremellomycetes	Tremellales
OtMZ1056	0	0	0	4	1	0	0	0	0	0	0	0	1	0	0	0	1	0	0	3	1	0	0	0	0	0	0	0	0	0	0	0	0	1	0	0	0	0	0	0	Basidiomycota	Agaricomycotina	Tremellomycetes	Tremellales
OtMZ1057	0	0	0	3	0	0	0	0	0	0	0	0	0	0	0	0	4	0	0	0	0	0	0	0	0	0	0	0	1	0	0	0	0	0	0	0	0	0	0	0	Ascomycota	Pezizomycotina	Dothideomycetes	Dothideales
OtMZ1058	0	0	0	3	0	2	0	0	0	0	0	0	1	1	0	0	1	1	0	0	0	0	0	0	0	0	0	0	0	0	0	0	0	0	0	0	0	0	1	0	Basidiomycota	Agaricomycotina	Tremellomycetes	Tremellales
OtMZ1059	0	0	0	0	2	2	0	2	0	0	0	0	1	2	0	0	0	0	0	0	0	0	0	0	0	0	0	0	0	0	0	0	0	0	0	0	0	0	0	0	Ascomycota	Pezizomycotina	Leotiomycetes	Leotiomycetes_Clade_08
OtMZ1060	0	0	0	0	1	8	1	0	0	0	1	0	2	2	0	0	0	0	0	0	0	0	0	0	0	0	0	0	0	0	0	0	0	0	0	0	0	0	0	0	Basidiomycota	Ustilaginomycotina	Exobasidiomycetes	Microstromatales
OtMZ1061	0	0	0	0	2	1	0	2	0	0	0	0	4	0	0	0	0	0	0	0	0	0	0	0	0	0	0	0	0	0	0	0	0	0	0	0	0	0	2	0	Ascomycota	Pezizomycotina	Dothideomycetes	Pleosporales
OtMZ1062	0	0	0	0	1	2	4	2	0	0	0	0	0	0	0	0	0	0	0	0	0	0	0	0	0	0	0	0	0	0	0	0	0	0	0	0	0	0	0	0	Basidiomycota	Ustilaginomycotina	Exobasidiomycetes	Microstromatales
OtMZ1063	0	0	0	0	5	8	0	0	0	0	0	0	0	0	0	0	1	0	0	0	0	0	0	0	1	0	0	0	0	0	0	0	0	0	0	0	0	0	0	0	Ascomycota	Pezizomycotina	Dothideomycetes	Dothideales
OtMZ1064	0	0	1	1	3	0	0	3	0	0	0	0	1	4	0	1	0	0	0	0	0	0	0	0	0	0	0	0	0	0	0	0	0	0	0	0	0	0	0	1	Ascomycota	Pezizomycotina	Leotiomycetes	Leotiomycetes_Clade_08
OtMZ1065	0	0	0	0	1	0	0	0	0	0	0	0	0	9	0	0	0	0	0	0	0	0	0	0	0	0	0	0	0	0	0	0	0	0	0	0	0	0	0	0	Basidiomycota	Agaricomycotina	Agaricomycetes	Agaricales
OtMZ1066	0	0	0	0	1	0	0	1	0	0	0	0	0	6	0	1	0	0	0	0	0	0	0	0	0	0	0	0	0	0	0	0	0	0	0	0	0	0	0	0	Ascomycota	Pezizomycotina	Dothideomycetes	Pleosporales
OtMZ1067	0	0	0	0	3	0	2	1	0	0	0	0	0	0	0	0	0	0	0	0	0	0	0	0	0	0	0	0	0	0	0	0	0	0	6	0	0	0	0	0	Basidiomycota	Ustilaginomycotina	Malasseziomycetes	Malasseziales
OtMZ1068	0	0	0	0	3	0	0	0	0	0	0	0	0	8	0	0	1	0	0	0	0	0	0	0	0	0	0	0	0	0	0	0	0	0	0	0	0	0	0	0	Ascomycota	Pezizomycotina	Dothideomycetes	Pleosporales
OtMZ1069	0	0	0	0	3	0	0	0	0	0	0	0	0	7	0	0	0	0	0	0	0	0	0	0	0	0	0	0	0	0	0	0	0	0	0	0	0	0	0	0	Ascomycota	Pezizomycotina	Leotiomycetes	Leotiomycetes_Clade_08
OtMZ1070	0	0	0	0	1	0	0	0	0	0	0	0	1	8	0	0	0	0	0	0	0	0	0	0	0	0	0	0	0	0	0	0	0	0	0	0	0	0	0	0	Ascomycota	Pezizomycotina	Dothideomycetes	Pleosporales
OtMZ1071	0	0	0	0	1	0	0	0	0	0	0	0	1	13	0	0	0	0	0	0	0	0	0	0	0	0	0	0	0	0	0	0	0	0	0	0	0	0	0	0	Ascomycota	Pezizomycotina	Dothideomycetes	Pleosporales
OtMZ1072	0	0	0	0	1	0	0	0	0	0	0	0	2	10	0	0	1	0	0	0	0	0	0	0	0	0	0	0	0	0	0	0	0	0	0	0	0	0	0	0	Basidiomycota	Agaricomycotina	Agaricomycetes	Agaricales
OtMZ1073	0	0	0	0	2	6	3	0	0	0	0	0	1	0	0	0	0	0	0	0	0	0	0	0	0	0	0	0	0	0	0	0	0	0	0	0	0	0	0	0	Basidiomycota	Ustilaginomycotina	Exobasidiomycetes	Microstromatales
OtMZ1074	0	0	0	0	0	4	4	0	0	0	0	0	0	0	0	0	0	0	0	0	0	0	0	0	0	0	0	0	0	0	0	0	0	0	0	0	0	0	0	0	Chytridiomycota	Chytridiomycota_Incertae Sedis	Chytridiomycetes	NA
OtMZ1075	0	0	0	0	0	1	0	0	0	0	0	0	0	3	0	2	0	0	0	0	1	0	0	0	0	0	0	0	0	0	0	2	0	0	0	0	0	0	0	0	Ascomycota	Pezizomycotina	Eurotiomycetes	Eurotiales
OtMZ1076	0	0	0	0	2	4	0	5	0	0	0	0	0	2	0	0	1	0	0	0	0	0	0	0	0	0	0	0	0	0	0	0	0	0	0	0	0	0	0	0	Ascomycota	Pezizomycotina	Leotiomycetes	NA
OtMZ1077	0	0	0	0	0	1	0	0	0	0	0	0	0	0	0	0	0	0	1	0	0	0	0	0	1	0	0	0	0	0	0	0	3	0	0	0	1	0	0	2	Ascomycota	Pezizomycotina	NA	NA
OtMZ1078	0	0	0	0	0	1	0	0	0	0	0	0	0	0	0	0	7	2	0	0	0	0	0	0	0	0	0	0	0	0	0	0	0	0	0	0	0	0	0	1	Ascomycota	Pezizomycotina	Eurotiomycetes	Eurotiales
OtMZ1079	0	0	0	1	3	2	0	1	0	0	0	0	2	2	0	0	0	0	0	0	0	0	0	0	0	0	0	0	0	0	0	0	0	0	0	0	0	0	0	0	Ascomycota	Pezizomycotina	Leotiomycetes	Leotiomycetes_Clade_07
OtMZ1080	0	0	0	0	0	3	0	1	0	0	0	0	3	1	0	2	0	0	0	0	0	0	0	0	0	0	0	0	0	0	0	0	0	0	0	0	0	0	0	0	Basidiomycota	Agaricomycotina	Tremellomycetes	Cystofilobasidiales
OtMZ1081	0	0	0	0	0	7	1	1	0	0	0	0	0	0	0	0	0	0	0	0	0	0	0	1	0	0	0	0	0	0	0	0	0	0	0	0	0	0	0	0	Basidiomycota	Ustilaginomycotina	Exobasidiomycetes	Microstromatales
OtMZ1082	0	0	0	0	0	3	0	0	0	0	0	0	0	0	0	0	0	0	0	5	0	0	0	0	0	0	0	0	0	0	0	0	0	0	0	0	0	0	0	0	Basidiomycota	Pucciniomycotina	NA	NA
OtMZ1083	0	0	0	0	0	7	0	1	0	0	0	0	0	0	0	0	0	1	0	0	0	0	0	0	0	0	0	0	0	0	0	0	0	0	0	0	0	0	0	0	Basidiomycota	Pucciniomycotina	Microbotryomycetes	NA
OtMZ1084	0	0	0	0	0	10	0	0	0	0	0	0	0	0	0	0	0	0	0	0	0	0	0	0	0	0	0	0	0	0	0	1	0	0	0	0	0	0	0	0	Ascomycota	Pezizomycotina	Leotiomycetes	Leotiomycetes_Clade_01
OtMZ1085	0	0	0	0	0	5	0	2	0	0	0	0	0	0	0	0	0	0	0	0	0	0	0	0	0	0	0	0	0	0	0	3	0	0	0	1	0	0	1	0	Ascomycota	Pezizomycotina	NA	NA
OtMZ1086	0	0	0	0	0	2	0	0	0	0	0	0	0	4	0	0	0	1	0	0	0	0	0	0	0	0	0	0	0	0	0	0	0	0	1	0	0	0	0	0	Ascomycota	Pezizomycotina	NA	NA
OtMZ1087	0	0	0	0	0	1	0	0	0	0	0	0	0	0	0	0	0	0	0	0	1	0	0	0	2	0	0	1	0	0	0	1	0	0	0	2	1	0	5	0	Ascomycota	Taphrinomycotina	Taphrinomycetes	Taphrinales
OtMZ1088	0	0	0	0	0	3	0	9	0	0	0	0	0	0	0	0	0	0	0	0	0	0	0	0	0	0	0	0	0	0	0	0	0	0	0	0	0	0	0	0	Ascomycota	Pezizomycotina	Leotiomycetes	NA
OtMZ1089	0	0	0	0	0	6	0	1	0	0	0	0	0	0	0	0	0	0	0	0	0	0	1	0	0	0	0	0	0	0	0	0	0	0	0	0	0	0	2	0	Basidiomycota	Agaricomycotina	Tremellomycetes	Tremellales
OtMZ1090	0	0	0	0	0	5	0	1	0	0	2	0	0	2	0	0	0	0	0	1	0	0	0	0	0	0	0	0	0	0	0	0	0	0	0	0	0	0	0	0	Basidiomycota	Agaricomycotina	Tremellomycetes	Cystofilobasidiales
OtMZ1091	0	0	0	0	0	3	0	0	0	0	0	0	2	0	0	0	0	1	0	1	3	1	0	0	1	0	0	0	0	0	0	2	0	0	0	0	0	0	2	0	Ascomycota	Pezizomycotina	NA	NA
OtMZ1092	0	0	0	0	0	5	0	0	0	0	0	0	0	0	0	0	0	1	0	0	0	0	0	0	4	0	0	0	0	0	0	1	0	0	0	1	0	0	0	0	Ascomycota	Pezizomycotina	NA	NA
OtMZ1093	0	0	0	0	0	1	0	0	0	0	1	0	0	6	0	0	0	0	0	1	0	0	0	1	0	0	0	0	0	0	0	0	0	0	0	0	0	0	0	0	Basidiomycota	Agaricomycotina	Tremellomycetes	Cystofilobasidiales
OtMZ1094	0	0	0	0	0	1	0	2	1	0	3	0	1	2	0	0	0	0	0	1	0	0	0	0	0	0	0	0	0	0	0	0	0	0	0	0	0	0	0	0	Basidiomycota	Agaricomycotina	Tremellomycetes	Cystofilobasidiales
OtMZ1095	0	0	0	0	0	1	0	0	0	0	0	0	4	5	0	0	0	0	0	0	0	0	0	0	0	0	0	0	0	0	0	0	0	0	0	0	0	0	0	0	Ascomycota	Pezizomycotina	NA	NA
OtMZ1096	0	0	0	0	0	1	1	1	0	0	0	0	2	6	0	0	1	0	0	0	0	0	0	0	0	0	0	0	0	0	0	0	0	0	0	0	0	0	0	0	Ascomycota	Pezizomycotina	Dothideomycetes	Pleosporales
OtMZ1097	0	0	0	0	0	1	0	5	0	0	0	1	1	2	0	0	0	0	0	0	0	0	0	0	0	0	0	0	0	0	0	0	0	0	0	0	0	0	0	1	Ascomycota	Pezizomycotina	Leotiomycetes	Leotiomycetes_Clade_08
OtMZ1098	0	0	0	0	0	12	0	0	0	0	0	0	1	0	0	0	2	0	0	0	0	0	0	0	0	0	0	0	0	0	0	0	0	0	0	0	0	0	0	0	Ascomycota	Pezizomycotina	NA	NA
OtMZ1099	0	0	0	0	0	0	5	0	0	0	0	0	0	0	0	0	0	3	0	0	0	0	0	0	0	0	0	0	0	0	0	0	0	0	0	0	0	0	0	0	Basal_Fungi_Clade_01	NA	NA	NA
OtMZ1100	0	0	0	0	0	0	1	0	0	0	0	2	5	0	0	0	0	0	0	0	0	0	0	0	0	0	0	0	0	0	0	0	0	0	0	0	0	0	0	4	Ascomycota	Pezizomycotina	Eurotiomycetes	Chaetothyriales
OtMZ1101	0	0	0	0	0	0	3	0	0	0	0	0	0	0	0	0	0	4	1	0	0	0	0	0	0	0	0	0	0	0	0	0	0	0	0	0	0	0	0	0	Mucoromycota	Glomeromycotina	Glomeromycetes	Glomeromycetes_Clade_01
OtMZ1102	0	0	0	0	0	0	4	0	0	0	0	0	0	0	0	0	0	0	3	1	0	0	0	0	0	0	0	0	0	0	0	0	0	0	0	0	0	0	0	0	Chytridiomycota	Chytridiomycota_Incertae Sedis	Chytridiomycetes	NA
OtMZ1103	0	0	0	0	0	0	12	0	0	0	0	0	0	0	0	0	0	0	0	0	0	0	0	0	0	0	0	0	0	0	0	0	0	0	0	0	0	1	0	0	Basidiomycota	Ustilaginomycotina	Exobasidiomycetes	Exobasidiales
OtMZ1104	0	0	0	0	0	0	4	0	0	0	0	0	0	1	0	0	0	0	4	0	0	0	0	0	0	0	0	0	0	0	0	0	0	0	0	0	0	0	0	0	Chytridiomycota	Chytridiomycota_Incertae Sedis	Chytridiomycetes	NA
OtMZ1105	0	0	0	0	0	0	1	0	0	0	0	0	0	1	0	0	3	2	1	1	0	1	0	0	0	0	0	0	0	0	0	0	0	0	0	0	0	0	0	0	Chytridiomycota	Chytridiomycota_Incertae Sedis	Chytridiomycetes	NA
OtMZ1106	0	0	0	0	0	0	2	0	0	0	0	0	2	4	1	0	1	0	0	0	0	0	0	0	0	0	0	0	0	0	0	0	0	0	0	0	0	1	0	0	Ascomycota	Pezizomycotina	Dothideomycetes	Pleosporales
OtMZ1107	0	0	0	0	0	0	12	1	0	0	0	0	0	0	0	0	0	0	0	0	0	0	0	0	0	0	0	0	0	0	0	0	0	0	0	0	0	0	0	0	Chytridiomycota	Chytridiomycota_Incertae Sedis	Chytridiomycetes	NA
OtMZ1108	0	0	0	0	0	0	2	0	0	0	0	0	0	2	0	0	3	2	0	1	0	2	1	0	0	0	0	0	0	0	0	0	0	0	0	0	0	0	0	0	Chytridiomycota	Chytridiomycota_Incertae Sedis	Chytridiomycetes	NA
OtMZ1109	0	0	0	0	0	0	1	1	0	3	0	0	3	0	0	0	0	0	0	0	0	0	0	0	1	0	0	0	0	0	0	0	0	0	2	0	0	0	0	1	Ascomycota	Pezizomycotina	NA	NA
OtMZ1110	0	0	0	0	0	0	1	1	0	0	0	0	5	0	0	0	0	0	1	0	0	1	0	0	0	0	0	0	0	0	0	0	0	0	0	0	1	0	0	0	Ascomycota	Pezizomycotina	Dothideomycetes	Pleosporales
OtMZ1111	0	0	0	0	0	0	9	0	0	0	0	0	0	0	0	0	0	1	0	0	0	0	0	0	0	0	0	0	0	0	0	0	0	0	0	0	0	0	0	0	Basidiomycota	Ustilaginomycotina	Malasseziomycetes	Malasseziales
OtMZ1112	0	0	0	0	0	0	1	0	0	0	0	0	0	0	0	0	6	0	0	0	0	0	0	0	1	0	0	0	0	0	0	0	0	0	0	0	0	0	0	0	Cryptomycota	Cryptomycota_Clade_01	NA	NA
OtMZ1113	0	0	0	0	0	0	1	0	0	0	0	0	1	2	0	0	0	7	1	0	0	0	0	0	0	0	0	0	0	0	0	0	0	0	0	0	0	0	0	1	Ascomycota	Pezizomycotina	Dothideomycetes	Pleosporales
OtMZ1114	0	0	0	0	0	1	2	0	0	0	0	1	0	0	0	0	0	0	0	0	0	0	0	0	1	0	0	0	0	1	0	1	0	0	5	0	0	1	1	1	Basidiomycota	Ustilaginomycotina	Malasseziomycetes	Malasseziales
OtMZ1115	0	0	0	0	0	0	2	0	0	0	0	0	0	0	0	0	0	1	3	1	0	0	0	0	0	0	1	0	1	0	0	0	0	0	0	0	0	0	0	0	Chytridiomycota	Chytridiomycota_Incertae Sedis	Chytridiomycetes	NA
OtMZ1116	0	0	0	0	0	0	1	0	0	0	1	2	5	4	0	0	0	1	1	0	0	0	0	0	0	0	0	0	0	0	0	0	0	0	0	0	0	0	0	0	Cryptomycota	Cryptomycota_Clade_01	NA	NA
OtMZ1117	0	0	0	0	0	0	1	0	0	0	0	0	0	0	0	0	1	1	1	0	0	0	0	0	0	0	1	5	0	0	0	0	0	0	0	0	0	0	0	0	Chytridiomycota	Chytridiomycota_Incertae Sedis	Chytridiomycetes	NA
OtMZ1118	0	0	0	0	0	0	1	0	0	0	0	0	0	14	0	0	0	0	0	0	0	0	0	0	0	0	0	0	0	0	0	0	0	0	0	0	0	1	0	0	Ascomycota	Pezizomycotina	Dothideomycetes	Pleosporales
OtMZ1119	0	0	0	0	0	0	1	0	0	0	0	0	0	4	0	0	0	1	4	0	0	0	0	0	0	0	0	0	0	0	0	0	0	0	0	0	0	0	0	0	Cryptomycota	Cryptomycota_Clade_01	NA	NA
OtMZ1120	0	0	0	0	0	0	5	0	0	0	0	0	0	0	0	0	1	0	0	0	0	0	0	0	0	0	0	0	0	0	0	0	0	0	6	0	0	0	0	0	Basidiomycota	Ustilaginomycotina	Malasseziomycetes	Malasseziales
OtMZ1121	0	0	0	0	0	0	8	0	0	0	0	0	0	0	0	0	1	0	0	0	0	0	0	0	0	0	0	0	0	0	0	0	0	0	0	0	0	0	0	0	Chytridiomycota	Chytridiomycota_Incertae Sedis	Chytridiomycetes	NA
OtMZ1122	0	0	0	0	0	0	2	0	0	0	0	0	0	3	0	0	0	0	0	0	0	0	0	0	0	0	0	0	0	0	0	0	0	0	2	0	0	1	0	0	Ascomycota	Pezizomycotina	NA	NA
OtMZ1123	0	0	0	0	0	0	1	2	0	0	0	0	0	5	1	0	0	0	0	0	0	0	0	0	0	0	0	0	0	0	0	0	0	0	0	0	0	0	0	0	Ascomycota	Pezizomycotina	Dothideomycetes	Pleosporales
OtMZ1124	0	0	0	0	0	0	1	0	0	0	0	0	0	0	0	0	1	4	1	0	0	0	0	2	1	0	1	1	0	0	0	0	0	0	0	0	0	0	0	0	Chytridiomycota	Chytridiomycota_Incertae Sedis	Chytridiomycetes	NA
OtMZ1125	0	0	0	0	0	0	14	2	0	0	0	0	0	0	0	0	0	0	0	0	0	0	0	0	0	0	0	0	0	0	0	0	0	0	0	0	0	0	0	0	Chytridiomycota	Chytridiomycota_Incertae Sedis	Chytridiomycetes	NA
OtMZ1126	0	0	0	0	0	0	0	16	0	0	0	0	0	0	0	0	0	0	0	0	0	0	0	0	0	0	0	0	0	0	0	0	0	0	0	0	0	0	0	0	Ascomycota	Pezizomycotina	Dothideomycetes	Pleosporales
OtMZ1127	0	0	1	0	0	0	1	3	1	0	0	0	0	1	0	1	0	0	0	1	0	0	0	0	0	0	0	0	0	0	0	0	0	0	4	0	0	1	1	0	Basidiomycota	Ustilaginomycotina	Malasseziomycetes	Malasseziales
OtMZ1128	0	0	0	0	0	0	0	15	0	0	0	0	0	0	0	0	0	0	0	0	0	0	0	0	0	0	0	0	0	0	0	0	0	0	0	0	0	0	0	0	Basidiomycota	Pucciniomycotina	Microbotryomycetes	Microbotryomycetes_Clade_01
OtMZ1129	0	0	0	0	0	0	0	14	0	0	0	0	0	0	0	0	0	0	1	0	0	0	0	0	0	0	0	0	0	0	0	0	0	0	0	0	0	0	0	0	Ascomycota	Pezizomycotina	Dothideomycetes	Pleosporales
OtMZ1130	0	0	0	0	0	0	0	3	0	0	1	0	0	6	0	0	0	0	0	0	0	0	0	0	0	0	0	0	0	0	0	0	0	0	0	0	0	0	0	0	Ascomycota	Pezizomycotina	Dothideomycetes	Pleosporales
OtMZ1131	0	0	0	0	0	0	0	1	0	0	0	0	7	0	0	0	0	0	0	1	0	0	0	0	0	0	1	0	0	0	0	0	0	0	0	0	0	1	0	0	Basidiomycota	Pucciniomycotina	Cystobasidiomycetes	Cystobasidiomycetes_Clade_02
OtMZ1132	0	0	0	0	0	0	0	15	0	0	0	0	0	0	0	0	0	1	0	0	0	0	0	0	0	0	0	0	0	0	0	0	0	0	0	0	0	0	0	0	Ascomycota	Pezizomycotina	Dothideomycetes	Pleosporales
OtMZ1133	0	0	0	0	0	0	0	3	0	0	0	0	0	10	0	0	0	0	0	0	0	0	0	0	0	0	0	0	0	0	0	0	0	0	0	0	0	0	0	0	Basidiomycota	Agaricomycotina	Agaricomycetes	Agaricales
OtMZ1134	0	0	0	0	0	0	0	11	0	0	0	0	1	0	0	0	0	0	0	0	0	0	0	0	0	0	0	0	0	0	0	0	0	0	0	0	0	0	0	0	Basidiomycota	Pucciniomycotina	Cystobasidiomycetes	Cystobasidiales
OtMZ1135	0	0	0	0	0	0	0	1	0	0	1	0	4	5	0	0	0	0	2	0	0	0	0	0	0	0	0	0	0	0	0	0	0	0	0	0	0	0	0	0	Basidiomycota	Agaricomycotina	Agaricomycetes	Agaricales
OtMZ1136	0	0	1	1	0	0	1	2	0	0	0	0	0	4	0	0	2	1	0	0	0	0	0	0	0	0	0	0	0	0	0	0	0	0	0	0	0	0	0	0	Ascomycota	Pezizomycotina	Eurotiomycetes	NA
OtMZ1137	0	0	0	0	0	0	0	1	0	0	0	0	1	1	0	1	2	0	0	0	0	0	0	0	0	0	0	0	0	0	0	0	0	0	1	0	0	0	0	3	Ascomycota	Pezizomycotina	Dothideomycetes	Pleosporales
OtMZ1138	0	0	0	0	0	0	0	1	0	0	1	0	7	2	0	0	0	0	0	0	0	0	0	0	0	0	0	0	0	0	0	0	0	0	0	0	0	0	0	0	Basidiomycota	Pucciniomycotina	Agaricostilbomycetes	Agaricostilbales
OtMZ1139	0	0	0	0	0	0	0	2	0	0	0	0	0	2	0	0	2	1	1	0	0	1	0	0	0	0	1	0	0	0	0	0	0	0	1	0	0	0	0	0	Ascomycota	Pezizomycotina	Dothideomycetes	Capnodiales
OtMZ1140	0	0	0	0	0	0	0	5	0	0	0	0	0	4	0	0	0	0	0	0	0	0	0	0	0	0	0	0	0	0	0	0	0	0	0	0	0	0	0	0	Basidiomycota	Agaricomycotina	Agaricomycetes	Agaricales
OtMZ1141	0	0	0	0	0	0	0	16	0	0	0	0	0	0	0	0	0	0	0	0	0	0	0	0	0	0	0	0	0	0	0	0	0	0	0	0	0	0	0	0	Ascomycota	Pezizomycotina	Dothideomycetes	Pleosporales
OtMZ1142	0	0	0	0	0	0	0	2	0	0	0	0	1	8	0	0	0	0	0	1	0	0	0	2	0	0	0	0	0	0	0	0	0	0	0	0	0	0	0	0	Basidiomycota	Agaricomycotina	Tremellomycetes	Cystofilobasidiales
OtMZ1143	0	0	0	0	0	0	0	6	0	0	0	0	0	8	0	0	0	0	0	0	0	0	0	0	0	0	0	0	0	0	0	0	0	0	0	0	0	0	0	0	Basidiomycota	Agaricomycotina	Agaricomycetes	Russulales
OtMZ1144	0	0	0	0	0	0	0	7	0	0	0	0	1	0	0	0	0	1	0	0	0	0	0	0	0	0	0	0	0	0	0	0	0	0	0	0	0	0	0	0	Ascomycota	Pezizomycotina	Sordariomycetes	Magnaporthales
OtMZ1145	0	0	0	1	0	0	0	1	0	0	0	0	6	2	0	0	0	0	0	0	0	0	0	0	0	0	0	0	0	0	0	0	0	0	0	0	0	0	0	0	Ascomycota	Pezizomycotina	Dothideomycetes	Pleosporales
OtMZ1146	0	0	0	0	0	0	0	16	0	0	0	0	0	0	0	0	0	0	0	0	0	0	0	0	0	0	0	0	0	0	0	0	0	0	0	0	0	0	0	0	Ascomycota	Pezizomycotina	Sordariomycetes	Sordariomycetes_Clade_01
OtMZ1147	0	0	0	0	0	4	0	4	0	0	0	0	1	6	0	0	0	0	0	0	0	0	0	0	0	0	0	0	0	0	0	0	0	0	0	0	0	0	0	0	Ascomycota	Pezizomycotina	Leotiomycetes	Leotiomycetes_Clade_08
OtMZ1148	0	0	0	0	0	0	0	3	0	0	0	0	2	5	0	0	0	1	0	0	0	0	0	0	0	0	0	0	0	0	0	0	0	1	0	0	0	0	0	0	Ascomycota	Pezizomycotina	Leotiomycetes	Leotiomycetes_Clade_08
OtMZ1149	0	0	0	0	2	1	0	3	0	0	0	0	0	5	0	0	0	0	0	0	0	0	0	0	0	0	0	0	0	0	0	0	0	0	0	0	0	0	0	0	Ascomycota	Pezizomycotina	Leotiomycetes	Leotiomycetes_Clade_08
OtMZ1150	0	0	0	0	0	0	0	7	0	0	0	0	0	0	0	3	0	0	0	0	0	0	0	0	0	0	0	0	0	0	0	0	0	0	0	0	0	0	0	0	Basidiomycota	Agaricomycotina	Agaricomycetes	NA
OtMZ1151	0	0	0	0	0	0	0	1	0	0	0	0	6	2	0	0	2	0	2	0	0	0	0	0	0	0	0	0	0	0	0	0	0	0	0	0	0	0	0	0	Ascomycota	Pezizomycotina	NA	NA
OtMZ1152	0	0	0	0	1	1	0	8	0	0	0	0	0	4	0	1	0	0	0	0	0	0	0	0	0	0	0	0	0	0	0	0	0	0	0	0	0	0	0	0	Ascomycota	Pezizomycotina	Leotiomycetes	NA
OtMZ1153	0	0	0	0	0	0	0	1	0	0	1	0	0	6	0	0	1	0	0	0	0	1	0	0	0	0	0	0	0	0	0	0	0	0	0	0	0	0	0	0	Basidiomycota	Agaricomycotina	Agaricomycetes	Agaricales
OtMZ1154	0	0	0	0	0	0	0	1	0	0	0	0	0	7	0	0	0	0	0	0	0	0	0	0	0	0	0	0	0	0	0	0	0	0	0	0	0	0	0	0	Ascomycota	Pezizomycotina	Dothideomycetes	Pleosporales
OtMZ1155	0	0	0	3	0	2	0	1	0	0	0	0	2	0	0	1	2	1	1	0	0	0	0	0	0	0	0	0	0	0	0	1	0	0	0	0	0	0	0	0	Ascomycota	Pezizomycotina	Dothideomycetes	Dothideales
OtMZ1156	0	0	0	0	0	0	0	12	0	0	0	0	0	0	0	0	0	0	0	0	1	0	0	0	0	0	0	0	0	0	0	0	0	0	0	0	0	0	0	0	Ascomycota	Pezizomycotina	Sordariomycetes	Hypocreales
OtMZ1157	0	0	0	0	0	0	0	2	0	0	0	0	0	0	0	0	0	0	0	0	0	0	0	0	0	0	0	7	0	0	0	0	0	0	0	0	0	0	0	0	Ascomycota	Pezizomycotina	Eurotiomycetes	Phaeomoniellales
OtMZ1158	0	0	0	0	0	1	0	1	2	0	0	0	0	0	1	0	0	0	0	1	0	2	0	0	2	0	0	0	0	0	0	0	0	0	0	1	0	0	1	2	Basidiomycota	Ustilaginomycotina	Malasseziomycetes	Malasseziales
OtMZ1159	0	0	0	0	0	0	0	1	0	0	0	0	0	0	0	0	0	0	0	0	0	0	0	0	0	0	0	0	0	0	0	0	0	0	0	0	0	0	0	8	Basidiomycota	Ustilaginomycotina	Ustilaginomycetes	Ustilaginales
OtMZ1160	0	0	0	0	1	0	0	1	0	0	0	0	0	0	0	1	2	1	0	0	2	0	0	0	1	0	0	0	1	0	0	0	0	0	0	0	0	0	0	0	Ascomycota	Pezizomycotina	Dothideomycetes	Dothideales
OtMZ1161	0	0	0	0	0	0	0	1	0	0	0	0	1	7	0	1	0	0	0	0	0	0	0	0	0	0	0	0	0	0	0	0	0	0	0	0	0	0	0	0	Basidiomycota	Agaricomycotina	Tremellomycetes	Cystofilobasidiales
OtMZ1162	0	0	0	0	0	0	0	1	0	0	0	0	3	0	0	0	0	0	0	1	0	0	0	0	0	0	0	0	0	0	0	1	1	0	0	0	0	2	0	0	Ascomycota	Pezizomycotina	Dothideomycetes	Capnodiales
OtMZ1163	0	0	0	1	0	0	0	9	0	0	0	0	0	0	0	0	0	0	0	0	0	0	0	0	0	0	0	0	0	0	0	0	0	0	0	0	0	0	0	0	Basidiomycota	Agaricomycotina	Tremellomycetes	Tremellales
OtMZ1164	0	0	0	0	0	0	0	3	0	0	0	0	0	0	0	0	0	0	0	0	0	2	0	0	2	0	0	0	0	0	0	0	0	0	7	0	0	0	0	0	Ascomycota	Pezizomycotina	NA	NA
OtMZ1165	0	0	0	0	0	0	0	3	0	0	0	0	0	0	0	0	0	0	1	0	1	0	0	0	0	0	0	0	0	0	0	1	1	0	0	0	1	0	0	3	Ascomycota	Pezizomycotina	NA	NA
OtMZ1166	0	0	0	0	0	0	0	0	1	0	0	0	0	0	0	0	6	2	0	0	0	0	0	0	0	0	0	0	0	0	0	1	0	0	0	0	0	0	0	0	Ascomycota	Pezizomycotina	Eurotiomycetes	Eurotiales
OtMZ1167	0	1	0	0	0	0	0	0	4	0	0	0	1	0	0	0	0	1	0	0	1	0	0	0	0	0	0	0	0	1	0	0	0	0	4	0	0	0	0	0	Basidiomycota	Ustilaginomycotina	Malasseziomycetes	Malasseziales
OtMZ1168	0	0	0	0	0	0	1	0	3	0	0	0	0	0	1	0	0	1	0	0	0	0	0	0	1	0	0	0	0	2	0	0	0	0	0	0	0	1	0	0	Basidiomycota	Ustilaginomycotina	Malasseziomycetes	Malasseziales
OtMZ1169	0	0	1	0	0	0	0	0	4	0	0	0	0	0	0	0	0	0	0	1	0	0	0	0	0	0	0	0	0	1	0	0	2	0	2	1	2	0	0	1	Basidiomycota	Ustilaginomycotina	Malasseziomycetes	Malasseziales
OtMZ1170	0	0	0	0	0	0	0	0	0	3	0	0	0	0	0	0	0	1	0	0	6	0	0	0	1	0	0	0	2	0	0	0	0	0	0	0	0	0	2	1	Ascomycota	Pezizomycotina	NA	NA
OtMZ1171	0	0	0	0	0	0	0	0	0	1	0	0	0	0	0	0	0	2	0	0	4	0	0	0	1	0	0	0	0	0	0	0	0	0	0	0	0	0	3	1	Ascomycota	Pezizomycotina	NA	NA
OtMZ1172	0	0	0	0	0	0	0	0	0	1	0	0	2	0	0	0	0	1	0	0	0	2	0	0	1	0	0	0	0	0	0	0	0	0	8	0	0	0	0	0	Ascomycota	Pezizomycotina	Dothideomycetes	Pleosporales
OtMZ1173	0	0	0	0	0	0	0	0	0	0	1	0	2	1	0	0	0	0	1	0	0	0	0	0	2	0	0	0	0	0	0	4	4	0	0	0	0	0	0	0	Ascomycota	Pezizomycotina	Dothideomycetes	Pleosporales
OtMZ1174	0	0	0	0	0	0	0	0	0	0	2	0	3	2	0	0	0	0	1	0	0	0	0	0	0	0	0	0	0	0	0	0	0	0	0	0	0	0	0	0	Basidiomycota	Agaricomycotina	Agaricomycetes	Boletales
OtMZ1175	0	0	0	0	0	0	0	0	0	0	8	0	0	1	0	0	0	0	0	0	0	0	0	0	0	0	0	0	0	0	0	0	0	0	0	0	0	0	0	0	Ascomycota	Pezizomycotina	Dothideomycetes	Capnodiales
OtMZ1176	0	0	0	0	0	0	0	0	0	0	1	1	2	4	0	0	0	0	0	0	0	0	0	0	0	0	0	0	0	0	0	0	0	0	0	0	0	0	0	0	Ascomycota	Pezizomycotina	Leotiomycetes	NA
OtMZ1177	0	0	0	0	0	0	0	0	0	0	2	0	0	6	0	0	0	0	0	0	0	0	0	0	0	0	0	0	0	0	0	0	0	0	0	0	0	0	0	0	Basidiomycota	Agaricomycotina	Agaricomycetes	Boletales
OtMZ1178	0	0	0	0	0	0	0	0	0	0	1	0	4	1	0	0	0	1	1	1	0	0	0	0	0	0	0	0	0	0	0	0	0	0	0	0	0	0	0	0	Cryptomycota	Cryptomycota_Clade_01	NA	NA
OtMZ1179	0	0	0	0	0	0	0	0	0	0	6	0	2	1	0	0	4	0	0	0	0	1	0	0	0	0	0	0	0	0	0	0	0	0	0	0	0	0	0	0	Ascomycota	Pezizomycotina	NA	NA
OtMZ1180	0	0	0	0	0	0	0	0	0	0	1	0	1	7	0	0	1	1	1	0	0	0	0	0	0	0	0	0	0	0	0	0	0	0	0	0	0	0	0	0	Ascomycota	Pezizomycotina	Pezizomycetes	Pezizales
OtMZ1181	0	0	0	0	0	0	0	0	0	0	1	0	4	1	0	0	0	0	0	3	1	0	0	0	1	0	0	0	0	0	0	0	0	0	0	0	0	0	0	0	Basidiomycota	Agaricomycotina	Tremellomycetes	Cystofilobasidiales
OtMZ1182	0	0	0	0	0	0	0	0	0	0	9	0	0	0	0	0	0	0	0	0	0	0	0	2	0	0	0	0	0	0	0	0	0	0	0	0	0	0	0	0	Basidiomycota	Ustilaginomycotina	Exobasidiomycetes	Exobasidiomycetes
OtMZ1183	0	0	0	0	0	0	0	0	0	0	1	1	2	1	0	1	1	2	2	1	0	0	0	0	0	0	0	0	0	0	0	0	0	0	0	0	0	0	0	0	Cryptomycota	Cryptomycota_Clade_01	NA	NA
OtMZ1184	0	0	0	0	0	0	0	0	0	0	0	2	0	2	0	0	1	4	0	0	0	0	0	0	0	0	0	0	0	0	0	0	0	0	0	0	0	0	0	0	Cryptomycota	Cryptomycota_Clade_01	NA	NA
OtMZ1185	0	0	0	0	0	0	0	0	0	0	0	1	2	4	0	1	0	1	2	0	1	0	0	0	0	0	0	0	0	0	0	0	0	0	0	0	0	0	1	0	Ascomycota	Pezizomycotina	Dothideomycetes	Pleosporales
OtMZ1186	0	0	0	0	0	0	0	0	0	0	0	1	0	5	0	0	1	1	0	0	0	0	0	0	0	0	0	0	0	0	0	0	0	0	0	0	0	0	0	0	Ascomycota	Pezizomycotina	Sordariomycetes	Hypocreales
OtMZ1187	0	0	0	0	0	0	0	1	0	0	0	1	0	0	1	2	0	0	0	1	0	1	1	0	0	0	0	0	0	0	0	0	2	0	3	0	2	0	0	0	Basidiomycota	Ustilaginomycotina	Malasseziomycetes	Malasseziales
OtMZ1188	0	0	0	0	0	0	0	0	0	0	0	1	1	4	0	0	0	1	0	0	0	0	0	0	0	0	0	0	0	0	0	2	0	0	1	0	0	0	0	0	Ascomycota	Pezizomycotina	NA	NA
OtMZ1189	0	0	0	0	0	0	0	1	0	0	0	1	1	2	0	1	0	1	0	0	0	2	0	0	0	0	1	0	0	0	0	0	0	0	0	0	0	0	0	0	Ascomycota	Pezizomycotina	NA	NA
OtMZ1190	0	0	0	0	0	0	0	0	0	0	0	1	0	0	0	1	0	0	1	0	1	0	0	0	0	0	0	0	0	0	0	1	1	0	0	0	1	0	0	2	Ascomycota	Pezizomycotina	Dothideomycetes	Capnodiales
OtMZ1191	0	0	0	0	0	0	0	0	0	0	0	2	0	0	0	5	0	0	0	0	0	6	0	0	0	0	0	0	0	0	0	0	0	0	0	0	0	0	0	1	Ascomycota	Pezizomycotina	NA	NA
OtMZ1192	0	0	1	0	0	1	0	0	1	0	0	1	0	0	0	0	0	1	0	0	0	2	0	0	0	0	0	0	0	0	0	0	0	0	2	0	2	0	1	3	Basidiomycota	Ustilaginomycotina	Malasseziomycetes	Malasseziales
OtMZ1193	0	0	0	0	0	0	0	0	0	0	0	4	6	0	0	0	0	0	2	0	0	0	0	0	0	0	0	0	0	0	0	0	0	0	0	0	0	0	0	0	Cryptomycota	Cryptomycota_Clade_01	NA	NA
OtMZ1194	0	0	0	0	0	0	0	0	0	0	0	0	3	0	0	0	0	0	0	0	0	1	0	0	0	0	0	0	0	0	0	2	0	0	0	0	0	3	0	0	Ascomycota	Pezizomycotina	Eurotiomycetes	NA
OtMZ1195	0	0	0	0	0	0	0	0	0	0	0	0	4	1	0	0	0	0	0	0	0	0	0	0	2	0	0	0	0	0	0	0	0	0	3	0	2	0	0	0	Ascomycota	Pezizomycotina	NA	NA
OtMZ1196	0	0	0	0	0	0	0	0	0	0	0	0	1	3	7	0	0	1	0	0	0	1	0	0	0	0	0	0	0	0	0	0	0	0	0	0	0	0	0	0	Ascomycota	Pezizomycotina	NA	NA
OtMZ1197	0	0	0	0	0	0	0	0	0	0	0	0	2	8	0	1	0	0	0	0	0	0	0	0	0	0	0	1	0	0	0	0	0	0	0	0	0	0	0	0	Ascomycota	Pezizomycotina	Dothideomycetes	Pleosporales
OtMZ1198	0	0	0	0	0	0	0	0	0	0	0	0	6	3	0	0	0	0	0	0	0	0	0	0	0	0	0	0	0	0	0	0	0	0	0	0	0	0	0	0	Ascomycota	Pezizomycotina	Dothideomycetes	Pleosporales
OtMZ1199	0	0	0	0	0	0	0	0	0	0	0	0	7	0	0	0	0	0	0	0	0	0	0	0	0	0	0	0	0	0	0	0	0	0	0	0	0	1	0	0	Ascomycota	Pezizomycotina	Eurotiomycetes	Chaetothyriales
OtMZ1200	0	0	0	0	0	0	0	0	0	0	0	0	1	1	0	0	1	0	0	0	0	1	1	0	0	0	0	0	0	0	0	3	3	0	0	0	1	2	0	0	Ascomycota	Pezizomycotina	Leotiomycetes	Leotiomycetes_Clade_01
OtMZ1201	0	0	0	0	0	0	0	0	0	0	0	0	4	4	0	1	1	0	1	1	0	0	0	0	0	0	0	0	0	0	0	0	0	0	0	0	0	0	0	0	Cryptomycota	Cryptomycota_Clade_01	NA	NA
OtMZ1202	0	0	0	0	0	0	0	0	0	0	0	0	5	1	0	0	0	0	0	0	0	0	0	0	0	0	0	0	0	0	0	5	0	0	0	0	0	1	1	1	Ascomycota	Pezizomycotina	Eurotiomycetes	Chaetothyriales
OtMZ1203	0	0	0	0	0	0	0	0	0	0	0	0	7	1	0	0	0	0	0	0	0	0	0	0	0	0	0	0	0	0	0	0	2	0	0	0	0	3	0	0	Ascomycota	Pezizomycotina	Dothideomycetes	Pleosporales
OtMZ1204	0	0	0	0	0	0	0	0	0	0	0	0	5	0	0	0	1	0	0	0	0	0	0	0	0	0	0	0	0	0	0	0	2	0	0	0	0	1	0	0	Ascomycota	Pezizomycotina	Leotiomycetes	Leotiomycetes_Clade_08
OtMZ1205	0	0	0	0	0	0	0	0	0	0	0	0	1	0	0	0	0	0	0	0	0	0	0	0	0	0	0	0	0	0	0	3	0	0	0	0	0	2	3	6	Ascomycota	Pezizomycotina	NA	NA
OtMZ1206	0	0	0	0	0	0	0	0	0	0	0	0	2	6	0	0	0	0	0	0	0	0	0	0	0	0	0	0	0	0	0	0	0	0	0	0	0	1	0	0	Ascomycota	Pezizomycotina	Dothideomycetes	Pleosporales
OtMZ1207	0	0	1	1	0	0	0	0	0	0	0	0	5	3	0	0	1	0	0	0	0	0	0	0	0	0	0	0	0	0	0	0	0	0	0	0	0	0	0	0	Basidiomycota	Agaricomycotina	Tremellomycetes	Tremellales
OtMZ1208	0	0	0	0	0	0	0	0	0	0	0	0	7	0	0	0	0	0	0	0	0	0	0	0	0	0	0	0	0	0	0	0	1	0	0	0	0	0	0	0	Ascomycota	Pezizomycotina	Leotiomycetes	Leotiomycetes_Clade_05
OtMZ1209	0	0	0	0	0	0	0	0	0	0	0	0	4	10	0	0	0	0	0	0	0	0	0	0	0	0	0	0	0	0	0	0	0	0	0	0	0	0	0	0	Ascomycota	Pezizomycotina	Dothideomycetes	Capnodiales
OtMZ1210	0	0	0	0	0	0	0	0	0	0	0	0	1	7	0	0	0	0	0	0	0	0	0	0	0	0	0	0	0	0	0	0	0	0	0	0	0	0	0	0	Ascomycota	Pezizomycotina	NA	NA
OtMZ1211	0	0	0	0	0	0	0	0	0	0	0	0	8	0	0	0	0	0	0	0	0	0	0	0	0	0	0	0	0	0	0	0	0	1	0	0	0	0	0	0	Ascomycota	Pezizomycotina	Leotiomycetes	Leotiomycetes_Clade_05
OtMZ1212	0	0	0	0	0	0	0	0	0	0	0	0	8	2	0	3	2	0	0	0	0	0	0	1	0	0	0	0	0	0	0	0	0	0	0	0	0	0	0	0	Ascomycota	Pezizomycotina	Dothideomycetes	Pleosporales
OtMZ1213	0	0	0	0	0	0	0	0	0	0	0	0	2	11	0	1	1	0	0	0	0	0	0	0	0	0	0	0	0	0	0	0	0	0	0	0	0	0	0	0	Ascomycota	Pezizomycotina	Pezizomycetes	Pezizales
OtMZ1214	0	0	0	0	0	0	0	0	0	0	0	0	3	0	0	0	9	0	0	0	0	0	0	0	0	1	0	0	0	0	0	0	0	0	0	0	0	0	0	0	Ascomycota	Pezizomycotina	Sordariomycetes	Xylariales
OtMZ1215	0	0	0	1	0	0	0	0	0	0	0	0	4	0	0	0	0	0	0	0	0	0	0	0	0	0	0	0	0	0	0	0	1	0	0	0	0	2	1	0	Ascomycota	Pezizomycotina	Dothideomycetes	Capnodiales
OtMZ1216	0	0	0	0	0	0	0	0	0	0	0	0	2	0	0	2	2	1	1	0	0	0	0	1	2	0	1	0	0	0	0	0	0	0	0	0	1	0	0	0	Ascomycota	Taphrinomycotina	Taphrinomycetes	Taphrinales
OtMZ1217	0	0	0	0	0	0	0	0	0	0	0	0	5	0	0	0	0	0	0	2	0	1	0	0	0	0	0	0	0	0	0	0	0	0	0	0	0	0	0	0	Ascomycota	Pezizomycotina	NA	NA
OtMZ1218	0	0	0	0	0	0	0	0	0	0	0	0	6	3	0	0	1	1	1	1	0	0	0	0	0	0	0	0	0	0	0	0	0	0	0	0	0	0	0	0	Zoopagomycota	Kickxellomycotina	Kickxellomycotina_Incertae_Sedis	Harpellales
OtMZ1219	0	1	0	0	0	0	0	0	0	0	0	0	6	0	0	0	0	0	0	0	0	2	0	0	0	0	0	1	0	0	0	0	0	0	0	0	0	0	0	0	Ascomycota	Pezizomycotina	Eurotiomycetes	Chaetothyriales
OtMZ1220	0	0	0	0	1	0	0	0	0	0	0	0	3	3	0	0	0	0	1	0	0	0	0	0	0	0	0	0	0	0	0	0	0	0	0	0	0	0	0	0	Basidiomycota	Agaricomycotina	Agaricomycetes	Agaricales
OtMZ1221	0	0	0	0	0	0	0	0	0	0	0	0	1	6	0	0	0	0	0	2	0	0	0	0	0	0	0	0	0	0	0	0	0	0	0	0	0	0	0	0	Basidiomycota	Agaricomycotina	Agaricomycetes	Agaricales
OtMZ1222	0	0	0	0	0	0	0	0	0	0	0	0	3	1	0	0	0	1	0	0	0	0	1	0	1	0	0	0	0	0	0	0	0	0	1	0	0	1	0	0	Ascomycota	Pezizomycotina	Dothideomycetes	Pleosporales
OtMZ1223	0	0	0	0	0	0	0	0	0	0	0	0	3	8	0	0	0	0	0	0	0	0	0	0	0	0	0	0	0	0	0	0	0	0	0	0	0	0	0	0	Ascomycota	Pezizomycotina	Dothideomycetes	Capnodiales
OtMZ1224	0	0	0	0	0	0	0	0	0	0	0	0	7	1	0	0	1	0	0	0	0	0	0	0	0	0	0	0	0	0	0	0	1	0	0	0	0	0	0	0	Ascomycota	Pezizomycotina	Dothideomycetes	Pleosporales
OtMZ1225	0	0	0	0	0	0	0	0	0	0	0	0	9	0	0	0	5	0	0	0	0	0	0	0	0	0	0	0	0	0	0	0	0	0	0	0	0	0	0	0	Basidiomycota	Agaricomycotina	Tremellomycetes	Tremellales
OtMZ1226	0	0	0	0	0	0	0	0	0	0	0	0	9	2	0	0	0	0	0	0	0	0	0	0	0	0	0	0	0	0	0	0	0	0	0	0	0	0	0	0	Ascomycota	Pezizomycotina	Dothideomycetes	Pleosporales
OtMZ1227	0	0	0	0	0	0	0	0	0	0	0	0	1	9	0	0	0	0	0	0	0	0	0	0	0	0	1	0	0	0	0	0	0	0	0	0	0	3	0	0	Ascomycota	Pezizomycotina	NA	NA
OtMZ1228	0	0	0	0	0	0	0	0	0	0	0	0	2	4	0	0	1	1	1	0	0	0	0	1	0	0	0	0	0	0	0	0	0	0	0	0	0	0	0	0	Basidiomycota	Agaricomycotina	Agaricomycetes	Agaricales
OtMZ1229	0	0	0	0	1	3	1	0	0	0	0	0	4	0	0	0	0	0	2	0	0	0	0	0	1	0	0	0	0	0	0	0	1	0	0	0	0	0	0	0	Ascomycota	Pezizomycotina	Dothideomycetes	Pleosporales
OtMZ1230	0	0	0	0	1	0	0	0	0	0	0	0	3	5	0	0	0	1	0	0	0	0	0	0	0	0	0	0	0	0	0	0	0	0	0	0	0	0	0	0	Basidiomycota	Agaricomycotina	Agaricomycetes	Agaricales
OtMZ1231	0	0	0	0	0	0	0	0	0	0	0	0	1	0	0	0	1	0	0	0	0	1	0	0	0	0	0	0	0	0	0	0	0	0	0	0	0	0	0	10	Ascomycota	Pezizomycotina	Eurotiomycetes	Chaetothyriales
OtMZ1232	0	0	0	1	0	0	0	0	0	0	0	0	4	2	0	0	0	0	0	0	0	0	0	0	0	0	0	0	0	0	0	1	0	0	0	0	0	0	0	0	Ascomycota	Pezizomycotina	Dothideomycetes	Pleosporales
OtMZ1233	0	0	0	0	0	0	0	0	0	0	0	0	1	0	0	0	0	0	0	0	0	0	0	5	0	0	0	0	0	0	0	0	0	1	8	0	1	0	0	0	Ascomycota	Pezizomycotina	NA	NA
OtMZ1234	0	0	0	0	0	0	0	0	0	0	0	0	12	2	0	0	0	0	0	0	2	0	0	0	0	0	0	0	0	0	0	0	0	0	0	0	0	0	0	0	Ascomycota	Pezizomycotina	Dothideomycetes	Pleosporales
OtMZ1235	0	0	0	0	0	1	0	0	0	0	0	0	5	1	0	0	0	0	0	0	0	0	1	0	0	0	0	0	0	0	0	0	0	0	0	0	0	0	0	0	Ascomycota	Pezizomycotina	Dothideomycetes	Pleosporales
OtMZ1236	0	0	0	0	0	0	0	0	0	0	0	0	2	0	0	0	0	0	0	5	0	0	1	0	0	0	0	0	0	0	0	0	0	0	0	0	0	0	0	0	Ascomycota	Pezizomycotina	NA	NA
OtMZ1237	0	0	0	0	0	0	0	0	0	0	0	0	8	1	0	0	0	0	0	0	0	0	0	0	0	0	0	0	0	0	0	0	0	0	0	0	0	0	0	0	Ascomycota	Pezizomycotina	Dothideomycetes	Pleosporales
OtMZ1238	0	0	0	0	0	0	0	0	0	0	0	0	6	5	0	0	0	0	0	0	0	0	0	0	0	0	0	0	0	0	0	0	0	0	0	0	0	0	0	0	Ascomycota	Pezizomycotina	Dothideomycetes	Pleosporales
OtMZ1239	0	0	0	0	0	0	0	0	0	0	0	0	1	0	0	0	0	0	0	2	0	1	2	2	1	0	0	0	0	0	0	0	0	0	0	0	0	0	0	0	Basidiomycota	Pucciniomycotina	Cystobasidiomycetes	Cystobasidiomycetes_Clade_01
OtMZ1240	0	0	0	0	0	0	0	0	0	0	0	0	9	0	0	0	0	0	0	1	0	0	0	0	0	0	0	0	0	0	0	0	0	0	0	0	0	0	0	0	Ascomycota	Pezizomycotina	Dothideomycetes	Pleosporales
OtMZ1241	0	0	0	0	0	0	0	0	0	0	0	0	1	5	0	1	0	0	0	1	0	0	0	0	0	0	0	0	0	0	0	0	0	0	0	0	0	0	0	0	Basidiomycota	Agaricomycotina	Tremellomycetes	Cystofilobasidiales
OtMZ1242	0	0	0	0	0	0	0	0	0	0	0	0	8	2	0	0	0	0	0	0	0	0	0	0	0	0	0	0	0	0	0	0	0	0	0	0	0	0	0	0	Ascomycota	Pezizomycotina	Dothideomycetes	Pleosporales
OtMZ1243	0	0	0	0	0	0	0	0	0	0	0	0	6	0	0	0	0	0	0	2	0	0	0	0	0	0	0	0	0	0	0	0	0	0	0	0	0	0	0	0	Cryptomycota	Cryptomycota_Clade_01	NA	NA
OtMZ1244	0	0	0	0	0	0	0	0	0	0	0	0	5	0	0	1	1	0	0	3	1	0	3	0	0	0	0	0	0	0	0	0	2	0	0	0	0	0	0	0	Basidiomycota	Pucciniomycotina	Cystobasidiomycetes	Cystobasidiomycetes_Clade_01
OtMZ1245	0	0	0	0	0	0	0	0	0	0	0	0	1	7	0	0	0	0	0	0	0	0	0	0	0	0	0	0	0	0	0	0	0	0	0	0	0	0	0	0	Basidiomycota	Agaricomycotina	Agaricomycetes	Agaricales
OtMZ1246	0	0	0	1	0	2	0	3	0	0	0	0	1	3	0	0	0	0	0	0	0	0	0	0	0	0	0	0	0	0	0	0	0	0	0	0	0	0	0	0	Ascomycota	Pezizomycotina	Leotiomycetes	NA
OtMZ1247	0	0	0	0	0	0	0	0	0	0	0	0	1	7	0	0	1	0	0	3	0	0	0	0	0	0	0	0	0	0	0	0	0	0	0	0	0	0	0	0	Basidiomycota	Agaricomycotina	Agaricomycetes	Agaricales
OtMZ1248	0	0	0	0	0	0	0	0	0	0	0	0	1	0	0	0	3	3	2	1	0	0	0	0	0	0	0	0	0	0	0	0	0	0	0	0	0	0	0	0	Ascomycota	Pezizomycotina	Dothideomycetes	Pleosporales
OtMZ1249	0	0	0	0	0	0	0	0	0	0	0	0	2	9	0	0	0	0	0	0	0	0	0	0	0	0	0	0	0	0	0	0	0	0	0	0	0	0	0	0	Ascomycota	Pezizomycotina	Dothideomycetes	Capnodiales
OtMZ1250	0	0	0	0	0	0	0	0	0	0	0	0	5	6	0	0	0	0	0	0	0	0	0	0	0	0	0	0	0	0	0	0	0	0	0	0	0	0	0	0	Ascomycota	Pezizomycotina	Eurotiomycetes	Chaetothyriales
OtMZ1251	0	0	0	0	0	0	0	0	0	0	0	0	0	15	0	0	0	0	0	0	0	0	0	0	0	0	0	0	0	0	0	0	0	0	0	0	0	0	0	0	Basidiomycota	Agaricomycotina	Agaricomycetes	Sebacinales
OtMZ1252	0	0	0	0	1	0	0	0	0	0	0	0	3	5	0	0	1	0	0	0	0	0	0	0	0	0	0	0	0	0	0	0	0	0	0	0	0	0	0	0	Ascomycota	Pezizomycotina	Eurotiomycetes	Chaetothyriales
OtMZ1253	0	0	0	0	0	0	0	1	0	0	0	0	0	1	0	1	2	2	4	0	0	0	0	0	0	0	0	0	0	0	0	0	0	0	0	0	0	0	0	0	Mucoromycota	Glomeromycotina	Glomeromycetes	Glomeromycetes_Clade_01
OtMZ1254	0	0	0	0	0	0	0	0	0	0	0	0	0	13	0	0	0	0	0	0	0	1	0	0	0	0	0	0	0	0	0	0	0	0	0	0	0	0	0	0	Ascomycota	Pezizomycotina	Dothideomycetes	Pleosporales
OtMZ1255	0	0	0	0	0	0	0	0	0	0	0	0	0	4	0	0	0	0	0	0	0	5	0	0	0	0	0	0	0	0	0	1	0	0	1	0	0	0	0	0	Ascomycota	Pezizomycotina	Dothideomycetes	Pleosporales
OtMZ1256	0	0	0	0	0	0	0	0	0	0	0	0	0	16	0	0	0	0	0	0	0	0	0	0	0	0	0	0	0	0	0	0	0	0	0	0	0	0	0	0	Basidiomycota	Agaricomycotina	Agaricomycetes	Boletales
OtMZ1257	0	0	0	0	0	0	0	0	0	0	0	0	0	9	0	0	1	0	0	0	0	0	0	0	0	0	0	0	0	0	0	0	0	0	0	0	0	0	0	0	Basidiomycota	Agaricomycotina	Agaricomycetes	Agaricales
OtMZ1258	0	0	0	0	0	0	0	0	0	0	0	0	0	8	0	0	0	0	0	0	0	0	0	0	0	0	0	0	0	0	0	0	0	0	0	0	0	0	0	1	Basidiomycota	Agaricomycotina	Agaricomycetes	Agaricales
OtMZ1259	0	0	0	0	0	0	1	0	0	0	0	0	1	9	0	0	0	0	0	0	0	0	0	0	0	0	0	0	0	0	0	0	0	0	0	0	0	0	0	0	Ascomycota	Pezizomycotina	Dothideomycetes	Pleosporales
OtMZ1260	0	0	0	0	0	0	0	0	0	0	0	0	0	7	0	1	0	0	0	0	0	0	0	0	0	0	0	0	0	0	0	0	0	0	0	0	0	0	0	0	Basidiomycota	Agaricomycotina	Agaricomycetes	Agaricales
OtMZ1261	0	0	0	0	0	0	0	0	0	0	0	0	0	8	0	0	1	0	0	1	0	0	0	0	0	0	0	0	0	0	0	0	0	0	0	0	0	0	0	0	Basidiomycota	Agaricomycotina	Agaricomycetes	Agaricales
OtMZ1262	0	0	0	0	0	0	1	0	0	0	0	0	0	8	0	0	1	0	0	0	0	0	0	0	0	0	0	0	0	0	0	0	0	0	0	0	0	0	0	0	Ascomycota	Pezizomycotina	Dothideomycetes	Capnodiales
OtMZ1263	0	0	0	0	0	0	0	0	0	0	0	0	0	13	0	0	1	0	0	0	0	0	0	0	0	0	0	0	0	0	0	0	0	0	0	0	0	0	0	0	Basidiomycota	Agaricomycotina	Agaricomycetes	Agaricales
OtMZ1264	0	0	0	0	0	0	0	0	0	0	0	0	0	1	0	0	0	0	0	0	0	0	0	13	0	0	0	0	0	0	0	0	0	0	0	0	0	0	0	0	Basidiomycota	Agaricomycotina	Agaricomycetes	NA
OtMZ1265	0	0	1	1	0	1	0	0	0	0	0	0	1	4	0	1	0	0	0	0	0	0	0	0	0	0	0	0	0	0	0	0	0	0	0	0	0	2	0	2	Ascomycota	Pezizomycotina	Dothideomycetes	Capnodiales
OtMZ1266	0	0	0	0	0	0	0	0	0	0	0	0	0	8	0	0	0	0	1	0	0	0	0	0	0	0	0	0	0	0	0	0	0	0	0	0	0	0	0	0	Basidiomycota	Agaricomycotina	Agaricomycetes	NA
OtMZ1267	0	0	0	0	0	0	0	0	0	0	0	0	2	6	0	0	0	1	0	1	0	0	0	0	0	0	0	0	0	0	0	0	0	0	0	0	0	0	0	0	Basidiomycota	Agaricomycotina	Agaricomycetes	Agaricales
OtMZ1268	0	0	0	0	0	0	0	0	0	0	0	0	0	4	0	2	4	1	0	0	1	0	0	0	0	0	0	0	0	0	0	0	0	0	0	0	0	0	0	0	Ascomycota	Pezizomycotina	Eurotiomycetes	Eurotiales
OtMZ1269	0	0	0	0	3	0	0	6	0	0	0	0	1	5	0	1	0	0	0	0	0	0	0	0	0	0	0	0	0	0	0	0	0	0	0	0	0	0	0	0	Ascomycota	Pezizomycotina	Leotiomycetes	NA
OtMZ1270	0	0	0	0	0	0	0	0	0	0	0	0	0	1	0	1	0	0	1	0	0	1	1	0	0	0	0	0	0	0	0	1	0	0	0	0	0	3	1	0	Ascomycota	Pezizomycotina	Dothideomycetes	Pleosporales
OtMZ1271	0	0	0	0	0	0	0	0	0	0	0	0	1	12	0	0	0	0	0	0	0	0	0	0	0	0	0	0	0	0	0	0	0	0	0	0	0	0	0	0	Basidiomycota	Agaricomycotina	Agaricomycetes	Agaricales
OtMZ1272	0	0	0	0	0	0	0	0	0	1	0	0	1	13	0	0	0	0	0	0	0	0	0	0	0	0	0	0	0	0	0	0	0	0	0	0	0	0	0	0	Basidiomycota	Agaricomycotina	Agaricomycetes	Boletales
OtMZ1273	0	0	0	0	0	0	0	0	0	0	0	2	3	3	0	0	0	2	0	2	0	0	0	0	0	0	0	0	0	0	0	0	0	0	0	0	0	0	0	0	Cryptomycota	Cryptomycota_Clade_01	NA	NA
OtMZ1274	0	0	0	0	0	0	0	0	0	0	0	0	0	8	0	2	0	0	0	0	0	0	0	2	0	0	0	0	0	0	0	0	0	0	0	0	0	0	0	0	Basidiomycota	Ustilaginomycotina	Exobasidiomycetes	Doassansiales
OtMZ1275	0	0	0	0	0	0	0	0	0	0	0	0	0	6	0	2	0	0	0	0	0	0	0	0	0	0	0	0	0	0	0	0	0	0	0	0	0	0	0	0	Ascomycota	Pezizomycotina	Eurotiomycetes	Eurotiales
OtMZ1276	0	0	0	0	1	0	0	1	0	0	0	0	1	12	0	0	0	0	0	0	0	0	0	0	0	0	0	0	0	0	0	0	0	0	0	0	0	0	0	0	Basidiomycota	Agaricomycotina	Agaricomycetes	Agaricales
OtMZ1277	0	0	0	0	0	0	0	0	0	0	0	0	0	8	0	0	0	0	0	1	0	0	0	0	0	0	0	0	0	0	0	0	0	0	0	0	0	0	0	0	Basidiomycota	Agaricomycotina	Agaricomycetes	Agaricales
OtMZ1278	0	0	0	0	0	0	0	0	0	0	0	0	6	4	0	0	1	2	0	0	0	0	0	0	0	0	0	0	0	0	0	0	0	0	0	0	0	0	0	1	Ascomycota	Pezizomycotina	Dothideomycetes	Capnodiales
OtMZ1279	0	0	0	0	0	0	0	0	0	0	0	0	0	5	0	0	0	2	0	1	0	0	0	0	0	0	0	0	0	0	0	0	0	0	0	0	0	0	0	0	Ascomycota	Pezizomycotina	Leotiomycetes	NA
OtMZ1280	0	0	0	0	0	0	0	0	0	0	0	0	0	8	0	1	0	0	0	0	0	0	0	0	0	0	0	0	0	0	0	0	0	0	0	0	0	0	0	0	Basidiomycota	Agaricomycotina	Agaricomycetes	Agaricales
OtMZ1281	0	0	0	0	0	0	0	0	0	0	0	0	0	7	0	1	0	0	0	0	0	0	0	0	0	0	0	0	0	0	0	0	0	0	0	0	0	0	0	0	Basidiomycota	Agaricomycotina	Agaricomycetes	Agaricales
OtMZ1282	0	0	0	0	0	0	0	1	0	0	0	0	0	10	0	0	0	1	0	0	0	0	0	0	0	0	0	0	0	0	0	0	0	0	0	0	0	0	0	0	Basidiomycota	Agaricomycotina	Agaricomycetes	Agaricomycetes_Clade_04
OtMZ1283	0	0	0	0	0	0	0	1	0	0	0	0	0	10	0	0	0	0	0	0	0	0	0	0	0	0	0	0	0	0	0	0	0	0	0	0	0	0	0	0	Basidiomycota	Agaricomycotina	Agaricomycetes	Agaricales
OtMZ1284	0	0	0	0	0	0	0	0	0	0	0	0	0	6	0	0	0	5	0	0	0	0	0	0	0	0	0	0	0	0	0	0	0	0	0	0	0	0	0	0	Chytridiomycota	Chytridiomycota_Incertae Sedis	Chytridiomycetes	NA
OtMZ1285	0	0	1	0	0	0	0	0	0	0	0	0	0	6	0	0	1	0	0	0	0	0	0	0	0	0	0	0	0	0	0	0	0	0	0	0	0	8	0	0	Ascomycota	Pezizomycotina	Leotiomycetes	Erysiphales
OtMZ1286	0	0	0	0	0	0	0	1	0	0	0	0	5	4	0	0	0	0	0	0	0	0	0	0	0	0	0	0	0	0	0	0	0	0	0	0	0	0	0	0	Ascomycota	Pezizomycotina	Sordariomycetes	Hypocreales
OtMZ1287	0	0	0	0	0	0	0	0	0	0	0	0	0	10	0	0	0	0	0	0	0	0	0	0	0	0	0	0	0	0	0	2	0	0	0	0	0	2	0	0	Ascomycota	Pezizomycotina	NA	NA
OtMZ1288	0	0	0	0	0	0	0	0	0	0	0	0	0	10	0	0	1	0	0	0	0	0	0	0	0	0	0	0	0	0	0	0	0	0	0	0	0	0	0	0	Ascomycota	Pezizomycotina	Dothideomycetes	Pleosporales
OtMZ1289	0	0	0	0	0	0	0	0	0	0	0	0	1	6	0	0	0	0	1	0	0	0	0	0	0	0	0	0	0	0	0	0	0	0	0	0	0	0	0	0	Basidiomycota	Agaricomycotina	Agaricomycetes	Agaricales
OtMZ1290	0	0	0	0	0	0	0	0	0	0	0	0	0	12	0	0	0	0	0	0	0	0	0	0	0	0	0	0	0	0	0	0	0	0	0	0	0	1	0	0	Ascomycota	Pezizomycotina	Leotiomycetes	NA
OtMZ1291	0	0	0	0	0	0	0	0	0	0	0	0	0	1	0	0	0	0	0	0	0	0	0	0	0	0	0	0	0	0	0	0	0	0	0	1	0	8	0	0	Ascomycota	NA	NA	NA
OtMZ1292	0	0	0	0	0	0	0	0	0	0	0	0	6	2	0	0	2	0	0	0	0	0	0	0	0	0	0	0	0	0	0	1	0	0	0	0	0	0	0	0	Ascomycota	Saccharomycotina	Saccharomycetes	Saccharomycetales
OtMZ1293	0	0	0	0	0	0	0	0	0	0	0	0	0	11	0	0	0	0	1	0	0	0	0	0	0	0	0	0	0	0	0	0	0	0	0	0	0	0	0	0	Basidiomycota	Agaricomycotina	Agaricomycetes	Agaricales
OtMZ1294	0	0	0	0	0	0	0	0	0	0	0	0	0	7	0	1	0	0	0	0	0	0	0	0	0	0	0	0	0	0	0	0	0	0	0	0	0	0	0	0	Basidiomycota	Agaricomycotina	Agaricomycetes	Agaricales
OtMZ1295	0	0	0	0	0	0	0	0	0	0	0	0	0	16	0	0	0	0	0	0	0	0	0	0	0	0	0	0	0	0	0	0	0	0	0	0	0	0	0	0	Ascomycota	Pezizomycotina	Leotiomycetes	Leotiomycetes_Clade_03
OtMZ1296	0	0	0	0	0	0	0	0	0	0	0	0	0	7	0	4	0	0	1	0	0	0	0	0	0	0	0	0	0	0	0	0	0	0	0	0	0	0	0	0	Basidiomycota	Agaricomycotina	Tremellomycetes	Cystofilobasidiales
OtMZ1297	0	0	0	0	0	0	0	0	0	0	0	0	6	5	0	0	1	0	0	0	0	0	0	0	0	0	0	0	0	0	0	0	0	0	0	0	0	0	0	0	Cryptomycota	Cryptomycota_Clade_01	NA	NA
OtMZ1298	0	0	0	0	0	0	0	0	0	0	0	0	0	6	0	1	0	0	0	2	0	1	0	0	0	0	0	0	0	0	0	0	0	0	0	0	0	0	0	0	Basidiomycota	Agaricomycotina	Tremellomycetes	Cystofilobasidiales
OtMZ1299	0	0	0	0	0	0	0	0	0	0	0	0	2	7	0	0	0	0	0	0	0	0	0	0	0	0	0	0	0	0	0	0	0	0	0	0	0	0	0	0	Ascomycota	Pezizomycotina	Leotiomycetes	NA
OtMZ1300	0	0	0	0	0	0	0	0	0	0	0	0	1	12	0	0	0	0	0	0	0	0	0	0	0	0	0	0	0	0	0	0	0	0	0	0	1	0	0	0	Basidiomycota	Agaricomycotina	Agaricomycetes	Agaricales
OtMZ1301	0	0	0	0	0	0	0	0	0	0	0	0	0	12	0	0	1	0	0	0	0	0	0	0	0	0	0	0	0	0	0	0	0	0	0	0	0	0	0	0	Ascomycota	Pezizomycotina	Dothideomycetes	Pleosporales
OtMZ1302	0	0	0	0	0	0	0	0	0	0	0	0	0	7	0	0	0	0	1	0	0	0	0	0	0	0	0	0	0	0	0	0	0	0	0	0	0	0	0	0	Basidiomycota	Agaricomycotina	Agaricomycetes	Agaricales
OtMZ1303	0	0	0	0	0	0	0	0	0	0	0	0	0	11	0	0	0	0	0	0	0	0	0	0	0	0	0	0	0	0	0	0	0	0	0	0	0	1	0	0	Ascomycota	Pezizomycotina	Dothideomycetes	Pleosporales
OtMZ1304	0	0	1	1	0	0	0	0	0	0	0	0	0	10	0	0	0	0	0	0	0	0	0	0	0	0	0	0	0	0	0	0	0	0	0	0	0	0	0	0	Ascomycota	Pezizomycotina	Dothideomycetes	Pleosporales
OtMZ1305	0	0	0	0	0	0	0	0	0	0	0	0	0	2	0	0	5	0	0	0	0	0	0	1	0	0	0	0	0	0	0	0	0	0	1	0	0	0	0	0	Ascomycota	Pezizomycotina	Dothideomycetes	Pleosporales
OtMZ1306	0	0	0	0	0	0	0	0	0	0	0	0	0	9	0	0	1	0	0	0	0	0	0	0	0	0	0	0	0	0	0	0	0	0	0	0	0	0	0	0	Basidiomycota	Agaricomycotina	Agaricomycetes	Agaricales
OtMZ1307	0	0	0	0	0	0	0	0	0	0	0	0	0	11	0	0	0	0	1	0	0	0	0	0	0	0	0	0	0	0	0	0	0	0	0	0	0	0	0	0	Basidiomycota	Agaricomycotina	Agaricomycetes	Agaricales
OtMZ1308	0	0	0	0	0	0	0	0	0	0	0	0	0	7	0	1	0	0	0	0	0	0	0	0	0	0	0	0	0	0	0	0	0	0	0	0	0	0	0	0	Basidiomycota	Agaricomycotina	Agaricomycetes	Agaricales
OtMZ1309	0	0	0	0	0	0	0	0	0	0	0	0	0	7	0	0	0	0	0	0	0	0	0	1	0	0	0	0	0	0	0	0	0	0	0	0	0	0	0	0	Basidiomycota	Agaricomycotina	Tremellomycetes	Cystofilobasidiales
OtMZ1310	0	0	0	1	0	0	0	0	0	0	0	0	0	7	0	0	0	0	0	0	0	0	0	0	0	0	0	0	0	0	0	0	0	0	0	0	0	0	0	0	Ascomycota	Pezizomycotina	NA	NA
OtMZ1311	0	0	0	0	0	0	0	0	0	0	0	0	0	7	0	1	1	0	0	0	0	0	0	0	0	0	0	0	0	0	0	0	0	0	0	0	0	0	0	0	Basidiomycota	Agaricomycotina	Agaricomycetes	Agaricales
OtMZ1312	0	0	1	0	1	1	0	1	0	0	1	0	0	7	0	2	0	1	0	0	0	0	0	0	0	0	0	0	0	0	0	0	0	0	0	0	0	0	0	0	Ascomycota	Pezizomycotina	Leotiomycetes	NA
OtMZ1313	0	0	0	0	0	0	0	1	0	0	0	0	0	4	0	6	1	0	0	0	0	0	0	0	0	0	0	0	0	0	0	0	0	0	0	0	0	0	0	0	Basidiomycota	Agaricomycotina	Agaricomycetes	Agaricomycetes_Clade_01
OtMZ1314	0	0	0	0	0	0	0	0	0	0	0	0	0	10	0	0	0	1	1	0	0	0	0	1	0	0	1	0	0	0	0	0	0	0	0	0	0	0	0	0	Basidiomycota	Agaricomycotina	Tremellomycetes	Cystofilobasidiales
OtMZ1315	0	0	0	0	0	0	0	0	0	0	0	0	0	13	0	0	0	0	0	0	0	0	0	0	0	0	1	0	0	0	0	0	0	0	0	0	0	0	0	0	Ascomycota	Pezizomycotina	Dothideomycetes	Pleosporales
OtMZ1316	0	0	0	0	0	0	0	0	0	0	0	0	0	1	0	0	0	0	0	0	0	0	0	0	0	0	0	0	0	0	0	0	0	0	0	0	0	5	4	3	Ascomycota	Pezizomycotina	NA	NA
OtMZ1317	0	0	0	0	0	0	0	1	0	0	0	0	0	7	0	0	0	0	0	0	0	0	0	0	0	0	0	0	0	0	0	0	0	0	0	0	0	0	0	0	Basidiomycota	Agaricomycotina	Agaricomycetes	Agaricales
OtMZ1318	0	0	0	0	0	0	0	0	0	0	0	0	4	11	0	0	0	0	0	0	0	0	0	0	0	0	0	0	0	0	0	0	0	0	0	0	0	0	0	0	Ascomycota	Pezizomycotina	Dothideomycetes	Pleosporales
OtMZ1319	0	0	0	0	0	0	1	0	0	0	0	0	0	1	0	0	2	2	1	0	0	0	0	0	0	0	0	0	2	0	0	0	0	0	0	0	0	0	0	0	Ascomycota	Pezizomycotina	Dothideomycetes	Dothideales
OtMZ1320	0	0	0	0	0	0	0	0	0	0	0	0	0	15	0	0	0	0	0	0	0	0	0	0	0	0	0	0	0	0	0	0	0	0	0	0	0	0	0	0	Basidiomycota	Agaricomycotina	Agaricomycetes	Agaricales
OtMZ1321	0	0	0	0	0	0	0	0	0	0	0	0	2	12	0	0	0	0	0	0	0	0	0	0	0	0	0	0	0	0	0	0	0	0	0	0	0	0	0	0	Basidiomycota	Agaricomycotina	Agaricomycetes	NA
OtMZ1322	0	0	0	1	0	1	0	0	0	0	0	0	2	11	0	0	1	0	0	0	0	0	0	0	0	0	0	0	0	0	0	0	0	0	0	0	0	0	0	0	Ascomycota	Pezizomycotina	Dothideomycetes	Pleosporales
OtMZ1323	0	0	0	1	0	0	0	0	0	0	0	0	0	6	0	0	2	0	0	0	0	0	0	0	0	0	0	0	0	0	0	0	0	0	0	0	0	1	0	0	Basidiomycota	Agaricomycotina	Agaricomycetes	NA
OtMZ1324	0	0	0	0	3	1	0	3	0	0	0	0	1	1	0	0	0	0	0	0	0	0	0	0	0	0	0	0	0	0	0	0	0	0	0	0	0	0	0	0	Ascomycota	Pezizomycotina	Leotiomycetes	Leotiomycetes_Clade_08
OtMZ1325	0	0	0	0	0	0	0	1	0	0	0	0	1	6	0	0	0	0	0	0	0	0	0	0	0	0	0	0	0	0	0	0	0	0	0	0	0	0	0	0	Ascomycota	Pezizomycotina	Leotiomycetes	Leotiomycetes_Clade_08
OtMZ1326	0	0	0	0	0	0	0	0	0	0	0	0	0	0	1	0	0	1	0	0	1	0	0	0	1	0	0	0	0	0	0	5	0	0	0	0	0	0	1	0	Ascomycota	Pezizomycotina	Eurotiomycetes	Chaetothyriales
OtMZ1327	0	0	0	0	0	0	0	0	0	0	0	0	0	0	1	0	0	1	0	1	1	0	0	0	2	0	0	0	0	0	0	3	0	0	0	0	0	0	0	2	Ascomycota	Pezizomycotina	NA	NA
OtMZ1328	0	0	0	0	0	0	0	0	0	0	0	0	0	0	0	8	1	0	0	0	0	0	0	0	0	0	0	0	0	0	0	0	0	0	0	0	0	0	0	0	Ascomycota	Pezizomycotina	Sordariomycetes	Microascales
OtMZ1329	0	0	0	0	0	0	0	0	0	0	0	0	0	0	0	1	0	1	3	0	0	2	0	0	0	0	0	0	0	0	0	0	2	0	0	0	0	0	0	0	Ascomycota	Pezizomycotina	NA	NA
OtMZ1330	0	0	0	1	0	0	0	0	0	0	0	0	0	0	0	1	0	0	0	0	0	0	0	0	0	0	0	0	0	0	0	2	0	0	0	0	0	2	5	4	Ascomycota	Pezizomycotina	NA	NA
OtMZ1331	0	0	0	0	0	0	0	0	0	0	0	0	0	0	0	1	6	1	0	0	0	0	0	1	0	0	0	0	0	0	0	0	0	0	0	0	0	0	0	0	Ascomycota	Pezizomycotina	Eurotiomycetes	Eurotiales
OtMZ1332	0	0	0	0	1	2	0	0	1	0	0	0	0	0	0	1	0	0	0	0	0	0	0	2	0	1	0	0	0	0	0	0	0	0	3	0	0	2	0	1	Basidiomycota	Ustilaginomycotina	Malasseziomycetes	Malasseziales
OtMZ1333	0	0	0	0	1	0	0	0	0	0	0	0	0	0	0	1	5	0	0	0	0	2	0	0	0	0	0	0	0	0	0	0	0	0	0	0	0	0	0	0	Basidiomycota	Agaricomycotina	Tremellomycetes	Tremellales
OtMZ1334	0	0	0	0	0	0	0	0	0	0	0	0	0	0	0	2	0	0	1	0	0	0	0	0	0	1	0	0	1	0	0	0	2	0	0	0	0	0	0	6	Ascomycota	Taphrinomycotina	Taphrinomycetes	Taphrinales
OtMZ1335	0	0	0	0	4	2	0	2	0	0	0	0	0	5	0	1	0	0	0	0	0	0	0	0	0	0	0	0	0	0	0	0	0	0	0	0	0	0	0	1	Ascomycota	Pezizomycotina	Leotiomycetes	NA
OtMZ1336	0	0	0	0	0	0	0	0	0	0	0	0	0	0	0	2	0	0	1	0	0	2	0	0	0	0	0	0	0	0	0	0	0	0	0	0	0	0	0	4	Ascomycota	Pezizomycotina	NA	NA
OtMZ1337	0	0	0	0	0	0	0	0	0	0	0	0	0	0	0	3	0	0	2	0	0	6	0	0	0	0	0	0	0	0	0	0	0	0	0	0	0	0	0	4	Ascomycota	Pezizomycotina	NA	NA
OtMZ1338	0	0	0	0	0	0	0	0	0	0	0	0	0	0	0	4	0	0	1	0	0	3	0	0	0	0	0	0	0	0	0	0	0	0	0	0	0	0	0	0	Ascomycota	Pezizomycotina	NA	NA
OtMZ1339	0	0	0	0	0	0	0	0	0	0	0	0	0	0	0	2	0	0	1	0	0	2	0	0	0	0	0	0	0	0	0	0	3	0	0	0	0	0	0	0	Ascomycota	Taphrinomycotina	Taphrinomycetes	Taphrinales
OtMZ1340	0	0	0	0	0	0	1	0	0	0	0	1	2	2	0	2	1	0	3	0	0	0	0	1	0	0	0	0	0	0	0	0	0	0	0	0	0	0	0	0	Cryptomycota	Cryptomycota_Clade_01	NA	NA
OtMZ1341	0	0	0	0	0	0	0	0	0	0	0	0	0	0	0	7	0	0	0	0	0	0	0	0	2	0	0	0	0	0	0	0	0	0	0	0	0	0	0	0	Basidiomycota	Agaricomycotina	Tremellomycetes	Cystofilobasidiales
OtMZ1342	0	0	0	0	0	0	0	0	0	0	0	0	0	0	0	0	1	4	2	1	0	0	0	0	0	0	0	0	0	0	0	0	0	0	0	0	0	0	0	0	Chytridiomycota	Chytridiomycota_Incertae Sedis	Chytridiomycetes	NA
OtMZ1343	0	0	0	0	0	0	0	1	0	0	0	0	0	0	0	0	8	0	0	0	0	0	0	0	0	0	0	0	0	0	0	0	0	0	0	0	0	0	0	0	Ascomycota	Pezizomycotina	Eurotiomycetes	Eurotiales
OtMZ1344	0	0	0	0	0	0	0	0	0	0	0	0	0	0	0	0	3	1	2	0	0	0	0	1	0	0	2	0	0	0	0	0	0	0	0	0	0	0	0	0	Chytridiomycota	Chytridiomycota_Incertae Sedis	Chytridiomycetes	NA
OtMZ1345	0	0	0	0	0	0	0	0	0	0	1	0	10	0	0	1	2	0	1	0	0	0	0	1	0	0	0	0	0	0	0	0	0	0	0	0	0	0	0	0	Cryptomycota	Cryptomycota_Clade_01	NA	NA
OtMZ1346	0	0	0	0	0	0	0	0	0	0	0	0	0	0	0	0	3	0	2	1	0	0	1	0	0	0	0	0	0	0	0	0	0	0	2	0	0	0	0	0	Ascomycota	Taphrinomycotina	Taphrinomycetes	Taphrinales
OtMZ1347	0	0	0	1	0	1	0	0	0	0	0	0	1	0	0	0	2	0	0	0	0	0	0	0	0	0	1	0	0	0	0	2	3	0	0	0	0	1	3	1	Ascomycota	Pezizomycotina	NA	NA
OtMZ1348	0	0	0	0	0	0	0	0	0	0	0	0	0	3	0	0	4	0	0	0	0	1	0	0	0	0	0	0	0	0	0	0	0	0	0	0	0	0	0	0	Basidiomycota	Agaricomycotina	Agaricomycetes	Agaricales
OtMZ1349	0	0	0	0	0	0	0	0	0	0	0	0	0	2	0	0	4	0	0	1	0	0	0	0	0	0	0	0	0	0	0	0	0	0	1	0	0	1	0	0	Ascomycota	Pezizomycotina	Dothideomycetes	Pleosporales
OtMZ1350	0	0	0	1	0	2	0	0	0	0	0	0	3	0	0	0	2	0	0	0	0	0	0	0	0	0	0	0	1	0	0	0	0	0	0	0	0	0	0	0	Ascomycota	Pezizomycotina	NA	NA
OtMZ1351	0	0	0	0	0	0	0	1	0	0	1	0	2	3	0	0	1	0	0	0	0	0	0	0	0	0	0	0	4	0	0	0	0	0	0	0	0	0	0	0	Basidiomycota	Agaricomycotina	Agaricomycetes	Amylocorticiales
OtMZ1352	0	0	0	0	0	0	0	0	0	0	0	0	0	0	0	0	8	0	2	0	0	0	0	0	0	0	0	0	0	0	0	0	0	0	0	0	0	0	0	0	Basidiomycota	Pucciniomycotina	Microbotryomycetes	NA
OtMZ1353	0	0	0	0	2	0	0	1	0	0	0	0	0	0	0	1	3	1	1	0	1	0	0	0	0	0	0	0	0	0	0	0	0	0	0	0	0	0	1	0	Ascomycota	Pezizomycotina	Dothideomycetes	Dothideales
OtMZ1354	0	0	0	0	0	0	0	0	0	0	0	0	0	0	0	0	1	0	0	0	0	0	0	6	0	0	1	0	0	0	0	0	0	0	0	0	0	0	0	0	Ascomycota	Saccharomycotina	Saccharomycetes	Saccharomycetales
OtMZ1355	0	0	0	0	0	0	0	0	0	0	0	0	0	0	0	1	2	1	0	0	0	1	0	0	0	1	0	1	0	0	0	0	1	0	0	0	0	0	2	0	Ascomycota	Taphrinomycotina	Taphrinomycetes	Taphrinales
OtMZ1356	0	0	0	0	0	0	0	0	0	0	0	0	0	0	0	0	2	0	0	0	0	0	1	5	0	0	0	0	0	0	0	0	0	0	0	0	0	0	0	0	Ascomycota	Pezizomycotina	Dothideomycetes	Pleosporales
OtMZ1357	0	0	0	0	0	0	0	0	0	0	0	0	0	0	0	0	1	2	11	0	0	0	0	0	0	0	0	0	0	0	0	0	0	0	0	0	0	0	0	0	Mucoromycota	Mucoromycotina	Mucoromycotina_Incertae_Sedis	Mucorales
OtMZ1358	0	0	0	0	0	0	7	0	0	0	0	0	0	0	0	0	2	2	3	0	0	0	0	0	0	0	0	0	0	0	0	0	0	0	0	0	0	0	1	0	Chytridiomycota	Chytridiomycota_Incertae Sedis	Chytridiomycetes	NA
OtMZ1359	0	0	0	0	0	0	0	2	0	0	0	0	0	0	0	0	0	1	0	0	0	0	0	1	1	0	0	0	0	0	0	0	0	0	1	0	2	0	0	1	Basidiomycota	Agaricomycotina	Agaricomycetes	NA
OtMZ1360	0	0	0	0	0	0	0	0	0	0	0	0	0	0	0	0	0	1	1	0	0	0	0	0	0	0	0	0	0	0	0	0	0	0	0	0	6	1	0	0	Chytridiomycota	Chytridiomycota_Incertae Sedis	Chytridiomycetes	NA
OtMZ1361	0	0	0	0	0	0	0	0	0	0	0	0	0	0	0	0	0	1	0	0	0	0	0	0	0	0	0	0	0	0	0	1	0	0	0	0	0	3	7	2	Ascomycota	Pezizomycotina	NA	NA
OtMZ1362	0	0	0	0	0	0	0	0	0	0	0	0	0	0	0	0	0	10	0	0	0	0	0	0	0	0	0	0	0	0	0	0	0	0	0	0	0	1	0	0	Ascomycota	Pezizomycotina	Leotiomycetes	NA
OtMZ1363	0	0	0	0	0	0	1	0	0	0	0	0	0	0	0	0	0	2	1	0	0	0	1	0	0	0	2	2	0	0	0	0	0	0	0	0	0	0	1	0	Mucoromycota	Mucoromycotina	Mucoromycotina_Incertae_Sedis	Mucorales
OtMZ1364	0	0	0	0	0	0	0	0	0	0	0	0	0	0	0	0	0	1	5	2	0	0	0	0	0	0	1	0	0	0	0	0	0	0	0	0	0	0	0	0	Chytridiomycota	Chytridiomycota_Incertae Sedis	Chytridiomycetes	NA
OtMZ1365	0	0	0	0	0	0	0	0	0	0	0	0	0	0	0	0	0	8	0	0	0	0	0	0	0	0	0	0	0	0	0	1	1	0	0	0	0	0	0	0	Ascomycota	Pezizomycotina	Eurotiomycetes	Chaetothyriales
OtMZ1366	0	0	0	0	0	0	0	0	0	0	0	0	0	0	0	0	1	3	2	0	0	0	2	1	0	1	0	0	0	0	0	0	0	0	0	0	0	0	0	0	Chytridiomycota	Chytridiomycota_Incertae Sedis	Chytridiomycetes	NA
OtMZ1367	0	0	0	0	0	0	0	0	0	0	0	0	0	0	0	0	0	2	3	0	0	0	2	0	0	0	0	0	0	0	0	0	1	0	0	0	0	0	0	0	Ascomycota	Pezizomycotina	Dothideomycetes	Pleosporales
OtMZ1368	0	0	0	0	0	0	0	0	0	0	0	0	2	2	0	0	0	1	0	0	0	1	1	0	0	0	1	0	0	0	0	1	0	0	0	0	0	2	0	0	Ascomycota	Pezizomycotina	Dothideomycetes	Pleosporales
OtMZ1369	0	0	0	0	0	0	3	0	0	0	0	0	0	0	0	0	0	6	0	0	0	0	0	0	0	0	0	0	0	0	0	0	0	0	0	0	0	0	0	0	Ascomycota	Pezizomycotina	Dothideomycetes	Capnodiales
OtMZ1370	0	0	0	1	0	0	0	0	0	0	0	0	0	0	0	0	1	0	1	2	0	4	1	0	0	0	0	0	0	0	0	1	1	0	0	0	0	0	1	1	Ascomycota	Taphrinomycotina	Taphrinomycetes	Taphrinales
OtMZ1371	0	0	0	0	0	0	0	0	0	0	0	0	2	0	0	0	0	0	1	0	0	0	0	0	1	0	0	1	0	0	0	1	1	1	0	0	0	0	3	2	Ascomycota	Pezizomycotina	Eurotiomycetes	Chaetothyriales
OtMZ1372	0	0	0	0	0	0	0	0	0	0	0	0	0	0	0	0	0	0	1	11	0	0	0	0	0	0	0	0	0	0	0	0	0	0	0	0	0	0	0	0	Basidiomycota	Agaricomycotina	Agaricomycetes	Agaricales
OtMZ1373	0	0	0	0	0	0	0	0	0	0	0	0	0	0	0	0	0	0	4	0	0	1	0	0	0	0	0	0	0	0	0	0	4	0	0	0	0	0	0	0	Ascomycota	Pezizomycotina	Dothideomycetes	Pleosporales
OtMZ1374	0	0	0	0	0	0	0	1	0	0	0	0	0	0	0	0	0	2	3	1	0	0	0	0	0	0	0	0	0	0	0	0	3	0	0	0	0	0	0	0	Ascomycota	Pezizomycotina	NA	NA
OtMZ1375	0	0	0	0	0	0	0	0	0	0	0	0	0	0	0	0	0	0	2	0	0	2	0	0	0	0	0	0	0	0	0	0	4	0	0	0	1	0	0	2	Ascomycota	Taphrinomycotina	Taphrinomycetes	Taphrinales
OtMZ1376	0	0	0	0	0	0	0	0	0	0	0	0	0	0	0	0	0	0	4	0	0	4	0	0	0	0	0	0	0	0	0	0	0	0	0	0	3	0	0	2	Ascomycota	Pezizomycotina	NA	NA
OtMZ1377	0	0	0	0	0	0	0	0	0	0	0	0	0	0	0	0	0	0	2	0	0	5	0	0	0	0	0	0	0	0	0	0	1	0	0	0	0	0	0	4	Ascomycota	Pezizomycotina	NA	NA
OtMZ1378	0	0	0	0	0	0	0	0	0	0	0	0	0	0	0	0	0	0	1	0	0	0	0	0	0	0	0	0	0	0	0	2	0	0	0	0	0	0	3	2	Ascomycota	Pezizomycotina	NA	NA
OtMZ1379	0	0	0	0	0	0	0	0	0	0	0	0	0	0	0	0	0	0	1	0	0	0	0	0	0	0	0	0	0	0	0	1	2	0	0	0	3	0	0	2	Ascomycota	Pezizomycotina	NA	NA
OtMZ1380	0	0	0	0	0	0	0	0	0	0	0	0	0	0	0	0	1	0	0	8	0	0	0	0	0	0	0	0	0	0	0	0	0	0	0	0	0	0	0	0	Zoopagomycota	Entomophthoromycotina	Entomophthoromycetes	Entomophthorales
OtMZ1381	0	0	0	0	0	0	0	0	0	0	0	0	0	0	0	0	0	0	0	5	1	1	2	0	0	0	0	0	0	0	0	0	0	0	0	0	0	0	0	0	Basidiomycota	Pucciniomycotina	Agaricostilbomycetes	Agaricostilbales
OtMZ1382	0	0	0	0	0	0	0	0	0	0	0	0	0	0	0	0	0	0	0	7	0	0	1	1	0	0	0	0	0	0	0	0	0	0	0	0	0	0	0	0	Ascomycota	NA	NA	NA
OtMZ1383	0	0	0	0	0	0	0	0	0	0	0	0	0	0	0	0	0	0	0	5	1	1	0	3	1	1	0	0	0	0	0	0	0	0	0	0	0	0	0	0	Ascomycota	Saccharomycotina	Saccharomycetes	Saccharomycetales
OtMZ1384	0	0	0	0	0	0	0	0	0	0	0	0	0	0	0	0	0	0	0	6	1	1	0	5	0	0	1	0	0	0	0	0	0	0	0	0	0	0	0	0	Ascomycota	Saccharomycotina	Saccharomycetes	Saccharomycetales
OtMZ1385	0	0	0	0	0	0	0	0	0	0	0	0	0	0	0	0	0	0	0	5	0	0	3	0	0	0	0	0	0	0	0	0	0	0	0	0	0	0	0	0	Ascomycota	Saccharomycotina	Saccharomycetes	Saccharomycetales
OtMZ1386	0	0	0	0	0	0	0	0	0	0	0	0	0	0	0	0	0	0	0	7	0	1	1	0	0	0	0	0	1	0	0	0	0	0	0	0	0	0	0	0	Ascomycota	Saccharomycotina	Saccharomycetes	Saccharomycetales
OtMZ1387	0	0	0	0	0	0	0	0	0	0	0	0	0	0	0	0	0	0	0	7	0	0	1	0	0	0	0	0	0	0	0	0	0	0	0	0	0	0	0	0	Ascomycota	Saccharomycotina	Saccharomycetes	Saccharomycetales
OtMZ1388	0	0	0	0	0	0	0	0	0	0	0	0	0	0	0	0	0	0	0	6	0	0	3	0	0	0	0	0	0	0	0	0	0	0	0	0	0	0	0	0	Ascomycota	Saccharomycotina	Saccharomycetes	Saccharomycetales
OtMZ1389	0	0	0	0	0	0	0	0	0	0	0	0	0	0	0	0	0	0	0	9	0	0	2	0	0	0	0	0	0	0	0	0	0	0	0	0	0	0	0	0	Ascomycota	Saccharomycotina	Saccharomycetes	Saccharomycetales
OtMZ1390	0	0	0	0	0	0	0	0	0	0	0	0	0	0	0	0	0	0	0	5	0	9	0	0	0	0	0	0	0	0	0	0	0	0	0	0	0	0	0	0	Basidiomycota	Agaricomycotina	Agaricomycetes	NA
OtMZ1391	0	0	0	0	0	0	0	0	0	0	0	0	1	0	0	0	0	0	0	1	0	0	0	0	0	0	0	0	0	0	0	0	0	0	6	0	1	0	0	0	Ascomycota	Pezizomycotina	Dothideomycetes	Pleosporales
OtMZ1392	0	0	0	0	0	0	0	0	0	0	0	0	0	0	0	0	0	0	0	0	4	3	1	0	1	0	0	0	0	0	0	0	0	0	0	0	0	0	0	0	Ascomycota	Saccharomycotina	Saccharomycetes	Saccharomycetales
OtMZ1393	0	0	0	0	0	0	0	0	0	0	0	0	0	0	0	0	0	2	0	0	8	0	0	0	3	0	0	0	0	0	0	0	0	0	0	0	0	0	3	0	Ascomycota	Pezizomycotina	NA	NA
OtMZ1394	0	0	0	0	0	0	0	0	0	0	0	0	0	0	0	0	0	0	0	0	5	0	0	0	0	0	0	0	2	0	0	0	0	0	0	0	0	0	1	0	Ascomycota	Pezizomycotina	Dothideomycetes	Capnodiales
OtMZ1395	0	0	0	0	0	0	0	0	0	0	0	0	0	0	0	0	0	1	0	0	6	0	0	0	3	0	0	0	1	0	0	0	0	0	0	0	0	0	1	1	Ascomycota	Pezizomycotina	NA	NA
OtMZ1396	0	0	0	0	0	0	0	0	0	0	0	0	0	0	0	0	0	0	0	0	6	2	0	0	1	0	0	0	0	0	0	0	0	0	0	0	0	0	0	0	Ascomycota	Pezizomycotina	NA	NA
OtMZ1397	0	0	0	0	0	0	0	0	0	0	0	0	0	0	0	0	0	0	0	0	11	0	0	0	2	0	0	0	0	0	0	0	0	0	0	0	0	0	2	0	Ascomycota	Pezizomycotina	NA	NA
OtMZ1398	0	0	0	0	0	0	0	0	0	0	0	0	0	0	0	0	0	0	0	0	3	0	0	0	2	0	0	0	0	0	0	3	1	0	0	0	4	0	0	2	Ascomycota	Pezizomycotina	Dothideomycetes	Capnodiales
OtMZ1399	0	0	0	0	0	0	0	0	0	0	0	0	0	0	0	0	0	0	0	0	1	2	0	0	1	0	0	0	1	0	0	0	0	0	0	0	0	0	1	3	Ascomycota	Pezizomycotina	NA	NA
OtMZ1400	0	0	1	0	0	0	0	0	0	0	0	0	0	0	0	1	0	0	0	0	0	4	0	0	0	0	0	0	0	0	0	0	0	0	0	0	0	0	0	4	Ascomycota	Pezizomycotina	NA	NA
OtMZ1401	0	0	0	0	0	0	0	0	0	0	0	0	0	0	0	0	0	0	0	0	0	5	0	0	0	0	0	0	0	0	0	0	2	0	0	0	0	0	0	2	Ascomycota	Pezizomycotina	NA	NA
OtMZ1402	0	0	0	0	0	0	0	0	0	0	0	0	0	0	0	0	0	0	0	0	0	1	0	0	0	0	0	0	0	0	0	0	0	0	0	0	0	0	0	7	Ascomycota	Pezizomycotina	Eurotiomycetes	Chaetothyriales
OtMZ1403	0	0	0	0	0	0	0	0	0	0	0	0	6	1	0	1	0	0	0	0	0	5	0	0	0	0	0	0	0	0	0	0	0	0	0	0	0	0	0	0	Ascomycota	Pezizomycotina	Eurotiomycetes	Chaetothyriales
OtMZ1404	0	0	0	0	0	0	0	0	0	0	0	0	0	0	0	0	0	0	0	0	0	0	8	0	1	0	0	0	0	0	0	0	0	0	0	0	0	0	0	0	Ascomycota	Pezizomycotina	Dothideomycetes	Pleosporales
OtMZ1405	0	0	0	0	0	2	0	0	0	0	0	0	0	0	0	0	0	0	0	0	0	0	1	0	0	0	0	0	0	0	0	3	0	0	0	0	0	3	6	0	Ascomycota	Pezizomycotina	NA	NA
OtMZ1406	0	0	0	0	0	0	0	0	0	0	0	0	0	0	0	0	0	0	0	0	0	0	0	2	0	0	0	0	1	0	0	0	0	5	0	0	0	0	0	0	Chytridiomycota	Chytridiomycota_Incertae Sedis	Chytridiomycetes	NA
OtMZ1407	0	0	0	0	0	0	0	0	0	1	0	0	6	1	0	1	0	0	0	1	0	0	0	1	0	0	0	0	0	0	0	0	0	0	0	0	0	0	0	0	Cryptomycota	Cryptomycota_Clade_01	NA	NA
OtMZ1408	0	0	0	0	1	1	0	1	0	0	0	0	0	0	0	0	0	0	0	0	0	0	0	11	0	0	0	0	0	0	0	0	0	0	0	0	0	0	0	0	Ascomycota	Pezizomycotina	Dothideomycetes	Dothideales
OtMZ1409	0	0	0	0	0	0	4	0	0	0	0	0	0	0	0	0	0	2	1	0	0	0	0	1	0	0	0	2	0	0	0	0	0	0	0	0	0	0	0	0	Chytridiomycota	Chytridiomycota_Incertae Sedis	Chytridiomycetes	NA
OtMZ1410	0	0	0	0	3	0	0	0	0	0	0	0	0	1	0	0	6	0	0	0	0	0	0	0	2	0	0	0	2	0	0	0	0	0	0	0	0	0	0	0	Ascomycota	Pezizomycotina	Dothideomycetes	Dothideales
OtMZ1411	0	0	0	0	0	0	0	0	0	0	0	0	0	0	0	0	0	0	0	0	0	0	0	0	3	0	0	0	0	0	0	0	0	0	0	0	0	0	5	0	Ascomycota	NA	NA	NA
OtMZ1412	0	0	0	0	0	0	0	0	0	0	0	0	0	0	0	0	0	0	0	0	0	0	0	0	2	0	0	0	1	0	0	0	0	1	0	0	6	0	0	0	Chytridiomycota	Chytridiomycota_Incertae Sedis	Chytridiomycetes	NA
OtMZ1413	0	0	0	0	0	0	0	0	0	0	0	0	0	0	0	0	0	0	0	1	0	0	0	0	0	0	10	1	0	0	0	0	0	0	0	0	2	0	0	0	Zoopagomycota	Kickxellomycotina	Kickxellomycotina_Incertae_Sedis	Harpellales
OtMZ1414	0	0	0	0	0	0	0	0	0	0	0	0	0	0	0	0	0	0	0	0	0	0	0	0	0	0	0	1	0	0	0	4	1	0	0	0	0	0	3	1	Ascomycota	Pezizomycotina	NA	NA
OtMZ1415	0	0	0	0	0	0	1	0	0	0	0	0	0	0	0	0	2	1	6	2	0	0	0	0	0	0	0	2	0	0	0	0	0	0	0	0	0	0	0	0	Chytridiomycota	Chytridiomycota_Incertae Sedis	Chytridiomycetes	NA
OtMZ1416	0	0	0	0	0	0	0	0	0	0	0	0	0	0	0	0	0	0	0	0	0	0	0	0	0	0	0	16	0	0	0	0	0	0	0	0	0	0	0	0	Zoopagomycota	Kickxellomycotina	Kickxellomycotina_Incertae_Sedis	Harpellales
OtMZ1417	0	0	0	0	0	0	0	0	0	0	0	0	0	0	0	0	0	0	0	0	0	0	0	0	0	0	0	0	0	0	0	1	7	0	0	0	0	0	1	0	Basidiomycota	Pucciniomycotina	Cystobasidiomycetes	Cystobasidiomycetes_Clade_01
OtMZ1418	0	0	0	0	0	0	0	0	0	0	0	0	3	0	0	0	3	0	0	0	0	0	1	0	0	0	0	0	0	0	0	1	3	0	0	0	0	0	0	0	Basidiomycota	Pucciniomycotina	Cystobasidiomycetes	Cystobasidiomycetes_Clade_01
OtMZ1419	0	0	0	0	0	0	0	0	0	0	0	0	0	0	0	0	0	0	0	0	0	0	0	0	0	0	0	0	0	0	0	4	0	0	0	0	0	0	8	1	Ascomycota	Pezizomycotina	Eurotiomycetes	Chaetothyriales
OtMZ1420	0	0	0	0	0	0	0	0	0	0	0	0	0	0	0	0	0	0	0	0	0	0	0	0	0	0	0	0	0	0	0	1	1	0	3	0	0	2	0	8	Ascomycota	Pezizomycotina	Dothideomycetes	Capnodiales
OtMZ1421	0	0	0	0	0	0	0	0	0	0	0	0	0	0	0	0	0	0	0	0	0	0	0	0	0	0	0	0	0	0	0	8	1	0	0	0	0	0	0	0	Ascomycota	Pezizomycotina	Dothideomycetes	Pleosporales
OtMZ1422	0	2	1	0	0	0	1	0	0	0	0	0	0	1	1	1	0	0	0	0	0	0	0	0	0	0	0	0	0	0	0	5	0	0	1	0	0	0	0	0	Ascomycota	Pezizomycotina	Dothideomycetes	Capnodiales
OtMZ1423	0	0	0	0	0	1	0	0	0	0	1	0	4	0	0	0	0	0	0	0	0	0	0	0	0	0	0	0	0	0	0	2	0	0	0	0	0	1	0	0	Ascomycota	Pezizomycotina	Dothideomycetes	Capnodiales
OtMZ1424	0	0	0	0	0	0	0	0	0	0	0	0	0	0	0	0	0	0	0	0	0	0	0	0	0	0	0	0	0	0	0	4	1	0	0	0	0	1	3	6	Ascomycota	Pezizomycotina	Dothideomycetes	Capnodiales
OtMZ1425	0	0	0	0	0	0	0	0	0	0	0	0	0	0	0	0	0	0	0	0	0	0	0	0	0	0	0	0	0	0	0	8	0	0	3	0	0	0	0	2	Ascomycota	Pezizomycotina	Dothideomycetes	Capnodiales
OtMZ1426	0	0	0	0	0	0	0	0	0	0	0	0	0	0	0	0	0	0	0	0	0	1	0	0	0	0	0	0	0	0	0	3	0	0	0	0	5	3	0	0	Ascomycota	Pezizomycotina	NA	NA
OtMZ1427	0	0	0	0	0	0	0	0	0	0	0	0	0	0	0	0	0	0	0	1	0	0	0	4	0	0	0	0	0	0	0	1	4	0	0	1	0	0	0	0	Basidiomycota	Ustilaginomycotina	Exobasidiomycetes	Entylomatales
OtMZ1428	0	0	3	1	0	0	0	0	0	0	0	0	0	0	1	0	0	0	0	0	0	1	0	0	1	0	0	0	1	0	0	1	2	0	1	3	0	1	0	0	Basidiomycota	Ustilaginomycotina	Malasseziomycetes	Malasseziales
OtMZ1429	0	0	0	0	0	0	0	0	0	0	0	0	4	0	0	0	0	0	0	0	0	0	0	0	0	0	0	0	0	0	0	3	0	0	0	0	0	1	0	1	Basidiomycota	Pucciniomycotina	Agaricostilbomycetes	Agaricostilbales
OtMZ1430	0	0	0	0	0	0	0	0	0	0	0	0	0	0	0	0	0	0	0	0	0	0	0	0	1	0	0	0	0	0	0	3	0	0	6	0	0	0	0	0	Basidiomycota	Pucciniomycotina	Agaricostilbomycetes	Agaricostilbales
OtMZ1431	0	0	0	0	0	0	0	0	0	0	1	0	0	0	0	0	0	2	0	0	4	0	0	0	1	0	0	0	0	0	0	2	0	0	0	0	0	0	4	0	Basidiomycota	Pucciniomycotina	Agaricostilbomycetes	Agaricostilbales
OtMZ1432	0	0	0	0	0	0	0	0	0	0	0	0	0	0	0	0	0	1	0	0	2	0	0	0	1	0	0	0	0	0	0	2	0	0	0	0	0	0	3	1	Basidiomycota	Pucciniomycotina	Agaricostilbomycetes	Agaricostilbales
OtMZ1433	0	0	0	0	0	0	0	0	0	0	0	0	0	0	0	0	0	1	0	0	0	0	0	0	0	0	0	0	0	0	0	3	0	0	0	0	0	1	6	1	Ascomycota	Pezizomycotina	Dothideomycetes	Capnodiales
OtMZ1434	0	0	0	0	0	0	0	0	0	0	0	0	0	0	0	0	0	0	0	0	0	0	0	0	0	0	0	0	0	0	0	8	0	0	0	0	0	0	3	1	Ascomycota	Pezizomycotina	NA	NA
OtMZ1435	0	0	0	0	0	3	0	0	0	0	0	0	0	0	0	1	1	0	0	1	0	0	0	1	0	0	0	0	0	0	0	0	3	0	0	0	0	0	2	0	Basidiomycota	Pucciniomycotina	Cystobasidiomycetes	Cystobasidiomycetes_Clade_01
OtMZ1436	0	0	0	0	0	0	0	1	0	0	0	0	0	0	0	0	2	0	0	2	0	0	1	2	0	0	0	0	0	0	0	0	6	0	0	0	0	0	1	0	Basidiomycota	Pucciniomycotina	Cystobasidiomycetes	Cystobasidiomycetes_Clade_01
OtMZ1437	0	0	0	0	0	0	0	0	0	0	0	0	2	0	0	0	0	0	0	0	0	0	0	0	0	0	0	0	0	0	0	0	5	0	0	0	0	1	1	0	Basidiomycota	Pucciniomycotina	Cystobasidiomycetes	NA
OtMZ1438	0	0	0	0	0	0	0	0	0	0	0	0	3	0	0	0	0	0	0	0	0	0	0	0	0	0	0	0	0	0	0	0	7	0	0	0	0	0	0	0	Basidiomycota	Pucciniomycotina	Agaricostilbomycetes	Agaricostilbales
OtMZ1439	0	0	0	0	0	0	0	0	0	0	0	0	0	0	0	0	0	0	0	0	0	0	0	0	0	0	0	0	0	0	0	0	2	0	6	0	0	2	0	1	Ascomycota	Pezizomycotina	NA	NA
OtMZ1440	0	0	0	1	0	0	0	0	0	0	0	0	5	0	0	0	0	0	0	0	0	0	0	0	0	0	0	0	0	0	0	0	2	0	0	0	0	0	1	0	Ascomycota	Pezizomycotina	NA	NA
OtMZ1441	0	0	0	0	0	0	0	0	0	0	0	0	1	0	0	1	0	0	0	0	0	0	0	1	0	0	0	0	0	0	0	0	5	0	0	0	0	1	0	1	Basidiomycota	Pucciniomycotina	Agaricostilbomycetes	Agaricostilbales
OtMZ1442	0	0	0	0	0	1	0	0	0	0	0	0	1	0	0	0	0	0	0	1	1	0	0	4	0	0	0	0	0	0	0	0	2	0	0	0	0	0	1	1	Basidiomycota	Pucciniomycotina	Cystobasidiomycetes	Cystobasidiomycetes_Clade_01
OtMZ1443	0	0	0	0	0	0	0	0	0	0	0	0	1	0	0	0	0	1	0	2	1	0	2	0	0	0	0	0	0	0	0	0	2	0	0	0	0	0	0	0	Basidiomycota	Pucciniomycotina	Cystobasidiomycetes	Cystobasidiomycetes_Clade_01
OtMZ1444	0	0	0	0	0	0	0	0	0	0	0	0	0	0	0	0	0	0	0	0	0	0	0	0	0	0	0	0	0	0	0	0	5	0	0	0	2	0	0	2	Ascomycota	Pezizomycotina	Leotiomycetes	Leotiomycetes_Clade_03
OtMZ1445	0	0	0	0	0	0	0	0	0	0	0	0	0	0	0	1	0	0	0	0	0	0	0	0	0	0	0	0	0	0	0	0	1	0	0	0	2	0	0	4	Basidiomycota	Pucciniomycotina	Agaricostilbomycetes	Agaricostilbales
OtMZ1446	0	0	0	0	2	1	0	0	0	0	0	0	0	0	0	0	1	0	0	0	0	0	1	0	0	0	0	0	0	0	0	0	4	0	0	0	0	0	4	0	Basidiomycota	Pucciniomycotina	Cystobasidiomycetes	Cystobasidiomycetes_Clade_01
OtMZ1447	0	0	0	0	0	0	0	0	0	0	0	0	0	0	0	0	0	0	0	0	0	0	0	0	0	0	0	0	0	0	0	0	3	0	0	0	0	0	0	9	Ascomycota	Pezizomycotina	Dothideomycetes	Capnodiales
OtMZ1448	0	0	0	0	0	0	0	0	0	0	0	0	0	0	0	0	0	0	0	0	0	0	0	5	0	0	0	0	0	0	0	0	4	0	0	0	0	0	0	0	Basidiomycota	Ustilaginomycotina	Exobasidiomycetes	Entylomatales
OtMZ1449	1	0	0	0	0	0	0	0	0	0	0	0	0	0	0	0	0	0	0	0	0	0	0	0	0	0	0	0	0	0	0	0	0	9	0	0	5	0	0	0	Chytridiomycota	Chytridiomycota_Incertae Sedis	Chytridiomycetes	NA
OtMZ1450	0	0	0	0	0	1	0	1	1	0	0	0	0	0	0	0	0	0	0	0	0	0	0	0	0	0	0	0	0	0	0	0	0	0	4	2	1	1	1	1	Basidiomycota	Ustilaginomycotina	Malasseziomycetes	Malasseziales
OtMZ1451	0	0	0	0	0	0	0	1	0	0	0	0	0	1	0	0	0	0	0	0	0	0	0	0	0	0	0	0	0	0	0	0	0	0	5	0	0	0	0	1	Basidiomycota	Agaricomycotina	Agaricomycetes	Agaricales
OtMZ1452	0	0	0	1	0	0	0	0	0	0	0	0	2	1	0	0	2	0	0	0	0	0	0	0	0	0	0	0	0	0	0	0	1	0	2	0	0	0	0	0	Basidiomycota	Pucciniomycotina	Agaricostilbomycetes	Agaricostilbales
OtMZ1453	0	1	0	0	0	1	0	0	1	0	0	0	1	0	0	0	0	0	0	0	0	0	0	0	1	0	0	0	0	0	0	0	1	0	2	0	0	0	0	1	Basidiomycota	Ustilaginomycotina	Malasseziomycetes	Malasseziales
OtMZ1454	0	0	0	0	0	2	0	0	0	0	1	0	2	6	0	0	0	0	0	1	0	0	0	1	0	0	0	0	0	0	0	0	0	0	1	0	0	0	0	0	Basidiomycota	Agaricomycotina	Tremellomycetes	Cystofilobasidiales
OtMZ1455	0	1	0	0	0	0	0	0	0	0	0	0	0	0	0	0	0	0	0	0	0	0	0	0	0	0	0	0	0	0	0	1	0	0	1	0	0	0	0	8	Ascomycota	Pezizomycotina	Dothideomycetes	Capnodiales
OtMZ1456	0	0	0	0	0	0	0	0	0	0	0	0	0	0	0	0	0	0	0	0	0	0	0	0	0	0	0	0	0	0	0	0	0	0	1	0	0	0	5	9	Ascomycota	Pezizomycotina	Dothideomycetes	Capnodiales
OtMZ1457	0	0	0	0	0	0	0	0	0	0	0	0	1	3	0	0	3	0	1	1	0	0	0	0	0	0	0	0	0	0	0	0	0	0	2	0	0	1	0	1	Basidiomycota	Pucciniomycotina	Agaricostilbomycetes	Agaricostilbales
OtMZ1458	0	0	0	1	0	0	0	0	3	0	0	0	0	0	0	0	1	0	0	0	0	0	0	0	0	0	0	0	0	0	0	0	0	0	3	0	0	1	0	1	Basidiomycota	Ustilaginomycotina	Malasseziomycetes	Malasseziales
OtMZ1459	0	0	0	2	0	1	0	0	0	0	0	0	0	3	0	0	1	1	0	1	1	0	0	0	0	0	0	0	0	0	0	0	0	0	2	0	0	0	0	0	Ascomycota	Pezizomycotina	Dothideomycetes	Pleosporales
OtMZ1460	0	0	0	0	1	0	0	0	0	0	0	0	0	1	0	0	2	0	0	0	0	0	0	0	0	0	0	0	0	0	0	0	0	0	4	0	0	0	0	0	Basidiomycota	Pucciniomycotina	Agaricostilbomycetes	Agaricostilbales
OtMZ1461	0	0	0	0	0	0	0	0	1	0	0	0	0	0	0	0	0	0	0	1	0	2	0	0	0	0	0	0	0	0	0	1	0	0	2	1	0	0	0	1	Basidiomycota	Ustilaginomycotina	Malasseziomycetes	Malasseziales
OtMZ1462	0	0	0	0	1	0	0	0	0	0	0	0	0	1	0	0	3	0	0	0	0	0	0	1	0	0	0	0	0	0	0	0	0	0	2	0	0	0	1	0	Basidiomycota	Pucciniomycotina	Agaricostilbomycetes	Agaricostilbales
OtMZ1463	0	0	0	0	0	0	0	0	2	0	0	0	1	0	0	0	0	0	0	0	0	0	0	0	0	0	0	0	0	0	0	0	0	0	5	0	1	1	0	1	Basidiomycota	Ustilaginomycotina	Malasseziomycetes	Malasseziales
OtMZ1464	0	0	0	0	0	0	0	0	0	0	0	1	4	0	0	0	0	0	1	0	0	0	0	0	0	0	0	0	0	0	0	0	0	0	5	0	0	0	0	0	Ascomycota	Pezizomycotina	Dothideomycetes	Pleosporales
OtMZ1465	0	0	0	0	0	0	2	1	1	0	0	0	0	1	1	0	0	0	0	0	0	0	0	0	0	0	0	0	0	0	0	0	0	0	3	0	0	2	1	0	Basidiomycota	Ustilaginomycotina	Malasseziomycetes	Malasseziales
OtMZ1466	0	0	0	0	0	1	0	0	0	0	0	0	0	0	0	0	0	0	0	0	1	0	0	0	0	0	0	0	0	0	0	0	0	0	0	7	0	0	0	0	Basidiomycota	Pucciniomycotina	NA	NA
OtMZ1467	0	0	0	0	0	0	0	2	0	0	0	0	0	0	0	0	0	0	0	0	0	0	0	0	0	0	0	0	0	0	0	0	0	0	0	6	0	0	0	0	Basidiomycota	Agaricomycotina	Agaricomycetes	Agaricales
OtMZ1468	0	0	0	0	0	0	0	0	0	0	0	0	0	0	0	0	0	0	0	5	3	1	0	0	0	0	0	0	0	0	0	0	0	0	0	4	0	0	0	0	Basidiomycota	Pucciniomycotina	NA	NA
OtMZ1469	0	0	0	0	0	0	0	2	0	0	0	0	0	0	0	0	0	2	0	0	0	0	0	0	1	0	0	0	0	0	0	0	0	0	0	1	0	0	3	0	Basidiomycota	Pucciniomycotina	Agaricostilbomycetes	Agaricostilbales
OtMZ1470	0	0	0	0	0	0	1	0	0	0	0	0	0	0	0	0	0	0	0	3	3	1	0	0	0	0	0	0	0	0	0	0	0	0	0	1	0	0	0	0	Basidiomycota	Pucciniomycotina	NA	NA
OtMZ1471	0	0	0	0	0	0	0	0	0	0	0	0	0	0	0	0	2	0	0	0	0	0	0	0	0	0	0	0	0	0	0	0	0	0	0	0	7	1	0	0	Ascomycota	NA	NA	NA
OtMZ1472	0	0	0	0	0	0	0	0	0	0	0	0	0	0	0	0	0	0	0	0	0	0	0	0	1	0	0	0	0	0	0	0	0	0	4	0	4	0	0	0	Ascomycota	Pezizomycotina	Dothideomycetes	Pleosporales
OtMZ1473	0	0	0	0	3	0	3	0	0	0	0	0	1	0	0	2	0	0	1	0	0	0	0	0	0	0	0	0	0	0	0	0	0	0	0	0	2	0	0	0	Basidiomycota	Ustilaginomycotina	Exobasidiomycetes	Microstromatales
OtMZ1474	0	0	0	0	0	6	3	1	0	0	0	0	0	0	0	0	0	0	0	0	0	0	0	0	0	0	0	0	0	0	0	0	0	0	0	0	1	0	0	0	Basidiomycota	Ustilaginomycotina	Exobasidiomycetes	Microstromatales
OtMZ1475	0	0	0	0	0	0	0	0	0	0	0	0	0	0	0	0	0	0	0	0	0	0	0	0	2	0	0	0	0	0	0	2	0	0	0	0	6	0	0	0	Ascomycota	Pezizomycotina	NA	NA
OtMZ1476	0	0	0	0	0	0	0	0	0	0	0	0	0	1	0	0	1	0	0	0	0	0	0	0	0	0	0	0	0	0	0	0	0	0	0	0	0	8	0	0	Basidiomycota	Agaricomycotina	Tremellomycetes	Tremellales
OtMZ1477	0	0	0	0	0	1	0	0	0	0	0	0	0	0	0	0	0	0	0	0	0	0	0	0	2	0	0	0	0	0	0	0	0	0	0	0	2	3	0	0	Chytridiomycota	Chytridiomycota_Incertae Sedis	Chytridiomycetes	NA
OtMZ1478	0	0	1	0	0	0	1	0	0	0	0	0	2	2	0	0	1	1	0	0	0	0	0	0	0	0	0	0	0	0	0	0	0	0	0	0	0	1	0	0	Ascomycota	Pezizomycotina	Lecanoromycetes	Lecanoromycetes_Clade_02
OtMZ1479	0	0	0	0	0	0	0	0	0	0	0	0	0	0	0	0	0	0	0	0	0	0	0	0	0	0	0	0	0	0	0	0	0	0	0	0	0	15	0	0	Basidiomycota	Agaricomycotina	Agaricomycetes	NA
OtMZ1480	0	0	0	0	0	0	0	0	0	0	0	0	4	0	0	0	0	0	0	0	0	0	0	0	0	0	0	0	0	0	0	0	1	0	0	0	0	7	0	0	Ascomycota	Taphrinomycotina	Taphrinomycetes	Taphrinales
OtMZ1481	0	0	0	4	0	0	0	0	0	0	0	0	2	1	0	0	0	0	0	0	0	0	0	0	0	0	0	0	0	0	0	0	0	0	0	0	0	2	0	0	Ascomycota	Pezizomycotina	Dothideomycetes	Pleosporales
OtMZ1482	0	0	0	1	0	2	0	0	1	0	0	0	1	0	0	0	1	0	0	0	0	0	0	0	0	0	0	0	0	0	0	0	1	0	0	0	1	2	0	0	Ascomycota	Pezizomycotina	NA	NA
OtMZ1483	0	0	0	0	0	0	0	0	0	0	0	0	0	0	0	0	0	0	0	0	0	0	0	0	0	0	0	0	0	0	0	0	0	0	0	0	0	10	1	1	Ascomycota	Pezizomycotina	NA	NA
OtMZ1484	0	0	0	0	0	0	0	0	0	0	0	0	1	0	0	0	0	0	0	0	0	0	0	0	0	0	0	0	0	0	0	0	0	0	0	0	0	6	5	3	Ascomycota	Pezizomycotina	NA	NA
OtMZ1485	0	0	0	0	0	0	0	0	0	0	0	0	0	0	0	0	0	0	0	0	0	0	0	0	0	0	0	0	0	0	0	8	3	0	0	0	0	0	3	0	Ascomycota	Pezizomycotina	Dothideomycetes	Capnodiales
OtMZ1486	0	0	0	0	0	0	0	0	0	0	0	0	0	0	0	0	0	0	0	0	0	0	0	0	0	0	0	0	0	0	0	0	14	0	0	0	0	0	1	0	Ascomycota	Pezizomycotina	NA	NA
OtMZ1487	0	0	0	0	0	0	0	1	0	0	0	0	1	0	0	1	1	0	0	1	0	0	0	0	0	0	0	0	0	0	0	1	5	0	0	0	0	0	2	2	Basidiomycota	Pucciniomycotina	Cystobasidiomycetes	Cystobasidiomycetes_Clade_01
OtMZ1488	0	3	1	0	0	1	1	0	0	0	0	0	0	0	0	0	0	0	0	0	0	0	0	0	0	0	0	0	0	0	0	0	0	0	0	2	0	0	1	0	Basidiomycota	Ustilaginomycotina	Malasseziomycetes	Malasseziales
OtMZ1489	0	0	1	1	0	1	0	0	0	0	0	0	0	0	0	0	0	0	0	0	0	0	0	0	0	0	0	0	0	0	0	1	0	0	0	0	0	0	3	2	Ascomycota	Pezizomycotina	NA	NA
OtMZ1490	0	0	0	0	0	0	0	1	0	0	0	0	0	0	0	1	0	2	0	0	0	0	0	0	2	0	0	0	0	0	0	0	0	0	0	0	0	0	4	0	Basidiomycota	Pucciniomycotina	Agaricostilbomycetes	Agaricostilbales
OtMZ1491	0	0	0	0	0	0	0	0	0	0	0	0	0	0	1	0	0	2	0	0	0	0	0	0	5	0	0	0	0	0	0	0	0	0	0	0	0	0	6	1	Basidiomycota	Pucciniomycotina	Agaricostilbomycetes	Agaricostilbales
OtMZ1492	0	0	0	0	0	0	0	0	0	0	1	0	0	0	0	0	0	1	0	0	0	0	0	0	3	0	0	0	0	0	0	1	0	0	0	0	0	0	2	1	Basidiomycota	Pucciniomycotina	Agaricostilbomycetes	Agaricostilbales
OtMZ1493	0	0	0	0	0	0	2	1	0	0	0	0	1	1	0	0	1	0	0	1	0	0	0	1	0	0	0	0	0	0	0	0	0	0	0	0	0	0	1	0	Basidiomycota	Pucciniomycotina	Cystobasidiomycetes	Cystobasidiomycetes_Clade_01
OtMZ1494	0	0	0	5	0	0	0	0	0	0	0	0	1	1	0	0	1	0	0	0	0	0	0	0	0	0	0	0	0	0	0	0	0	0	0	0	0	0	0	1	Basidiomycota	Agaricomycotina	Tremellomycetes	Filobasidiales
OtMZ1495	0	0	0	0	0	0	0	0	0	0	0	0	1	0	0	0	0	0	0	0	0	0	0	0	0	0	0	0	0	0	0	0	1	1	0	0	0	0	0	10	Ascomycota	Pezizomycotina	Dothideomycetes	Capnodiales
OtMZ1496	0	0	0	0	0	0	0	0	0	0	0	0	0	0	0	0	0	0	0	0	0	0	0	0	0	0	0	0	0	0	0	0	0	0	0	0	1	0	0	7	Ascomycota	Pezizomycotina	Dothideomycetes	Capnodiales
OtMZ1497	0	0	0	0	0	0	0	0	0	0	0	2	0	0	0	0	0	0	0	0	0	0	0	0	0	0	0	0	0	0	0	0	0	0	0	0	0	0	0	14	Ascomycota	Pezizomycotina	NA	NA
OtMZ1498	0	0	0	0	0	0	0	0	0	0	0	0	0	0	0	0	0	0	0	0	0	0	0	0	0	0	0	0	0	0	0	2	1	0	0	0	0	0	0	6	Ascomycota	Pezizomycotina	Dothideomycetes	Capnodiales
OtMZ1499	0	0	0	0	1	1	0	2	0	0	1	0	1	6	0	0	0	0	0	0	0	0	0	0	0	0	0	0	0	0	0	0	0	0	0	0	0	0	0	2	Ascomycota	Pezizomycotina	Leotiomycetes	Leotiomycetes_Clade_08
OtMZ1500	1	0	0	0	0	0	0	0	0	0	0	0	0	0	0	0	1	0	0	0	0	0	0	0	0	0	0	0	0	0	0	0	0	0	1	0	0	1	0	1	Ascomycota	Pezizomycotina	NA	NA
OtMZ1501	0	1	0	0	0	1	0	0	0	0	0	0	1	0	0	1	0	1	0	0	0	0	0	0	0	0	0	0	0	0	0	0	0	0	0	0	0	0	0	0	Ascomycota	Pezizomycotina	Dothideomycetes	Pleosporales
OtMZ1502	0	1	0	0	0	0	0	0	0	0	0	0	4	0	0	1	0	0	0	0	0	0	0	0	0	0	0	0	0	0	0	0	0	0	0	0	0	0	0	0	Basidiomycota	Pucciniomycotina	Cystobasidiomycetes	Cystobasidiomycetes_Clade_01
OtMZ1503	0	1	0	0	0	0	0	0	0	0	0	0	0	0	0	0	1	2	1	0	0	0	1	0	0	0	0	0	0	0	0	0	0	0	0	0	0	2	0	0	Ascomycota	Pezizomycotina	Lecanoromycetes	Lecanoromycetes_Clade_02
OtMZ1504	0	1	0	0	0	3	0	0	0	0	0	0	1	0	0	0	0	0	0	0	0	0	0	0	0	0	0	0	0	0	0	0	0	0	0	0	0	0	0	0	Ascomycota	Pezizomycotina	Dothideomycetes	Pleosporales
OtMZ1505	0	1	0	0	0	0	0	0	0	0	0	0	0	0	0	0	0	0	0	0	0	0	0	0	0	0	0	0	0	0	0	5	0	0	0	0	0	0	0	0	Ascomycota	Pezizomycotina	Dothideomycetes	Capnodiales
OtMZ1506	0	0	1	1	0	0	0	0	0	0	0	0	2	0	0	0	1	0	0	0	0	0	0	0	0	0	0	0	0	0	0	0	0	0	0	0	0	0	0	0	Ascomycota	Pezizomycotina	NA	NA
OtMZ1507	0	0	6	0	0	0	0	0	0	0	0	0	0	0	0	0	0	1	0	0	0	0	0	0	0	0	0	0	0	0	0	0	0	0	0	0	0	0	0	0	Ascomycota	Pezizomycotina	Dothideomycetes	Botryosphaeriales
OtMZ1508	0	0	1	0	0	0	0	3	0	0	0	0	0	1	0	0	0	0	0	0	0	0	0	0	0	0	0	0	0	0	0	0	0	0	0	0	0	0	0	0	Ascomycota	Pezizomycotina	Leotiomycetes	Leotiomycetes_Clade_08
OtMZ1509	0	0	1	0	0	0	0	0	0	0	0	1	0	0	0	0	0	0	0	0	0	0	0	0	0	0	0	0	0	0	0	1	0	0	3	0	0	0	0	0	Basidiomycota	Ustilaginomycotina	Malasseziomycetes	Malasseziales
OtMZ1510	0	0	2	1	0	0	0	0	0	0	0	0	1	1	0	0	0	0	0	0	0	0	0	0	0	0	0	0	0	0	0	0	0	0	0	0	0	0	0	0	Ascomycota	Pezizomycotina	Dothideomycetes	Capnodiales
OtMZ1511	0	0	1	0	0	0	0	0	0	0	0	0	0	0	0	1	0	0	0	0	0	0	0	0	0	0	0	0	0	0	0	1	1	0	0	0	0	1	0	0	Ascomycota	Pezizomycotina	NA	NA
OtMZ1512	0	0	1	0	1	0	0	1	0	0	0	1	0	1	0	0	1	0	0	0	0	0	0	0	0	0	0	0	0	0	0	0	0	0	0	0	0	0	0	0	Ascomycota	Pezizomycotina	NA	NA
OtMZ1513	0	0	1	0	0	0	0	0	0	0	0	0	1	0	0	0	0	0	0	0	0	0	0	0	0	0	0	0	0	0	0	0	0	0	0	0	0	2	0	1	Ascomycota	Pezizomycotina	NA	NA
OtMZ1514	0	0	1	0	0	0	1	0	0	0	0	0	1	1	0	0	0	1	1	0	0	0	0	0	0	0	0	0	0	0	0	0	0	0	0	0	0	0	0	0	Ascomycota	Pezizomycotina	Dothideomycetes	Pleosporales
OtMZ1515	0	0	1	0	0	0	0	0	0	0	0	0	1	1	0	0	0	1	0	0	0	0	0	0	0	0	0	0	0	0	0	0	1	0	0	0	0	1	0	0	Ascomycota	Pezizomycotina	Dothideomycetes	Pleosporales
OtMZ1516	0	0	2	1	0	1	0	2	0	0	0	0	0	0	0	0	0	0	0	0	0	0	0	0	0	0	0	0	0	0	0	0	0	0	0	0	0	0	0	0	Ascomycota	Pezizomycotina	Dothideomycetes	Dothideales
OtMZ1517	0	0	3	0	0	0	0	0	0	0	0	0	1	1	0	0	0	0	0	1	0	0	0	0	0	0	0	0	0	0	0	0	0	0	0	0	0	2	0	0	Ascomycota	Pezizomycotina	NA	NA
OtMZ1518	0	0	2	0	0	0	0	0	0	0	0	0	2	1	0	0	0	0	0	0	0	0	0	0	0	0	0	0	0	0	0	0	0	0	0	0	0	0	0	1	Ascomycota	Pezizomycotina	Dothideomycetes	Capnodiales
OtMZ1519	0	0	1	0	0	0	0	0	0	0	0	0	1	1	0	0	0	0	0	0	0	0	0	0	0	0	0	0	0	0	0	0	0	0	1	0	0	1	0	1	Ascomycota	Pezizomycotina	NA	NA
OtMZ1520	0	0	2	0	0	0	1	0	0	0	0	0	0	0	0	0	0	0	0	0	0	0	1	0	0	0	0	0	0	0	0	0	0	0	1	0	0	0	0	0	Ascomycota	Pezizomycotina	Dothideomycetes	Capnodiales
OtMZ1521	0	0	1	0	0	1	0	2	0	0	0	0	0	0	0	0	2	0	0	0	0	0	0	1	0	0	0	0	0	0	0	0	0	0	0	0	0	0	0	0	Ascomycota	Pezizomycotina	Dothideomycetes	Dothideales
OtMZ1522	0	0	1	4	0	1	0	0	0	0	0	0	0	0	0	0	0	0	0	0	0	0	0	0	0	0	0	0	0	0	0	0	0	0	0	0	0	0	0	0	Ascomycota	Pezizomycotina	NA	NA
OtMZ1523	0	0	0	4	0	0	0	0	0	0	0	0	0	0	0	1	0	0	0	0	0	0	0	0	0	0	0	0	0	0	0	0	0	0	0	0	0	0	0	1	Ascomycota	Pezizomycotina	NA	NA
OtMZ1524	0	0	0	1	0	1	1	1	0	0	0	0	0	0	1	0	2	0	0	0	0	0	0	0	0	0	0	0	0	0	0	0	0	0	0	0	0	0	1	0	Basidiomycota	Agaricomycotina	Tremellomycetes	Tremellales
OtMZ1525	0	0	0	4	0	0	1	0	0	0	0	0	0	0	0	0	0	0	0	1	0	0	0	0	0	0	0	0	0	0	0	0	0	0	0	0	0	0	0	1	Ascomycota	Pezizomycotina	NA	NA
OtMZ1526	0	0	0	4	0	0	0	0	0	0	0	0	1	1	0	0	1	0	0	0	0	0	0	0	0	0	0	0	0	0	0	0	0	0	0	0	0	0	0	0	Basidiomycota	Agaricomycotina	Tremellomycetes	Filobasidiales
OtMZ1527	0	0	0	5	0	0	1	0	0	0	0	0	0	0	0	0	1	0	0	0	0	0	0	0	0	0	0	0	0	0	0	0	0	0	0	0	0	0	0	0	Basidiomycota	Agaricomycotina	Tremellomycetes	Tremellales
OtMZ1528	0	0	0	1	0	0	0	0	0	0	0	0	1	0	0	1	4	0	0	0	0	0	0	0	0	0	0	0	0	0	0	0	1	0	0	0	0	0	0	0	Basidiomycota	Pucciniomycotina	Agaricostilbomycetes	Agaricostilbales
OtMZ1529	0	0	0	2	0	0	0	0	0	0	0	0	3	0	0	0	0	0	0	0	0	0	0	0	0	0	0	0	0	0	0	0	0	0	0	0	0	0	0	0	Ascomycota	Pezizomycotina	Eurotiomycetes	NA
OtMZ1530	0	0	0	1	1	0	1	0	0	0	0	0	0	0	0	0	2	0	0	0	0	0	0	0	0	0	0	0	0	0	0	0	0	0	0	0	0	0	0	0	Basidiomycota	Agaricomycotina	Tremellomycetes	Tremellales
OtMZ1531	0	0	0	1	0	0	0	0	0	0	0	0	0	3	0	0	0	0	1	0	0	0	0	0	0	0	0	0	0	0	0	0	0	0	0	0	0	0	0	0	Basidiomycota	Agaricomycotina	Agaricomycetes	Agaricomycetes_Clade_03
OtMZ1532	0	0	0	3	0	1	0	1	0	0	0	0	0	0	0	0	0	1	0	0	0	0	0	0	0	0	0	0	0	0	0	0	0	0	0	0	0	0	0	0	Ascomycota	Pezizomycotina	NA	NA
OtMZ1533	0	0	0	2	0	0	0	0	0	0	0	0	2	0	0	0	1	0	0	0	0	0	0	0	0	0	0	0	0	0	0	0	0	0	0	0	0	0	0	0	Ascomycota	Pezizomycotina	NA	NA
OtMZ1534	0	0	0	1	0	0	0	4	0	0	0	0	0	1	0	0	0	0	0	0	0	0	0	0	0	0	0	0	0	0	0	0	0	0	0	0	0	0	0	0	Basidiomycota	Agaricomycotina	Agaricomycetes	Atheliales
OtMZ1535	0	0	0	2	0	0	0	0	0	0	0	0	0	0	0	0	2	0	0	0	0	0	0	0	0	0	0	0	0	0	0	0	0	0	0	0	0	0	2	0	Basidiomycota	Agaricomycotina	Tremellomycetes	Tremellales
OtMZ1536	0	0	0	1	0	0	0	0	0	0	1	0	0	1	0	0	0	0	1	0	0	0	0	1	0	0	0	0	0	0	0	0	1	0	0	0	0	0	0	0	Ascomycota	Pezizomycotina	Dothideomycetes	Pleosporales
OtMZ1537	0	0	0	3	0	0	0	0	0	0	0	0	1	2	0	0	0	0	0	0	0	0	0	0	0	0	0	0	0	0	0	0	0	0	0	0	0	0	0	0	Ascomycota	Pezizomycotina	NA	NA
OtMZ1538	0	0	0	1	0	0	0	0	0	0	0	0	4	0	0	0	0	0	0	1	0	0	0	0	0	0	0	0	0	0	0	0	0	0	0	0	0	0	0	0	Ascomycota	Pezizomycotina	Eurotiomycetes	Chaetothyriales
OtMZ1539	0	0	0	1	0	0	0	0	0	0	0	0	1	0	0	0	0	0	0	4	0	0	0	0	0	0	0	0	0	0	0	0	0	0	0	1	0	0	0	0	Ascomycota	Pezizomycotina	NA	NA
OtMZ1540	0	0	0	1	0	0	0	0	0	0	0	0	0	0	0	0	0	0	0	4	0	0	0	0	0	0	0	0	0	0	0	0	0	0	0	0	0	0	0	0	Ascomycota	Pezizomycotina	NA	NA
OtMZ1541	0	0	0	1	0	0	0	0	0	0	0	0	1	0	0	0	0	0	0	3	0	0	0	0	0	0	0	0	0	0	0	0	0	0	0	0	0	0	0	0	Ascomycota	Pezizomycotina	NA	NA
OtMZ1542	0	0	0	3	2	2	0	0	0	0	0	0	0	0	0	0	0	0	0	0	0	0	0	0	0	0	0	0	0	0	0	0	0	0	0	0	0	0	0	0	Basidiomycota	Agaricomycotina	Tremellomycetes	Tremellales
OtMZ1543	0	0	0	1	0	0	0	0	1	0	0	0	3	0	0	0	0	0	0	2	0	0	0	1	0	0	0	0	0	0	0	0	0	0	0	0	0	0	0	0	Ascomycota	Pezizomycotina	Leotiomycetes	NA
OtMZ1544	0	0	0	2	0	0	0	0	0	0	0	0	4	0	0	0	0	0	0	0	0	0	0	0	0	0	0	0	0	0	0	0	0	0	0	0	0	0	0	0	Ascomycota	Pezizomycotina	Dothideomycetes	Pleosporales
OtMZ1545	0	0	0	1	0	0	0	0	0	0	0	0	2	0	0	0	0	0	0	2	0	0	0	0	0	0	0	0	0	0	0	0	0	0	0	0	0	0	0	0	Ascomycota	Pezizomycotina	Dothideomycetes	Pleosporales
OtMZ1546	0	0	0	2	0	0	0	0	0	0	0	0	0	0	0	0	0	0	0	1	0	0	0	0	1	0	0	0	0	0	0	1	0	0	0	0	0	0	1	2	Ascomycota	Pezizomycotina	NA	NA
OtMZ1547	0	0	0	1	0	0	0	0	0	0	0	0	2	0	0	0	1	0	0	0	0	0	0	0	0	0	0	0	0	0	0	0	0	0	0	0	0	2	0	0	Ascomycota	Pezizomycotina	Dothideomycetes	Capnodiales
OtMZ1548	0	0	0	2	0	0	0	0	0	0	0	0	2	0	0	0	0	0	0	0	0	0	1	0	0	0	0	0	0	0	0	0	0	0	0	0	0	0	0	1	Ascomycota	Pezizomycotina	Eurotiomycetes	Chaetothyriales
OtMZ1549	0	0	0	1	0	1	0	0	0	0	0	0	0	2	0	0	1	0	0	0	0	0	0	0	0	0	0	0	0	0	0	0	0	0	0	0	0	0	0	0	Ascomycota	Pezizomycotina	Dothideomycetes	Pleosporales
OtMZ1550	0	0	0	2	0	1	0	0	0	0	0	0	2	0	0	0	1	1	0	0	0	0	0	0	0	0	0	0	0	0	0	0	0	0	0	0	0	0	0	0	Ascomycota	Pezizomycotina	NA	NA
OtMZ1551	0	0	0	0	4	0	0	1	0	0	0	0	1	1	0	0	0	0	0	0	0	0	0	0	0	0	0	0	0	0	0	0	0	0	0	0	0	0	0	0	Ascomycota	Pezizomycotina	Leotiomycetes	NA
OtMZ1552	0	0	0	0	2	0	1	0	0	0	0	0	1	0	0	0	0	0	0	0	0	1	0	0	0	0	0	0	0	0	0	0	0	0	0	0	0	0	0	0	Ascomycota	Pezizomycotina	Dothideomycetes	Pleosporales
OtMZ1553	0	0	0	0	1	4	0	0	0	0	0	0	1	1	0	0	0	0	0	0	0	0	0	0	0	0	0	0	0	0	0	1	0	0	0	0	0	0	0	0	Ascomycota	Pezizomycotina	NA	NA
OtMZ1554	0	0	0	0	2	0	0	1	0	0	0	0	1	1	0	0	0	0	0	0	0	0	0	0	0	0	0	0	1	0	0	0	0	0	0	0	0	0	0	1	Ascomycota	Pezizomycotina	Dothideomycetes	Dothideales
OtMZ1555	0	0	0	0	1	3	0	1	0	0	0	0	0	0	0	0	0	0	0	0	0	0	0	0	0	0	0	0	0	0	0	0	0	0	0	0	0	0	1	0	Ascomycota	Pezizomycotina	Dothideomycetes	Pleosporales
OtMZ1556	0	0	0	0	1	0	1	1	0	0	0	0	2	1	0	0	0	0	1	0	0	0	0	0	0	0	0	0	0	0	0	0	0	0	0	0	0	1	0	0	Ascomycota	Pezizomycotina	NA	NA
OtMZ1557	0	0	0	0	1	0	5	0	0	0	0	0	0	0	0	0	0	0	0	0	0	0	0	1	0	0	0	0	0	0	0	0	0	0	0	0	0	0	0	0	Basidiomycota	Ustilaginomycotina	Exobasidiomycetes	Microstromatales
OtMZ1558	0	0	0	0	1	0	1	0	0	1	0	0	0	3	0	0	1	0	0	0	0	0	0	0	0	0	0	0	0	0	0	0	0	0	0	0	0	1	0	0	Ascomycota	Pezizomycotina	NA	NA
OtMZ1559	0	0	0	0	1	1	2	2	0	0	0	0	0	0	0	0	0	0	0	0	0	0	0	0	0	0	0	0	0	0	0	0	0	0	0	0	0	0	0	0	Chytridiomycota	Chytridiomycota_Incertae Sedis	Chytridiomycetes	Rhizophydiales
OtMZ1560	0	0	0	0	2	2	0	0	0	0	0	0	0	1	0	0	0	0	0	0	0	0	0	0	0	0	0	0	0	0	0	0	0	0	0	0	0	0	0	0	Ascomycota	Pezizomycotina	NA	NA
OtMZ1561	0	0	0	0	1	0	2	0	0	0	0	0	0	1	0	0	0	0	0	0	0	0	0	0	0	0	0	0	0	0	0	0	1	0	0	0	0	0	0	0	Ascomycota	Pezizomycotina	NA	NA
OtMZ1562	0	0	0	0	0	4	1	0	0	0	0	0	0	0	0	0	0	0	0	0	0	0	0	1	0	0	0	0	0	0	0	0	0	0	0	0	0	0	0	0	Basidiomycota	Ustilaginomycotina	Exobasidiomycetes	Microstromatales
OtMZ1563	0	0	0	0	0	1	0	0	0	0	0	0	0	1	0	1	3	0	0	0	0	0	0	0	0	0	0	0	0	0	0	0	0	0	0	0	0	0	0	0	Ascomycota	Pezizomycotina	Leotiomycetes	Leotiomycetes_Clade_10
OtMZ1564	0	0	0	0	0	1	0	1	0	0	0	0	0	3	0	0	0	0	0	1	0	0	0	0	0	0	0	0	0	0	0	0	0	0	0	0	0	0	0	0	Ascomycota	Pezizomycotina	Dothideomycetes	Pleosporales
OtMZ1565	0	0	0	0	0	1	0	0	0	0	1	0	0	0	0	0	0	0	0	0	0	0	0	1	0	0	0	0	0	0	0	2	1	0	0	0	1	1	0	0	Ascomycota	Pezizomycotina	Dothideomycetes	Pleosporales
OtMZ1566	0	0	0	0	0	1	0	5	0	0	0	0	1	0	0	0	0	0	0	0	0	0	0	0	0	0	0	0	0	0	0	0	0	0	0	0	0	0	0	0	Ascomycota	Pezizomycotina	Leotiomycetes	Leotiomycetes_Clade_08
OtMZ1567	0	0	0	0	1	1	1	0	0	0	0	0	0	0	0	1	0	0	0	0	0	0	0	2	0	0	0	0	0	0	0	0	0	0	0	0	0	0	0	0	Basidiomycota	Ustilaginomycotina	Exobasidiomycetes	Microstromatales
OtMZ1568	0	0	0	0	0	1	0	0	0	0	0	0	0	0	0	0	3	0	0	0	0	0	0	0	0	0	0	0	0	0	0	0	0	0	0	0	0	0	0	1	Basidiomycota	Agaricomycotina	Agaricomycetes	Agaricales
OtMZ1569	0	0	0	0	0	2	0	0	0	0	0	0	3	0	0	0	0	0	0	0	0	0	0	0	0	0	0	0	0	0	0	0	0	0	0	0	0	0	0	0	Ascomycota	Pezizomycotina	Dothideomycetes	Capnodiales
OtMZ1570	0	0	0	0	0	1	0	0	0	0	0	0	0	0	0	0	0	0	0	0	0	0	0	1	0	0	0	2	0	0	0	1	0	0	1	0	0	2	0	0	Ascomycota	Pezizomycotina	Dothideomycetes	Pleosporales
OtMZ1571	0	0	0	0	0	2	0	0	0	0	0	0	2	2	0	0	0	0	0	0	0	0	0	0	0	0	0	0	0	0	0	0	0	0	0	0	0	0	0	0	Ascomycota	Pezizomycotina	Dothideomycetes	Pleosporales
OtMZ1572	0	0	0	0	2	1	0	0	0	0	0	0	0	0	0	0	3	0	1	1	0	0	0	0	0	0	0	0	0	0	0	0	0	0	0	0	0	0	0	0	Ascomycota	Pezizomycotina	Dothideomycetes	Dothideales
OtMZ1573	0	0	0	0	0	2	0	2	0	0	0	0	0	1	0	0	0	0	0	1	2	0	0	0	0	0	0	0	0	0	0	0	0	0	0	0	0	0	0	0	Basidiomycota	Agaricomycotina	Tremellomycetes	Cystofilobasidiales
OtMZ1574	0	0	0	0	0	2	0	1	0	0	0	0	0	0	0	0	0	1	1	0	0	1	0	0	0	0	0	0	0	0	0	0	0	0	0	0	0	0	0	0	Ascomycota	Pezizomycotina	Dothideomycetes	Pleosporales
OtMZ1575	0	0	0	0	0	1	0	0	0	0	0	0	0	0	0	0	0	1	0	0	0	0	0	0	0	0	0	0	0	0	0	1	0	0	0	0	0	0	1	1	Ascomycota	Pezizomycotina	Dothideomycetes	Capnodiales
OtMZ1576	0	0	0	0	0	3	0	0	0	0	0	0	0	0	0	0	0	0	0	0	0	1	0	0	1	0	0	0	0	0	0	0	0	0	0	0	0	0	1	0	Ascomycota	Pezizomycotina	NA	NA
OtMZ1577	0	0	0	0	0	4	0	1	0	0	0	0	0	0	0	0	0	0	0	0	0	0	0	0	0	0	0	0	0	0	0	0	0	0	0	0	0	0	0	0	Basidiomycota	Ustilaginomycotina	Exobasidiomycetes	Microstromatales
OtMZ1578	0	0	0	0	0	2	0	0	0	0	0	0	0	0	1	0	0	0	0	0	1	0	0	0	1	0	0	0	0	0	0	1	0	0	0	0	1	0	0	0	Basidiomycota	Ustilaginomycotina	Malasseziomycetes	Malasseziales
OtMZ1579	0	0	0	0	0	4	0	1	0	0	0	0	1	0	0	0	0	0	0	0	0	0	0	0	0	0	0	0	0	0	0	0	0	0	0	0	0	0	0	0	Ascomycota	Pezizomycotina	Dothideomycetes	Pleosporales
OtMZ1580	0	0	0	0	0	2	0	1	0	0	0	0	0	0	0	0	0	0	0	0	2	0	0	0	1	0	0	0	0	0	0	0	0	0	0	0	0	0	1	0	Ascomycota	Pezizomycotina	NA	NA
OtMZ1581	0	0	0	0	0	5	0	1	0	0	0	0	0	0	0	0	0	0	0	0	0	0	0	0	0	0	0	0	0	0	0	0	0	0	0	0	0	0	0	0	Basidiomycota	Pucciniomycotina	Microbotryomycetes	NA
OtMZ1582	0	0	0	0	0	4	0	1	0	0	0	0	0	0	0	0	0	0	0	0	0	0	0	0	0	0	0	0	0	0	0	0	0	0	0	0	0	0	0	0	Ascomycota	Pezizomycotina	Dothideomycetes	Pleosporales
OtMZ1583	0	0	0	0	0	2	0	0	0	0	0	0	0	0	0	0	0	3	0	0	0	0	0	0	0	0	0	0	0	0	0	0	0	0	0	0	0	0	0	0	Ascomycota	Pezizomycotina	Dothideomycetes	Dothideales
OtMZ1584	0	0	0	0	0	4	0	1	0	0	0	0	0	0	0	0	0	0	0	0	0	0	0	0	0	0	0	0	0	0	0	0	0	0	0	0	0	0	0	0	Ascomycota	Pezizomycotina	Dothideomycetes	Pleosporales
OtMZ1585	0	0	0	0	0	1	0	6	0	0	0	0	0	0	0	0	0	0	0	0	0	0	0	0	0	0	0	0	0	0	0	0	0	0	0	0	0	0	0	0	Ascomycota	Pezizomycotina	Leotiomycetes	Leotiomycetes_Clade_08
OtMZ1586	0	0	0	0	0	1	0	4	0	0	0	0	0	0	0	0	0	0	0	0	0	0	0	0	0	0	0	0	0	0	0	0	0	0	0	0	0	0	0	0	Ascomycota	Pezizomycotina	Leotiomycetes	NA
OtMZ1587	0	0	0	0	0	2	0	3	0	0	0	0	0	0	0	0	0	0	0	0	0	0	0	0	0	0	0	0	0	0	0	0	0	0	0	0	0	0	0	0	Ascomycota	Pezizomycotina	Dothideomycetes	Pleosporales
OtMZ1588	0	0	0	0	0	1	0	1	0	0	0	0	4	0	0	0	0	0	0	0	0	0	0	0	0	0	0	0	0	0	0	0	0	0	0	0	0	0	0	0	Ascomycota	Pezizomycotina	Dothideomycetes	Pleosporales
OtMZ1589	0	0	0	0	0	4	0	2	0	0	0	0	0	0	0	0	0	0	0	0	0	0	0	0	1	0	0	0	0	0	0	0	0	0	0	0	0	0	0	0	Basidiomycota	Agaricomycotina	Tremellomycetes	Cystofilobasidiales
OtMZ1590	0	0	0	0	0	3	1	0	0	0	0	0	0	0	0	1	0	0	0	0	0	0	0	0	0	0	0	0	0	0	0	1	0	0	0	0	0	0	0	0	Ascomycota	Pezizomycotina	Eurotiomycetes	Eurotiales
OtMZ1591	0	0	0	0	0	1	0	0	0	0	0	0	0	0	0	0	0	0	0	0	0	0	0	0	2	0	0	0	0	0	0	3	0	0	0	0	0	0	0	0	Ascomycota	Pezizomycotina	Dothideomycetes	Capnodiales
OtMZ1592	0	0	0	0	0	3	0	1	0	0	0	0	0	0	2	0	0	0	0	0	0	0	0	0	0	0	0	0	0	0	0	0	0	0	0	0	0	0	0	0	Ascomycota	Pezizomycotina	Dothideomycetes	Pleosporales
OtMZ1593	0	0	0	0	0	1	0	4	0	0	0	0	2	0	0	0	0	0	0	0	0	0	0	0	0	0	0	0	0	0	0	0	0	0	0	0	0	0	0	0	Ascomycota	Pezizomycotina	Leotiomycetes	Leotiomycetes_Clade_08
OtMZ1594	0	0	0	0	0	1	4	0	0	0	0	0	0	0	0	0	0	0	0	0	0	0	0	0	0	0	0	0	0	0	0	0	0	0	0	0	0	0	0	0	Ascomycota	Pezizomycotina	Sordariomycetes	Hypocreales
OtMZ1595	0	0	0	0	0	2	0	1	0	0	0	0	0	0	0	0	0	0	0	0	0	0	0	0	0	0	0	0	0	0	0	1	0	0	0	1	0	0	0	0	Ascomycota	Pezizomycotina	NA	NA
OtMZ1596	0	0	0	0	0	1	1	0	0	0	0	0	2	0	0	0	0	0	0	0	0	0	0	1	0	0	0	0	0	0	0	0	0	0	0	0	0	0	0	0	Basidiomycota	Ustilaginomycotina	Exobasidiomycetes	Microstromatales
OtMZ1597	0	0	0	0	0	1	1	0	0	0	0	0	1	0	0	0	0	0	0	1	0	0	0	0	0	0	0	0	0	0	0	0	0	0	0	0	0	0	0	0	Basidiomycota	Ustilaginomycotina	Exobasidiomycetes	Microstromatales
OtMZ1598	0	0	0	0	0	2	1	0	0	0	0	0	1	0	0	0	1	0	0	2	0	0	1	0	0	0	0	0	0	0	0	0	0	0	0	0	0	0	0	0	Ascomycota	Pezizomycotina	NA	NA
OtMZ1599	0	0	0	0	0	1	3	1	0	0	0	0	1	0	0	0	0	0	0	0	0	0	0	0	0	0	0	0	0	0	0	0	0	0	0	0	0	0	0	0	Basidiomycota	Ustilaginomycotina	Exobasidiomycetes	Microstromatales
OtMZ1600	0	0	0	0	0	3	0	0	0	0	0	0	0	0	0	0	1	0	0	1	0	1	0	0	0	0	0	0	0	0	0	0	0	0	0	0	0	0	2	0	Basidiomycota	Agaricomycotina	Tremellomycetes	Tremellales
OtMZ1601	0	0	0	0	0	0	1	0	0	0	0	0	0	0	0	1	1	0	0	1	0	0	0	0	0	0	0	0	0	0	0	0	0	0	0	0	0	0	0	1	Basidiomycota	Ustilaginomycotina	Malasseziomycetes	Malasseziales
OtMZ1602	0	0	0	0	0	0	6	0	0	0	0	0	1	0	0	0	0	0	0	0	0	0	0	0	0	0	0	0	0	0	0	0	0	0	0	0	0	0	0	0	Basidiomycota	Agaricomycotina	Tremellomycetes	Tremellales
OtMZ1603	0	0	0	0	0	0	4	0	0	0	0	0	0	0	0	0	1	1	0	1	0	0	0	0	0	0	0	0	0	0	0	0	0	0	0	0	0	0	0	0	Chytridiomycota	Chytridiomycota_Incertae Sedis	Chytridiomycetes	NA
OtMZ1604	0	0	0	0	0	0	1	0	0	0	0	0	0	1	0	0	0	1	2	0	0	0	0	0	0	0	0	1	0	0	0	0	0	0	0	0	0	0	0	0	Mucoromycota	Mucoromycotina	Mucoromycotina_Incertae_Sedis	Mucorales
OtMZ1605	0	0	0	0	0	0	1	0	0	0	0	0	2	0	0	1	0	0	0	0	0	0	0	0	0	0	0	0	0	0	0	0	2	0	0	0	0	0	0	0	Ascomycota	Pezizomycotina	NA	NA
OtMZ1606	0	0	0	0	0	0	2	0	0	0	0	0	0	0	0	0	0	2	0	0	0	0	0	0	1	0	0	0	0	0	0	0	0	0	0	0	0	0	0	0	Chytridiomycota	Chytridiomycota_Incertae Sedis	Chytridiomycetes	NA
OtMZ1607	0	0	0	0	0	0	4	1	0	0	0	1	0	0	0	0	0	0	0	0	0	0	0	0	0	0	0	0	0	0	0	0	0	0	0	0	0	1	0	0	Ascomycota	Pezizomycotina	Dothideomycetes	Capnodiales
OtMZ1608	0	0	0	0	0	0	5	1	0	0	0	0	0	0	0	0	0	0	0	0	0	0	0	0	0	0	0	0	0	0	0	0	0	0	0	0	0	0	0	0	Basidiomycota	Ustilaginomycotina	Malasseziomycetes	Malasseziales
OtMZ1609	0	0	0	0	0	0	2	0	0	0	0	0	1	0	0	0	0	1	0	0	0	0	0	0	0	1	0	0	0	0	0	0	0	0	0	0	0	0	0	0	Mucoromycota	Mucoromycotina	Mucoromycotina_Incertae_Sedis	Mucorales
OtMZ1610	0	0	0	0	0	0	4	0	0	0	0	0	0	1	0	0	0	0	1	0	0	0	0	0	0	0	0	0	0	0	0	0	0	0	0	0	0	0	0	0	Chytridiomycota	Chytridiomycota_Incertae Sedis	Chytridiomycetes	NA
OtMZ1611	0	0	0	0	0	0	1	1	0	0	0	0	0	0	0	0	0	0	0	0	0	0	1	0	0	0	0	0	0	0	0	3	1	0	1	0	0	0	0	0	Ascomycota	Pezizomycotina	NA	NA
OtMZ1612	0	0	0	0	0	0	1	1	0	0	0	0	1	3	0	0	1	0	0	0	0	0	0	0	0	0	0	0	0	0	0	0	0	0	0	0	0	0	0	0	Ascomycota	Pezizomycotina	Sordariomycetes	Hypocreales
OtMZ1613	0	0	0	0	0	0	1	1	0	0	1	0	0	0	0	2	0	0	0	0	0	0	0	0	0	0	0	0	0	0	0	0	2	0	0	0	0	0	0	0	Mucoromycota	Glomeromycotina	Glomeromycetes	Glomeromycetes_Clade_01
OtMZ1614	0	0	0	0	0	0	2	1	0	0	0	0	0	0	0	0	1	1	0	0	0	0	0	0	0	0	0	0	0	0	0	0	0	0	0	0	0	0	0	0	Mucoromycota	Glomeromycotina	Glomeromycetes	Glomeromycetes_Clade_01
OtMZ1615	0	0	0	0	0	0	5	1	0	0	0	0	0	0	0	0	0	0	0	0	0	0	0	0	0	0	0	0	0	0	0	0	0	0	0	0	0	0	0	0	Chytridiomycota	Chytridiomycota_Incertae Sedis	Chytridiomycetes	NA
OtMZ1616	0	0	0	0	0	0	1	0	0	0	0	0	0	0	0	0	0	1	3	0	0	0	0	0	0	0	0	0	0	0	0	0	0	0	0	0	0	0	0	0	Chytridiomycota	Chytridiomycota_Incertae Sedis	Chytridiomycetes	NA
OtMZ1617	0	0	0	0	0	0	1	0	0	0	0	0	0	0	0	0	0	1	0	0	0	1	0	0	1	0	1	0	0	0	0	0	0	0	0	0	0	0	0	0	Chytridiomycota	Chytridiomycota_Incertae Sedis	Chytridiomycetes	NA
OtMZ1618	0	0	0	0	0	0	1	0	0	0	0	0	0	0	0	0	1	3	0	0	0	0	0	0	0	0	0	0	0	0	0	0	0	0	0	0	0	0	0	0	Mucoromycota	Glomeromycotina	Glomeromycetes	Glomeromycetes_Clade_01
OtMZ1619	0	0	0	0	0	0	2	0	0	0	0	0	0	0	0	0	0	0	0	0	0	0	0	0	0	0	0	0	0	0	0	0	0	0	3	0	0	1	0	0	Basidiomycota	Ustilaginomycotina	Malasseziomycetes	Malasseziales
OtMZ1620	0	0	0	0	0	0	1	1	0	0	0	0	0	2	0	0	1	0	1	0	0	0	0	0	0	0	0	0	0	0	0	0	0	0	1	0	0	1	0	0	Ascomycota	Pezizomycotina	Dothideomycetes	Pleosporales
OtMZ1621	0	0	0	0	0	0	4	0	0	0	0	0	0	0	0	0	0	0	0	0	0	0	0	1	0	0	0	0	0	0	0	0	0	0	0	0	0	0	0	0	Chytridiomycota	Chytridiomycota_Incertae Sedis	Chytridiomycetes	NA
OtMZ1622	0	0	0	0	0	0	1	1	0	0	0	0	0	3	0	0	0	0	0	0	0	0	0	0	0	0	0	0	0	0	0	0	0	0	0	0	0	0	0	0	Ascomycota	Pezizomycotina	Leotiomycetes	NA
OtMZ1623	0	0	0	0	0	0	1	0	0	0	0	0	1	0	0	0	3	0	1	0	0	0	0	0	0	0	0	0	0	0	0	0	0	0	0	0	0	0	0	0	Cryptomycota	Cryptomycota_Clade_01	NA	NA
OtMZ1624	0	0	0	0	0	0	0	1	0	0	0	0	4	0	0	0	0	0	0	0	0	0	0	0	0	0	0	0	0	0	0	0	0	0	0	0	0	0	0	0	Ascomycota	Pezizomycotina	Dothideomycetes	Pleosporales
OtMZ1625	0	0	0	0	0	0	0	1	0	0	0	0	0	5	0	0	0	0	0	0	0	0	0	0	0	0	0	0	0	0	0	0	0	0	0	0	0	0	0	0	Ascomycota	Pezizomycotina	Dothideomycetes	Pleosporales
OtMZ1626	0	0	0	0	0	0	0	1	0	0	0	0	0	0	0	1	1	0	0	0	0	0	0	0	1	0	0	0	0	0	0	1	0	0	0	0	0	0	0	0	Ascomycota	Pezizomycotina	Dothideomycetes	Dothideales
OtMZ1627	0	0	0	0	0	0	0	3	0	0	0	0	1	0	0	0	0	1	0	0	0	1	0	0	0	0	0	0	0	0	0	0	0	0	1	0	1	0	0	0	Ascomycota	Pezizomycotina	NA	NA
OtMZ1628	0	0	0	0	0	0	0	1	0	0	0	0	2	0	0	0	0	1	0	0	0	0	0	0	1	0	0	0	0	0	0	0	0	0	3	0	0	0	0	0	Ascomycota	Pezizomycotina	Dothideomycetes	Pleosporales
OtMZ1629	0	0	0	0	0	0	0	1	0	0	0	1	0	0	0	0	2	2	0	0	0	0	0	0	0	0	0	0	0	0	0	0	0	0	0	0	0	0	0	0	Mucoromycota	Glomeromycotina	Glomeromycetes	Glomeromycetes_Clade_01
OtMZ1630	0	0	0	0	0	0	0	2	0	0	0	0	0	3	0	0	2	0	0	0	0	0	0	0	0	0	0	0	0	0	0	0	0	0	0	0	0	0	0	0	Basidiomycota	Agaricomycotina	Tremellomycetes	Cystofilobasidiales
OtMZ1631	0	0	0	0	0	0	0	1	0	0	0	0	0	0	0	1	4	0	0	1	0	0	0	0	0	0	0	0	0	0	0	0	0	0	0	0	0	0	0	1	Ascomycota	Pezizomycotina	Sordariomycetes	Boliniales
OtMZ1632	0	0	0	0	0	0	0	1	0	0	0	0	0	0	0	0	0	0	0	0	0	1	0	0	0	0	0	0	0	0	0	1	1	0	0	0	0	0	1	2	Ascomycota	Pezizomycotina	Dothideomycetes	Pleosporales
OtMZ1633	0	0	0	0	0	0	0	5	0	0	0	0	0	2	0	0	0	0	0	0	0	0	0	0	0	0	0	0	0	0	0	0	0	0	0	0	0	0	0	0	Basidiomycota	Agaricomycotina	Agaricomycetes	Atheliales
OtMZ1634	0	0	0	0	0	0	0	5	0	0	0	0	0	0	0	0	0	0	0	0	0	0	0	0	0	0	1	0	0	0	0	0	0	0	0	0	0	0	0	0	Ascomycota	Pezizomycotina	Dothideomycetes	Pleosporales
OtMZ1635	0	0	0	0	0	0	0	1	0	0	0	0	0	4	0	0	0	0	0	0	0	0	0	0	0	0	0	0	0	0	0	0	0	0	0	0	0	0	0	0	Basidiomycota	Agaricomycotina	Agaricomycetes	Agaricomycetes_Clade_06
OtMZ1636	0	0	0	0	0	0	0	1	0	0	0	0	5	0	0	0	0	0	0	0	0	0	0	0	0	0	0	0	0	0	0	0	0	0	0	0	0	1	0	0	Ascomycota	Pezizomycotina	Eurotiomycetes	Chaetothyriales
OtMZ1637	0	0	0	0	0	0	0	4	0	0	0	0	1	0	0	1	0	0	0	0	0	0	0	0	0	0	0	0	0	0	0	0	0	0	0	0	0	0	0	0	Basidiomycota	Agaricomycotina	Agaricomycetes	Thelephorales
OtMZ1638	0	0	0	0	0	0	0	1	0	0	0	0	0	3	0	0	1	0	0	0	0	0	0	0	0	0	0	0	0	0	0	0	0	0	0	0	0	0	0	0	Basidiomycota	Agaricomycotina	Agaricomycetes	NA
OtMZ1639	0	0	0	0	0	0	0	1	0	0	0	0	0	0	0	0	3	0	0	0	0	0	0	1	0	0	0	0	0	0	0	0	0	0	0	0	0	0	0	0	Basidiomycota	Agaricomycotina	Agaricomycetes	Agaricales
OtMZ1640	0	0	0	0	0	2	0	1	0	0	1	0	0	1	0	0	1	0	0	0	0	0	0	0	0	0	0	0	0	0	0	0	0	0	0	0	0	0	0	0	Ascomycota	Pezizomycotina	Dothideomycetes	Capnodiales
OtMZ1641	0	0	0	0	0	0	0	5	0	0	0	0	0	1	0	0	0	0	0	0	0	0	0	0	0	0	0	0	0	0	0	0	0	0	0	0	0	0	0	0	Basidiomycota	Agaricomycotina	Agaricomycetes	NA
OtMZ1642	0	0	0	0	0	0	0	5	0	0	1	0	0	0	0	0	0	0	0	0	0	0	0	0	0	0	0	0	0	0	0	0	0	0	0	0	0	0	0	0	Basidiomycota	Agaricomycotina	Agaricomycetes	Agaricales
OtMZ1643	0	0	0	0	0	0	0	1	0	0	0	0	0	0	0	0	0	0	0	0	0	0	0	0	0	0	0	0	0	0	0	1	1	0	2	0	0	0	0	0	Ascomycota	Pezizomycotina	Eurotiomycetes	Eurotiomycetes_Clade_02
OtMZ1644	0	0	0	0	0	0	0	1	0	0	0	0	0	0	0	0	0	0	0	0	0	0	0	0	1	0	0	0	0	0	0	0	0	0	0	0	0	1	0	3	Basidiomycota	Ustilaginomycotina	Ustilaginomycetes	Ustilaginales
OtMZ1645	0	0	0	0	0	0	0	2	0	0	0	0	3	1	0	0	0	0	0	0	0	0	0	0	0	0	0	0	0	0	0	0	0	0	1	0	0	0	0	0	Ascomycota	Pezizomycotina	Dothideomycetes	Capnodiales
OtMZ1646	0	0	0	0	0	0	0	2	0	0	1	0	1	2	0	0	1	0	0	0	0	0	0	0	0	0	0	0	0	0	0	0	0	0	1	0	0	0	0	0	Ascomycota	Pezizomycotina	NA	NA
OtMZ1647	0	0	0	0	0	0	0	1	0	0	0	0	0	3	0	0	0	0	0	1	0	1	0	0	1	0	0	0	0	0	0	0	0	0	0	0	0	0	0	0	Basidiomycota	Agaricomycotina	Tremellomycetes	Cystofilobasidiales
OtMZ1648	0	0	0	0	0	0	0	3	0	0	0	0	0	0	0	0	0	0	0	1	0	1	0	0	1	0	0	0	0	0	0	0	0	0	1	0	0	0	0	0	Ascomycota	Pezizomycotina	Dothideomycetes	Pleosporales
OtMZ1649	0	0	0	0	0	0	0	2	0	0	1	0	0	0	0	0	0	0	0	0	0	0	0	0	0	0	0	0	0	0	0	2	0	0	0	0	1	0	1	0	Basidiomycota	Ustilaginomycotina	Malasseziomycetes	Malasseziales
OtMZ1650	0	0	0	0	1	0	0	1	0	0	0	0	0	1	0	0	1	0	0	0	1	0	0	0	0	0	0	0	0	0	0	0	0	0	1	0	0	0	0	0	Ascomycota	Pezizomycotina	Dothideomycetes	Pleosporales
OtMZ1651	0	0	0	0	0	1	0	2	0	0	0	0	1	0	0	1	1	1	0	0	0	0	0	0	1	0	0	0	0	0	0	0	0	0	0	0	0	0	0	0	Ascomycota	Pezizomycotina	Dothideomycetes	Dothideales
OtMZ1652	0	0	0	1	0	1	0	2	0	0	0	0	0	0	0	0	1	1	0	0	0	0	0	0	1	0	0	0	0	0	0	0	0	0	0	0	0	0	0	0	Ascomycota	Pezizomycotina	Dothideomycetes	Dothideales
OtMZ1653	0	0	0	0	0	0	0	2	0	0	0	0	1	0	0	0	2	0	0	0	0	0	1	1	0	0	0	0	0	0	0	0	0	0	0	0	0	0	0	0	Basidiomycota	Pucciniomycotina	Cystobasidiomycetes	Cystobasidiomycetes_Clade_01
OtMZ1654	0	0	0	0	0	1	0	2	0	0	0	0	0	3	0	0	0	0	0	0	0	0	0	0	0	0	0	0	0	0	0	0	0	0	0	0	0	0	0	0	Ascomycota	Pezizomycotina	Dothideomycetes	Pleosporales
OtMZ1655	0	0	0	0	0	0	0	0	4	0	0	0	0	0	0	0	0	0	0	0	0	0	0	0	0	0	0	0	0	0	0	0	0	0	3	0	0	0	0	0	Basidiomycota	Ustilaginomycotina	Malasseziomycetes	Malasseziales
OtMZ1656	0	0	0	0	0	0	0	0	0	0	1	0	0	4	0	1	0	0	0	0	0	0	0	0	1	0	0	0	0	0	0	0	0	0	0	0	0	0	0	0	Basidiomycota	Agaricomycotina	Tremellomycetes	Cystofilobasidiales
OtMZ1657	0	0	0	0	0	0	0	0	0	0	1	0	3	0	0	1	0	0	0	0	0	1	0	0	0	0	0	0	0	0	0	0	0	0	0	0	0	0	0	0	Ascomycota	Saccharomycotina	Saccharomycetes	Saccharomycetales
OtMZ1658	0	0	0	0	0	0	0	0	0	0	1	0	0	0	0	0	0	0	0	0	0	0	0	0	0	0	0	0	0	0	0	3	0	0	0	0	0	0	1	0	Ascomycota	Pezizomycotina	Eurotiomycetes	Chaetothyriales
OtMZ1659	0	0	0	0	0	0	0	1	0	0	1	0	1	1	0	0	1	0	0	0	0	0	0	0	0	0	0	0	0	0	0	0	0	0	0	0	0	0	0	0	Ascomycota	Pezizomycotina	Leotiomycetes	Leotiomycetes_Clade_08
OtMZ1660	0	0	0	0	0	0	0	0	0	0	0	1	0	4	0	0	0	0	0	0	0	0	0	0	0	0	0	0	0	0	0	0	0	0	0	0	0	0	0	0	Basidiomycota	Agaricomycotina	Agaricomycetes	Agaricales
OtMZ1661	0	0	0	0	0	0	0	0	0	0	0	1	3	0	0	0	1	0	0	0	0	0	0	0	0	0	0	0	0	0	0	0	0	0	0	0	0	0	0	0	Ascomycota	Pezizomycotina	Dothideomycetes	Capnodiales
OtMZ1662	0	0	0	0	0	0	0	0	0	0	0	1	0	0	1	0	0	0	0	0	0	1	0	0	0	0	2	0	0	0	0	0	0	0	0	0	0	0	0	0	Basidiomycota	Ustilaginomycotina	Malasseziomycetes	Malasseziales
OtMZ1663	0	0	0	0	0	0	0	0	0	0	0	1	4	0	0	1	0	0	0	0	0	0	0	0	0	0	0	0	0	0	0	0	0	0	0	0	0	0	0	0	Basidiomycota	Pucciniomycotina	Cystobasidiomycetes	Cystobasidiales
OtMZ1664	0	0	0	0	0	0	0	0	0	0	0	1	0	0	0	0	1	0	1	2	0	0	0	1	0	0	0	0	0	0	0	0	0	0	0	0	0	0	0	1	Basidiomycota	Pucciniomycotina	Agaricostilbomycetes	Agaricostilbales
OtMZ1665	0	0	0	0	0	0	0	0	0	0	0	3	0	2	0	0	0	0	1	0	0	0	0	0	0	0	0	0	0	0	0	0	0	0	0	0	0	0	0	0	Cryptomycota	Cryptomycota_Clade_01	NA	NA
OtMZ1666	0	0	0	0	0	0	0	0	0	0	0	1	2	0	0	0	0	1	0	0	0	0	0	0	0	0	0	0	0	0	0	2	0	0	0	0	0	0	0	0	Ascomycota	Pezizomycotina	Eurotiomycetes	Chaetothyriales
OtMZ1667	0	0	0	0	0	0	0	0	0	0	0	1	0	0	0	1	0	0	0	0	0	4	0	0	0	0	0	0	0	0	0	0	0	0	0	0	0	0	0	0	Ascomycota	Pezizomycotina	NA	NA
OtMZ1668	0	0	0	0	0	0	0	0	0	0	0	1	0	0	0	2	0	0	0	0	0	1	0	0	0	0	0	0	0	0	0	0	0	0	0	0	0	0	0	1	Ascomycota	Pezizomycotina	NA	NA
OtMZ1669	0	0	0	0	0	0	0	0	0	0	0	2	0	0	0	0	0	0	0	1	0	0	0	0	1	0	0	1	0	0	0	0	0	0	0	0	0	0	0	0	Mucoromycota	Glomeromycotina	Glomeromycetes	Glomeromycetes_Clade_01
OtMZ1670	0	0	0	0	0	0	0	0	0	0	0	0	5	2	0	0	0	0	0	0	0	0	0	0	0	0	0	0	0	0	0	0	0	0	0	0	0	0	0	0	Cryptomycota	Cryptomycota_Clade_01	NA	NA
OtMZ1671	0	0	0	0	0	0	0	0	0	0	0	0	3	2	0	0	1	0	0	0	0	0	0	0	0	0	0	0	0	0	0	0	0	0	0	0	0	0	0	0	Basidiomycota	Agaricomycotina	Agaricomycetes	Agaricales
OtMZ1672	0	0	0	0	0	0	0	0	0	0	0	0	6	0	0	0	0	1	0	0	0	0	0	0	0	0	0	0	0	0	0	0	0	0	0	0	0	0	0	0	Ascomycota	Pezizomycotina	Dothideomycetes	Capnodiales
OtMZ1673	0	0	0	0	0	0	0	0	0	0	0	0	1	4	0	0	0	0	0	0	0	1	0	0	0	0	0	0	0	0	0	0	0	0	0	0	0	1	0	0	Ascomycota	Pezizomycotina	Dothideomycetes	Pleosporales
OtMZ1674	0	0	0	0	0	0	0	0	0	0	0	0	6	0	0	0	0	0	0	0	0	0	0	1	0	0	0	0	0	0	0	0	0	0	0	0	0	0	0	0	Ascomycota	Pezizomycotina	NA	NA
OtMZ1675	0	0	0	0	0	0	0	0	0	0	0	0	1	5	0	0	0	0	0	0	0	0	0	0	0	0	0	0	0	0	0	0	0	0	0	0	0	0	0	0	Basidiomycota	Agaricomycotina	Agaricomycetes	Agaricales
OtMZ1676	0	0	0	0	0	0	0	0	0	0	0	0	2	4	0	1	0	0	0	0	0	0	0	0	0	0	0	0	0	0	0	0	0	0	0	0	0	0	0	0	Ascomycota	Pezizomycotina	Dothideomycetes	Pleosporales
OtMZ1677	0	0	0	0	0	0	0	0	0	0	0	0	1	4	0	0	0	0	0	0	0	0	0	0	0	0	0	0	0	0	0	0	0	0	0	0	0	0	0	0	Ascomycota	Pezizomycotina	Dothideomycetes	Capnodiales
OtMZ1678	0	0	0	0	0	0	0	0	0	0	0	0	2	4	0	0	0	0	0	0	0	0	0	0	0	0	0	0	0	0	0	0	0	0	0	0	0	0	0	0	Basidiomycota	Agaricomycotina	Agaricomycetes	NA
OtMZ1679	0	0	0	0	0	0	0	0	0	0	0	0	5	0	0	0	0	0	0	0	0	0	0	0	0	0	0	0	0	0	0	1	0	0	0	0	0	0	0	0	Ascomycota	Pezizomycotina	Pezizomycetes	Pezizales
OtMZ1680	0	0	0	0	0	0	0	0	0	0	0	0	2	2	0	0	0	0	0	0	0	1	0	0	0	0	0	0	0	0	0	1	0	0	0	0	0	0	0	0	Ascomycota	Pezizomycotina	NA	NA
OtMZ1681	0	0	0	0	0	0	0	0	0	0	0	0	2	1	0	1	1	0	0	0	0	0	0	0	0	0	0	0	0	0	0	0	0	0	0	0	0	0	0	0	Ascomycota	Pezizomycotina	Dothideomycetes	Pleosporales
OtMZ1682	0	0	0	0	0	0	0	0	0	0	0	0	3	4	0	0	0	0	0	0	0	0	0	0	0	0	0	0	0	0	0	0	0	0	0	0	0	0	0	0	Ascomycota	Pezizomycotina	Dothideomycetes	Capnodiales
OtMZ1683	0	0	0	0	0	0	0	0	0	0	0	0	2	4	0	0	0	0	0	0	0	0	0	0	0	0	0	0	0	0	0	0	0	0	0	0	0	0	0	0	Ascomycota	Pezizomycotina	Leotiomycetes	Leotiomycetes_Clade_06
OtMZ1684	0	0	0	0	0	0	0	0	0	0	0	0	1	4	0	0	0	0	0	0	0	0	0	0	0	0	0	0	0	0	0	0	0	0	0	0	0	0	0	0	Ascomycota	Pezizomycotina	Dothideomycetes	Capnodiales
OtMZ1685	0	0	0	0	0	0	0	0	0	0	0	0	3	1	0	0	0	0	0	0	0	0	0	0	0	1	0	0	0	0	0	0	0	0	0	0	0	0	0	0	Basidiomycota	Agaricomycotina	Agaricomycetes	NA
OtMZ1686	0	0	0	0	0	0	0	0	0	0	0	0	6	1	0	0	0	0	0	0	0	0	0	0	0	0	0	0	0	0	0	0	0	0	0	0	0	0	0	0	Basidiomycota	Agaricomycotina	Tremellomycetes	Cystofilobasidiales
OtMZ1687	0	0	0	0	1	0	0	0	0	0	0	0	3	2	0	0	0	0	0	0	0	0	0	0	0	0	0	0	0	0	0	0	0	0	0	0	0	0	0	0	Ascomycota	Pezizomycotina	Leotiomycetes	NA
OtMZ1688	0	0	0	0	0	0	0	0	0	0	0	0	3	0	0	0	0	0	0	1	0	0	0	0	0	0	0	0	0	0	0	0	0	0	0	0	0	1	0	0	Ascomycota	Pezizomycotina	Dothideomycetes	Pleosporales
OtMZ1689	0	0	0	0	0	0	0	0	0	0	0	0	2	0	0	0	0	0	0	0	0	0	1	0	1	0	0	0	1	0	0	0	1	0	0	0	0	1	0	0	Ascomycota	Pezizomycotina	Eurotiomycetes	Chaetothyriales
OtMZ1690	0	0	0	0	0	0	0	0	0	0	0	0	5	0	0	0	0	1	0	0	0	0	0	0	0	0	0	0	0	0	0	0	0	0	0	0	0	0	0	0	Ascomycota	Pezizomycotina	Eurotiomycetes	Chaetothyriales
OtMZ1691	0	0	0	0	0	0	0	0	0	0	0	0	1	3	0	0	0	1	0	0	0	0	0	0	0	0	0	0	0	0	0	0	0	0	0	0	0	0	0	0	Ascomycota	Pezizomycotina	Dothideomycetes	Capnodiales
OtMZ1692	0	0	0	0	0	0	0	0	0	0	0	0	4	0	0	0	0	1	0	0	0	0	0	0	0	0	0	0	0	0	0	0	0	0	0	0	0	0	0	0	Basidiomycota	Agaricomycotina	Agaricomycetes	Agaricomycetes_Clade_04
OtMZ1693	0	0	0	1	0	0	0	1	0	0	0	0	1	1	0	0	1	0	0	0	0	0	0	0	0	0	0	0	0	0	0	0	0	0	0	0	0	0	0	0	Ascomycota	Pezizomycotina	Dothideomycetes	Capnodiales
OtMZ1694	0	0	0	0	0	0	1	0	0	0	0	0	4	0	0	0	0	0	0	0	0	0	0	0	0	0	0	0	0	0	0	0	0	0	0	0	0	0	0	0	Ascomycota	Saccharomycotina	Saccharomycetes	Saccharomycetales
OtMZ1695	0	0	0	0	0	0	0	0	0	0	0	0	3	3	0	0	0	0	0	0	0	0	0	0	0	0	0	0	0	0	0	0	0	0	0	0	0	0	0	0	Ascomycota	Pezizomycotina	Dothideomycetes	Capnodiales
OtMZ1696	0	0	0	0	0	0	0	0	0	0	0	0	3	2	0	0	0	0	0	1	0	0	0	0	0	0	0	0	0	0	0	0	0	0	0	0	0	0	0	0	Basidiomycota	Agaricomycotina	Agaricomycetes	Agaricales
OtMZ1697	0	0	0	0	0	0	0	0	0	0	0	0	1	0	0	0	0	0	0	0	0	0	0	0	0	0	0	0	0	0	0	0	0	0	0	0	0	0	4	0	Ascomycota	Pezizomycotina	Eurotiomycetes	Chaetothyriales
OtMZ1698	0	0	0	0	0	0	0	0	0	0	0	0	1	3	0	0	0	0	0	2	0	0	0	0	0	0	0	0	0	0	0	0	0	0	0	0	0	0	0	0	Basidiomycota	Agaricomycotina	Agaricomycetes	Agaricales
OtMZ1699	0	0	0	0	0	0	0	0	0	0	0	0	2	0	0	1	0	0	0	0	0	0	1	0	1	0	0	0	0	0	0	0	0	0	0	0	0	0	0	0	Ascomycota	Pezizomycotina	Dothideomycetes	Pleosporales
OtMZ1700	0	0	0	0	0	0	0	0	0	0	0	0	2	3	0	0	0	1	0	0	0	0	0	0	0	0	0	0	0	0	0	0	0	0	0	0	0	0	0	0	Ascomycota	Pezizomycotina	Leotiomycetes	Leotiomycetes_Clade_08
OtMZ1701	0	0	0	0	0	0	0	0	0	0	0	0	1	0	0	0	2	1	1	1	0	0	0	0	1	0	0	0	0	0	0	0	0	0	0	0	0	0	0	0	Mucoromycota	Glomeromycotina	Glomeromycetes	Glomeromycetes_Clade_01
OtMZ1702	0	0	0	0	0	0	0	0	0	0	0	0	2	0	0	0	0	0	0	0	0	0	0	0	0	0	0	0	0	0	0	0	0	0	0	0	0	1	1	1	Ascomycota	Pezizomycotina	Eurotiomycetes	Chaetothyriales
OtMZ1703	0	0	0	0	0	0	0	0	0	0	0	0	3	4	0	0	0	0	0	0	0	0	0	0	0	0	0	0	0	0	0	0	0	0	0	0	0	0	0	0	Ascomycota	Pezizomycotina	Dothideomycetes	Pleosporales
OtMZ1704	0	0	0	0	0	0	0	0	0	0	0	0	4	0	0	0	0	0	0	0	0	0	0	0	0	0	0	0	0	0	0	1	0	0	0	0	0	0	0	2	Ascomycota	Pezizomycotina	Eurotiomycetes	Chaetothyriales
OtMZ1705	0	0	0	0	0	0	0	0	0	0	0	0	5	2	0	0	0	0	0	0	0	0	0	0	0	0	0	0	0	0	0	0	0	0	0	0	0	0	0	0	Ascomycota	Pezizomycotina	Dothideomycetes	Pleosporales
OtMZ1706	0	0	0	0	0	0	0	0	0	0	0	0	3	0	0	0	0	0	0	0	0	0	0	0	0	0	0	0	0	0	0	2	0	0	0	0	0	0	0	0	Ascomycota	Pezizomycotina	NA	NA
OtMZ1707	0	0	0	0	0	0	0	0	1	0	0	0	3	0	0	0	0	0	0	0	0	0	0	0	0	0	0	0	0	0	0	1	0	0	0	0	0	0	0	0	Ascomycota	Pezizomycotina	NA	NA
OtMZ1708	0	0	0	0	0	0	0	0	0	0	0	0	3	0	0	0	0	0	0	0	0	0	0	0	0	0	0	0	0	0	0	2	0	0	0	0	0	0	0	0	Ascomycota	Pezizomycotina	NA	NA
OtMZ1709	0	0	0	0	0	0	0	0	0	0	0	0	1	0	0	0	0	0	0	0	0	0	0	0	0	0	0	0	0	0	0	0	2	0	4	0	0	0	0	0	Ascomycota	Pezizomycotina	Leotiomycetes	Leotiomycetes_Clade_01
OtMZ1710	0	0	0	0	0	0	0	0	0	0	0	0	1	4	0	0	0	0	0	0	0	0	0	0	0	0	0	0	0	0	0	0	0	0	0	0	0	0	0	0	Ascomycota	Pezizomycotina	Dothideomycetes	Pleosporales
OtMZ1711	0	0	0	0	0	0	0	0	0	0	0	0	1	0	0	1	0	2	1	0	0	0	0	0	0	0	0	0	0	0	0	0	0	0	0	0	0	0	0	0	Ascomycota	Pezizomycotina	Dothideomycetes	Pleosporales
OtMZ1712	0	0	0	0	0	0	0	0	0	0	0	0	2	2	0	0	0	0	0	0	0	0	0	0	0	0	0	0	0	0	0	0	0	0	0	0	0	0	0	1	Ascomycota	Pezizomycotina	Dothideomycetes	Pleosporales
OtMZ1713	0	0	0	0	0	0	0	0	0	0	0	0	1	0	0	1	0	0	0	0	0	2	1	0	0	0	0	0	0	0	0	0	0	0	0	0	0	1	0	0	Ascomycota	Pezizomycotina	Eurotiomycetes	Chaetothyriales
OtMZ1714	0	0	0	0	0	0	0	0	0	0	0	0	4	1	0	0	0	0	0	0	0	0	0	0	1	0	0	0	0	0	0	0	0	0	0	0	0	0	0	0	Ascomycota	Pezizomycotina	NA	NA
OtMZ1715	0	0	0	0	0	0	0	0	0	0	0	0	2	3	0	0	0	0	0	0	0	0	0	0	0	0	0	0	0	0	0	0	0	0	0	0	0	0	0	0	Ascomycota	Pezizomycotina	Dothideomycetes	Pleosporales
OtMZ1716	0	0	0	0	0	0	0	0	0	0	0	0	4	0	0	0	1	0	0	0	0	0	0	0	0	0	0	0	0	0	0	0	0	0	0	0	0	0	0	0	Ascomycota	Pezizomycotina	Sordariomycetes	Hypocreales
OtMZ1717	0	0	0	0	0	0	0	0	0	0	0	0	4	0	0	0	0	0	0	0	0	0	0	0	1	0	0	0	0	0	0	0	0	0	0	0	0	0	0	0	Ascomycota	Pezizomycotina	Eurotiomycetes	Chaetothyriales
OtMZ1718	0	0	0	0	0	0	0	0	0	0	0	2	2	1	0	0	0	0	1	1	0	0	0	0	0	0	0	0	0	0	0	0	0	0	0	0	0	0	0	0	Cryptomycota	Cryptomycota_Clade_01	NA	NA
OtMZ1719	0	0	0	0	0	0	0	0	0	0	0	0	2	0	0	1	0	0	0	0	0	0	1	0	0	0	0	0	0	0	0	1	1	0	0	0	0	0	0	0	Ascomycota	Pezizomycotina	Dothideomycetes	Pleosporales
OtMZ1720	0	0	0	0	0	0	0	0	0	0	0	0	1	1	0	0	1	0	0	1	0	0	0	1	0	0	0	0	0	0	0	0	0	0	0	0	0	0	0	0	Basidiomycota	Pucciniomycotina	NA	NA
OtMZ1721	0	0	0	0	0	0	0	0	0	0	0	0	1	5	0	1	0	0	0	0	0	0	0	0	0	0	0	0	0	0	0	0	0	0	0	0	0	0	0	0	Ascomycota	Pezizomycotina	Lecanoromycetes	Baeomycetales
OtMZ1722	0	0	0	0	0	0	0	0	0	0	0	0	1	1	0	0	1	0	0	0	0	0	0	0	0	0	0	0	0	0	0	2	0	0	0	0	0	0	0	0	Ascomycota	Pezizomycotina	Dothideomycetes	Pleosporales
OtMZ1723	0	0	0	0	0	0	0	0	0	0	0	0	1	1	0	0	0	0	0	0	0	0	0	0	0	0	0	0	0	0	0	4	0	0	0	0	0	0	0	0	Ascomycota	Pezizomycotina	Eurotiomycetes	NA
OtMZ1724	0	0	0	0	0	0	0	0	0	0	0	0	2	0	0	0	0	0	0	0	0	2	0	0	0	0	0	0	1	0	0	0	1	0	0	0	0	1	0	0	Ascomycota	Pezizomycotina	Dothideomycetes	Pleosporales
OtMZ1725	0	0	0	0	0	0	0	0	0	0	0	0	1	0	0	2	1	0	0	1	0	0	0	0	1	0	0	0	0	0	0	0	0	0	0	0	0	0	0	0	Basidiomycota	Pucciniomycotina	Agaricostilbomycetes	Agaricostilbales
OtMZ1726	0	0	0	0	0	0	0	0	0	0	0	0	2	0	0	0	0	0	0	0	0	0	0	0	0	0	0	0	0	0	0	3	1	0	0	0	0	0	0	0	Basidiomycota	Pucciniomycotina	Cystobasidiomycetes	Cystobasidiomycetes_Clade_02
OtMZ1727	0	0	0	0	0	0	0	0	0	0	0	0	6	1	0	0	0	0	0	0	0	0	0	0	0	0	0	0	0	0	0	0	0	0	0	0	0	0	0	0	Ascomycota	Pezizomycotina	NA	NA
OtMZ1728	0	0	0	0	0	0	0	0	0	0	0	0	4	0	0	0	0	0	0	1	0	0	0	0	0	0	0	0	0	0	0	0	0	0	0	0	0	0	0	0	Cryptomycota	Cryptomycota_Clade_01	NA	NA
OtMZ1729	0	0	0	0	0	0	0	0	0	0	0	0	2	5	0	0	0	0	0	0	0	0	0	0	0	0	0	0	0	0	0	0	0	0	0	0	0	0	0	0	Ascomycota	Pezizomycotina	Dothideomycetes	Pleosporales
OtMZ1730	0	0	0	0	0	0	0	0	0	0	0	0	2	5	0	0	0	0	0	0	0	0	0	0	0	0	0	0	0	0	0	0	0	0	0	0	0	0	0	0	Basidiomycota	Agaricomycotina	Agaricomycetes	Agaricales
OtMZ1731	0	0	0	0	0	0	0	0	0	0	0	0	4	0	0	0	0	0	0	1	0	0	0	0	0	0	0	0	0	0	0	0	0	0	0	0	0	0	0	0	Ascomycota	Pezizomycotina	Dothideomycetes	Pleosporales
OtMZ1732	0	0	0	0	0	0	0	0	0	0	0	0	3	0	0	0	0	0	0	0	0	0	0	0	0	0	0	0	0	0	0	0	0	0	4	0	0	0	0	0	Ascomycota	Pezizomycotina	NA	NA
OtMZ1733	0	0	0	0	0	0	0	0	0	0	0	0	2	0	0	0	0	0	0	2	0	0	1	0	0	0	0	0	0	0	0	0	0	0	0	0	0	0	0	0	Ascomycota	Taphrinomycotina	Taphrinomycetes	Taphrinales
OtMZ1734	0	0	0	0	0	0	0	0	0	0	0	0	4	1	0	0	1	0	0	1	0	0	0	1	0	0	0	0	0	0	0	0	0	0	0	0	0	0	0	0	Basidiomycota	Agaricomycotina	Tremellomycetes	Cystofilobasidiales
OtMZ1735	0	0	0	0	0	0	0	0	0	0	0	0	4	0	0	0	0	0	0	0	0	1	0	0	0	0	0	0	0	0	0	0	0	0	0	0	0	0	0	0	Ascomycota	Pezizomycotina	Eurotiomycetes	Chaetothyriales
OtMZ1736	0	0	0	0	1	0	0	0	0	0	0	0	1	0	0	0	0	1	0	0	0	0	0	2	0	0	0	0	0	0	0	0	0	0	0	0	0	0	0	0	Basidiomycota	Pucciniomycotina	Cystobasidiomycetes	Cystobasidiomycetes_Clade_01
OtMZ1737	0	0	0	0	0	0	0	0	0	0	0	0	5	0	0	0	0	0	0	0	0	0	0	0	0	0	1	0	0	0	0	0	0	0	0	0	0	0	0	0	Ascomycota	Pezizomycotina	NA	NA
OtMZ1738	0	0	0	0	0	0	0	0	0	0	0	0	1	4	0	0	1	0	0	0	0	0	0	0	0	0	0	0	0	0	0	0	0	0	0	0	0	0	0	0	Basidiomycota	Agaricomycotina	Agaricomycetes	Agaricomycetes_Clade_04
OtMZ1739	0	0	0	1	0	1	0	1	0	0	0	0	1	0	0	0	0	0	0	2	0	0	0	0	0	0	0	0	0	0	0	0	0	0	0	0	0	0	0	0	Ascomycota	Pezizomycotina	Dothideomycetes	Dothideales
OtMZ1740	0	0	0	0	0	0	0	0	0	0	0	0	1	4	0	0	0	0	1	0	1	0	0	0	0	0	0	0	0	0	0	0	0	0	0	0	0	0	0	0	Basidiomycota	Agaricomycotina	Tremellomycetes	Cystofilobasidiales
OtMZ1741	0	0	0	0	0	0	0	0	0	0	0	0	1	0	0	0	0	0	1	0	0	0	0	0	0	0	1	0	0	0	0	0	0	0	0	0	0	3	0	0	Ascomycota	Pezizomycotina	Leotiomycetes	NA
OtMZ1742	0	0	0	0	0	0	0	0	0	0	0	0	1	4	0	0	0	0	0	0	0	0	0	0	0	0	0	0	0	0	0	0	0	0	0	0	0	0	0	0	Basidiomycota	Agaricomycotina	Tremellomycetes	Cystofilobasidiales
OtMZ1743	0	0	0	0	0	0	0	0	0	0	0	0	1	0	0	1	0	1	0	0	0	0	1	0	0	0	0	0	0	0	0	0	1	0	1	0	0	0	2	0	Ascomycota	Pezizomycotina	Pezizomycetes	Pezizales
OtMZ1744	0	0	0	0	0	0	0	0	0	0	0	0	3	0	0	0	0	1	1	0	0	0	0	0	0	0	0	0	0	0	0	1	1	0	0	0	0	0	0	0	Ascomycota	Pezizomycotina	NA	NA
OtMZ1745	0	0	0	0	0	0	0	0	0	0	0	0	1	0	0	0	0	0	0	1	0	0	1	1	1	0	0	0	0	0	0	0	0	0	0	0	0	0	0	0	Chytridiomycota	Chytridiomycota_Incertae Sedis	Chytridiomycetes	NA
OtMZ1746	0	0	0	0	0	0	0	0	0	0	0	0	4	0	0	0	0	1	0	0	0	0	0	0	0	0	0	0	0	0	0	0	0	0	0	0	0	0	0	0	Ascomycota	Pezizomycotina	Leotiomycetes	Leotiomycetes_Clade_07
OtMZ1747	0	0	1	0	0	0	0	0	0	0	0	0	5	1	0	0	0	0	0	0	0	0	0	0	0	0	0	0	0	0	0	0	0	0	0	0	0	0	0	0	Ascomycota	Pezizomycotina	Dothideomycetes	Pleosporales
OtMZ1748	0	0	0	0	0	0	0	0	0	0	0	0	2	0	0	0	0	0	0	0	0	0	0	0	0	0	0	0	0	0	0	2	0	0	0	0	0	1	0	0	Ascomycota	Pezizomycotina	Leotiomycetes	Leotiomycetes_Clade_05
OtMZ1749	0	0	0	0	0	0	0	0	0	0	0	0	1	1	0	0	1	0	0	0	0	0	0	0	0	0	0	0	0	0	0	1	0	0	0	0	0	0	0	2	Ascomycota	Pezizomycotina	Sordariomycetes	Hypocreales
OtMZ1750	0	0	0	0	0	0	0	0	0	0	0	0	1	0	0	0	0	0	0	0	0	0	0	0	0	0	0	0	0	0	0	5	0	0	0	0	0	0	0	0	Ascomycota	Pezizomycotina	Dothideomycetes	Capnodiales
OtMZ1751	0	0	0	0	0	0	0	0	0	0	0	0	0	5	0	0	0	0	1	0	0	0	0	0	0	0	0	0	0	0	0	0	0	0	0	0	0	0	0	0	Basidiomycota	Agaricomycotina	Agaricomycetes	Agaricales
OtMZ1752	0	0	0	0	1	0	0	0	0	0	0	0	0	2	0	1	1	1	0	0	0	0	0	0	0	0	0	0	0	0	0	0	0	0	0	0	0	0	0	0	Ascomycota	Pezizomycotina	Dothideomycetes	Pleosporales
OtMZ1753	0	0	0	0	0	0	0	0	0	0	0	0	0	5	0	0	1	0	0	0	0	0	0	0	0	0	0	0	0	0	0	0	0	0	0	0	0	0	0	0	Basidiomycota	Agaricomycotina	Agaricomycetes	Boletales
OtMZ1754	0	0	0	0	0	0	0	0	1	0	0	0	1	3	0	0	0	1	0	0	0	0	0	0	0	0	0	0	0	0	0	0	0	0	0	0	0	0	0	0	Ascomycota	Pezizomycotina	NA	NA
OtMZ1755	0	0	0	0	0	1	0	0	0	0	0	0	1	2	0	0	0	0	0	1	0	0	0	0	0	0	0	0	0	0	0	0	0	0	0	0	0	0	0	0	Ascomycota	Pezizomycotina	Dothideomycetes	Pleosporales
OtMZ1756	0	0	0	0	0	0	0	0	0	0	0	0	0	4	0	0	0	1	0	0	0	0	0	0	0	0	0	0	0	0	0	0	0	0	0	0	0	0	0	0	Basidiomycota	Agaricomycotina	Agaricomycetes	Boletales
OtMZ1757	0	0	0	1	1	1	0	1	0	0	0	0	0	2	0	0	0	0	0	0	0	1	0	0	0	0	0	0	0	0	0	0	0	0	0	0	0	0	0	0	Ascomycota	Pezizomycotina	NA	NA
OtMZ1758	0	0	0	0	0	0	0	0	0	0	0	0	0	6	0	0	0	0	0	0	0	0	0	0	0	0	0	0	1	0	0	0	0	0	0	0	0	0	0	0	Basidiomycota	Agaricomycotina	Agaricomycetes	Agaricales
OtMZ1759	0	0	0	1	0	0	0	0	0	0	0	0	0	2	0	0	0	0	0	0	0	0	0	0	0	0	0	0	0	0	0	0	0	0	0	0	0	2	0	0	Basidiomycota	Agaricomycotina	Tremellomycetes	Tremellales
OtMZ1760	0	0	0	0	0	0	0	0	0	0	0	0	0	5	0	0	0	0	1	0	0	0	0	0	0	0	0	0	0	0	0	0	0	0	0	0	0	0	0	0	Basidiomycota	Agaricomycotina	Agaricomycetes	Boletales
OtMZ1761	0	0	0	1	0	0	0	0	0	0	0	0	0	4	0	0	0	0	1	0	0	0	0	0	0	0	0	0	0	0	0	0	0	0	0	0	0	0	0	0	Basidiomycota	Agaricomycotina	Agaricomycetes	Agaricomycetes_Clade_03
OtMZ1762	0	0	0	0	0	0	0	0	0	0	0	0	0	5	0	1	0	0	0	1	0	0	0	0	0	0	0	0	0	0	0	0	0	0	0	0	0	0	0	0	Ascomycota	Pezizomycotina	Dothideomycetes	Pleosporales
OtMZ1763	0	0	0	0	0	1	0	0	0	0	0	0	1	3	0	0	0	0	0	0	0	0	0	0	0	0	0	0	0	0	0	0	0	0	0	0	0	1	0	0	Ascomycota	Pezizomycotina	Dothideomycetes	Capnodiales
OtMZ1764	0	0	0	1	0	0	0	0	0	0	0	0	0	2	0	0	0	0	0	0	0	0	0	0	0	0	0	0	0	0	0	0	2	0	0	0	0	0	0	0	Ascomycota	Pezizomycotina	Dothideomycetes	Capnodiales
OtMZ1765	0	0	0	0	0	0	0	1	0	0	0	0	0	5	0	0	0	0	0	0	0	0	0	1	0	0	0	0	0	0	0	0	0	0	0	0	0	0	0	0	Basidiomycota	Agaricomycotina	Agaricomycetes	Agaricales
OtMZ1766	0	0	0	0	0	0	0	0	0	0	0	0	0	4	0	0	1	0	0	0	0	0	0	0	0	0	0	0	0	0	0	0	0	0	0	0	0	0	0	0	Basidiomycota	Agaricomycotina	Agaricomycetes	Agaricales
OtMZ1767	0	0	0	0	0	0	0	0	0	0	0	0	0	6	0	0	0	0	1	0	0	0	0	0	0	0	0	0	0	0	0	0	0	0	0	0	0	0	0	0	Basidiomycota	Agaricomycotina	Agaricomycetes	Agaricales
OtMZ1768	0	0	0	0	0	0	0	0	0	0	0	0	0	4	0	0	0	0	0	1	0	0	0	0	0	0	0	0	0	0	0	0	0	0	0	0	0	0	0	0	Basidiomycota	Agaricomycotina	Agaricomycetes	Agaricales
OtMZ1769	0	0	0	0	0	0	0	0	0	0	0	0	0	3	0	0	0	0	0	0	0	0	0	0	0	0	0	0	0	0	0	0	0	0	0	0	0	3	0	0	Ascomycota	Pezizomycotina	Dothideomycetes	Pleosporales
OtMZ1770	0	0	0	0	0	0	0	0	0	0	0	0	0	5	0	0	1	0	0	0	0	0	0	0	0	0	0	0	0	0	0	0	0	0	0	0	0	0	0	0	Basidiomycota	Agaricomycotina	Agaricomycetes	Agaricales
OtMZ1771	0	0	0	0	0	0	0	0	0	0	0	0	0	2	0	0	1	0	0	0	0	0	0	0	1	0	0	0	0	0	0	0	1	0	0	0	0	1	0	0	Ascomycota	Pezizomycotina	Dothideomycetes	Capnodiales
OtMZ1772	0	0	0	0	0	0	0	0	0	0	0	0	0	4	0	0	0	1	0	0	0	0	0	0	0	0	0	0	0	0	0	0	0	0	0	0	0	0	0	0	Ascomycota	Pezizomycotina	Dothideomycetes	Capnodiales
OtMZ1773	0	0	0	0	0	3	0	0	0	0	0	0	0	1	0	0	0	0	0	0	0	0	0	0	0	0	0	0	0	0	0	1	1	0	0	0	1	0	0	1	Ascomycota	Pezizomycotina	Leotiomycetes	Leotiomycetes_Clade_01
OtMZ1774	0	0	0	0	0	0	0	0	0	0	0	0	0	1	0	1	3	0	0	0	0	0	0	0	0	0	0	0	0	0	0	0	0	0	0	0	0	0	0	0	Ascomycota	Pezizomycotina	Eurotiomycetes	Eurotiomycetes_Clade_01
OtMZ1775	0	0	0	0	0	0	0	0	0	0	0	0	0	3	0	2	0	0	0	1	0	0	0	0	0	0	0	0	0	0	0	0	0	0	0	0	0	0	0	0	Basidiomycota	Agaricomycotina	Tremellomycetes	Cystofilobasidiales
OtMZ1776	0	0	0	0	0	0	0	0	0	0	0	0	0	4	0	0	1	0	0	0	0	0	0	0	0	0	0	0	0	0	0	0	0	0	0	0	0	0	0	0	Basidiomycota	Agaricomycotina	Agaricomycetes	NA
OtMZ1777	0	0	0	0	0	0	0	0	0	0	0	0	0	4	1	0	0	0	0	0	0	0	0	0	0	0	0	0	0	0	0	0	0	0	0	0	0	0	0	0	Chytridiomycota	NA	NA	NA
OtMZ1778	0	0	0	0	0	0	0	0	0	0	0	0	0	4	0	0	1	0	0	0	0	0	0	0	0	0	0	0	0	0	0	0	0	0	0	0	0	0	0	0	Basidiomycota	Agaricomycotina	Agaricomycetes	Agaricales
OtMZ1779	0	0	0	0	0	0	0	0	0	0	0	0	0	3	0	0	0	1	0	0	0	0	0	0	0	0	0	0	0	0	0	0	1	0	0	0	0	0	0	0	Ascomycota	Pezizomycotina	Dothideomycetes	Capnodiales
OtMZ1780	0	0	0	0	0	1	0	0	0	0	0	0	1	2	0	0	0	0	0	0	0	0	0	0	0	0	0	0	0	0	0	0	0	0	0	0	0	1	0	0	Ascomycota	Pezizomycotina	Dothideomycetes	Pleosporales
OtMZ1781	0	0	0	0	0	0	0	0	0	0	0	0	0	5	0	0	0	1	0	0	0	0	0	0	0	0	0	0	0	0	0	0	0	0	0	0	0	0	0	0	Ascomycota	Pezizomycotina	Dothideomycetes	Pleosporales
OtMZ1782	0	0	0	0	0	0	0	0	0	0	0	0	0	3	0	0	0	0	0	2	0	0	0	0	0	0	0	0	0	0	0	0	0	0	0	0	0	0	0	0	Basidiomycota	Agaricomycotina	Tremellomycetes	Cystofilobasidiales
OtMZ1783	0	0	0	0	1	1	0	1	0	0	0	0	0	3	0	0	0	1	0	0	0	0	0	0	0	0	0	0	0	0	0	0	0	0	0	0	0	0	0	0	Ascomycota	Pezizomycotina	Leotiomycetes	Leotiomycetes_Clade_08
OtMZ1784	0	0	0	0	0	0	0	0	0	0	0	0	2	3	0	0	0	0	0	0	0	0	0	0	0	0	0	0	0	0	0	0	0	0	0	0	0	1	0	0	Ascomycota	Pezizomycotina	Dothideomycetes	Capnodiales
OtMZ1785	0	0	0	0	0	0	0	0	0	0	0	0	0	3	0	1	0	0	0	0	0	0	0	0	0	0	0	0	0	0	0	1	0	0	0	0	0	0	0	0	Ascomycota	Pezizomycotina	Leotiomycetes	Leotiomycetes_Clade_10
OtMZ1786	0	0	0	0	0	0	0	0	0	0	0	0	0	3	0	0	0	0	1	1	1	0	0	0	0	0	0	0	0	0	0	0	0	0	0	0	0	0	0	0	Basidiomycota	Agaricomycotina	Tremellomycetes	Cystofilobasidiales
OtMZ1787	0	0	0	0	0	0	0	0	0	0	0	0	1	5	0	0	0	0	0	0	0	0	0	0	0	0	0	0	0	0	0	0	0	0	0	0	0	0	0	0	Basidiomycota	Agaricomycotina	Agaricomycetes	Agaricales
OtMZ1788	0	0	0	0	0	0	0	0	0	0	0	0	1	3	0	0	0	0	0	1	0	0	0	1	0	0	0	0	0	0	0	0	0	0	0	0	0	2	0	0	Ascomycota	Pezizomycotina	NA	NA
OtMZ1789	0	0	0	0	0	0	0	0	0	0	0	0	0	5	0	0	0	0	0	1	0	0	0	0	0	0	0	0	0	0	0	0	0	0	0	0	0	0	0	0	Basidiomycota	Agaricomycotina	Agaricomycetes	Agaricales
OtMZ1790	0	0	0	0	0	0	0	0	0	0	0	0	0	6	0	0	0	0	0	0	1	0	0	0	0	0	0	0	0	0	0	0	0	0	0	0	0	0	0	0	Basidiomycota	Agaricomycotina	Tremellomycetes	Cystofilobasidiales
OtMZ1791	0	0	0	0	0	0	0	0	0	0	0	0	0	6	0	0	0	0	0	0	0	0	0	0	0	0	0	0	0	0	0	0	0	0	0	0	0	1	0	0	Ascomycota	Pezizomycotina	NA	NA
OtMZ1792	0	0	0	0	0	0	0	0	0	0	0	0	0	4	0	0	1	0	0	0	0	0	0	0	0	0	0	0	0	0	0	0	0	0	0	0	0	0	0	0	Basidiomycota	Agaricomycotina	Agaricomycetes	Agaricales
OtMZ1793	0	0	0	0	0	0	0	0	0	0	0	0	0	1	0	0	0	0	0	1	0	0	0	0	0	0	0	0	0	0	0	0	0	0	0	0	0	3	0	0	Ascomycota	Pezizomycotina	Lecanoromycetes	Baeomycetales
OtMZ1794	0	0	0	1	0	3	0	0	0	0	0	0	0	1	0	0	1	0	0	0	0	0	0	0	0	0	0	0	0	0	0	0	0	0	0	0	0	0	0	0	Basidiomycota	Agaricomycotina	Tremellomycetes	Tremellales
OtMZ1795	0	0	1	0	0	1	0	0	0	0	0	2	0	1	0	2	0	1	0	0	0	0	0	0	0	0	0	0	0	0	0	0	0	0	0	0	0	0	0	0	Chytridiomycota	Chytridiomycota_Incertae Sedis	Chytridiomycetes	NA
OtMZ1796	0	0	0	0	0	0	0	0	0	0	0	0	0	6	0	0	0	0	1	0	0	0	0	0	0	0	0	0	0	0	0	0	0	0	0	0	0	0	0	0	Ascomycota	Pezizomycotina	Dothideomycetes	Pleosporales
OtMZ1797	0	0	0	0	1	0	0	0	0	0	0	0	0	2	0	0	0	0	0	0	0	0	0	0	0	0	0	0	0	0	0	0	0	0	0	0	0	2	0	2	Basidiomycota	Ustilaginomycotina	Ustilaginomycetes	Ustilaginales
OtMZ1798	0	0	0	0	0	0	0	0	0	0	0	0	0	4	0	0	0	1	0	0	0	0	0	0	0	0	0	0	0	0	0	0	0	0	0	0	0	0	0	0	Basidiomycota	Agaricomycotina	Tremellomycetes	Cystofilobasidiales
OtMZ1799	0	0	0	0	0	0	0	0	0	0	0	0	0	6	0	0	0	0	0	0	0	0	0	1	0	0	0	0	0	0	0	0	0	0	0	0	0	0	0	0	Basidiomycota	Agaricomycotina	Tremellomycetes	Cystofilobasidiales
OtMZ1800	0	0	0	0	0	0	0	0	0	0	0	0	0	4	0	0	1	0	0	0	0	0	0	0	0	0	0	0	0	0	0	0	0	0	0	0	0	0	0	0	Basidiomycota	Agaricomycotina	Agaricomycetes	Agaricales
OtMZ1801	0	0	0	0	0	0	0	0	0	0	0	0	0	4	0	0	0	0	0	1	0	0	0	0	0	0	0	0	0	0	0	0	0	0	0	0	0	0	0	0	Basidiomycota	Agaricomycotina	Agaricomycetes	NA
OtMZ1802	0	0	0	0	0	0	0	0	0	0	0	0	0	1	0	0	6	0	0	0	0	0	0	0	0	0	0	0	0	0	0	0	0	0	0	0	0	0	0	0	Ascomycota	Pezizomycotina	Eurotiomycetes	Eurotiales
OtMZ1803	0	0	0	0	0	0	0	0	0	0	0	0	0	4	0	0	0	0	0	0	0	0	0	0	0	0	0	0	0	0	1	0	0	0	0	0	0	0	0	0	Ascomycota	Pezizomycotina	Dothideomycetes	Pleosporales
OtMZ1804	0	0	0	0	0	0	0	0	0	0	0	0	0	4	0	0	1	0	0	0	0	0	0	0	0	0	0	0	0	0	0	0	0	0	0	0	0	0	0	0	Basidiomycota	Agaricomycotina	Agaricomycetes	Agaricales
OtMZ1805	0	0	0	0	0	0	0	0	0	0	0	0	1	3	0	0	1	0	0	0	0	0	0	0	0	0	0	0	0	0	0	0	0	0	0	0	0	0	0	0	Ascomycota	Pezizomycotina	Dothideomycetes	Capnodiales
OtMZ1806	0	0	0	0	0	0	0	0	0	0	0	0	0	2	0	0	1	0	0	1	0	0	0	1	0	0	0	0	0	0	0	0	0	0	0	0	0	0	0	0	Ascomycota	Pezizomycotina	Sordariomycetes	Hypocreales
OtMZ1807	0	0	0	0	0	0	0	0	0	0	0	0	0	5	0	0	1	0	0	0	0	0	0	0	0	0	0	0	0	0	0	0	0	0	0	0	0	0	0	0	Ascomycota	Pezizomycotina	Dothideomycetes	Pleosporales
OtMZ1808	0	0	0	0	0	0	0	0	0	0	0	0	0	6	0	0	0	0	0	0	0	0	0	0	0	0	1	0	0	0	0	0	0	0	0	0	0	0	0	0	Ascomycota	Pezizomycotina	Dothideomycetes	Pleosporales
OtMZ1809	0	0	0	0	0	0	0	0	0	0	0	0	0	3	0	0	0	3	0	1	0	0	0	0	0	0	0	0	0	0	0	0	0	0	0	0	0	0	0	0	Chytridiomycota	Chytridiomycota_Incertae Sedis	Chytridiomycetes	NA
OtMZ1810	0	0	0	0	0	0	0	0	0	0	0	0	1	1	0	0	2	1	0	0	0	0	0	0	0	0	0	0	0	0	0	0	0	0	0	0	0	0	0	0	Basidiomycota	Agaricomycotina	Tremellomycetes	Tremellales
OtMZ1811	0	0	0	0	0	0	0	0	0	0	0	0	0	6	0	1	0	0	0	0	0	0	0	0	0	0	0	0	0	0	0	0	0	0	0	0	0	0	0	0	Basidiomycota	Agaricomycotina	Agaricomycetes	Agaricales
OtMZ1812	0	0	0	0	0	0	0	0	0	0	0	0	0	1	0	0	3	1	0	0	0	0	0	0	0	0	0	0	0	0	0	0	0	0	0	0	0	0	0	0	Ascomycota	Pezizomycotina	Dothideomycetes	Pleosporales
OtMZ1813	0	0	0	0	2	0	0	0	0	0	0	0	0	0	1	0	0	0	0	0	0	0	0	0	0	0	0	0	0	1	0	0	0	0	0	1	0	1	0	0	Basidiomycota	Ustilaginomycotina	Malasseziomycetes	Malasseziales
OtMZ1814	0	0	0	0	0	0	0	0	0	0	0	0	0	1	0	5	0	0	0	0	0	0	0	0	0	0	0	0	0	0	0	0	0	0	0	0	0	0	0	0	Basidiomycota	Agaricomycotina	Tremellomycetes	Cystofilobasidiales
OtMZ1815	0	0	0	0	0	0	0	0	0	0	0	0	2	0	0	3	0	0	0	0	0	0	0	0	0	0	0	0	0	0	0	0	0	0	0	0	0	0	0	0	Ascomycota	Pezizomycotina	Sordariomycetes	NA
OtMZ1816	0	0	0	1	1	1	0	0	0	0	0	0	0	0	0	1	1	2	0	0	0	0	0	0	0	0	0	0	0	0	0	1	0	0	0	0	0	0	0	0	Ascomycota	Pezizomycotina	Dothideomycetes	Dothideales
OtMZ1817	0	0	0	0	0	0	0	0	0	0	0	0	0	0	0	1	3	0	0	0	0	0	0	0	0	0	0	0	0	0	0	2	0	0	0	0	0	0	0	0	Ascomycota	Pezizomycotina	Eurotiomycetes	Eurotiales
OtMZ1818	0	0	0	0	0	0	0	0	0	0	0	0	0	1	0	4	0	1	0	0	0	1	0	0	0	0	0	0	0	0	0	0	0	0	0	0	0	0	0	0	Basidiomycota	Agaricomycotina	Tremellomycetes	Cystofilobasidiales
OtMZ1819	0	0	0	0	0	0	0	0	0	0	0	0	0	0	0	1	0	0	0	0	0	0	0	0	0	0	0	0	0	0	0	0	0	0	0	0	0	0	4	2	Ascomycota	Pezizomycotina	NA	NA
OtMZ1820	0	0	0	0	0	0	0	0	0	0	0	0	0	0	0	1	0	0	0	0	0	0	2	0	0	0	0	0	0	0	0	0	0	0	0	0	0	2	0	0	Ascomycota	Pezizomycotina	NA	NA
OtMZ1821	0	0	0	0	0	0	0	0	0	0	0	0	0	0	0	1	2	1	2	1	0	0	0	0	0	0	0	0	0	0	0	0	0	0	0	0	0	0	0	0	Chytridiomycota	Chytridiomycota_Incertae Sedis	Chytridiomycetes	NA
OtMZ1822	0	0	0	0	0	0	0	0	0	0	0	0	0	0	0	1	0	0	0	0	0	2	0	0	0	0	0	0	0	0	0	0	1	0	0	0	0	0	0	2	Ascomycota	Pezizomycotina	NA	NA
OtMZ1823	0	0	0	0	0	0	0	0	0	0	0	0	0	0	0	3	0	0	2	0	0	1	0	0	0	0	0	0	0	0	0	0	0	0	0	0	0	0	0	0	Ascomycota	Pezizomycotina	Dothideomycetes	Pleosporales
OtMZ1824	0	0	0	0	0	0	0	0	0	0	0	0	0	0	0	3	0	0	1	0	0	1	0	0	0	0	0	0	0	0	0	0	0	0	0	0	0	0	0	0	Mucoromycota	Glomeromycotina	Glomeromycetes	Glomeromycetes_Clade_01
OtMZ1825	0	0	0	0	0	0	0	0	0	0	0	0	0	0	0	1	0	0	1	0	0	1	0	0	0	0	0	0	0	0	0	0	2	0	0	0	0	0	0	0	Ascomycota	Pezizomycotina	Dothideomycetes	Pleosporales
OtMZ1826	0	0	0	0	0	0	0	0	0	0	0	0	0	0	0	5	1	0	1	0	0	0	0	0	0	0	0	0	0	0	0	0	0	0	0	0	0	0	0	0	Mucoromycota	Glomeromycotina	Glomeromycetes	Glomeromycetes_Clade_01
OtMZ1827	0	0	0	0	0	0	0	0	0	0	0	0	0	0	0	1	0	0	0	0	0	0	0	0	0	0	0	0	0	0	0	0	0	0	0	0	0	0	0	6	Ascomycota	Pezizomycotina	Eurotiomycetes	Chaetothyriales
OtMZ1828	0	0	0	0	0	0	0	0	0	0	0	0	0	0	0	1	0	0	1	0	0	0	0	0	0	0	0	0	0	0	0	0	0	0	0	0	1	0	0	2	Ascomycota	Pezizomycotina	NA	NA
OtMZ1829	0	0	0	0	0	0	0	0	0	0	0	0	0	0	0	2	0	0	0	0	0	0	0	0	2	0	0	0	0	0	0	0	0	0	0	1	0	0	0	0	Ascomycota	Taphrinomycotina	Taphrinomycetes	Taphrinales
OtMZ1830	0	0	0	0	0	0	0	0	0	0	0	0	0	0	0	1	0	0	0	2	0	2	1	0	0	0	0	0	0	0	0	0	1	0	0	0	0	0	0	0	Ascomycota	Taphrinomycotina	Taphrinomycetes	Taphrinales
OtMZ1831	0	0	0	0	0	0	0	0	0	0	0	0	0	0	0	1	0	0	1	0	0	1	0	0	0	0	0	0	0	0	0	0	0	0	0	0	0	0	0	2	Ascomycota	Pezizomycotina	Dothideomycetes	Pleosporales
OtMZ1832	0	0	0	0	0	0	0	0	0	0	0	0	0	0	0	2	0	0	3	0	0	0	0	0	0	0	0	0	0	0	0	0	0	0	0	0	0	0	0	0	Ascomycota	Pezizomycotina	Dothideomycetes	Pleosporales
OtMZ1833	0	0	0	0	0	0	0	0	0	0	0	0	0	0	0	1	0	0	0	0	0	0	0	0	0	0	0	0	0	0	0	0	0	0	5	0	0	0	0	0	Ascomycota	Pezizomycotina	Sordariomycetes	Hypocreales
OtMZ1834	0	0	0	0	0	0	0	0	0	0	0	0	0	0	0	4	0	0	1	0	0	1	0	0	0	0	0	0	0	0	0	0	0	0	0	0	0	0	0	0	Ascomycota	Pezizomycotina	Dothideomycetes	Pleosporales
OtMZ1835	0	0	0	0	0	0	0	0	0	0	0	0	0	0	0	1	0	0	0	0	0	0	0	0	0	0	0	0	0	0	0	0	1	0	0	0	1	0	0	2	Ascomycota	Pezizomycotina	Dothideomycetes	Capnodiales
OtMZ1836	0	0	0	0	0	0	0	0	0	0	0	0	0	0	0	1	0	0	3	0	0	0	0	0	0	0	1	0	0	0	0	0	0	0	0	0	0	0	0	0	Mucoromycota	Mucoromycotina	Mucoromycotina_Incertae_Sedis	Mucorales
OtMZ1837	0	0	0	0	0	0	0	0	0	0	0	0	0	0	0	1	0	0	0	1	0	0	0	0	0	0	0	0	0	0	0	0	2	0	0	0	1	0	0	0	Ascomycota	Pezizomycotina	Leotiomycetes	Leotiomycetes_Clade_05
OtMZ1838	0	0	0	0	0	0	0	0	0	0	0	0	0	0	0	0	3	1	0	0	0	0	1	0	0	0	0	0	0	0	0	0	0	0	0	0	0	0	1	0	Ascomycota	Taphrinomycotina	Taphrinomycetes	Taphrinales
OtMZ1839	0	0	0	3	0	0	0	0	0	0	0	0	0	0	0	0	3	1	0	0	0	0	0	0	0	0	0	0	0	0	0	0	0	0	0	0	0	0	0	0	Basidiomycota	Agaricomycotina	Tremellomycetes	Tremellales
OtMZ1840	0	0	0	0	0	0	0	0	0	0	0	0	0	0	0	0	4	1	0	0	0	0	0	0	0	0	0	0	0	0	0	0	0	0	0	0	0	0	0	0	Ascomycota	Pezizomycotina	NA	NA
OtMZ1841	0	0	0	0	0	0	0	0	0	0	0	0	0	0	0	0	3	0	0	0	0	0	0	0	0	0	0	0	0	0	0	1	0	0	0	0	0	0	0	1	Ascomycota	Pezizomycotina	Eurotiomycetes	Chaetothyriales
OtMZ1842	0	0	0	0	0	1	0	1	0	0	0	0	0	0	0	0	3	0	0	0	0	0	0	0	0	0	0	0	0	0	0	0	0	0	0	0	0	0	0	0	Ascomycota	Pezizomycotina	Dothideomycetes	Dothideales
OtMZ1843	0	0	0	0	0	0	0	0	0	0	0	0	0	0	0	0	2	0	0	0	0	1	0	0	0	0	0	0	0	0	0	0	0	0	0	0	2	0	0	1	Ascomycota	Pezizomycotina	NA	NA
OtMZ1844	0	0	0	0	0	0	0	0	0	0	0	0	0	0	0	0	1	3	0	0	0	0	0	1	0	0	0	2	0	0	0	0	0	0	0	0	0	0	0	0	Chytridiomycota	Chytridiomycota_Incertae Sedis	Chytridiomycetes	NA
OtMZ1845	0	0	0	1	0	0	0	0	0	0	0	0	0	0	0	0	2	0	0	2	0	0	0	0	0	0	0	0	0	0	0	0	0	0	0	0	0	0	0	0	Basidiomycota	Agaricomycotina	Tremellomycetes	Tremellales
OtMZ1846	0	0	0	0	0	0	0	0	0	0	0	0	0	0	0	0	4	0	1	0	0	0	0	0	2	0	0	0	0	0	0	0	0	0	0	0	0	0	0	0	Cryptomycota	Cryptomycota_Clade_01	NA	NA
OtMZ1847	0	0	0	0	0	0	0	0	0	0	0	0	0	0	0	0	2	2	0	0	0	0	0	0	1	0	0	0	0	0	0	0	0	0	0	0	0	0	0	0	Ascomycota	Pezizomycotina	Eurotiomycetes	Eurotiales
OtMZ1848	0	0	0	0	0	0	0	0	0	0	0	0	0	0	0	0	1	0	1	0	0	0	1	2	0	0	0	0	0	0	0	0	0	0	0	0	0	0	0	0	Ascomycota	Pezizomycotina	Dothideomycetes	Pleosporales
OtMZ1849	0	0	0	0	0	0	0	0	0	0	0	0	0	0	0	0	1	1	0	0	1	1	0	1	0	0	0	0	0	0	0	0	0	0	0	0	0	0	0	1	Ascomycota	Pezizomycotina	NA	NA
OtMZ1850	0	0	0	0	0	0	0	0	0	0	0	0	0	0	0	0	2	0	0	0	0	4	0	0	0	0	0	0	0	0	0	0	0	0	0	0	0	0	0	0	Basidiomycota	Agaricomycotina	Tremellomycetes	Tremellales
OtMZ1851	0	0	0	0	0	0	0	0	0	0	0	0	0	0	0	0	3	0	0	0	0	0	0	2	0	0	0	0	0	0	0	0	0	0	0	0	0	0	0	0	Ascomycota	Pezizomycotina	Dothideomycetes	Dothideales
OtMZ1852	0	0	0	0	0	0	0	0	0	0	0	0	0	0	0	0	2	0	0	1	0	0	0	2	0	0	2	0	0	0	0	0	0	0	0	0	0	0	0	0	Basidiomycota	Pucciniomycotina	Cystobasidiomycetes	Cystobasidiomycetes_Clade_01
OtMZ1853	0	0	0	0	0	0	0	0	0	0	0	0	0	0	0	0	1	0	0	0	0	0	0	4	0	0	0	0	0	0	0	0	0	0	0	0	0	0	0	0	Basidiomycota	Pucciniomycotina	Cystobasidiomycetes	Cystobasidiomycetes_Clade_01
OtMZ1854	0	0	0	0	0	0	0	0	0	0	0	0	0	0	0	0	2	0	0	0	0	0	0	0	0	0	0	0	0	0	0	0	0	0	2	0	0	3	0	0	Ascomycota	Pezizomycotina	NA	NA
OtMZ1855	0	0	0	0	0	0	0	0	0	0	0	0	0	0	0	0	2	2	2	0	0	0	0	0	0	0	0	0	0	0	0	0	0	0	0	0	0	0	0	0	Chytridiomycota	Chytridiomycota_Incertae Sedis	Chytridiomycetes	NA
OtMZ1856	0	0	0	0	2	0	0	0	0	0	0	0	0	0	0	0	3	0	0	0	0	0	0	0	0	0	0	0	0	0	0	0	0	0	0	0	0	0	1	1	Ascomycota	Pezizomycotina	Dothideomycetes	Dothideales
OtMZ1857	0	0	0	0	0	0	0	0	0	0	0	0	0	0	0	0	1	0	0	0	0	0	0	0	0	0	0	0	0	0	0	2	1	0	0	0	0	0	1	0	Ascomycota	Pezizomycotina	NA	NA
OtMZ1858	0	0	0	0	3	0	0	1	0	0	0	0	0	0	0	0	0	1	0	0	0	0	0	0	0	0	0	0	0	0	0	0	0	0	0	0	0	0	0	0	Ascomycota	Pezizomycotina	Leotiomycetes	NA
OtMZ1859	0	0	0	0	0	0	0	0	0	0	0	0	0	0	0	0	0	4	0	0	2	0	0	0	0	0	0	0	0	0	0	0	0	0	0	0	0	0	0	0	Ascomycota	Pezizomycotina	Sordariomycetes	Hypocreales
OtMZ1860	0	0	0	0	0	0	0	0	0	0	0	0	0	0	0	0	0	2	0	3	0	0	0	0	0	0	0	0	0	0	0	0	0	0	0	0	0	0	0	1	Ascomycota	Pezizomycotina	Dothideomycetes	Pleosporales
OtMZ1861	0	0	0	0	0	0	0	0	0	0	0	0	0	0	0	0	0	1	3	0	0	0	0	0	0	0	0	0	0	0	0	0	0	0	2	0	0	0	0	0	Ascomycota	Pezizomycotina	Dothideomycetes	Pleosporales
OtMZ1862	0	0	0	0	0	0	0	0	0	0	0	0	0	0	0	0	1	4	2	0	0	0	0	0	0	0	0	0	0	0	0	0	0	0	0	0	0	0	0	0	Chytridiomycota	Chytridiomycota_Incertae Sedis	Chytridiomycetes	NA
OtMZ1863	0	0	0	0	0	0	0	0	0	0	0	0	0	0	0	0	0	1	1	0	0	0	0	0	2	0	0	0	0	0	0	0	0	1	0	0	2	0	0	0	Chytridiomycota	Chytridiomycota_Incertae_Sedis	Chytridiomycetes	Lobulomycetales
OtMZ1864	0	0	0	0	0	0	0	0	0	0	0	0	0	0	0	0	0	1	3	0	0	0	0	0	0	1	0	0	0	0	0	0	0	0	0	0	0	0	2	0	Mucoromycota	Mucoromycotina	Mucoromycotina_Incertae_Sedis	Mucorales
OtMZ1865	0	0	0	0	0	0	0	0	0	0	0	0	0	0	0	0	0	2	0	0	0	0	0	0	2	0	0	0	0	0	0	2	0	0	0	0	0	0	0	0	Ascomycota	Pezizomycotina	NA	NA
OtMZ1866	0	0	0	0	0	0	0	0	0	0	0	0	0	0	0	0	0	1	4	0	0	0	0	0	0	0	0	0	0	0	0	0	0	0	0	0	0	0	0	0	Mucoromycota	Glomeromycotina	Glomeromycetes	Glomeromycetes_Clade_01
OtMZ1867	0	0	0	0	0	0	0	0	0	0	0	0	0	0	0	0	0	1	5	0	0	0	0	0	0	0	0	0	0	0	0	0	0	0	0	0	0	0	0	0	Mucoromycota	Glomeromycotina	Glomeromycetes	Glomeromycetes_Clade_01
OtMZ1868	0	0	0	0	0	0	0	0	0	0	0	0	0	0	0	0	0	2	0	1	0	0	0	0	0	0	1	0	0	0	0	0	0	0	1	0	0	1	0	0	Ascomycota	Pezizomycotina	Dothideomycetes	Pleosporales
OtMZ1869	0	0	0	0	0	2	0	0	0	0	0	0	0	0	0	0	0	3	0	0	0	0	0	0	0	0	0	0	0	0	0	0	0	0	0	0	0	0	0	0	Ascomycota	Pezizomycotina	Sordariomycetes	Xylariales
OtMZ1870	0	0	0	0	0	0	0	0	0	0	0	0	0	0	0	0	0	0	2	0	0	0	0	0	0	0	0	0	0	0	0	1	2	0	0	0	0	0	0	0	Ascomycota	Pezizomycotina	NA	NA
OtMZ1871	0	0	0	1	0	0	0	0	0	0	0	0	3	2	0	0	0	0	1	0	0	0	0	0	0	0	0	0	0	0	0	0	0	0	0	0	0	0	0	0	Cryptomycota	Cryptomycota_Clade_01	NA	NA
OtMZ1872	0	1	1	1	0	0	0	0	0	0	0	0	0	0	0	0	0	0	1	0	0	0	0	0	0	0	0	0	0	0	0	1	0	0	0	0	0	0	0	0	Ascomycota	Pezizomycotina	Eurotiomycetes	NA
OtMZ1873	0	0	0	0	0	0	0	0	0	0	0	0	0	0	0	0	0	0	1	0	0	0	0	1	0	0	0	0	0	0	0	0	3	0	0	0	0	0	3	0	Ascomycota	Taphrinomycotina	Taphrinomycetes	Taphrinales
OtMZ1874	0	0	0	0	0	0	0	0	0	0	0	0	0	1	0	0	0	0	1	0	0	0	0	0	0	0	0	0	0	0	0	0	0	0	0	0	0	4	0	0	Ascomycota	Pezizomycotina	NA	NA
OtMZ1875	0	0	0	0	0	0	0	0	0	0	0	0	0	0	0	0	0	0	4	0	0	0	0	0	0	1	0	0	1	0	0	0	0	0	0	0	0	0	0	0	Chytridiomycota	Chytridiomycota_Incertae Sedis	Chytridiomycetes	NA
OtMZ1876	0	0	0	0	0	0	0	0	0	0	0	0	0	0	0	0	0	0	1	0	0	3	0	0	0	0	0	0	0	0	0	0	0	0	0	0	0	0	0	1	Ascomycota	Pezizomycotina	NA	NA
OtMZ1877	0	0	0	0	0	0	0	0	0	0	0	0	0	0	0	0	0	0	1	0	0	1	0	0	0	0	0	0	0	0	0	0	0	0	0	0	0	0	0	3	Ascomycota	Pezizomycotina	NA	NA
OtMZ1878	0	0	0	0	0	0	0	0	0	0	0	0	0	0	0	0	0	0	2	0	0	0	0	0	0	0	0	0	1	0	0	0	2	0	0	0	0	0	0	0	Ascomycota	Pezizomycotina	Eurotiomycetes	Chaetothyriales
OtMZ1879	0	0	0	0	0	0	0	0	0	0	0	0	0	0	0	0	0	0	1	0	0	2	0	0	0	0	0	0	0	0	0	2	0	0	0	0	0	0	0	0	Ascomycota	Pezizomycotina	NA	NA
OtMZ1880	0	0	0	0	0	0	0	0	0	0	0	0	0	0	0	0	0	0	1	0	1	2	1	0	0	0	0	0	0	0	0	0	0	0	0	0	0	0	0	0	Ascomycota	Pezizomycotina	Dothideomycetes	Pleosporales
OtMZ1881	0	0	0	0	0	0	0	0	0	0	0	0	0	0	0	0	0	0	0	1	0	0	1	4	0	0	0	0	0	0	0	0	0	0	0	0	0	0	0	0	Ascomycota	Saccharomycotina	Saccharomycetes	Saccharomycetales
OtMZ1882	0	0	0	0	0	1	0	0	0	0	0	0	0	0	0	0	0	2	0	1	0	0	1	1	0	0	0	0	0	0	0	0	0	0	0	0	0	0	0	0	Basidiomycota	Pucciniomycotina	Microbotryomycetes	NA
OtMZ1883	0	0	0	0	0	0	0	0	0	0	0	0	0	4	0	0	1	0	0	1	0	0	0	0	0	0	0	0	0	0	0	0	0	0	0	0	0	0	0	0	Basidiomycota	Agaricomycotina	Agaricomycetes	Agaricales
OtMZ1884	0	0	0	0	0	0	0	0	0	0	0	0	0	0	0	0	1	1	3	1	0	0	0	0	0	0	0	0	0	0	0	0	0	0	0	0	0	0	0	0	Chytridiomycota	Chytridiomycota_Incertae Sedis	Chytridiomycetes	NA
OtMZ1885	0	0	0	0	0	0	0	0	0	0	0	0	0	0	0	0	0	0	0	4	0	0	0	0	0	0	0	0	0	0	0	0	0	0	0	1	0	0	0	0	Basidiomycota	Pucciniomycotina	NA	NA
OtMZ1886	0	0	0	0	0	0	0	0	0	0	0	0	0	0	0	0	0	0	0	4	0	0	0	1	0	0	0	0	0	0	0	0	0	0	0	0	0	0	0	0	Ascomycota	Saccharomycotina	Saccharomycetes	Saccharomycetales
OtMZ1887	0	0	0	0	0	0	0	0	0	0	0	0	0	0	0	0	0	0	0	5	0	0	1	0	0	0	0	0	0	0	0	0	0	0	0	0	0	0	0	0	Ascomycota	Saccharomycotina	Saccharomycetes	Saccharomycetales
OtMZ1888	0	0	0	0	0	0	0	0	0	0	0	0	0	0	0	0	0	0	0	2	0	0	3	0	0	0	0	0	0	0	0	0	0	0	0	0	0	0	0	0	Ascomycota	Saccharomycotina	Saccharomycetes	Saccharomycetales
OtMZ1889	0	0	0	0	0	0	0	0	0	0	0	0	0	0	0	0	0	0	0	4	0	0	2	0	0	0	0	0	0	0	0	0	0	0	0	0	0	0	0	0	Ascomycota	Saccharomycotina	Saccharomycetes	Saccharomycetales
OtMZ1890	0	0	0	0	0	1	0	0	0	0	0	1	0	0	0	1	0	0	0	1	0	0	0	0	0	0	0	0	0	0	0	0	3	0	0	0	0	1	0	0	Ascomycota	Pezizomycotina	Leotiomycetes	Leotiomycetes_Clade_01
OtMZ1891	0	0	0	0	0	0	0	0	0	0	1	0	2	0	0	0	0	0	0	3	0	0	0	0	0	0	0	0	0	0	0	0	0	0	0	0	0	0	0	0	Cryptomycota	Cryptomycota_Clade_01	NA	NA
OtMZ1892	0	0	0	0	0	0	0	0	0	0	0	0	0	0	0	0	0	0	0	0	4	1	0	0	0	0	0	0	1	0	0	0	0	0	0	0	0	0	1	1	Ascomycota	Pezizomycotina	NA	NA
OtMZ1893	0	0	0	0	0	0	0	0	0	0	0	0	0	0	0	0	0	0	0	0	1	3	0	0	0	0	0	0	1	0	0	0	0	0	0	0	0	0	0	0	Ascomycota	Pezizomycotina	NA	NA
OtMZ1894	0	0	0	0	0	0	0	0	0	0	0	0	0	0	0	0	0	0	0	0	2	0	0	0	1	0	0	0	0	0	0	2	0	0	0	0	0	0	1	0	Ascomycota	Pezizomycotina	Eurotiomycetes	Chaetothyriales
OtMZ1895	0	0	0	0	0	0	0	0	0	0	0	0	0	0	0	0	0	0	0	0	2	0	0	0	2	0	0	0	0	0	0	0	0	0	0	0	0	0	1	0	Ascomycota	Pezizomycotina	Dothideomycetes	Capnodiales
OtMZ1896	0	0	0	0	0	0	0	0	0	0	0	0	0	0	0	0	0	0	0	0	3	1	0	0	2	0	0	0	1	0	0	0	0	0	0	0	0	0	0	0	Ascomycota	Pezizomycotina	NA	NA
OtMZ1897	0	0	0	0	0	0	1	0	0	0	0	0	0	0	0	0	0	0	0	0	2	0	0	0	0	0	0	0	0	0	0	2	0	0	0	0	0	0	0	0	Ascomycota	Pezizomycotina	Eurotiomycetes	Eurotiales
OtMZ1898	0	0	0	0	0	0	0	0	0	0	0	0	0	0	0	0	0	0	0	0	2	0	0	0	2	0	0	0	0	0	0	0	0	0	0	0	0	0	1	0	Ascomycota	Pezizomycotina	NA	NA
OtMZ1899	0	0	0	0	0	0	0	0	0	0	0	0	0	0	0	0	0	0	0	0	0	1	0	0	0	0	0	0	1	0	0	2	0	0	0	0	0	1	2	0	Ascomycota	Pezizomycotina	Eurotiomycetes	Chaetothyriales
OtMZ1900	0	0	0	0	0	0	0	1	0	0	0	0	1	0	0	0	0	0	0	0	0	2	0	0	0	0	0	0	0	0	0	1	0	0	0	0	0	0	0	0	Ascomycota	Pezizomycotina	NA	NA
OtMZ1901	0	0	0	0	0	0	0	0	0	0	0	0	0	0	0	0	0	0	0	0	0	2	0	0	0	0	0	0	0	0	0	0	0	0	0	0	0	0	3	0	Ascomycota	Pezizomycotina	Lecanoromycetes	NA
OtMZ1902	0	0	0	0	0	0	0	0	0	0	0	1	0	0	0	0	0	0	0	0	0	3	0	1	0	0	0	0	0	0	0	0	0	0	0	0	3	0	0	0	Ascomycota	Pezizomycotina	NA	NA
OtMZ1903	0	0	0	0	0	0	0	0	0	0	0	0	0	0	0	1	0	0	0	0	0	4	0	0	0	0	0	0	0	0	0	0	0	0	0	0	0	0	0	1	Ascomycota	Pezizomycotina	NA	NA
OtMZ1904	0	0	0	0	0	0	0	0	0	0	0	0	0	0	0	0	0	0	0	0	0	1	0	0	0	0	0	0	0	0	0	0	0	0	0	0	1	0	0	3	Ascomycota	Pezizomycotina	NA	NA
OtMZ1905	0	0	0	0	0	0	0	0	0	0	0	0	0	0	0	1	0	0	0	0	0	3	0	0	0	0	0	0	0	0	0	0	0	0	0	0	0	0	0	3	Ascomycota	Pezizomycotina	NA	NA
OtMZ1906	0	0	0	0	0	0	0	0	0	0	0	0	0	0	0	0	0	0	1	0	0	3	0	0	0	0	0	0	0	0	0	0	0	0	0	0	0	0	0	3	Ascomycota	Pezizomycotina	NA	NA
OtMZ1907	0	0	0	0	0	0	0	0	0	0	0	0	0	0	0	0	1	0	0	0	0	0	4	0	1	0	0	0	0	0	0	0	0	0	0	0	0	0	0	0	Ascomycota	Pezizomycotina	Dothideomycetes	Pleosporales
OtMZ1908	0	0	0	0	0	0	0	0	0	0	0	0	0	0	0	0	0	0	0	3	0	1	0	2	0	0	0	0	0	0	0	0	0	0	0	0	0	0	0	0	Ascomycota	Saccharomycotina	Saccharomycetes	Saccharomycetales
OtMZ1909	0	0	0	0	0	0	0	0	0	0	0	0	0	0	0	0	0	0	0	0	0	1	0	5	0	1	0	1	0	0	0	0	0	0	0	0	0	0	0	0	Mucoromycota	Mucoromycotina	Mucoromycotina_Clade_01	NA
OtMZ1910	0	0	0	0	0	0	0	0	0	0	0	0	0	0	0	0	0	0	0	0	0	0	0	1	0	0	0	0	0	0	0	0	2	0	1	0	0	1	0	0	Ascomycota	Pezizomycotina	Leotiomycetes	NA
OtMZ1911	0	0	0	0	0	0	0	0	0	0	0	0	0	0	0	0	0	0	0	0	0	0	0	0	3	0	0	0	0	0	0	0	0	0	0	0	0	0	2	1	Ascomycota	Pezizomycotina	NA	NA
OtMZ1912	0	0	0	0	0	0	0	0	0	0	0	0	0	0	0	0	0	0	0	0	0	0	0	0	2	0	0	0	0	0	0	3	0	0	0	0	2	0	0	0	Ascomycota	Pezizomycotina	NA	NA
OtMZ1913	0	0	0	0	0	0	0	0	0	0	0	0	0	0	0	0	0	0	0	0	0	0	0	0	1	0	0	0	0	0	0	0	0	0	0	0	0	0	4	2	Ascomycota	Pezizomycotina	Eurotiomycetes	Chaetothyriales
OtMZ1914	0	0	0	0	0	0	0	1	0	0	0	0	0	0	0	0	4	0	0	0	0	0	0	0	1	0	0	0	0	0	0	0	0	0	0	0	0	0	0	0	Ascomycota	Pezizomycotina	Dothideomycetes	Dothideales
OtMZ1915	0	0	0	0	0	1	0	0	0	0	0	0	0	0	0	0	0	0	0	0	1	0	0	1	0	0	0	3	0	0	0	0	0	0	0	0	0	0	0	0	Basidiomycota	Pucciniomycotina	Microbotryomycetes	Microbotryales
OtMZ1916	0	0	0	0	0	0	0	0	0	0	0	0	0	0	0	0	0	0	0	0	0	0	0	1	0	0	0	0	1	0	0	0	0	0	0	0	1	0	0	2	Ascomycota	Taphrinomycotina	Taphrinomycetes	Taphrinales
OtMZ1917	0	0	0	0	0	0	0	0	0	0	1	0	0	2	0	0	0	0	1	0	0	1	0	1	0	0	0	0	1	0	0	0	0	0	0	0	0	0	0	0	Basidiomycota	Agaricomycotina	Agaricomycetes	NA
OtMZ1918	0	0	0	0	0	0	0	0	0	0	0	0	0	0	0	0	0	0	0	0	0	0	0	0	0	0	0	0	1	0	0	0	4	0	0	0	0	0	0	0	Ascomycota	Pezizomycotina	Eurotiomycetes	Chaetothyriales
OtMZ1919	0	0	0	0	0	0	0	1	0	0	1	0	1	0	0	2	0	0	0	0	0	2	0	0	0	0	0	0	1	0	0	0	0	0	0	0	0	0	0	0	Basidiomycota	Agaricomycotina	Agaricomycetes	NA
OtMZ1920	0	0	0	0	0	0	0	0	0	0	0	0	0	0	0	0	0	0	0	0	0	0	0	1	0	0	0	0	0	0	0	3	2	0	0	1	0	0	0	0	Basidiomycota	Ustilaginomycotina	Exobasidiomycetes	Entylomatales
OtMZ1921	0	0	0	0	0	0	0	0	0	0	0	0	0	0	0	0	0	0	0	0	0	0	0	0	0	0	0	0	0	0	0	3	0	0	0	0	1	1	0	0	Ascomycota	Pezizomycotina	Arthoniomycetes	Arthoniales
OtMZ1922	0	0	0	0	0	0	0	0	0	0	0	0	0	0	0	0	0	0	0	0	0	0	0	1	1	0	0	0	0	0	0	2	2	0	0	0	0	0	0	0	Basidiomycota	Ustilaginomycotina	Exobasidiomycetes	Entylomatales
OtMZ1923	0	0	0	0	0	0	2	0	0	0	0	0	0	0	0	0	0	0	0	0	0	0	0	0	0	0	0	0	0	0	0	1	0	0	0	0	0	0	0	2	Ascomycota	Pezizomycotina	Dothideomycetes	Venturiales
OtMZ1924	0	0	0	0	0	0	0	0	0	0	0	0	0	1	0	0	0	0	1	0	0	0	0	0	1	0	0	0	0	0	0	2	1	0	0	0	0	0	0	1	Basidiomycota	Pucciniomycotina	Agaricostilbomycetes	Agaricostilbales
OtMZ1925	0	0	0	0	0	0	0	0	0	0	0	0	0	0	0	0	0	0	0	0	0	0	0	0	0	0	0	0	0	0	0	3	0	0	2	0	0	0	0	0	Ascomycota	Pezizomycotina	Dothideomycetes	Capnodiales
OtMZ1926	0	0	0	0	0	0	0	0	0	0	0	0	0	0	0	0	0	0	0	0	0	0	0	0	0	0	0	0	0	0	0	3	1	0	0	0	0	0	1	0	Ascomycota	Pezizomycotina	NA	NA
OtMZ1927	0	0	0	0	0	0	0	0	0	0	0	0	0	0	0	0	0	0	0	0	0	0	0	0	0	0	0	0	0	0	0	2	3	0	0	0	0	0	0	0	Ascomycota	Pezizomycotina	Eurotiomycetes	Chaetothyriales
OtMZ1928	0	0	0	0	0	0	0	0	0	0	0	0	0	0	0	0	0	0	0	1	0	1	0	0	1	0	0	0	0	0	0	2	0	0	0	0	0	1	2	0	Ascomycota	Pezizomycotina	NA	NA
OtMZ1929	0	0	0	0	0	0	0	0	0	0	0	0	0	0	0	0	0	0	0	0	0	0	0	0	0	0	0	0	0	0	0	2	4	0	0	0	0	0	0	1	Ascomycota	Pezizomycotina	Dothideomycetes	Capnodiales
OtMZ1930	0	0	0	0	0	0	0	0	0	0	0	0	0	0	0	0	0	0	0	0	0	0	0	0	0	0	0	0	0	0	0	2	0	0	3	0	0	0	0	0	Ascomycota	Pezizomycotina	Eurotiomycetes	Eurotiomycetes_Clade_02
OtMZ1931	0	0	0	0	0	0	0	0	0	0	0	0	0	0	0	0	0	0	0	0	0	0	0	0	0	0	0	0	0	0	0	5	0	0	0	0	0	0	0	1	Ascomycota	Pezizomycotina	Dothideomycetes	Capnodiales
OtMZ1932	0	0	0	0	0	0	0	0	0	0	0	0	0	0	0	0	0	0	0	0	0	0	0	0	0	0	0	0	0	0	0	6	0	0	0	0	0	1	0	0	Ascomycota	Pezizomycotina	Dothideomycetes	Capnodiales
OtMZ1933	0	0	0	0	0	0	0	0	0	0	0	0	0	0	0	0	0	0	0	0	1	0	0	0	0	0	0	0	0	0	0	4	0	0	0	0	0	0	0	0	Basidiomycota	Ustilaginomycotina	Exobasidiomycetes	Entylomatales
OtMZ1934	0	0	0	0	0	0	0	0	0	0	0	0	1	0	0	0	1	0	0	0	0	0	0	0	0	0	0	0	0	0	0	1	1	0	0	0	0	0	0	1	Ascomycota	Pezizomycotina	NA	NA
OtMZ1935	0	0	0	0	0	0	0	0	0	0	0	0	0	0	0	0	0	0	0	0	0	0	0	0	1	0	0	0	0	0	0	3	1	0	0	0	0	0	0	2	Ascomycota	Pezizomycotina	NA	NA
OtMZ1936	0	0	0	0	0	0	0	0	0	0	0	0	0	0	0	0	0	0	0	0	2	0	0	0	0	0	0	0	0	0	0	1	0	0	0	0	1	0	2	1	Basidiomycota	Pucciniomycotina	Agaricostilbomycetes	Agaricostilbales
OtMZ1937	0	0	0	0	0	0	0	0	0	0	0	0	3	0	0	0	0	0	0	0	0	0	0	0	0	0	0	0	0	0	0	2	0	0	0	0	0	0	0	0	Ascomycota	Saccharomycotina	Saccharomycetes	Saccharomycetales
OtMZ1938	0	0	0	0	0	0	0	0	0	0	0	0	0	0	0	0	0	0	0	0	0	0	0	0	0	0	0	0	0	0	0	1	0	0	4	0	0	0	0	0	Ascomycota	Pezizomycotina	Eurotiomycetes	Verrucariales
OtMZ1939	0	0	0	0	0	0	0	0	0	0	0	0	1	1	0	0	0	0	0	0	0	0	0	1	0	0	0	0	0	0	0	1	0	0	0	0	0	2	0	0	Ascomycota	Pezizomycotina	NA	NA
OtMZ1940	0	0	0	0	0	0	1	0	0	0	0	0	1	1	0	0	0	0	0	0	0	0	0	0	0	0	0	0	0	0	0	0	4	0	1	0	0	0	0	0	Basidiomycota	Pucciniomycotina	Microbotryomycetes	NA
OtMZ1941	0	0	0	0	0	0	1	0	0	0	0	0	2	3	0	0	0	0	0	0	0	0	0	0	0	0	0	0	0	0	0	0	1	0	0	0	0	0	0	0	Ascomycota	Pezizomycotina	Dothideomycetes	Pleosporales
OtMZ1942	0	0	0	0	0	0	0	1	0	0	0	0	0	0	0	0	0	0	0	0	0	1	0	0	0	0	0	0	0	0	0	1	2	0	0	0	0	0	0	0	Ascomycota	Pezizomycotina	NA	NA
OtMZ1943	0	0	0	0	0	0	0	0	0	0	0	0	0	0	0	0	0	0	0	0	0	0	0	0	0	0	0	0	0	0	0	0	2	0	0	0	1	2	0	0	Ascomycota	Pezizomycotina	Leotiomycetes	Leotiomycetes_Clade_02
OtMZ1944	0	0	0	0	0	0	0	0	0	0	0	0	0	0	0	0	0	0	0	0	0	0	0	0	0	0	0	0	0	0	0	0	1	0	1	0	0	1	0	4	Ascomycota	Pezizomycotina	Dothideomycetes	Capnodiales
OtMZ1945	0	0	0	0	0	0	0	0	0	0	0	0	0	0	0	0	0	0	0	0	0	0	0	0	0	0	0	0	0	0	0	0	3	0	0	0	0	0	0	3	Ascomycota	Pezizomycotina	Leotiomycetes	Leotiomycetes_Clade_01
OtMZ1946	0	0	0	1	0	1	0	0	0	0	0	0	1	0	0	1	0	0	0	0	0	0	0	0	0	0	0	0	0	0	0	0	1	0	0	0	1	0	0	0	Basidiomycota	Pucciniomycotina	Cystobasidiomycetes	Cystobasidiomycetes_Clade_01
OtMZ1947	0	0	0	0	0	0	0	0	0	0	0	0	1	0	0	0	0	0	0	0	0	0	0	0	0	0	0	0	0	0	0	0	1	0	0	0	0	4	0	0	Ascomycota	Pezizomycotina	Leotiomycetes	Leotiomycetes_Clade_06
OtMZ1948	0	0	0	0	0	1	0	0	0	0	0	0	0	0	0	0	0	0	0	0	0	0	0	0	0	0	0	0	0	0	0	0	3	0	0	0	1	0	0	2	Basidiomycota	Pucciniomycotina	Cystobasidiomycetes	Cystobasidiomycetes_Clade_01
OtMZ1949	0	0	0	0	0	0	0	0	0	0	0	0	0	0	0	1	0	0	0	0	0	0	0	3	0	0	0	0	0	0	0	0	2	0	0	0	0	0	0	0	Basidiomycota	Ustilaginomycotina	Exobasidiomycetes	Entylomatales
OtMZ1950	0	0	0	0	0	0	0	0	0	0	0	0	0	0	0	0	1	0	0	0	0	0	0	0	0	0	0	0	0	0	0	2	1	0	0	0	0	0	1	0	Basidiomycota	Pucciniomycotina	Cystobasidiomycetes	Cystobasidiomycetes_Clade_01
OtMZ1951	0	0	0	0	0	0	0	0	0	0	0	0	0	0	0	0	0	0	0	0	0	0	0	0	0	0	0	0	0	0	0	4	1	0	0	0	0	0	0	0	Ascomycota	Pezizomycotina	Dothideomycetes	Pleosporales
OtMZ1952	0	0	0	0	0	0	0	0	0	0	0	0	0	0	0	0	0	0	0	0	0	0	0	0	0	0	0	0	0	0	0	0	0	1	0	0	0	6	0	0	Chytridiomycota	Chytridiomycota_Incertae_Sedis	Chytridiomycetes	Lobulomycetales
OtMZ1953	0	0	0	0	0	0	0	0	0	0	0	0	0	0	0	0	0	0	0	0	0	0	0	0	0	1	0	0	0	0	0	0	0	0	6	0	0	0	0	0	Basidiomycota	Ustilaginomycotina	Malasseziomycetes	Malasseziales
OtMZ1954	0	0	0	0	0	0	0	0	0	0	0	0	0	0	0	0	0	0	0	0	0	0	0	0	0	0	0	0	0	0	0	0	0	0	4	0	1	0	0	0	Ascomycota	Pezizomycotina	NA	NA
OtMZ1955	0	0	0	1	0	1	0	0	0	0	0	0	1	2	0	0	1	0	0	0	0	0	0	0	0	0	0	0	0	0	0	0	0	0	1	0	0	0	0	0	Ascomycota	Pezizomycotina	NA	NA
OtMZ1956	0	0	0	0	0	0	0	0	0	0	0	0	1	0	0	0	0	0	0	1	0	0	0	0	0	0	0	0	0	0	0	0	0	0	4	0	0	0	0	0	Ascomycota	Pezizomycotina	NA	NA
OtMZ1957	0	0	0	0	0	0	0	0	0	0	0	0	0	0	0	0	1	1	0	0	0	0	0	0	0	0	0	0	0	0	0	0	0	0	2	0	0	0	1	1	Basidiomycota	Pucciniomycotina	Agaricostilbomycetes	Agaricostilbales
OtMZ1958	0	0	0	0	0	0	0	0	0	0	0	0	0	0	0	0	0	0	0	0	0	0	0	0	0	0	0	0	1	1	0	0	0	0	3	0	0	1	0	1	Basidiomycota	Ustilaginomycotina	Malasseziomycetes	Malasseziales
OtMZ1959	0	0	0	0	1	0	0	0	0	0	0	0	0	0	0	1	0	0	0	0	0	0	0	1	0	0	0	0	0	0	0	0	0	0	1	0	0	0	0	1	Basidiomycota	Pucciniomycotina	Agaricostilbomycetes	Agaricostilbales
OtMZ1960	0	0	0	1	0	1	0	1	0	0	0	0	0	0	0	0	1	0	0	0	0	0	0	0	0	0	0	0	0	0	0	0	0	0	2	0	0	0	0	0	Basidiomycota	Ustilaginomycotina	Malasseziomycetes	Malasseziales
OtMZ1961	0	0	0	0	0	0	1	0	0	0	0	0	1	1	0	0	0	0	0	0	0	0	1	0	0	0	0	0	0	0	0	0	0	0	1	0	0	1	0	1	Basidiomycota	Pucciniomycotina	Agaricostilbomycetes	Agaricostilbales
OtMZ1962	0	0	0	0	0	0	0	0	0	1	0	0	0	0	0	0	0	0	0	0	0	1	0	0	0	0	0	0	0	0	0	0	0	0	3	0	0	0	0	0	Ascomycota	Pezizomycotina	NA	NA
OtMZ1963	0	0	0	0	0	0	0	1	0	0	0	0	0	0	0	0	0	0	0	0	0	0	0	0	0	0	0	0	0	0	0	0	0	0	4	0	0	0	0	0	Basidiomycota	Ustilaginomycotina	Malasseziomycetes	Malasseziales
OtMZ1964	0	0	0	0	0	0	0	0	0	0	0	0	0	0	0	0	2	0	0	0	0	0	0	0	0	0	0	0	0	0	0	0	0	0	3	0	0	0	0	0	Ascomycota	Pezizomycotina	Dothideomycetes	Pleosporales
OtMZ1965	0	0	0	0	0	1	0	0	0	0	0	0	0	0	0	0	1	0	0	0	0	0	0	0	0	0	0	0	0	0	0	1	0	0	2	0	0	0	0	3	Ascomycota	Pezizomycotina	Dothideomycetes	Capnodiales
OtMZ1966	0	0	0	0	0	0	0	0	0	0	0	0	3	0	0	0	0	0	0	0	0	2	0	0	0	0	0	0	0	0	0	0	0	0	1	0	0	0	0	0	Ascomycota	Pezizomycotina	Dothideomycetes	Pleosporales
OtMZ1967	0	0	0	0	0	0	0	0	0	0	0	0	1	3	0	0	0	0	0	0	0	0	0	0	0	0	0	0	0	0	0	0	0	0	0	1	0	0	0	0	Basidiomycota	Agaricomycotina	Agaricomycetes	Agaricomycetes_Clade_04
OtMZ1968	0	0	0	0	0	2	0	0	0	0	0	1	0	0	0	0	0	0	0	1	0	0	0	0	0	0	0	0	0	0	0	0	0	0	0	1	0	0	0	0	Basidiomycota	Pucciniomycotina	NA	NA
OtMZ1969	0	0	0	0	0	1	0	0	0	0	0	0	0	0	0	0	0	0	0	2	1	0	0	0	0	0	0	0	0	0	0	0	0	0	0	3	0	0	0	0	Basidiomycota	Pucciniomycotina	NA	NA
OtMZ1970	0	0	0	0	0	0	0	0	0	0	0	0	1	3	0	0	0	0	0	0	0	0	0	0	0	0	0	0	0	0	0	0	0	0	0	1	0	0	0	0	Basidiomycota	Pucciniomycotina	Cystobasidiomycetes	Cystobasidiomycetes_Clade_01
OtMZ1971	0	0	0	0	0	0	0	1	0	0	0	0	1	0	0	0	0	0	0	1	0	0	1	0	0	0	0	0	0	0	0	1	1	0	0	0	1	0	1	0	Basidiomycota	Pucciniomycotina	Cystobasidiomycetes	Cystobasidiomycetes_Clade_01
OtMZ1972	0	0	0	0	0	0	0	0	0	0	0	0	0	0	0	2	0	0	0	0	0	0	0	0	0	0	0	0	0	0	0	0	0	0	0	0	1	0	0	3	Basidiomycota	Pucciniomycotina	Agaricostilbomycetes	Agaricostilbales
OtMZ1973	0	0	0	1	0	0	0	0	0	0	0	0	2	1	0	0	0	0	0	0	0	0	0	0	0	0	0	0	0	0	0	0	0	0	0	0	1	0	0	0	Ascomycota	Pezizomycotina	Dothideomycetes	Pleosporales
OtMZ1974	0	0	0	0	0	0	0	0	0	0	0	0	0	0	0	0	0	0	0	0	0	0	0	0	0	0	0	0	0	0	0	2	0	0	0	0	0	4	0	0	Ascomycota	Pezizomycotina	Eurotiomycetes	Chaetothyriales
OtMZ1975	0	0	0	1	0	0	0	0	0	0	0	0	1	1	0	0	1	0	0	0	0	0	0	0	0	0	0	0	0	0	0	0	0	0	0	0	0	1	0	0	Ascomycota	Pezizomycotina	Leotiomycetes	Leotiomycetes_Clade_08
OtMZ1976	0	0	0	0	0	0	0	0	0	0	0	0	0	0	0	0	0	0	0	0	0	0	1	1	0	0	0	0	0	0	0	0	1	0	0	0	0	1	1	0	Basidiomycota	Pucciniomycotina	Agaricostilbomycetes	Agaricostilbales
OtMZ1977	0	0	0	0	0	0	0	0	0	0	0	0	0	0	0	0	0	0	0	0	0	0	0	0	0	0	0	0	0	0	0	2	0	0	0	0	0	1	1	4	Ascomycota	Pezizomycotina	Dothideomycetes	Capnodiales
OtMZ1978	0	0	0	0	0	0	0	0	0	0	0	0	0	1	0	0	1	0	0	0	0	0	0	1	0	0	0	0	0	0	0	0	0	0	0	0	0	2	0	0	Ascomycota	Pezizomycotina	NA	NA
OtMZ1979	0	0	0	0	0	1	0	0	0	0	0	0	0	0	0	0	0	0	0	0	0	0	0	0	0	0	0	0	0	0	0	0	0	0	0	0	0	1	1	2	Basidiomycota	Ustilaginomycotina	Malasseziomycetes	Malasseziales
OtMZ1980	0	0	0	0	0	0	0	0	0	0	0	0	0	0	0	0	0	0	0	0	0	0	0	0	0	0	0	0	0	0	0	0	0	0	1	0	0	4	0	0	Ascomycota	Pezizomycotina	Leotiomycetes	NA
OtMZ1981	0	0	0	0	1	0	0	0	0	0	0	0	0	0	0	0	2	0	0	0	0	0	0	1	0	0	0	0	0	0	0	0	0	0	1	0	0	2	0	0	Basidiomycota	Pucciniomycotina	Agaricostilbomycetes	Agaricostilbales
OtMZ1982	0	0	0	0	0	0	0	0	0	0	0	0	0	0	0	0	0	0	0	1	0	0	0	1	0	0	0	0	0	0	0	0	0	0	0	0	0	4	0	0	Ascomycota	Pezizomycotina	Leotiomycetes	Leotiomycetes_Clade_02
OtMZ1983	0	0	0	0	0	0	0	0	0	0	0	0	0	1	0	0	1	1	1	0	0	0	1	0	1	0	0	0	0	0	0	0	0	0	0	0	0	0	1	0	Basidiomycota	Pucciniomycotina	Agaricostilbomycetes	Agaricostilbales
OtMZ1984	0	0	0	0	0	0	0	0	0	0	0	0	0	0	0	0	0	0	1	0	0	0	1	0	0	0	0	0	0	0	0	0	0	0	0	0	0	0	1	2	Basidiomycota	Pucciniomycotina	Agaricostilbomycetes	Agaricostilbales
OtMZ1985	0	0	0	0	0	2	0	0	0	0	0	0	0	0	0	0	0	0	0	0	1	0	0	0	1	0	0	0	0	0	0	0	0	0	0	0	0	0	1	0	Basidiomycota	Pucciniomycotina	Cystobasidiomycetes	Cystobasidiomycetes_Clade_01
OtMZ1986	0	0	0	0	0	0	0	0	0	0	0	0	0	0	0	0	0	1	0	0	0	0	0	0	0	0	0	0	0	0	0	0	0	0	0	0	0	0	4	0	Basidiomycota	Pucciniomycotina	Agaricostilbomycetes	Agaricostilbales
OtMZ1987	0	0	0	0	0	0	0	0	0	0	0	0	0	0	0	0	5	0	0	0	0	0	0	0	0	0	0	0	0	0	0	0	0	0	0	0	0	0	0	1	Ascomycota	Pezizomycotina	Dothideomycetes	Capnodiales
OtMZ1988	0	0	0	0	0	0	0	0	0	0	0	0	0	1	0	0	0	0	0	0	0	0	0	0	0	0	0	0	0	0	0	0	0	0	0	0	1	0	0	4	Basidiomycota	Pucciniomycotina	Pucciniomycetes	Pucciniales
OtMZ1989	0	0	0	0	0	0	0	0	0	0	0	0	0	0	0	2	0	0	1	0	0	0	0	0	0	0	0	0	0	0	0	0	0	0	0	0	0	0	0	4	Ascomycota	Pezizomycotina	NA	NA
OtMZ1990	0	0	0	0	0	0	0	0	0	0	0	0	0	0	0	0	0	1	0	0	0	0	0	0	0	0	0	0	0	0	0	0	0	0	0	0	0	0	1	4	Ascomycota	Pezizomycotina	Dothideomycetes	Capnodiales
OtMZ1991	0	0	0	0	0	0	0	0	0	0	0	0	0	3	0	0	0	0	0	0	0	0	0	0	0	0	0	0	0	0	0	0	0	0	0	0	0	0	0	2	Basidiomycota	Agaricomycotina	Agaricomycetes	Agaricales
OtMZ1992	0	0	0	0	0	0	0	0	0	0	0	0	0	0	0	3	0	0	0	0	0	0	0	0	0	0	0	0	0	0	0	0	0	0	0	0	1	0	0	2	Basidiomycota	Pucciniomycotina	Agaricostilbomycetes	Agaricostilbales
OtMZ1993	0	0	0	0	0	1	0	1	0	0	0	0	0	0	1	1	0	0	1	0	0	0	0	0	1	0	0	0	0	0	0	0	0	0	0	0	0	0	0	1	Basidiomycota	Pucciniomycotina	Agaricostilbomycetes	Agaricostilbales
OtMZ1994	0	0	0	0	0	0	0	0	0	0	0	1	0	0	0	2	0	0	0	0	0	1	0	0	0	0	0	0	0	0	0	0	1	0	0	0	0	0	0	1	Basidiomycota	Pucciniomycotina	Agaricostilbomycetes	Agaricostilbales
OtMZ1995	0	0	0	0	0	0	0	0	0	0	0	0	0	0	0	2	0	0	0	0	0	0	0	0	0	0	0	0	0	0	0	0	0	0	0	0	0	0	0	3	Ascomycota	Pezizomycotina	NA	NA
OtMZ1996	0	0	0	1	0	0	0	0	0	0	0	0	0	1	0	0	0	0	0	0	0	0	0	0	0	0	0	0	0	0	0	0	0	0	0	0	0	2	0	1	Ascomycota	Pezizomycotina	NA	NA
OtMZ1997	0	0	0	0	1	0	0	0	0	0	0	0	0	0	0	1	0	0	0	0	0	0	0	0	0	0	0	0	0	0	0	0	0	0	0	0	0	0	0	5	Ascomycota	Pezizomycotina	NA	NA
OtMZ1998	0	0	0	0	0	0	0	0	0	0	0	0	0	0	0	0	0	0	0	0	0	0	0	0	0	0	0	0	0	0	0	1	0	0	0	0	0	0	1	3	Ascomycota	Pezizomycotina	NA	NA
OtMZ1999	0	0	0	0	0	0	0	0	0	0	0	0	0	0	0	2	0	0	0	0	0	1	0	0	0	0	0	0	0	0	0	0	0	0	0	0	0	0	0	2	Basidiomycota	Pucciniomycotina	Agaricostilbomycetes	Agaricostilbales
OtMZ2000	1	0	0	0	0	1	0	0	0	0	0	0	1	1	0	0	0	0	0	0	0	0	0	0	0	0	0	0	0	0	0	0	0	0	0	0	0	0	0	0	Ascomycota	Pezizomycotina	Dothideomycetes	Dothideales
OtMZ2001	3	0	0	0	1	0	0	0	0	0	0	0	0	0	0	0	0	0	0	0	0	0	0	0	0	0	0	0	0	0	0	0	0	0	0	0	0	0	0	0	Chytridiomycota	Chytridiomycota_Incertae Sedis	Chytridiomycetes	NA
OtMZ2002	0	1	0	0	0	0	0	0	0	0	0	0	1	2	0	0	0	0	0	0	0	0	0	0	0	0	0	0	0	0	0	0	0	0	0	0	0	0	0	0	Ascomycota	Pezizomycotina	Dothideomycetes	Pleosporales
OtMZ2003	0	1	1	0	0	0	0	0	0	0	0	0	0	0	0	0	2	0	0	0	0	0	0	0	0	0	0	0	0	0	0	0	0	0	0	0	0	0	0	0	Basidiomycota	Ustilaginomycotina	Malasseziomycetes	Malasseziales
OtMZ2004	0	1	0	0	0	0	0	0	0	0	0	0	0	0	0	0	0	0	0	0	0	0	0	0	0	0	0	0	0	0	0	3	0	0	0	0	0	0	0	0	Ascomycota	Pezizomycotina	Dothideomycetes	Capnodiales
OtMZ2005	0	0	1	0	0	0	0	0	0	0	0	0	0	0	0	0	0	0	0	0	0	0	0	0	0	0	0	0	0	0	0	2	0	0	0	0	0	0	0	0	Ascomycota	Pezizomycotina	NA	NA
OtMZ2006	0	0	1	0	0	0	0	0	2	0	0	0	0	0	0	0	0	0	0	0	0	0	0	0	0	0	0	0	0	0	0	0	0	0	0	0	0	0	0	0	Basidiomycota	Ustilaginomycotina	Malasseziomycetes	Malasseziales
OtMZ2007	0	0	1	0	0	0	0	0	0	0	0	0	1	0	0	1	1	0	0	0	1	0	0	0	0	0	0	0	0	0	0	0	0	0	0	0	0	0	0	0	Basidiomycota	Pucciniomycotina	Agaricostilbomycetes	Agaricostilbales
OtMZ2008	0	0	2	0	0	0	1	0	0	0	0	0	0	0	0	0	0	0	0	0	0	0	0	0	0	0	0	0	0	0	0	0	0	0	0	0	0	0	0	0	Ascomycota	Pezizomycotina	NA	NA
OtMZ2009	0	0	1	0	0	2	0	0	0	0	0	0	0	0	0	0	0	0	0	0	0	0	0	0	0	0	0	0	0	0	0	0	0	0	0	0	0	0	0	0	Ascomycota	Pezizomycotina	Dothideomycetes	Pleosporales
OtMZ2010	0	0	1	0	0	0	0	0	0	0	0	0	0	0	0	2	0	0	0	0	0	0	0	0	0	0	0	0	0	0	0	0	0	0	0	0	0	0	0	0	Ascomycota	Pezizomycotina	Dothideomycetes	Pleosporales
OtMZ2011	0	0	0	1	0	0	0	0	0	0	0	0	3	0	0	0	0	0	0	0	0	0	0	0	0	0	0	0	0	0	0	0	0	0	0	0	0	0	0	0	Ascomycota	Pezizomycotina	Eurotiomycetes	NA
OtMZ2012	0	0	0	3	0	0	0	0	0	0	0	0	1	0	0	0	0	0	0	0	0	0	0	0	0	0	0	0	0	0	0	0	0	0	0	0	0	0	0	0	Basidiomycota	Agaricomycotina	Tremellomycetes	Tremellales
OtMZ2013	0	0	0	2	0	0	0	0	0	0	0	0	0	0	0	0	0	0	0	0	0	0	0	0	0	0	0	0	0	0	0	0	0	0	0	0	0	1	0	0	Ascomycota	Pezizomycotina	NA	NA
OtMZ2014	0	0	0	1	0	0	1	0	0	0	0	0	0	0	0	0	2	0	0	0	0	0	0	0	0	0	0	0	0	0	0	0	0	0	0	0	0	0	0	0	Basidiomycota	Agaricomycotina	Tremellomycetes	Tremellales
OtMZ2015	0	0	0	1	0	0	0	0	0	0	0	0	2	0	0	0	0	0	0	0	0	0	0	0	0	0	0	0	0	0	0	0	0	0	0	0	0	1	0	0	Basidiomycota	Pucciniomycotina	Agaricostilbomycetes	Agaricostilbales
OtMZ2016	0	0	0	1	0	0	1	0	0	0	0	0	0	2	0	0	0	0	0	0	0	0	0	0	0	0	0	0	0	0	0	0	0	0	0	0	0	0	0	0	Ascomycota	Pezizomycotina	NA	NA
OtMZ2017	0	0	0	3	0	0	0	0	0	0	0	0	0	0	0	0	1	0	0	0	0	0	0	0	0	0	0	0	0	0	0	0	0	0	0	0	0	0	0	0	Basidiomycota	Agaricomycotina	Tremellomycetes	Tremellales
OtMZ2018	0	0	0	3	0	0	1	0	0	0	0	0	0	0	0	0	0	0	0	0	0	0	0	0	0	0	0	0	0	0	0	0	0	0	0	0	0	0	0	0	Chytridiomycota	Chytridiomycota_Incertae Sedis	Chytridiomycetes	Rhizophydiales
OtMZ2019	0	0	0	2	0	0	0	1	0	0	0	0	0	0	0	0	0	0	0	0	0	0	0	0	0	0	0	0	0	0	0	0	0	0	0	0	0	0	0	0	Basidiomycota	Agaricomycotina	Agaricomycetes	Agaricales
OtMZ2020	0	0	0	1	0	0	0	0	0	0	0	0	2	0	0	0	0	0	0	0	0	0	0	0	0	0	0	0	0	0	0	0	0	0	0	0	0	0	0	0	Ascomycota	Pezizomycotina	Eurotiomycetes	NA
OtMZ2021	0	0	0	1	0	0	0	0	0	0	0	0	1	0	0	0	0	0	0	0	0	0	0	0	0	0	0	0	0	0	0	1	0	0	0	0	0	0	0	1	Ascomycota	Pezizomycotina	Eurotiomycetes	Chaetothyriales
OtMZ2022	0	0	1	1	0	0	2	0	0	0	0	0	0	0	0	0	0	0	0	0	0	0	0	0	0	0	0	0	0	0	0	0	0	0	0	0	0	0	0	0	Ascomycota	Pezizomycotina	Dothideomycetes	Capnodiales
OtMZ2023	0	0	0	2	0	0	0	0	0	0	0	0	0	1	0	0	0	0	0	0	0	0	0	0	0	0	0	0	0	0	0	0	0	0	0	0	0	0	0	0	Ascomycota	Pezizomycotina	Dothideomycetes	Capnodiales
OtMZ2024	0	0	0	2	0	0	0	0	0	0	0	0	0	0	0	0	1	0	0	0	0	0	0	0	0	0	0	0	0	0	0	0	0	0	0	0	0	0	0	0	Ascomycota	Pezizomycotina	Leotiomycetes	Leotiomycetes_Clade_01
OtMZ2025	0	0	0	1	0	0	0	0	0	0	0	0	1	1	0	0	1	0	0	0	0	0	0	0	0	0	0	0	0	0	0	0	0	0	0	0	0	0	0	0	Basidiomycota	Agaricomycotina	Tremellomycetes	Tremellales
OtMZ2026	0	0	0	1	0	0	0	0	0	0	0	0	3	0	0	0	0	0	0	0	0	0	0	0	0	0	0	0	0	0	0	0	0	0	0	0	0	0	0	0	Ascomycota	Pezizomycotina	Dothideomycetes	Pleosporales
OtMZ2027	0	0	0	1	0	0	0	0	0	0	0	0	0	0	0	0	1	0	0	2	0	0	0	0	0	0	0	0	0	0	0	0	0	0	0	0	0	0	0	0	Ascomycota	Pezizomycotina	Dothideomycetes	Pleosporales
OtMZ2028	0	0	0	1	0	0	0	0	0	0	0	0	2	0	0	0	0	0	0	0	0	0	0	0	0	0	0	0	0	0	0	0	0	0	0	0	0	0	0	0	Ascomycota	Pezizomycotina	Dothideomycetes	Capnodiales
OtMZ2029	0	0	0	1	0	0	0	0	0	0	0	0	2	0	0	0	0	0	0	0	0	0	0	0	0	0	0	0	0	0	0	0	0	0	0	0	0	0	0	0	Ascomycota	Pezizomycotina	Dothideomycetes	Capnodiales
OtMZ2030	0	0	0	2	0	0	0	0	0	0	0	0	1	0	0	0	0	0	0	0	0	0	0	0	0	0	0	0	0	0	0	0	0	0	0	0	0	0	0	0	Ascomycota	Pezizomycotina	NA	NA
OtMZ2031	0	0	0	2	2	0	0	0	0	0	0	0	0	0	0	0	0	0	0	0	0	0	0	0	0	0	0	0	0	0	0	0	0	0	0	0	0	0	0	0	Basidiomycota	Agaricomycotina	Tremellomycetes	Tremellales
OtMZ2032	0	0	0	1	0	0	0	1	0	0	0	0	2	0	0	0	0	0	0	0	0	0	0	0	0	0	0	0	0	0	0	0	0	0	0	0	0	0	0	0	Ascomycota	Pezizomycotina	Dothideomycetes	Pleosporales
OtMZ2033	0	0	0	2	0	0	0	0	0	0	0	0	0	0	0	0	0	0	0	0	0	0	1	0	0	0	0	0	0	0	0	1	0	0	0	0	0	0	0	0	Ascomycota	Pezizomycotina	NA	NA
OtMZ2034	0	0	0	2	0	0	0	0	0	0	0	0	1	0	0	0	0	0	0	0	0	0	0	0	0	0	0	0	0	0	0	0	0	0	0	0	0	0	0	0	Ascomycota	Pezizomycotina	Dothideomycetes	Dothideales
OtMZ2035	0	0	0	1	0	0	0	0	0	0	0	0	0	0	0	0	0	0	3	0	0	0	0	0	0	0	0	0	0	0	0	0	0	0	0	0	0	0	0	0	Basidiomycota	Pucciniomycotina	Pucciniomycetes	Pucciniales
OtMZ2036	0	0	0	1	0	0	0	0	0	0	0	0	2	0	0	0	1	0	0	0	0	0	0	0	0	0	0	0	0	0	0	0	0	0	0	0	0	0	0	0	Ascomycota	Pezizomycotina	Dothideomycetes	Pleosporales
OtMZ2037	0	0	0	1	0	1	0	0	0	0	0	0	0	1	0	0	1	0	0	0	0	0	0	0	0	0	0	0	0	0	0	0	0	0	0	0	0	0	0	0	Basidiomycota	Pucciniomycotina	Microbotryomycetes	NA
OtMZ2038	0	0	0	0	1	0	0	0	0	0	0	0	0	2	0	0	0	0	0	0	0	0	0	0	0	0	0	0	0	0	0	0	0	0	0	0	0	0	0	0	Ascomycota	Pezizomycotina	Dothideomycetes	Pleosporales
OtMZ2039	0	0	0	0	1	0	1	1	0	0	0	0	1	0	0	0	0	0	0	0	0	0	0	0	0	0	0	0	0	0	0	0	0	0	0	0	0	0	0	0	Ascomycota	Pezizomycotina	Dothideomycetes	Pleosporales
OtMZ2040	0	0	0	0	2	1	0	0	0	0	0	0	0	0	0	0	0	0	0	0	0	0	0	0	0	0	0	0	0	0	0	0	0	0	0	0	0	0	0	0	Basidiomycota	Ustilaginomycotina	Exobasidiomycetes	Microstromatales
OtMZ2041	0	0	0	0	2	0	0	0	0	0	0	0	1	0	0	0	0	0	0	0	0	0	0	0	0	0	0	0	0	0	0	0	0	0	0	0	0	0	0	0	Basidiomycota	Ustilaginomycotina	Malasseziomycetes	Malasseziales
OtMZ2042	0	0	0	0	1	0	0	0	0	0	0	0	0	3	0	0	0	0	0	0	0	0	0	0	0	0	0	0	0	0	0	0	0	0	0	0	0	0	0	0	Ascomycota	Pezizomycotina	Dothideomycetes	Pleosporales
OtMZ2043	0	0	0	0	1	0	0	0	0	0	0	0	0	0	0	0	1	0	0	0	0	0	0	1	0	0	0	0	0	0	0	0	0	0	1	0	0	0	0	0	Ascomycota	Taphrinomycotina	Taphrinomycetes	Taphrinales
OtMZ2044	0	0	0	0	1	0	0	0	0	0	0	0	0	2	0	0	0	0	0	0	0	0	0	0	0	0	0	0	0	0	0	0	0	0	0	0	0	1	0	0	Ascomycota	Pezizomycotina	Dothideomycetes	Pleosporales
OtMZ2045	0	0	0	0	1	0	0	0	0	0	0	0	0	3	0	0	0	0	0	0	0	0	0	0	0	0	0	0	0	0	0	0	0	0	0	0	0	0	0	0	Ascomycota	Pezizomycotina	Dothideomycetes	Pleosporales
OtMZ2046	0	0	0	0	2	0	0	0	0	0	0	0	0	1	0	0	0	0	0	0	0	0	0	0	0	0	0	0	0	0	0	0	0	0	0	0	0	0	0	0	Basidiomycota	Agaricomycotina	Agaricomycetes	Agaricales
OtMZ2047	0	0	0	0	1	0	0	0	0	0	0	0	0	3	0	0	0	0	0	0	0	0	0	0	0	0	0	0	0	0	0	0	0	0	0	0	0	0	0	0	Ascomycota	Pezizomycotina	Dothideomycetes	Pleosporales
OtMZ2048	0	0	0	0	0	1	0	0	0	0	0	0	2	0	0	0	0	0	0	0	0	0	0	0	0	0	0	0	0	0	0	0	0	0	0	0	0	0	0	0	Ascomycota	Pezizomycotina	Eurotiomycetes	Chaetothyriales
OtMZ2049	0	0	0	0	0	2	0	0	0	0	0	0	1	0	0	0	0	0	0	0	0	0	0	0	0	0	0	0	0	0	0	0	0	0	0	0	0	0	0	0	Basidiomycota	Pucciniomycotina	Agaricostilbomycetes	Agaricostilbales
OtMZ2050	0	0	0	0	0	1	0	0	0	0	0	0	0	0	0	1	2	0	0	0	0	0	0	0	0	0	0	0	0	0	0	0	0	0	0	0	0	0	0	0	Ascomycota	Pezizomycotina	Dothideomycetes	Capnodiales
OtMZ2051	0	0	0	0	0	1	0	1	0	0	0	0	0	1	0	0	0	0	0	0	0	0	0	0	0	0	0	0	0	0	0	0	0	0	1	0	0	0	0	0	Ascomycota	Pezizomycotina	NA	NA
OtMZ2052	0	0	0	0	0	2	0	1	0	0	0	0	0	0	0	0	0	0	0	0	0	0	0	0	0	0	0	0	0	0	0	0	0	0	0	0	0	0	0	0	Cryptomycota	Cryptomycota_Clade_02	NA	NA
OtMZ2053	0	0	0	0	0	1	2	0	0	0	0	0	0	0	0	1	0	0	0	0	0	0	0	0	0	0	0	0	0	0	0	0	0	0	0	0	0	0	0	0	Basidiomycota	Ustilaginomycotina	Exobasidiomycetes	Microstromatales
OtMZ2054	0	0	0	0	0	2	0	0	0	0	0	0	0	0	1	0	0	0	0	0	0	0	0	0	0	0	0	0	0	0	0	0	0	0	0	0	0	0	1	0	Basidiomycota	Agaricomycotina	Tremellomycetes	Tremellales
OtMZ2055	0	0	0	0	0	1	0	0	0	0	0	0	0	2	0	0	0	0	0	0	0	0	0	0	0	0	0	0	0	0	0	0	0	0	0	0	0	0	0	0	Ascomycota	Pezizomycotina	Dothideomycetes	Pleosporales
OtMZ2056	0	0	0	1	0	2	1	0	0	0	0	0	0	0	0	0	0	0	0	0	0	0	0	0	0	0	0	0	0	0	0	0	0	0	0	0	0	0	0	0	Ascomycota	Pezizomycotina	NA	NA
OtMZ2057	0	0	0	0	0	2	0	0	0	0	0	0	0	0	0	0	0	0	0	0	0	0	0	0	0	0	0	0	0	0	0	0	0	0	0	0	0	0	1	0	Basidiomycota	Agaricomycotina	Tremellomycetes	Tremellales
OtMZ2058	0	0	0	0	0	3	0	0	0	0	0	0	0	0	0	0	0	1	0	0	0	0	0	0	0	0	0	0	0	0	0	0	0	0	0	0	0	0	0	0	Ascomycota	Pezizomycotina	NA	NA
OtMZ2059	0	0	0	0	0	3	0	0	0	0	1	0	0	0	0	0	0	0	0	0	0	0	0	0	0	0	0	0	0	0	0	0	0	0	0	0	0	0	0	0	Basidiomycota	Agaricomycotina	Agaricomycetes	Russulales
OtMZ2060	0	0	0	0	0	1	0	0	0	0	0	0	0	0	0	0	0	0	0	0	1	0	0	0	0	0	0	0	0	0	0	0	0	0	0	0	0	0	2	0	Ascomycota	Taphrinomycotina	Taphrinomycetes	Taphrinales
OtMZ2061	0	0	0	0	0	3	0	1	0	0	0	0	0	0	0	0	0	0	0	0	0	0	0	0	0	0	0	0	0	0	0	0	0	0	0	0	0	0	0	0	Ascomycota	Pezizomycotina	Dothideomycetes	Pleosporales
OtMZ2062	0	0	0	0	0	1	0	0	0	0	0	0	0	0	0	0	0	1	0	0	0	0	0	0	0	0	0	0	0	0	0	0	0	0	0	1	0	0	1	0	Ascomycota	Taphrinomycotina	Taphrinomycetes	Taphrinales
OtMZ2063	0	0	0	0	0	2	0	0	0	0	0	0	0	0	0	0	0	0	0	0	0	0	0	0	0	0	0	0	0	0	0	0	0	0	0	1	0	0	0	0	Ascomycota	Pezizomycotina	Dothideomycetes	Capnodiales
OtMZ2064	0	0	0	0	0	1	0	0	0	0	0	0	0	0	0	0	0	0	0	0	0	0	0	0	0	0	0	0	0	0	0	0	0	0	0	2	0	0	0	0	Ascomycota	Pezizomycotina	Dothideomycetes	Pleosporales
OtMZ2065	0	0	0	0	0	1	0	0	0	0	0	0	0	0	0	0	0	0	0	0	0	0	0	0	0	0	0	0	0	0	0	3	0	0	0	0	0	0	0	0	Ascomycota	Pezizomycotina	Dothideomycetes	Capnodiales
OtMZ2066	0	0	0	0	0	1	0	2	0	0	0	1	0	0	0	0	0	0	0	0	0	0	0	0	0	0	0	0	0	0	0	0	0	0	0	0	0	0	0	0	Ascomycota	Pezizomycotina	Dothideomycetes	Pleosporales
OtMZ2067	0	0	0	0	0	2	0	1	0	0	0	0	0	0	0	0	0	0	0	0	0	0	0	0	0	0	0	0	0	0	0	0	0	0	0	0	0	0	0	0	Basidiomycota	Agaricomycotina	Tremellomycetes	Tremellales
OtMZ2068	0	0	0	0	0	1	0	2	0	0	0	0	0	0	0	0	0	0	0	0	0	0	0	0	0	0	0	0	0	0	0	0	0	0	0	0	0	0	0	0	Ascomycota	Pezizomycotina	Leotiomycetes	Leotiomycetes_Clade_08
OtMZ2069	0	0	0	0	0	1	0	0	0	0	0	0	0	2	0	0	0	0	0	0	0	0	0	0	0	0	0	0	0	0	0	0	0	0	0	0	0	0	0	0	Ascomycota	Pezizomycotina	Dothideomycetes	Pleosporales
OtMZ2070	0	0	0	0	0	1	1	0	0	0	0	0	1	0	0	0	0	0	0	1	0	0	0	0	0	0	0	0	0	0	0	0	0	0	0	0	0	0	0	0	Basidiomycota	Ustilaginomycotina	Exobasidiomycetes	Microstromatales
OtMZ2071	0	0	0	0	0	0	1	0	0	0	0	0	2	0	0	0	0	0	1	0	0	0	0	0	0	0	0	0	0	0	0	0	0	0	0	0	0	0	0	0	Ascomycota	Pezizomycotina	Eurotiomycetes	Chaetothyriales
OtMZ2072	0	0	0	0	0	0	3	0	0	0	0	0	0	0	0	0	0	1	0	0	0	0	0	0	0	0	0	0	0	0	0	0	0	0	0	0	0	0	0	0	Mucoromycota	Mucoromycotina	Mucoromycotina_Incertae_Sedis	Mucorales
OtMZ2073	0	0	0	0	0	0	1	0	0	0	0	0	0	0	0	0	0	1	2	0	0	0	0	0	0	0	0	0	0	0	0	0	0	0	0	0	0	0	0	0	Chytridiomycota	Chytridiomycota_Incertae Sedis	Chytridiomycetes	NA
OtMZ2074	0	0	0	0	0	0	1	0	0	0	0	0	0	0	0	0	0	1	2	0	0	0	0	0	0	0	0	0	0	0	0	0	0	0	0	0	0	0	0	0	Chytridiomycota	Chytridiomycota_Incertae Sedis	Chytridiomycetes	Rhizophydiales
OtMZ2075	0	0	0	0	0	0	3	0	0	0	0	0	0	0	0	0	0	0	1	0	0	0	0	0	0	0	0	0	0	0	0	0	0	0	0	0	0	0	0	0	Chytridiomycota	Chytridiomycota_Incertae Sedis	Chytridiomycetes	NA
OtMZ2076	0	0	0	0	0	0	1	0	0	0	0	0	0	0	0	0	0	0	0	0	0	2	0	0	0	0	0	0	0	0	0	0	0	0	0	0	0	0	0	0	Ascomycota	Pezizomycotina	Leotiomycetes	NA
OtMZ2077	0	0	0	0	0	0	3	0	0	0	0	0	1	0	0	0	0	0	0	0	0	0	0	0	0	0	0	0	0	0	0	0	0	0	0	0	0	0	0	0	Mucoromycota	Glomeromycotina	Glomeromycetes	Glomeromycetes_Clade_01
OtMZ2078	0	0	0	0	0	0	2	0	0	0	0	0	0	0	0	0	0	0	1	0	0	0	0	0	0	0	0	0	0	0	0	0	0	0	0	0	0	0	0	0	Mucoromycota	Mucoromycotina	Mucoromycotina_Clade_02	NA
OtMZ2079	0	0	0	0	0	0	2	0	0	0	0	0	0	0	0	0	0	0	1	0	0	0	0	0	0	0	0	0	0	0	0	0	0	0	0	0	0	0	0	0	Cryptomycota	Cryptomycota_Clade_01	NA	NA
OtMZ2080	0	0	0	1	0	0	2	0	0	0	0	1	0	0	0	0	0	0	0	0	0	0	0	0	0	0	0	0	0	0	0	0	0	0	0	0	0	0	0	0	Chytridiomycota	Chytridiomycota_Incertae Sedis	Chytridiomycetes	Rhizophydiales
OtMZ2081	0	0	0	0	0	0	2	0	0	0	0	0	0	0	0	0	0	0	2	0	0	0	0	0	0	0	0	0	0	0	0	0	0	0	0	0	0	0	0	0	Chytridiomycota	Chytridiomycota_Incertae Sedis	Chytridiomycetes	NA
OtMZ2082	0	0	0	0	0	0	1	0	0	0	0	0	0	0	0	0	0	0	0	0	0	0	0	1	0	0	0	0	2	0	0	0	0	0	0	0	0	0	0	0	Chytridiomycota	Chytridiomycota_Incertae Sedis	Chytridiomycetes	NA
OtMZ2083	0	0	0	0	0	0	2	0	0	0	0	0	0	0	0	0	0	1	1	0	0	0	0	0	0	0	0	0	0	0	0	0	0	0	0	0	0	0	0	0	Chytridiomycota	Chytridiomycota_Incertae Sedis	Chytridiomycetes	NA
OtMZ2084	0	0	0	0	0	0	1	0	0	0	0	0	0	0	0	0	0	0	0	0	0	2	0	0	0	0	0	0	0	0	0	0	0	0	0	0	0	0	0	0	Ascomycota	Pezizomycotina	NA	NA
OtMZ2085	0	0	0	0	1	0	2	0	0	0	0	0	1	0	0	0	0	0	0	0	0	0	0	0	0	0	0	0	0	0	0	0	0	0	0	0	0	0	0	0	Basidiomycota	Ustilaginomycotina	Exobasidiomycetes	Microstromatales
OtMZ2086	0	0	0	0	0	0	1	0	0	0	0	0	0	0	0	0	0	0	0	0	0	0	0	0	0	0	0	0	0	0	0	0	0	0	2	0	0	0	0	0	Basidiomycota	Ustilaginomycotina	Malasseziomycetes	Malasseziales
OtMZ2087	0	0	0	0	0	0	1	1	0	0	0	1	0	0	0	0	1	0	0	0	0	0	0	0	0	0	0	0	0	0	0	0	0	0	0	0	0	0	0	0	Mucoromycota	Glomeromycotina	Glomeromycetes	Glomeromycetes_Clade_01
OtMZ2088	0	0	0	0	0	0	1	0	0	0	0	0	0	2	0	0	0	0	1	0	0	0	0	0	0	0	0	0	0	0	0	0	0	0	0	0	0	0	0	0	Ascomycota	Pezizomycotina	Dothideomycetes	Capnodiales
OtMZ2089	0	0	0	0	0	0	1	1	0	0	0	0	1	1	0	0	0	0	0	0	0	0	0	0	0	0	0	0	0	0	0	0	0	0	0	0	0	0	0	0	Ascomycota	Pezizomycotina	Dothideomycetes	Pleosporales
OtMZ2090	0	0	0	0	0	0	1	0	0	0	0	0	0	1	0	0	2	0	0	0	0	0	0	0	0	0	0	0	0	0	0	0	0	0	0	0	0	0	0	0	Basidiomycota	Agaricomycotina	Tremellomycetes	Tremellales
OtMZ2091	0	0	0	0	0	0	1	0	0	0	0	0	0	0	0	0	0	0	0	0	0	0	0	0	0	0	0	0	0	0	0	0	0	0	0	0	0	2	0	0	Ascomycota	Pezizomycotina	NA	NA
OtMZ2092	0	0	0	0	0	0	1	0	2	0	0	0	0	0	0	0	0	0	0	0	0	1	0	0	0	0	0	0	0	0	0	0	0	0	0	0	0	0	0	0	Basidiomycota	Ustilaginomycotina	Malasseziomycetes	Malasseziales
OtMZ2093	0	0	0	0	0	0	1	0	0	1	0	0	0	2	0	0	0	0	0	0	0	0	0	0	0	0	0	0	0	0	0	0	0	0	0	0	0	0	0	0	Cryptomycota	Cryptomycota_Clade_01	NA	NA
OtMZ2094	0	0	0	0	0	0	1	1	0	0	0	0	0	0	0	0	0	0	0	2	0	0	0	0	0	0	0	0	0	0	0	0	0	0	0	0	0	0	0	0	Basidiomycota	Pucciniomycotina	NA	NA
OtMZ2095	0	0	0	0	0	0	2	0	0	0	0	0	0	0	0	0	0	0	0	0	0	0	0	0	1	0	0	0	0	0	0	0	0	0	0	0	0	0	0	0	Ascomycota	Pezizomycotina	Eurotiomycetes	Chaetothyriales
OtMZ2096	0	0	0	0	0	0	1	0	0	0	0	0	0	1	0	0	0	0	0	0	0	0	0	2	0	0	0	0	0	0	0	0	0	0	0	0	0	0	0	0	Ascomycota	Pezizomycotina	Leotiomycetes	NA
OtMZ2097	0	0	0	0	0	0	2	0	0	0	0	0	0	2	0	0	0	0	0	0	0	0	0	0	0	0	0	0	0	0	0	0	0	0	0	0	0	0	0	0	Ascomycota	Pezizomycotina	Leotiomycetes	Leotiomycetes_Clade_10
OtMZ2098	0	0	0	0	0	0	0	1	0	0	0	0	0	2	0	1	0	0	0	0	0	0	0	0	0	0	0	0	0	0	0	0	0	0	0	0	0	0	0	0	Ascomycota	Pezizomycotina	Eurotiomycetes	Eurotiales
OtMZ2099	0	0	0	0	0	0	0	2	0	0	0	0	0	0	0	0	1	0	0	0	0	0	0	0	0	0	0	0	0	0	0	0	1	0	0	0	0	0	0	0	Basidiomycota	Ustilaginomycotina	Malasseziomycetes	Malasseziales
OtMZ2100	0	0	0	0	0	0	0	2	0	0	0	0	0	0	0	0	1	0	0	0	0	0	0	0	0	0	0	0	0	0	0	1	0	0	0	0	0	0	0	0	Basidiomycota	Pucciniomycotina	Cystobasidiomycetes	Cystobasidiomycetes_Clade_02
OtMZ2101	0	0	0	0	0	0	0	1	0	0	0	0	0	1	0	0	2	0	0	0	0	0	0	0	0	0	0	0	0	0	0	0	0	0	0	0	0	0	0	0	Ascomycota	Pezizomycotina	Eurotiomycetes	Eurotiomycetes_Clade_01
OtMZ2102	0	0	0	0	0	0	0	1	0	0	0	0	0	3	0	0	0	0	0	0	0	0	0	0	0	0	0	0	0	0	0	0	0	0	0	0	0	0	0	0	Ascomycota	Pezizomycotina	NA	NA
OtMZ2103	0	0	0	0	0	0	0	2	0	0	0	0	0	0	0	0	0	0	0	0	0	0	0	0	0	0	0	0	0	0	0	1	0	0	0	0	0	0	0	0	Ascomycota	Ascomycota_Clade_01	NA	NA
OtMZ2104	0	0	0	0	0	0	0	1	0	0	0	0	0	0	0	0	2	0	0	0	0	0	0	0	0	0	0	0	0	0	0	0	0	0	0	0	0	0	0	0	Basidiomycota	Agaricomycotina	Tremellomycetes	Tremellales
OtMZ2105	0	0	0	0	0	0	0	1	0	0	0	0	0	0	0	0	2	0	0	0	0	0	0	0	0	0	0	0	0	0	0	0	0	0	0	0	0	0	0	0	Basidiomycota	Agaricomycotina	Agaricomycetes	Agaricomycetes_Clade_03
OtMZ2106	0	0	0	0	0	0	0	1	0	0	0	0	1	2	0	0	0	0	0	0	0	0	0	0	0	0	0	0	0	0	0	0	0	0	0	0	0	0	0	0	Ascomycota	Pezizomycotina	Leotiomycetes	Leotiomycetes_Clade_07
OtMZ2107	0	0	0	0	0	0	0	1	0	0	0	0	0	0	0	0	0	0	0	0	0	0	0	0	0	0	0	0	0	0	0	0	0	0	0	0	0	3	0	0	Ascomycota	Ascomycota_Clade_01	NA	NA
OtMZ2108	0	0	0	0	0	0	0	1	0	0	0	0	2	0	0	0	0	1	0	0	0	0	0	0	0	0	0	0	0	0	0	0	0	0	0	0	0	0	0	0	Ascomycota	Pezizomycotina	NA	NA
OtMZ2109	0	0	0	0	0	0	0	2	0	0	0	0	0	1	0	0	0	0	0	0	0	0	0	0	0	0	0	0	0	0	0	0	0	0	0	0	0	0	0	0	Basidiomycota	Pucciniomycotina	Cystobasidiomycetes	NA
OtMZ2110	0	0	0	0	0	0	0	1	0	0	0	0	0	2	0	0	1	0	0	0	0	0	0	0	0	0	0	0	0	0	0	0	0	0	0	0	0	0	0	0	Ascomycota	Pezizomycotina	Dothideomycetes	Pleosporales
OtMZ2111	0	0	0	0	0	0	0	1	0	0	0	0	0	3	0	0	0	0	0	0	0	0	0	0	0	0	0	0	0	0	0	0	0	0	0	0	0	0	0	0	Ascomycota	Pezizomycotina	Dothideomycetes	Pleosporales
OtMZ2112	0	0	0	0	0	0	0	2	0	0	1	0	0	0	0	0	0	0	0	0	0	0	0	0	0	0	0	0	0	0	0	0	0	0	0	0	0	0	0	0	Ascomycota	Pezizomycotina	Leotiomycetes	NA
OtMZ2113	0	0	0	0	0	0	0	1	0	0	0	0	0	0	0	0	0	0	0	0	1	0	0	0	0	0	0	1	0	0	0	0	0	0	0	0	0	0	0	1	Ascomycota	Taphrinomycotina	Taphrinomycetes	Taphrinales
OtMZ2114	0	0	0	0	0	1	0	3	0	0	0	0	0	0	0	0	0	0	0	0	0	0	0	0	0	0	0	0	0	0	0	0	0	0	0	0	0	0	0	0	Ascomycota	Pezizomycotina	Leotiomycetes	NA
OtMZ2115	0	0	0	0	0	0	0	1	0	0	0	0	0	0	0	0	0	0	0	0	0	0	0	0	0	0	0	0	0	0	0	0	0	0	0	0	0	0	0	2	Basidiomycota	Ustilaginomycotina	Ustilaginomycetes	Ustilaginales
OtMZ2116	0	0	0	0	0	0	0	1	0	0	0	0	0	0	0	0	0	0	0	0	0	0	0	0	0	0	0	0	0	0	0	2	0	0	0	0	0	0	0	0	Ascomycota	Pezizomycotina	Dothideomycetes	Capnodiales
OtMZ2117	0	0	0	0	0	0	0	2	0	0	0	0	0	0	0	0	0	1	0	0	0	0	0	0	0	0	0	0	0	0	0	0	0	0	0	0	0	0	0	0	Ascomycota	Pezizomycotina	NA	NA
OtMZ2118	0	0	0	0	0	0	0	1	0	0	0	0	0	2	0	0	0	0	1	0	0	0	0	0	0	0	0	0	0	0	0	0	0	0	0	0	0	0	0	0	Basidiomycota	Agaricomycotina	Tremellomycetes	Cystofilobasidiales
OtMZ2119	0	0	0	0	0	0	0	1	0	0	0	0	2	0	0	0	0	0	1	0	0	0	0	0	0	0	0	0	0	0	0	0	0	0	0	0	0	0	0	0	Ascomycota	Pezizomycotina	NA	NA
OtMZ2120	0	0	0	0	0	0	0	1	0	0	0	0	0	0	0	0	0	0	0	0	0	0	0	0	0	0	0	0	0	0	0	2	0	0	0	0	0	0	0	0	Ascomycota	Pezizomycotina	Dothideomycetes	Pleosporales
OtMZ2121	0	0	0	0	0	0	0	2	0	0	0	0	1	0	0	0	0	0	0	0	0	0	0	0	0	0	0	0	0	0	0	0	0	0	0	0	0	0	0	0	Basidiomycota	Ustilaginomycotina	Malasseziomycetes	Malasseziales
OtMZ2122	0	0	0	0	0	0	0	3	0	0	0	0	0	0	1	0	0	0	0	0	0	0	0	0	0	0	0	0	0	0	0	0	0	0	0	0	0	0	0	0	Ascomycota	Pezizomycotina	Dothideomycetes	Pleosporales
OtMZ2123	0	0	0	0	0	0	0	0	1	0	0	0	0	1	2	0	0	0	0	0	0	0	0	0	0	0	0	0	0	0	0	0	0	0	0	0	0	0	0	0	Ascomycota	Pezizomycotina	Dothideomycetes	Pleosporales
OtMZ2124	0	0	0	0	0	0	0	0	1	0	0	0	0	0	0	0	0	0	0	2	0	0	0	0	0	0	0	0	0	0	0	0	0	0	0	0	0	0	0	0	Basidiomycota	Agaricomycotina	Tremellomycetes	Cystofilobasidiales
OtMZ2125	0	0	0	0	0	0	0	0	3	0	0	0	0	0	0	0	0	0	0	0	0	0	0	0	0	0	0	0	0	1	0	0	0	0	0	0	0	0	0	0	Basidiomycota	Ustilaginomycotina	Malasseziomycetes	Malasseziales
OtMZ2126	0	0	0	0	0	0	0	0	0	0	1	0	0	0	0	0	0	0	0	0	0	0	0	0	0	0	0	0	0	0	0	0	0	0	0	0	0	0	0	3	Ascomycota	Pezizomycotina	Eurotiomycetes	Chaetothyriales
OtMZ2127	0	0	0	0	0	1	0	0	0	0	1	0	0	1	0	0	1	0	0	0	0	0	0	0	0	0	0	0	0	0	0	0	0	0	0	0	0	0	0	0	Basidiomycota	Agaricomycotina	Agaricomycetes	Agaricales
OtMZ2128	0	0	0	0	0	0	0	0	0	0	3	0	0	1	0	0	0	0	0	0	0	0	0	0	0	0	0	0	0	0	0	0	0	0	0	0	0	0	0	0	Basidiomycota	Agaricomycotina	Agaricomycetes	Amylocorticiales
OtMZ2129	0	0	0	0	0	0	0	0	0	0	1	0	0	2	0	0	0	0	0	0	0	0	0	0	0	0	0	0	0	0	0	0	0	0	0	0	0	0	0	0	Ascomycota	Pezizomycotina	Eurotiomycetes	Chaetothyriales
OtMZ2130	0	0	0	0	0	0	0	0	0	0	1	0	0	0	0	0	0	0	0	0	0	0	0	0	0	0	0	2	0	0	0	0	0	0	0	0	1	0	0	0	Ascomycota	Pezizomycotina	Eurotiomycetes	Chaetothyriales
OtMZ2131	0	0	0	0	0	0	0	0	0	0	1	0	0	2	0	0	0	0	0	0	0	0	0	0	0	0	0	0	0	0	0	0	0	0	0	0	0	0	0	0	Ascomycota	Pezizomycotina	Dothideomycetes	Pleosporales
OtMZ2132	0	0	0	0	0	0	0	0	0	0	1	0	1	0	0	0	0	2	0	0	0	0	0	0	0	0	0	0	0	0	0	0	0	0	0	0	0	0	0	0	Cryptomycota	Cryptomycota_Clade_01	NA	NA
OtMZ2133	0	0	0	0	0	0	0	0	0	0	0	1	0	2	0	0	0	0	0	0	0	0	0	0	0	0	0	0	0	0	0	0	0	0	0	0	0	0	0	0	Cryptomycota	Cryptomycota_Clade_01	NA	NA
OtMZ2134	0	0	0	0	0	0	0	0	0	0	0	2	0	2	0	0	0	0	0	0	0	0	0	0	0	0	0	0	0	0	0	0	0	0	0	0	0	0	0	0	Ascomycota	Pezizomycotina	NA	NA
OtMZ2135	0	0	0	0	0	0	0	1	0	0	0	1	1	1	0	0	0	0	0	0	0	0	0	0	0	0	0	0	0	0	0	0	0	0	0	0	0	0	0	0	Ascomycota	Pezizomycotina	Leotiomycetes	Leotiomycetes_Clade_08
OtMZ2136	0	0	0	0	0	0	0	0	0	0	0	1	0	0	0	2	0	0	0	0	0	0	0	0	0	0	0	0	0	0	0	0	0	0	0	0	0	0	0	0	Basidiomycota	Agaricomycotina	Agaricomycetes	Agaricales
OtMZ2137	0	0	0	0	0	0	0	0	0	0	0	1	0	0	0	0	0	0	0	0	0	0	0	0	0	0	0	0	0	0	0	0	0	0	0	0	0	0	0	2	Ascomycota	Pezizomycotina	NA	NA
OtMZ2138	0	0	0	0	0	0	0	0	0	0	0	0	1	0	0	0	0	0	0	0	0	0	0	0	0	0	0	0	0	0	0	0	2	0	0	0	0	0	1	0	Ascomycota	Taphrinomycotina	Taphrinomycetes	Taphrinales
OtMZ2139	0	0	0	0	0	0	0	0	0	0	0	0	2	1	1	0	0	0	0	0	0	0	0	0	0	0	0	0	0	0	0	0	0	0	0	0	0	0	0	0	Ascomycota	Pezizomycotina	Dothideomycetes	Pleosporales
OtMZ2140	0	0	0	0	0	0	0	0	0	0	0	0	2	2	0	0	0	0	0	0	0	0	0	0	0	0	0	0	0	0	0	0	0	0	0	0	0	0	0	0	Ascomycota	Pezizomycotina	Dothideomycetes	Botryosphaeriales
OtMZ2141	0	0	0	0	0	0	0	0	0	0	0	0	1	2	0	0	0	0	0	0	0	0	0	0	0	0	0	0	0	0	0	0	0	0	0	0	0	0	0	0	Ascomycota	Pezizomycotina	Dothideomycetes	Pleosporales
OtMZ2142	0	0	0	0	0	0	0	0	0	0	0	0	3	0	0	0	1	0	0	0	0	0	0	0	0	0	0	0	0	0	0	0	0	0	0	0	0	0	0	0	Ascomycota	Pezizomycotina	Dothideomycetes	Capnodiales
OtMZ2143	0	0	0	0	0	0	0	0	0	0	0	0	1	0	0	0	2	0	0	0	0	0	0	0	0	0	0	0	0	0	0	0	0	0	0	0	0	0	0	0	Ascomycota	Saccharomycotina	Saccharomycetes	Saccharomycetales
OtMZ2144	0	0	0	0	0	0	0	0	0	0	0	0	1	3	0	0	0	0	0	0	0	0	0	0	0	0	0	0	0	0	0	0	0	0	0	0	0	0	0	0	Ascomycota	Pezizomycotina	Dothideomycetes	Pleosporales
OtMZ2145	0	0	0	0	0	0	0	0	0	0	0	0	2	0	0	0	0	0	0	0	0	0	0	0	1	0	0	0	0	0	0	0	0	0	0	0	0	0	0	0	Ascomycota	Pezizomycotina	Eurotiomycetes	Chaetothyriales
OtMZ2146	0	0	0	0	0	0	0	0	0	0	0	0	1	2	0	0	0	0	0	0	0	0	0	0	0	0	0	0	0	0	0	0	0	0	0	0	0	0	0	0	Ascomycota	Pezizomycotina	Dothideomycetes	Botryosphaeriales
OtMZ2147	0	0	0	0	0	0	0	0	0	0	0	0	2	0	0	0	0	0	0	0	0	0	0	0	0	0	0	0	0	0	0	1	0	0	0	0	0	0	0	0	Ascomycota	Pezizomycotina	Pezizomycetes	Pezizales
OtMZ2148	0	0	0	0	0	0	0	0	0	0	0	0	1	2	0	0	0	0	0	0	0	0	0	0	0	0	0	0	0	0	0	0	0	0	0	0	0	0	0	0	Basidiomycota	Pucciniomycotina	Cystobasidiomycetes	Cystobasidiomycetes_Clade_01
OtMZ2149	0	0	0	0	0	0	0	0	0	0	0	0	1	0	0	0	2	1	0	0	0	0	0	0	0	0	0	0	0	0	0	0	0	0	0	0	0	0	0	0	Basidiomycota	Pucciniomycotina	Agaricostilbomycetes	Agaricostilbales
OtMZ2150	0	0	0	0	0	0	0	0	0	0	0	0	2	0	0	0	0	1	0	0	0	0	0	0	0	0	0	0	0	0	0	0	0	0	0	0	0	0	0	0	Ascomycota	Pezizomycotina	Eurotiomycetes	Chaetothyriales
OtMZ2151	0	0	0	0	0	0	0	0	0	0	0	0	2	0	0	0	0	0	0	0	0	0	0	0	0	0	0	0	0	0	0	0	0	0	0	0	0	0	0	1	Ascomycota	Pezizomycotina	Eurotiomycetes	Chaetothyriales
OtMZ2152	0	0	0	0	0	0	0	0	0	0	0	0	2	1	0	0	0	0	0	0	0	0	0	0	0	0	0	0	0	0	0	0	0	0	0	0	0	0	0	0	Ascomycota	Pezizomycotina	Dothideomycetes	Pleosporales
OtMZ2153	0	0	0	0	0	0	0	0	0	0	0	0	1	2	0	0	0	0	0	0	0	0	0	0	0	0	0	0	0	0	0	0	0	0	0	0	0	0	0	0	Ascomycota	Pezizomycotina	Dothideomycetes	Pleosporales
OtMZ2154	0	0	0	0	0	0	0	0	0	0	0	0	1	1	1	0	0	0	0	0	0	0	0	0	0	0	0	0	0	0	0	0	0	0	0	0	0	0	0	0	Mucoromycota	Glomeromycotina	Glomeromycetes	Glomeromycetes_Clade_01
OtMZ2155	0	0	0	1	0	0	0	0	0	0	0	0	2	0	0	0	0	0	0	0	0	0	0	0	0	0	0	0	0	0	0	0	0	0	0	0	0	0	0	0	Ascomycota	Pezizomycotina	Dothideomycetes	Pleosporales
OtMZ2156	0	0	0	0	0	0	0	0	0	0	1	0	3	0	0	0	0	0	0	0	0	0	0	0	0	0	0	0	0	0	0	0	0	0	0	0	0	0	0	0	Ascomycota	Pezizomycotina	Sordariomycetes	Microascales
OtMZ2157	0	0	0	0	0	0	0	0	0	0	0	0	2	0	0	1	0	0	1	0	0	0	0	0	0	0	0	0	0	0	0	0	0	0	0	0	0	0	0	0	Ascomycota	Pezizomycotina	Dothideomycetes	Pleosporales
OtMZ2158	0	0	0	0	0	0	0	0	0	0	0	0	1	0	0	0	0	0	0	0	0	0	0	0	0	0	0	0	0	0	0	2	0	0	0	0	0	0	0	0	Ascomycota	Saccharomycotina	Saccharomycetes	Saccharomycetales
OtMZ2159	0	0	0	0	0	0	0	0	0	0	0	0	3	1	0	0	0	0	0	0	0	0	0	0	0	0	0	0	0	0	0	0	0	0	0	0	0	0	0	0	Ascomycota	Pezizomycotina	Eurotiomycetes	NA
OtMZ2160	0	0	0	0	0	0	0	0	0	0	0	0	2	0	0	0	1	0	0	0	0	0	0	0	0	0	0	0	0	0	0	0	0	0	0	0	0	0	0	0	Mucoromycota	Glomeromycotina	Glomeromycetes	Glomeromycetes_Clade_01
OtMZ2161	0	0	0	0	0	0	0	0	0	0	0	0	2	0	0	0	0	0	0	0	0	0	0	0	0	0	0	0	0	0	0	0	0	0	0	0	0	0	1	0	Ascomycota	Pezizomycotina	Eurotiomycetes	Chaetothyriales
OtMZ2162	0	0	0	0	0	0	0	0	0	0	0	0	1	0	0	0	0	0	0	0	0	0	0	0	0	0	0	0	0	0	0	2	0	0	0	0	0	0	0	0	Ascomycota	Pezizomycotina	Eurotiomycetes	Chaetothyriales
OtMZ2163	0	0	0	0	0	0	0	0	0	0	0	0	2	1	0	0	0	0	0	0	0	0	0	0	0	0	0	0	0	0	0	0	0	0	0	0	0	0	0	0	Ascomycota	Pezizomycotina	Dothideomycetes	Capnodiales
OtMZ2164	0	0	0	0	0	0	0	0	0	0	0	0	1	1	0	0	0	0	0	0	0	0	0	0	1	0	1	0	0	0	0	0	1	0	0	0	0	0	0	0	Ascomycota	Pezizomycotina	Leotiomycetes	Leotiomycetes_Clade_05
OtMZ2165	0	0	0	0	0	0	0	0	0	0	0	0	1	2	0	0	0	0	0	0	0	0	0	0	0	0	0	0	0	0	0	0	0	0	0	0	0	0	0	0	Ascomycota	Pezizomycotina	Dothideomycetes	Capnodiales
OtMZ2166	0	0	0	0	0	0	0	0	0	0	0	0	1	2	0	0	0	0	0	0	0	0	0	0	0	0	0	0	0	0	0	0	0	0	0	0	0	0	0	0	Ascomycota	Pezizomycotina	Dothideomycetes	Capnodiales
OtMZ2167	0	0	0	0	0	0	0	0	0	0	0	0	1	2	0	0	0	0	0	0	0	0	0	0	0	0	0	0	0	0	0	0	0	0	0	0	0	0	1	0	Ascomycota	Pezizomycotina	Dothideomycetes	Pleosporales
OtMZ2168	0	0	0	0	0	0	0	0	0	0	0	0	1	0	0	0	0	0	0	0	0	0	0	0	0	0	0	0	0	0	0	2	0	0	0	0	0	0	0	0	Ascomycota	Pezizomycotina	Eurotiomycetes	Chaetothyriales
OtMZ2169	0	0	0	0	0	0	0	1	0	0	0	0	2	1	0	0	0	0	0	0	0	0	0	0	0	0	0	0	0	0	0	0	0	0	0	0	0	0	0	0	Basidiomycota	Agaricomycotina	Tremellomycetes	Cystofilobasidiales
OtMZ2170	0	0	0	0	0	0	0	0	0	0	0	0	2	0	0	0	0	0	0	0	0	1	0	0	0	0	0	0	0	0	0	0	0	0	0	0	0	0	0	0	Ascomycota	Pezizomycotina	Eurotiomycetes	Chaetothyriales
OtMZ2171	0	0	0	0	0	0	0	0	0	0	0	0	2	0	0	0	0	0	0	1	0	0	0	0	0	0	0	0	0	0	0	0	0	0	0	0	0	0	0	0	Basidiomycota	Agaricomycotina	Agaricomycetes	Agaricales
OtMZ2172	0	0	0	0	0	0	0	0	0	0	0	0	2	0	0	0	0	0	0	0	0	0	0	0	0	0	0	0	0	0	0	0	0	0	0	0	0	1	0	0	Ascomycota	Pezizomycotina	Eurotiomycetes	Chaetothyriales
OtMZ2173	0	0	0	0	0	0	0	0	0	0	0	0	2	1	0	0	0	0	0	0	0	0	0	0	0	0	0	0	0	0	0	0	0	0	0	0	0	0	0	1	Ascomycota	Pezizomycotina	Pezizomycetes	Pezizales
OtMZ2174	0	0	0	0	0	0	0	1	0	0	0	0	2	0	0	0	0	0	0	0	0	0	0	0	0	0	0	0	0	0	0	0	0	0	0	0	0	0	0	0	Ascomycota	Pezizomycotina	NA	NA
OtMZ2175	0	0	0	0	0	0	0	0	0	0	0	0	2	1	1	0	0	0	0	0	0	0	0	0	0	0	0	0	0	0	0	0	0	0	0	0	0	0	0	0	Basidiomycota	Pucciniomycotina	Agaricostilbomycetes	Agaricostilbales
OtMZ2176	0	0	0	0	0	0	0	0	0	0	0	0	1	0	0	0	0	0	0	0	0	0	0	0	0	0	0	0	0	0	0	0	0	0	0	0	0	2	0	0	Ascomycota	Pezizomycotina	NA	NA
OtMZ2177	0	0	0	0	0	0	0	0	0	0	0	0	2	1	0	0	0	0	0	0	0	0	0	0	0	0	0	0	0	0	0	0	0	0	0	0	0	0	0	0	Basidiomycota	Agaricomycotina	Agaricomycetes	Boletales
OtMZ2178	0	0	0	0	0	0	0	0	0	0	0	0	1	2	0	0	0	0	0	0	0	0	0	0	0	0	0	0	0	0	0	0	0	0	0	0	0	0	0	0	Basidiomycota	Agaricomycotina	Agaricomycetes	Agaricales
OtMZ2179	0	0	0	0	0	0	0	0	0	0	0	0	1	1	0	0	0	0	1	0	0	1	0	0	0	0	0	0	0	0	0	0	0	0	0	0	0	0	0	0	Ascomycota	Pezizomycotina	Dothideomycetes	Pleosporales
OtMZ2180	0	0	0	0	0	0	0	0	0	0	0	0	2	1	0	0	0	0	0	0	0	0	0	0	0	0	0	0	0	0	0	0	0	0	0	0	0	0	0	0	Basidiomycota	Agaricomycotina	Agaricomycetes	Agaricales
OtMZ2181	0	0	0	0	0	0	0	0	0	0	0	0	2	1	0	0	0	0	0	0	0	0	0	0	0	0	0	0	0	0	0	0	0	0	0	0	0	0	0	0	Cryptomycota	Cryptomycota_Clade_01	NA	NA
OtMZ2182	0	0	0	0	0	0	0	0	0	0	0	0	1	2	0	0	0	0	0	0	0	0	0	0	0	0	0	0	0	0	0	0	0	0	0	0	0	0	0	0	Ascomycota	Pezizomycotina	NA	NA
OtMZ2183	0	0	0	0	0	0	0	0	0	0	0	0	2	0	0	0	0	0	0	1	0	0	0	0	0	0	0	0	0	0	0	0	0	0	0	0	0	0	0	0	Ascomycota	Ascomycota_Clade_01	NA	NA
OtMZ2184	0	0	0	0	0	0	0	0	0	0	0	0	2	0	0	0	0	0	0	0	0	0	0	0	0	0	0	0	0	0	0	0	0	0	0	0	0	0	0	1	Ascomycota	Pezizomycotina	NA	NA
OtMZ2185	0	0	0	0	0	0	0	0	0	0	0	0	2	0	0	0	0	0	0	1	0	0	0	0	0	0	0	0	0	0	0	0	0	0	0	0	0	0	0	0	Ascomycota	Pezizomycotina	NA	NA
OtMZ2186	0	0	0	0	0	0	0	0	0	0	0	0	2	1	0	0	0	0	0	0	0	0	0	0	0	0	0	0	0	0	0	0	0	0	0	0	0	0	0	0	Ascomycota	Pezizomycotina	Dothideomycetes	Pleosporales
OtMZ2187	0	0	0	0	0	0	0	0	0	0	0	0	2	0	0	0	0	0	0	2	0	0	0	0	0	0	0	0	0	0	0	0	0	0	0	0	0	0	0	0	Ascomycota	Taphrinomycotina	Taphrinomycetes	Taphrinales
OtMZ2188	0	0	0	0	0	0	0	0	0	0	0	0	1	0	0	0	0	0	0	0	0	0	2	0	0	0	0	0	0	0	0	0	0	0	0	0	0	1	0	0	Ascomycota	Pezizomycotina	Eurotiomycetes	NA
OtMZ2189	0	0	0	0	0	0	0	0	0	0	0	0	1	0	0	0	0	0	0	0	0	0	0	0	0	0	0	0	0	0	0	2	0	0	0	0	0	0	0	0	Ascomycota	Pezizomycotina	Dothideomycetes	Pleosporales
OtMZ2190	0	0	0	0	0	0	0	0	0	0	0	0	1	3	0	0	0	0	0	0	0	0	0	0	0	0	0	0	0	0	0	0	0	0	0	0	0	0	0	0	Ascomycota	Pezizomycotina	Dothideomycetes	Pleosporales
OtMZ2191	0	0	0	0	0	0	0	0	0	0	0	0	1	0	0	0	0	0	0	2	0	0	0	0	0	0	0	0	0	0	0	0	0	0	0	0	0	0	0	0	Ascomycota	Pezizomycotina	NA	NA
OtMZ2192	0	0	0	0	0	0	0	0	0	0	0	0	1	0	0	0	0	0	0	0	0	0	0	0	0	0	0	0	0	0	0	0	0	0	0	0	0	2	0	0	Ascomycota	Pezizomycotina	NA	NA
OtMZ2193	0	0	0	0	0	0	0	0	0	0	0	0	2	0	0	0	0	0	0	0	0	0	0	0	0	0	0	0	0	0	0	2	0	0	0	0	0	0	0	0	Ascomycota	Pezizomycotina	Eurotiomycetes	Chaetothyriales
OtMZ2194	0	0	0	0	0	0	0	0	0	0	0	0	2	0	0	0	0	0	0	0	0	0	1	0	0	0	0	0	0	0	0	0	0	0	0	0	0	0	0	0	Ascomycota	Pezizomycotina	Dothideomycetes	Pleosporales
OtMZ2195	0	0	0	0	0	0	0	0	0	0	0	0	1	2	0	0	0	0	0	0	0	0	0	0	0	0	0	0	0	0	0	0	0	0	0	0	0	0	0	0	Ascomycota	Pezizomycotina	NA	NA
OtMZ2196	0	0	0	0	0	0	0	0	0	0	0	0	1	2	0	0	0	0	0	0	0	0	0	0	0	0	0	0	0	0	0	0	0	0	0	0	0	0	0	0	Basidiomycota	Agaricomycotina	Agaricomycetes	Russulales
OtMZ2197	0	0	0	0	0	0	0	0	0	0	0	0	1	2	0	0	0	0	0	0	0	0	0	0	0	0	0	0	0	0	0	0	1	0	0	0	0	0	0	0	Ascomycota	Pezizomycotina	NA	NA
OtMZ2198	0	0	0	0	0	0	0	0	0	0	0	0	2	1	0	0	0	0	0	0	0	0	0	0	0	0	0	0	0	0	0	0	0	0	0	0	0	0	0	0	Ascomycota	Pezizomycotina	NA	NA
OtMZ2199	0	0	0	0	0	0	0	0	0	0	0	0	0	1	0	0	0	0	0	0	0	0	0	0	0	0	0	0	0	0	0	1	1	0	0	0	0	1	0	0	Ascomycota	Pezizomycotina	NA	NA
OtMZ2200	0	0	0	0	0	0	0	0	0	0	0	0	0	1	0	0	0	0	0	0	0	0	0	0	0	0	0	0	0	0	0	0	0	0	0	0	0	3	0	0	Ascomycota	Pezizomycotina	Dothideomycetes	Pleosporales
OtMZ2201	0	0	0	0	0	0	0	0	0	0	0	0	0	2	0	0	1	0	0	0	0	0	0	0	0	0	0	0	0	0	0	0	0	0	0	0	0	0	0	0	Basidiomycota	Agaricomycotina	Agaricomycetes	Agaricomycetes_Clade_02
OtMZ2202	0	0	0	0	0	0	0	0	0	0	0	0	0	2	0	0	0	0	0	0	0	0	0	0	0	0	0	0	0	0	0	0	1	0	0	0	0	0	0	0	Ascomycota	Pezizomycotina	NA	NA
OtMZ2203	0	0	0	0	0	0	0	0	0	0	0	0	1	1	0	1	0	0	0	0	0	0	0	0	0	0	0	0	0	0	0	0	0	0	0	0	0	0	1	0	Basidiomycota	Agaricomycotina	Tremellomycetes	NA
OtMZ2204	0	0	0	0	0	0	0	0	0	0	0	0	0	3	0	1	0	0	0	0	0	0	0	0	0	0	0	0	0	0	0	0	0	0	0	0	0	0	0	0	Basidiomycota	Agaricomycotina	Agaricomycetes	Agaricomycetes_Clade_04
OtMZ2205	0	0	0	0	0	0	0	0	0	0	0	0	0	1	0	1	1	0	0	0	0	0	0	0	0	0	0	0	0	0	0	0	1	0	0	0	0	0	0	0	Ascomycota	Pezizomycotina	Dothideomycetes	Capnodiales
OtMZ2206	0	0	0	0	0	0	0	0	0	0	0	0	0	1	0	2	0	0	0	0	1	0	0	0	0	0	0	0	0	0	0	0	0	0	0	0	0	0	0	0	Ascomycota	Pezizomycotina	Dothideomycetes	Pleosporales
OtMZ2207	0	0	0	0	0	0	0	0	0	0	0	0	0	3	0	0	0	1	0	0	0	0	0	0	0	0	0	0	0	0	0	0	0	0	0	0	0	0	0	0	Ascomycota	Pezizomycotina	NA	NA
OtMZ2208	0	0	0	0	0	0	0	0	0	0	0	0	0	2	0	0	0	0	1	0	0	0	0	0	0	0	0	0	0	0	0	0	0	0	0	0	0	0	0	0	Basidiomycota	Agaricomycotina	Agaricomycetes	Boletales
OtMZ2209	0	0	0	0	0	0	0	0	0	0	0	0	0	2	0	0	0	0	0	0	0	0	0	1	0	0	0	0	0	0	0	0	0	0	0	0	0	0	0	0	Basidiomycota	Agaricomycotina	Agaricomycetes	Agaricales
OtMZ2210	0	0	0	0	0	0	0	0	0	0	0	0	0	3	0	0	1	0	0	0	0	0	0	0	0	0	0	0	0	0	0	0	0	0	0	0	0	0	0	0	Basidiomycota	Agaricomycotina	Agaricomycetes	Agaricales
OtMZ2211	0	0	0	0	0	0	0	0	0	0	0	0	0	1	0	0	0	0	0	0	0	0	0	0	0	0	0	0	0	0	0	0	2	0	0	0	0	0	0	0	Ascomycota	Pezizomycotina	Leotiomycetes	Leotiomycetes_Clade_03
OtMZ2212	0	0	0	0	0	0	0	0	0	0	0	0	1	2	0	0	0	0	0	0	0	0	0	0	0	0	0	0	0	0	0	0	0	0	0	0	0	0	0	0	Ascomycota	Pezizomycotina	Dothideomycetes	Capnodiales
OtMZ2213	0	0	0	0	0	0	0	0	0	0	1	0	0	2	0	0	0	0	0	0	0	0	0	0	0	0	0	0	0	0	0	0	0	0	0	0	0	0	0	0	Basidiomycota	Agaricomycotina	Agaricomycetes	Agaricales
OtMZ2214	0	0	0	0	0	0	0	0	0	0	0	0	0	2	0	0	0	0	0	0	0	1	0	0	0	0	0	0	0	0	0	0	0	0	1	0	0	0	0	0	Ascomycota	Pezizomycotina	NA	NA
OtMZ2215	0	0	0	0	0	0	0	0	0	0	0	0	0	2	0	0	0	0	0	0	0	0	0	0	0	0	0	0	0	0	0	0	0	0	0	0	0	0	0	2	Ascomycota	Pezizomycotina	Eurotiomycetes	NA
OtMZ2216	0	0	0	0	0	0	0	0	0	0	0	0	0	2	0	0	1	0	0	0	0	0	0	1	0	0	0	0	0	0	0	0	0	0	0	0	0	0	0	0	Basidiomycota	Agaricomycotina	Agaricomycetes	Agaricales
OtMZ2217	0	0	0	0	0	0	0	0	0	0	0	0	1	2	0	0	0	0	0	0	0	0	0	0	0	0	0	0	0	0	0	0	0	0	0	0	0	0	0	0	Ascomycota	Pezizomycotina	Leotiomycetes	NA
OtMZ2218	0	0	0	0	0	0	0	1	0	0	0	0	0	2	0	0	0	0	0	0	0	0	0	0	0	0	0	0	0	0	0	1	0	0	0	0	0	0	0	0	Ascomycota	Pezizomycotina	Leotiomycetes	Leotiomycetes_Clade_08
OtMZ2219	0	0	0	0	0	0	0	0	0	0	0	0	0	2	0	1	0	0	0	0	0	0	0	0	0	0	0	0	0	0	0	0	0	0	0	0	0	0	0	0	Basidiomycota	Agaricomycotina	Agaricomycetes	NA
OtMZ2220	0	0	0	0	0	0	0	0	0	0	0	0	0	2	0	0	0	1	0	0	0	0	0	0	0	0	0	0	0	0	0	0	0	0	0	0	0	0	0	0	Basidiomycota	Agaricomycotina	Agaricomycetes	Agaricales
OtMZ2221	0	0	0	0	0	0	0	0	0	0	0	0	0	2	0	0	0	0	0	0	0	0	0	0	1	0	0	0	0	0	0	0	0	0	0	0	0	0	0	0	Ascomycota	Pezizomycotina	Dothideomycetes	Capnodiales
OtMZ2222	0	0	0	0	0	1	0	0	0	0	0	0	0	2	0	0	0	0	0	0	0	0	0	0	0	0	0	0	0	0	0	0	0	0	0	0	0	0	0	0	Basidiomycota	Agaricomycotina	Tremellomycetes	Tremellales
OtMZ2223	0	0	0	0	0	0	0	0	0	0	0	0	0	2	0	0	1	0	0	0	0	0	0	0	0	0	0	0	0	0	0	1	0	0	0	0	0	0	0	0	Ascomycota	Pezizomycotina	Eurotiomycetes	Eurotiales
OtMZ2224	0	0	0	0	0	0	0	0	0	0	0	0	0	1	0	0	0	0	0	0	0	2	0	0	0	0	0	0	0	0	0	0	0	0	0	0	0	0	0	0	Basidiomycota	Agaricomycotina	Agaricomycetes	Agaricomycetes_Clade_05
OtMZ2225	0	0	0	0	0	0	0	0	0	0	0	0	0	3	0	1	0	0	0	0	0	0	0	0	0	0	0	0	0	0	0	0	0	0	0	0	0	0	0	0	Basidiomycota	Agaricomycotina	Agaricomycetes	Agaricales
OtMZ2226	0	0	0	0	0	0	0	0	0	0	0	0	0	1	0	0	2	0	0	0	0	0	0	0	0	0	0	0	0	0	0	0	0	0	0	0	0	0	0	0	Basidiomycota	Agaricomycotina	Agaricomycetes	Agaricales
OtMZ2227	0	0	0	0	0	0	0	0	0	0	0	0	0	2	0	0	0	0	1	0	0	0	0	0	0	0	0	0	0	0	0	0	0	0	0	0	0	0	0	0	Basidiomycota	Agaricomycotina	Tremellomycetes	Cystofilobasidiales
OtMZ2228	0	0	0	0	0	0	0	0	0	0	0	0	0	2	0	0	1	0	0	0	0	0	0	0	0	0	0	0	0	0	0	0	0	0	0	0	0	0	0	0	Basidiomycota	Agaricomycotina	Tremellomycetes	Cystofilobasidiales
OtMZ2229	0	0	0	0	0	0	0	0	0	0	0	0	0	3	0	0	1	0	0	0	0	0	0	0	0	0	0	0	0	0	0	0	0	0	0	0	0	0	0	0	Ascomycota	Pezizomycotina	Sordariomycetes	Microascales
OtMZ2230	0	0	0	0	0	0	0	0	0	0	0	0	0	3	0	0	1	0	0	0	0	0	0	0	0	0	0	0	0	0	0	0	0	0	0	0	0	0	0	0	Basidiomycota	Agaricomycotina	Tremellomycetes	Tremellales
OtMZ2231	0	0	0	0	0	0	0	0	0	0	0	0	0	2	0	0	1	0	0	0	0	0	0	0	0	0	0	0	0	0	0	0	0	0	0	0	0	0	0	0	Ascomycota	Pezizomycotina	Leotiomycetes	Leotiomycetes_Clade_03
OtMZ2232	0	0	0	0	0	0	0	0	0	0	0	0	0	1	0	0	0	1	1	1	0	0	0	0	0	0	0	0	0	0	0	0	0	0	0	0	0	0	0	0	Basidiomycota	Agaricomycotina	Agaricomycetes	Boletales
OtMZ2233	0	0	0	0	0	0	0	0	0	0	0	0	0	2	0	0	1	0	0	0	0	0	0	0	0	0	0	0	0	0	0	0	0	0	0	0	0	0	0	0	Basidiomycota	Agaricomycotina	Agaricomycetes	Agaricales
OtMZ2234	0	0	0	0	0	0	0	0	0	0	0	0	0	2	0	0	0	0	0	0	0	0	0	1	0	0	0	0	0	0	0	0	0	0	0	0	0	0	0	0	Basidiomycota	Agaricomycotina	Agaricomycetes	Agaricales
OtMZ2235	0	0	0	0	0	0	0	0	0	0	0	0	0	2	0	0	0	1	0	0	0	0	0	0	0	0	0	0	0	0	0	0	0	0	0	0	0	0	0	0	Basidiomycota	Agaricomycotina	Agaricomycetes	Boletales
OtMZ2236	0	0	0	0	0	0	0	0	0	0	0	0	0	2	0	0	0	0	0	1	0	0	0	0	0	0	0	0	0	0	0	0	0	0	0	0	0	0	0	0	Basidiomycota	Agaricomycotina	Agaricomycetes	NA
OtMZ2237	0	0	0	0	0	0	0	0	0	0	0	0	0	3	0	1	0	0	0	0	0	0	0	0	0	0	0	0	0	0	0	0	0	0	0	0	0	0	0	0	Ascomycota	Pezizomycotina	Dothideomycetes	Pleosporales
OtMZ2238	0	0	0	0	0	0	0	0	0	0	0	0	0	1	0	0	0	0	1	0	0	1	0	0	0	1	0	0	0	0	0	0	0	0	0	0	0	0	0	0	Chytridiomycota	Chytridiomycota_Incertae Sedis	Chytridiomycetes	NA
OtMZ2239	0	0	0	0	0	0	0	0	0	0	0	0	0	1	0	0	1	0	0	2	0	0	0	0	0	0	0	0	0	0	0	0	0	0	0	0	0	0	0	0	Ascomycota	Pezizomycotina	Dothideomycetes	Capnodiales
OtMZ2240	0	0	0	0	0	1	0	0	0	0	0	0	0	2	0	1	0	0	0	0	0	0	0	0	0	0	0	0	0	0	0	0	0	0	0	0	0	0	0	0	Ascomycota	Pezizomycotina	Sordariomycetes	NA
OtMZ2241	0	0	0	0	0	0	0	0	0	0	0	0	0	3	0	0	0	0	0	0	0	0	0	1	0	0	0	0	0	0	0	0	0	0	0	0	0	0	0	0	Basidiomycota	Agaricomycotina	Tremellomycetes	Cystofilobasidiales
OtMZ2242	0	0	0	0	0	0	0	0	0	0	0	0	1	2	0	0	0	0	0	0	0	0	0	0	0	0	0	0	0	0	0	0	0	0	0	0	0	0	0	0	Ascomycota	Pezizomycotina	Sordariomycetes	Hypocreales
OtMZ2243	0	0	0	0	0	0	0	0	0	0	0	0	0	1	0	0	1	1	0	0	0	0	0	0	0	0	0	0	0	0	0	0	0	0	1	0	0	0	0	0	Ascomycota	Pezizomycotina	Dothideomycetes	Pleosporales
OtMZ2244	0	0	0	0	0	0	0	0	0	0	0	0	0	2	0	0	0	1	0	0	0	0	0	0	0	0	0	0	0	0	0	0	0	0	0	0	0	0	0	0	Basidiomycota	Agaricomycotina	Agaricomycetes	Agaricomycetes_Clade_04
OtMZ2245	0	0	0	0	0	0	0	0	0	0	0	0	1	3	0	0	0	0	0	0	0	0	0	0	0	0	0	0	0	0	0	0	0	0	0	0	0	0	0	0	Basidiomycota	Agaricomycotina	Agaricomycetes	Agaricales
OtMZ2246	0	0	0	0	0	0	0	0	0	0	0	0	0	1	0	0	0	2	0	0	0	0	0	0	0	0	0	0	0	0	0	0	0	0	0	0	0	0	0	0	Basidiomycota	Agaricomycotina	Agaricomycetes	Agaricales
OtMZ2247	0	0	0	0	0	0	0	0	0	0	0	0	0	2	0	0	0	0	0	0	0	0	1	1	0	0	0	0	0	0	0	0	0	0	0	0	0	0	0	0	Ascomycota	Pezizomycotina	NA	NA
OtMZ2248	0	0	0	0	0	0	0	0	0	0	0	0	0	3	0	1	0	0	0	0	0	0	0	0	0	0	0	0	0	0	0	0	0	0	0	0	0	0	0	0	Ascomycota	Pezizomycotina	Eurotiomycetes	Eurotiales
OtMZ2249	0	0	0	0	0	0	0	0	0	0	0	0	0	2	0	1	0	0	0	0	0	0	0	0	0	0	0	0	0	0	0	0	0	0	0	0	0	0	0	0	Ascomycota	Pezizomycotina	Dothideomycetes	Pleosporales
OtMZ2250	0	0	0	0	0	0	0	0	0	0	0	0	0	2	0	1	0	0	0	0	0	0	0	0	0	0	0	0	0	0	0	0	0	0	0	0	0	0	0	0	Basidiomycota	Agaricomycotina	Agaricomycetes	Agaricales
OtMZ2251	0	0	0	0	0	0	0	0	0	0	0	0	0	2	0	0	1	0	0	0	0	0	0	0	0	0	0	0	0	0	0	0	0	0	0	0	0	0	0	0	Basidiomycota	Agaricomycotina	Agaricomycetes	Agaricales
OtMZ2252	0	0	0	0	0	0	0	0	0	0	0	0	0	3	0	0	0	0	0	0	0	0	0	0	0	0	0	0	0	0	0	1	0	0	0	0	0	0	0	0	Basidiomycota	Agaricomycotina	Agaricomycetes	Russulales
OtMZ2253	0	0	0	0	0	0	0	0	1	0	0	0	0	2	0	0	0	0	0	0	0	0	0	0	0	0	0	0	0	0	0	0	0	0	0	0	0	0	0	0	Ascomycota	Pezizomycotina	Dothideomycetes	Pleosporales
OtMZ2254	0	0	0	0	0	0	0	0	0	0	0	0	0	3	0	0	1	0	0	0	0	0	0	0	0	0	0	0	0	0	0	0	0	0	0	0	0	0	0	0	Basidiomycota	Agaricomycotina	Tremellomycetes	Tremellales
OtMZ2255	0	0	0	2	0	0	0	0	0	0	0	0	0	2	0	0	0	0	0	0	0	0	0	0	0	0	0	0	0	0	0	0	0	0	0	0	0	0	0	0	Ascomycota	Pezizomycotina	Dothideomycetes	Pleosporales
OtMZ2256	0	0	0	0	0	0	0	0	0	0	0	0	1	2	0	0	0	0	0	0	0	0	0	0	0	0	0	0	0	0	0	0	0	0	0	0	0	0	0	0	Chytridiomycota	Chytridiomycota_Incertae Sedis	Chytridiomycetes	NA
OtMZ2257	0	0	0	0	0	0	0	0	0	0	0	0	0	2	0	1	0	0	0	0	0	0	0	0	0	0	0	0	0	0	0	1	0	0	0	0	0	0	0	0	Ascomycota	Pezizomycotina	Leotiomycetes	Leotiomycetes_Clade_10
OtMZ2258	0	0	0	0	0	0	0	0	0	0	0	0	0	1	0	0	2	0	0	0	0	0	0	0	0	0	0	0	0	0	0	0	0	0	0	0	0	0	0	0	Ascomycota	Pezizomycotina	Dothideomycetes	Pleosporales
OtMZ2259	0	0	0	0	0	0	0	0	0	0	0	0	0	2	0	0	0	0	0	0	0	0	0	0	0	0	0	0	0	0	0	1	0	0	0	0	0	0	0	0	Ascomycota	Pezizomycotina	Eurotiomycetes	Eurotiales
OtMZ2260	0	0	0	0	0	0	0	0	0	0	0	0	0	2	0	1	0	0	0	0	0	0	0	0	0	0	0	0	0	0	0	0	0	0	0	0	0	0	0	0	Ascomycota	Pezizomycotina	Leotiomycetes	NA
OtMZ2261	0	0	0	0	0	0	0	1	0	0	0	0	0	3	0	0	0	0	0	0	0	0	0	0	0	0	0	0	0	0	0	0	0	0	0	0	0	0	0	0	Ascomycota	Pezizomycotina	Dothideomycetes	Pleosporales
OtMZ2262	0	0	0	0	0	0	0	0	0	0	0	0	0	2	0	0	0	0	0	0	0	0	0	1	0	0	0	0	0	0	0	0	0	0	0	0	0	0	0	0	Cryptomycota	Cryptomycota_Clade_01	NA	NA
OtMZ2263	0	0	0	0	0	0	0	0	0	0	0	0	0	1	0	0	0	0	0	0	0	0	0	0	0	0	0	0	0	0	0	0	0	0	0	0	0	3	0	0	Ascomycota	Pezizomycotina	Leotiomycetes	Erysiphales
OtMZ2264	0	0	0	0	0	0	0	0	0	0	0	0	0	2	0	0	0	1	0	1	0	0	0	0	0	0	0	0	0	0	0	0	0	0	0	0	0	0	0	0	Basidiomycota	Agaricomycotina	Agaricomycetes	Agaricales
OtMZ2265	0	0	0	0	0	0	0	0	0	0	0	0	0	2	0	1	0	0	0	0	0	0	0	0	0	0	0	0	0	0	0	0	0	0	0	0	0	0	0	0	Basidiomycota	Agaricomycotina	Tremellomycetes	Cystofilobasidiales
OtMZ2266	0	0	0	0	0	0	0	0	0	0	0	0	0	2	0	0	2	0	0	0	0	0	0	0	0	0	0	0	0	0	0	0	0	0	0	0	0	0	0	0	Cryptomycota	Cryptomycota_Clade_01	NA	NA
OtMZ2267	0	0	0	0	0	0	0	0	0	0	0	0	0	2	0	0	0	2	0	0	0	0	0	0	0	0	0	0	0	0	0	0	0	0	0	0	0	0	0	0	Basidiomycota	Agaricomycotina	Agaricomycetes	NA
OtMZ2268	0	0	0	0	0	0	0	0	0	0	0	0	0	1	0	0	0	0	0	0	0	0	0	2	0	0	0	0	0	0	0	0	0	0	0	0	0	0	0	0	Basidiomycota	Agaricomycotina	Agaricomycetes	Russulales
OtMZ2269	0	0	0	0	0	0	0	0	0	0	0	0	0	1	0	0	3	0	0	0	0	0	0	0	0	0	0	0	0	0	0	0	0	0	0	0	0	0	0	0	Ascomycota	Pezizomycotina	Dothideomycetes	Pleosporales
OtMZ2270	0	0	0	0	0	0	0	0	0	0	0	0	0	2	0	1	0	0	0	0	0	0	0	0	0	0	0	0	0	0	0	0	0	0	0	0	0	0	0	0	Ascomycota	Pezizomycotina	Dothideomycetes	Pleosporales
OtMZ2271	0	0	0	0	0	0	0	0	0	0	0	0	0	2	0	1	0	0	1	0	0	0	0	0	0	0	0	0	0	0	0	0	0	0	0	0	0	0	0	0	Basidiomycota	Agaricomycotina	Tremellomycetes	Cystofilobasidiales
OtMZ2272	0	0	0	0	0	0	0	0	0	0	0	0	2	1	0	0	0	0	0	0	0	0	0	0	0	0	0	0	0	0	0	0	0	0	0	0	0	0	0	0	Ascomycota	Pezizomycotina	Eurotiomycetes	Chaetothyriales
OtMZ2273	0	0	0	0	0	0	0	0	0	0	0	0	0	1	0	0	0	0	0	0	0	2	0	0	0	0	0	0	0	0	0	0	0	0	0	0	0	0	0	0	Basidiomycota	Agaricomycotina	Agaricomycetes	Agaricales
OtMZ2274	0	0	0	0	0	0	0	0	0	0	0	0	0	2	0	0	0	0	1	0	0	0	0	0	0	0	0	0	0	0	0	0	0	0	0	0	0	0	0	0	Basidiomycota	Agaricomycotina	Agaricomycetes	Agaricales
OtMZ2275	0	0	0	0	0	0	0	0	0	0	0	0	0	3	0	0	1	0	0	0	0	0	0	0	0	0	0	0	0	0	0	0	0	0	0	0	0	0	0	0	Basidiomycota	Pucciniomycotina	Agaricostilbomycetes	Agaricostilbales
OtMZ2276	0	0	0	0	0	0	0	0	0	0	0	0	0	0	1	0	0	0	0	0	0	0	0	0	0	0	0	0	0	0	0	1	0	0	2	0	0	0	0	0	Basidiomycota	Ustilaginomycotina	Malasseziomycetes	Malasseziales
OtMZ2277	0	0	0	0	0	0	0	0	0	0	0	0	0	0	3	0	0	0	0	0	0	0	0	0	0	0	0	0	0	0	0	0	0	0	0	0	1	0	0	0	Ascomycota	Pezizomycotina	Leotiomycetes	NA
OtMZ2278	0	0	0	0	0	0	0	0	0	0	0	0	0	0	0	1	2	0	0	0	0	0	0	0	0	0	0	0	0	0	0	0	0	0	0	0	0	0	0	0	Chytridiomycota	Chytridiomycota_Incertae Sedis	Chytridiomycetes	NA
OtMZ2279	0	0	0	0	0	0	0	0	0	0	0	0	1	0	0	1	1	0	0	0	0	0	0	0	0	0	0	0	0	0	0	0	0	0	0	0	0	0	0	0	Ascomycota	Pezizomycotina	NA	NA
OtMZ2280	0	0	0	0	0	0	0	0	0	0	0	0	0	0	0	1	0	0	2	0	0	0	0	0	0	0	0	0	0	0	0	0	0	0	0	0	0	0	0	0	Mucoromycota	Glomeromycotina	Glomeromycetes	Glomeromycetes_Clade_01
OtMZ2281	0	0	0	0	0	0	0	0	0	0	0	0	0	0	0	1	0	0	0	0	0	0	0	0	0	0	0	0	0	0	0	0	0	0	3	0	0	0	0	0	Basidiomycota	Pucciniomycotina	Agaricostilbomycetes	Agaricostilbales
OtMZ2282	0	0	0	0	0	0	0	0	0	0	0	0	0	2	0	1	0	0	0	0	0	0	0	0	0	0	0	0	0	0	0	0	0	0	0	0	0	0	0	0	Ascomycota	Pezizomycotina	Dothideomycetes	Pleosporales
OtMZ2283	0	0	0	0	0	1	0	0	0	0	0	0	1	1	0	1	0	0	0	0	0	0	0	0	0	0	0	0	0	0	0	0	0	0	0	0	0	0	0	0	Ascomycota	Pezizomycotina	Dothideomycetes	Pleosporales
OtMZ2284	0	0	0	1	0	0	0	1	0	0	0	0	1	0	0	1	0	1	0	0	0	0	0	0	0	0	0	0	0	0	0	0	0	0	0	0	0	0	0	0	Ascomycota	Pezizomycotina	Dothideomycetes	Dothideales
OtMZ2285	0	0	0	0	0	0	0	0	0	0	0	1	0	0	0	2	0	0	0	0	0	0	0	0	0	0	0	0	0	0	0	0	0	0	0	0	0	0	0	0	Basidiomycota	Pucciniomycotina	Agaricostilbomycetes	Agaricostilbales
OtMZ2286	0	0	0	0	0	0	0	0	0	0	0	0	0	0	0	1	0	0	0	0	0	0	0	0	0	0	0	0	0	0	0	0	0	0	3	0	0	0	0	0	Ascomycota	Pezizomycotina	Sordariomycetes	Hypocreales
OtMZ2287	0	0	0	0	0	0	0	0	0	0	0	0	0	0	0	3	0	0	1	0	0	0	0	0	0	0	0	0	0	0	0	0	0	0	0	0	0	0	0	0	Basidiomycota	Agaricomycotina	Agaricomycetes	Agaricales
OtMZ2288	0	0	0	0	0	0	0	0	0	0	0	0	0	0	0	1	0	0	0	0	0	1	0	0	0	0	0	0	0	0	0	0	0	0	0	0	0	0	0	2	Ascomycota	Pezizomycotina	NA	NA
OtMZ2289	0	0	0	0	0	0	0	0	0	0	0	0	0	0	0	1	0	0	0	0	0	2	0	0	0	0	0	0	0	0	0	0	0	0	0	0	0	0	0	0	Ascomycota	Pezizomycotina	Eurotiomycetes	Chaetothyriales
OtMZ2290	0	0	0	0	0	0	0	0	0	0	0	0	0	0	0	1	0	0	0	2	0	0	0	0	0	0	0	0	0	0	0	0	0	0	0	0	0	0	0	0	Ascomycota	Pezizomycotina	Sordariomycetes	Hypocreales
OtMZ2291	0	0	0	0	0	0	0	0	0	0	0	0	0	0	0	1	0	0	1	0	0	0	0	0	0	0	0	0	0	0	0	0	1	0	0	0	0	0	0	0	Mucoromycota	Glomeromycotina	Glomeromycetes	Glomeromycetes_Clade_01
OtMZ2292	0	0	0	0	0	0	0	0	0	0	0	0	0	0	0	1	1	0	1	0	0	0	0	0	0	0	0	0	0	0	0	0	0	0	0	0	0	0	0	1	Basidiomycota	Pucciniomycotina	Agaricostilbomycetes	Agaricostilbales
OtMZ2293	0	0	0	0	0	0	0	0	0	0	0	0	0	0	0	2	0	0	0	0	0	1	0	0	0	0	0	0	0	0	0	0	0	0	0	0	0	0	0	1	Ascomycota	Pezizomycotina	Dothideomycetes	Pleosporales
OtMZ2294	0	0	0	0	0	0	0	0	0	0	0	0	0	0	0	1	0	0	0	2	0	0	0	0	0	0	0	0	0	0	0	0	0	0	0	0	0	0	0	0	Basidiomycota	Pucciniomycotina	Agaricostilbomycetes	Agaricostilbales
OtMZ2295	0	0	0	0	0	0	0	0	0	0	0	0	0	0	0	1	0	0	0	0	0	0	0	0	0	0	0	0	0	0	0	0	1	0	0	0	2	0	0	0	Ascomycota	Pezizomycotina	NA	NA
OtMZ2296	0	0	0	0	0	0	0	0	0	0	0	0	0	0	0	2	1	0	0	0	0	0	0	0	0	0	0	0	0	0	0	0	0	0	0	0	0	0	0	0	Mucoromycota	Glomeromycotina	Glomeromycetes	Glomeromycetes_Clade_01
OtMZ2297	0	0	0	0	0	0	0	0	0	0	0	0	0	0	0	2	1	0	0	0	0	0	0	0	0	0	0	0	0	0	0	0	0	0	0	0	0	0	0	0	Ascomycota	Pezizomycotina	Dothideomycetes	Pleosporales
OtMZ2298	0	0	0	0	0	0	0	0	0	0	0	0	0	3	0	0	1	0	0	0	0	0	0	0	0	0	0	0	0	0	0	0	0	0	0	0	0	0	0	0	Basidiomycota	Agaricomycotina	Agaricomycetes	NA
OtMZ2299	0	0	1	0	0	0	0	0	0	0	0	0	0	0	0	0	1	0	0	1	1	0	0	0	0	0	0	0	0	0	0	0	0	0	0	0	0	0	0	0	Ascomycota	Pezizomycotina	Lecanoromycetes	Baeomycetales
OtMZ2300	0	0	0	0	0	0	0	0	0	0	0	0	0	0	0	0	2	0	0	0	0	0	0	0	0	0	0	0	1	0	0	1	0	0	0	0	0	0	0	0	Ascomycota	Pezizomycotina	NA	NA
OtMZ2301	0	0	0	0	0	0	0	0	0	0	0	0	0	0	0	0	2	0	0	0	0	1	0	0	0	0	0	0	0	0	0	0	0	0	0	0	0	0	0	0	Ascomycota	Pezizomycotina	Dothideomycetes	Pleosporales
OtMZ2302	0	0	0	0	0	0	0	0	0	0	0	0	0	0	0	0	2	0	0	0	0	0	0	0	0	0	0	0	0	0	0	0	0	0	0	0	0	0	2	0	Basidiomycota	Agaricomycotina	Tremellomycetes	Tremellales
OtMZ2303	0	0	0	0	0	0	0	0	0	0	0	0	0	0	0	0	2	0	0	0	0	0	0	0	0	0	0	0	1	0	0	0	0	0	0	0	0	0	0	0	Chytridiomycota	Chytridiomycota_Incertae Sedis	Chytridiomycetes	NA
OtMZ2304	0	0	0	0	0	0	0	0	0	0	0	0	1	1	0	0	1	1	0	0	0	0	0	0	0	0	0	0	0	0	0	0	0	0	0	0	0	0	0	0	Ascomycota	Pezizomycotina	Dothideomycetes	Pleosporales
OtMZ2305	0	0	0	0	0	0	0	0	0	0	0	0	0	0	0	0	3	1	0	0	0	0	0	0	0	0	0	0	0	0	0	0	0	0	0	0	0	0	0	0	Ascomycota	Pezizomycotina	Dothideomycetes	Pleosporales
OtMZ2306	0	0	0	0	0	0	0	0	0	0	0	0	0	0	0	0	1	1	1	0	0	0	0	0	0	0	0	0	0	0	0	0	0	0	0	0	0	0	0	0	Chytridiomycota	Chytridiomycota_Incertae Sedis	Chytridiomycetes	NA
OtMZ2307	0	0	0	0	0	0	0	0	0	0	0	0	0	0	0	0	2	1	0	0	0	0	0	0	0	0	0	0	0	0	0	0	0	0	0	0	0	0	0	0	Basidiomycota	Agaricomycotina	Agaricomycetes	Agaricales
OtMZ2308	0	0	0	0	0	0	0	0	0	0	0	0	0	0	0	0	2	0	0	0	0	1	0	0	0	0	0	0	0	0	0	0	0	0	0	0	0	0	0	0	Ascomycota	Pezizomycotina	NA	NA
OtMZ2309	0	0	0	0	0	0	0	0	0	0	0	0	0	0	0	0	1	0	0	0	0	2	0	0	0	0	0	0	0	0	0	0	0	0	0	0	0	0	0	0	Basidiomycota	Pucciniomycotina	NA	NA
OtMZ2310	0	0	0	0	0	0	0	0	0	0	0	0	0	1	0	0	2	0	0	0	0	0	0	0	0	0	0	0	0	0	0	0	0	0	0	0	0	0	0	0	Basidiomycota	Agaricomycotina	Agaricomycetes	Agaricomycetes_Clade_03
OtMZ2311	0	0	0	0	0	0	0	0	0	0	0	0	0	0	0	0	2	0	0	1	0	0	0	0	0	0	0	0	0	0	0	0	0	0	0	0	0	0	0	0	Basidiomycota	Agaricomycotina	Tremellomycetes	Tremellales
OtMZ2312	2	0	0	0	0	0	0	0	0	0	0	0	0	0	0	0	2	0	0	0	0	0	0	0	0	0	0	0	0	0	0	0	0	0	0	0	0	0	0	0	Basal_Fungi_Clade_02	NA	NA	NA
OtMZ2313	0	0	0	0	0	0	0	0	0	0	0	0	0	0	0	0	2	1	0	0	0	0	0	1	0	0	0	0	0	0	0	0	0	0	0	0	0	0	0	0	Ascomycota	Taphrinomycotina	Taphrinomycetes	Taphrinales
OtMZ2314	0	0	0	0	0	0	0	0	0	0	0	0	0	0	0	0	2	1	0	0	0	0	0	0	0	0	0	0	0	0	0	0	0	0	0	0	0	0	0	0	Ascomycota	Pezizomycotina	Lecanoromycetes	Caliciales
OtMZ2315	0	0	0	0	0	0	0	0	0	0	0	0	0	0	0	0	2	0	0	0	0	0	0	0	0	0	0	0	0	0	0	0	1	0	0	0	0	0	0	0	Ascomycota	Pezizomycotina	NA	NA
OtMZ2316	0	0	0	0	0	0	0	0	0	0	0	0	0	0	0	0	2	2	0	0	0	0	0	0	0	0	0	0	0	0	0	0	0	0	0	0	0	0	0	0	Ascomycota	Pezizomycotina	Sordariomycetes	Hypocreales
OtMZ2317	0	0	0	0	0	0	0	0	0	0	0	0	0	1	0	0	1	0	1	0	0	0	0	0	0	0	0	0	0	0	0	0	0	0	0	0	0	0	0	0	Ascomycota	Pezizomycotina	Dothideomycetes	Capnodiales
OtMZ2318	0	0	0	0	0	0	0	0	0	0	0	0	0	0	0	0	1	2	0	0	0	0	0	0	0	0	0	0	0	0	0	0	0	0	0	0	0	0	0	0	Basal_Fungi_Clade_01	NA	NA	NA
OtMZ2319	0	0	0	0	0	0	0	0	0	0	0	0	0	0	0	0	1	2	1	0	0	0	0	0	0	0	0	0	0	0	0	0	0	0	0	0	0	0	0	0	Mucoromycota	Mucoromycotina	Mucoromycotina_Incertae_Sedis	Mucorales
OtMZ2320	0	0	0	0	0	0	0	0	0	0	0	0	0	0	0	0	2	0	0	0	0	0	0	1	0	0	1	0	0	0	0	0	0	0	0	0	0	0	0	0	Ascomycota	Pezizomycotina	Dothideomycetes	Pleosporales
OtMZ2321	0	0	0	0	0	0	0	0	0	0	0	0	0	1	0	0	2	0	0	1	0	0	0	0	0	0	0	0	0	0	0	0	0	0	0	0	0	0	0	0	Basidiomycota	Agaricomycotina	Agaricomycetes	Agaricales
OtMZ2322	0	0	0	0	0	0	0	0	0	0	0	0	0	0	0	0	2	0	0	0	0	0	0	0	0	0	1	0	0	0	0	0	0	0	0	0	0	0	0	0	Ascomycota	Pezizomycotina	Eurotiomycetes	Eurotiales
OtMZ2323	0	0	0	0	0	0	0	0	0	0	0	0	0	0	0	0	1	0	0	0	0	0	0	0	0	0	0	0	0	0	0	0	0	0	2	0	0	0	0	0	Ascomycota	Pezizomycotina	Dothideomycetes	Pleosporales
OtMZ2324	0	0	0	0	0	0	0	0	0	0	0	0	0	0	0	0	2	0	0	0	0	0	0	0	1	0	0	0	0	0	0	0	0	0	0	0	0	0	0	0	Basidiomycota	Pucciniomycotina	Cystobasidiomycetes	Cystobasidiomycetes_Clade_01
OtMZ2325	0	0	0	0	0	0	0	0	0	0	0	0	0	1	0	0	2	0	0	0	0	0	0	0	0	0	0	0	0	0	0	0	0	0	0	0	0	0	0	0	Ascomycota	Pezizomycotina	NA	NA
OtMZ2326	0	0	0	0	0	0	0	0	0	0	0	0	0	0	0	0	1	0	0	0	0	0	0	2	0	0	0	0	0	0	0	0	0	0	0	0	0	0	0	0	Basidiomycota	Agaricomycotina	Agaricomycetes	Russulales
OtMZ2327	0	0	0	0	0	0	0	0	0	0	0	0	0	0	0	0	2	2	0	0	0	0	0	0	0	0	0	0	0	0	0	0	0	0	0	0	0	0	0	0	Chytridiomycota	Chytridiomycota_Incertae Sedis	Chytridiomycetes	NA
OtMZ2328	0	0	0	0	0	0	0	0	0	0	0	0	0	0	0	0	0	1	1	0	0	0	0	0	0	0	0	1	0	0	0	1	0	0	0	0	0	1	0	0	Ascomycota	Pezizomycotina	NA	NA
OtMZ2329	0	0	0	0	0	0	0	0	0	0	0	0	0	0	0	0	0	2	1	0	0	0	0	0	0	0	0	0	0	0	0	0	0	0	0	0	0	0	0	0	Chytridiomycota	Chytridiomycota_Incertae Sedis	Chytridiomycetes	NA
OtMZ2330	0	0	0	0	0	0	0	0	0	0	0	0	0	0	0	0	0	1	0	0	0	0	0	0	0	0	1	0	0	0	0	1	0	0	0	0	0	0	1	0	Ascomycota	Pezizomycotina	Pezizomycetes	Pezizales
OtMZ2331	0	0	0	0	0	0	0	0	0	0	0	0	0	1	0	0	0	1	2	0	0	0	0	0	0	0	0	0	0	0	0	0	0	0	0	0	0	0	0	0	Cryptomycota	Cryptomycota_Clade_01	NA	NA
OtMZ2332	0	0	0	0	0	0	0	0	0	0	0	0	0	0	0	0	0	2	0	0	0	0	0	0	0	0	1	0	0	0	0	0	0	0	0	0	0	0	0	0	Chytridiomycota	Chytridiomycota_Incertae Sedis	Chytridiomycetes	NA
OtMZ2333	0	0	0	0	0	0	0	0	0	0	0	0	0	0	0	0	0	2	1	0	0	1	0	0	0	0	0	0	0	0	0	0	0	0	0	0	0	0	0	0	Mucoromycota	Mucoromycotina	Mucoromycotina_Incertae_Sedis	Mucorales
OtMZ2334	0	0	0	0	0	0	0	0	0	0	0	0	0	0	0	0	1	1	0	0	0	1	0	0	0	0	0	0	0	0	0	0	0	0	1	0	0	0	0	0	Ascomycota	Pezizomycotina	Dothideomycetes	Pleosporales
OtMZ2335	0	0	0	0	0	0	0	0	0	0	0	0	0	0	0	0	0	1	1	0	1	0	1	0	0	0	0	0	0	0	0	0	0	0	0	0	0	0	0	0	Ascomycota	Taphrinomycotina	Taphrinomycetes	Taphrinales
OtMZ2336	0	0	0	0	0	0	1	0	0	0	0	0	0	0	0	0	0	2	0	0	0	0	0	0	0	0	0	0	0	0	0	0	0	0	0	0	0	0	0	0	Ascomycota	Pezizomycotina	Dothideomycetes	Pleosporales
OtMZ2337	0	0	0	0	0	0	0	0	0	0	0	0	0	0	0	0	0	2	1	0	0	0	0	0	0	0	0	0	0	0	0	0	0	0	0	0	0	0	0	0	Ascomycota	Pezizomycotina	Dothideomycetes	Pleosporales
OtMZ2338	0	0	0	0	0	0	0	0	0	0	0	0	0	0	0	0	0	1	2	1	0	0	0	0	0	0	0	0	0	0	0	0	0	0	0	0	0	0	0	0	Mucoromycota	Mucoromycotina	Mucoromycotina_Incertae_Sedis	Mucorales
OtMZ2339	0	0	0	0	0	0	0	0	0	0	0	0	0	0	0	0	0	2	1	0	0	0	0	0	0	0	0	0	0	0	0	0	0	0	0	0	0	0	0	0	Chytridiomycota	Chytridiomycota_Incertae Sedis	Chytridiomycetes	NA
OtMZ2340	0	0	0	0	0	0	0	0	0	0	0	0	0	0	0	0	0	1	0	0	0	1	0	0	0	0	0	0	0	0	0	0	0	0	0	0	0	2	0	0	Ascomycota	Pezizomycotina	NA	NA
OtMZ2341	0	0	0	0	0	0	0	0	0	0	0	0	0	0	0	0	0	2	0	0	0	0	0	0	0	0	2	0	0	0	0	0	0	0	0	0	0	0	0	0	Chytridiomycota	Chytridiomycota_Incertae Sedis	Chytridiomycetes	NA
OtMZ2342	0	0	0	0	0	0	0	0	0	0	0	0	0	0	0	0	2	1	0	0	0	0	0	0	0	0	0	0	0	0	0	0	0	0	0	0	0	0	0	0	Ascomycota	Pezizomycotina	Dothideomycetes	Dothideales
OtMZ2343	0	0	0	0	0	0	0	0	0	0	0	0	0	0	0	0	0	1	1	1	0	0	0	0	0	0	0	0	1	0	0	0	0	0	0	0	0	0	0	0	Ascomycota	Pezizomycotina	Leotiomycetes	Leotiomycetes_Clade_05
OtMZ2344	0	0	0	0	0	0	0	0	0	0	0	0	0	1	0	0	0	0	2	1	0	0	0	0	0	0	0	0	0	0	0	0	0	0	0	0	0	0	0	0	Basidiomycota	Ustilaginomycotina	Malasseziomycetes	Malasseziales
OtMZ2345	0	0	0	0	0	0	0	0	0	0	0	0	0	0	0	0	0	0	3	0	0	0	0	0	0	0	0	0	1	0	0	0	0	0	0	0	0	0	0	0	Chytridiomycota	Chytridiomycota_Incertae Sedis	Chytridiomycetes	NA
OtMZ2346	0	0	0	0	0	0	0	0	0	0	0	0	0	0	0	0	0	0	2	0	0	0	0	0	0	0	0	0	0	0	0	1	0	0	0	0	0	0	0	0	Ascomycota	Pezizomycotina	NA	NA
OtMZ2347	0	0	0	0	0	0	0	0	0	0	0	0	0	0	0	0	0	0	2	0	1	0	0	0	0	0	0	0	0	0	0	0	0	0	0	0	0	0	0	0	Mucoromycota	Glomeromycotina	Glomeromycetes	Glomeromycetes_Clade_01
OtMZ2348	0	0	0	0	0	0	0	0	0	0	0	0	0	0	0	0	0	0	3	0	0	0	0	0	0	0	0	0	1	0	0	0	0	0	0	0	0	0	0	0	Chytridiomycota	Chytridiomycota_Incertae Sedis	Chytridiomycetes	NA
OtMZ2349	0	0	0	0	0	0	0	0	0	0	0	0	0	0	0	0	0	0	1	2	0	0	0	0	0	0	0	0	0	0	0	0	0	0	0	0	0	0	0	0	Chytridiomycota	Chytridiomycota_Incertae Sedis	Chytridiomycetes	NA
OtMZ2350	0	0	0	0	0	0	0	0	0	0	0	0	0	0	0	2	0	0	1	0	0	0	0	0	0	0	0	0	0	0	0	0	0	0	0	0	0	0	0	0	Chytridiomycota	Chytridiomycota_Incertae_Sedis	Chytridiomycetes	Lobulomycetales
OtMZ2351	0	0	0	0	0	0	0	0	0	0	0	0	0	0	0	0	0	0	2	1	0	0	0	0	0	0	0	0	0	0	0	0	0	0	0	0	0	0	0	0	Ascomycota	Pezizomycotina	NA	NA
OtMZ2352	0	0	0	0	0	0	0	0	0	0	0	0	0	0	0	0	0	0	1	0	0	0	2	0	0	0	0	0	0	0	0	0	0	0	0	0	0	0	0	0	Chytridiomycota	Chytridiomycota_Incertae Sedis	Chytridiomycetes	NA
OtMZ2353	0	0	0	0	0	0	0	0	0	0	0	0	0	0	0	0	0	0	1	0	0	2	0	0	0	0	0	0	0	0	0	0	0	0	0	0	0	0	0	0	Ascomycota	Saccharomycotina	Saccharomycetes	Saccharomycetales
OtMZ2354	0	0	0	0	0	0	0	0	0	0	0	0	0	0	0	0	0	0	1	0	0	2	0	0	0	0	0	0	0	0	0	0	0	0	0	0	0	0	0	1	Ascomycota	Pezizomycotina	NA	NA
OtMZ2355	0	0	0	0	0	0	0	0	0	0	0	0	0	0	0	0	0	0	2	0	0	0	0	0	0	0	0	0	0	0	0	0	1	0	0	0	1	0	0	0	Ascomycota	Pezizomycotina	Dothideomycetes	Pleosporales
OtMZ2356	0	0	0	0	0	0	0	0	0	0	0	0	0	0	0	0	0	0	2	0	0	0	0	0	0	0	0	0	0	0	0	0	1	0	0	0	0	0	0	0	Ascomycota	Pezizomycotina	Dothideomycetes	Pleosporales
OtMZ2357	0	0	0	0	0	0	0	0	0	0	0	0	0	0	0	0	0	0	2	0	0	1	0	0	0	1	0	0	0	0	0	0	0	0	0	0	0	0	0	0	Chytridiomycota	Chytridiomycota_Incertae Sedis	Chytridiomycetes	NA
OtMZ2358	0	0	0	0	0	0	0	0	0	0	0	0	0	0	0	0	0	0	1	0	0	2	0	0	0	0	0	0	0	0	0	0	0	0	0	0	0	0	0	0	Ascomycota	Pezizomycotina	NA	NA
OtMZ2359	0	0	0	0	0	0	0	0	0	0	0	0	0	0	0	1	1	0	1	0	0	1	1	0	0	0	0	0	0	0	0	0	0	0	0	0	0	0	0	0	Ascomycota	Pezizomycotina	Dothideomycetes	Pleosporales
OtMZ2360	0	0	0	0	0	0	0	0	0	0	0	0	0	0	0	0	0	0	2	0	0	1	0	0	0	0	0	0	0	0	0	0	0	0	0	0	0	0	0	0	Ascomycota	Saccharomycotina	Saccharomycetes	Saccharomycetales
OtMZ2361	0	0	0	0	0	0	0	0	0	0	0	0	0	1	0	0	0	0	2	0	0	0	0	0	0	0	0	0	0	0	0	0	0	0	0	0	0	0	0	0	Ascomycota	Pezizomycotina	Dothideomycetes	Pleosporales
OtMZ2362	0	0	0	0	0	0	0	0	0	0	0	0	0	0	0	0	0	0	2	0	0	0	0	0	0	0	0	1	0	0	0	0	0	0	0	0	0	0	0	0	Chytridiomycota	Chytridiomycota_Incertae Sedis	Chytridiomycetes	NA
OtMZ2363	0	0	0	0	0	0	0	0	0	0	0	0	0	0	0	0	0	0	0	1	0	0	2	0	0	0	0	0	0	0	0	0	0	0	0	0	0	0	0	0	Ascomycota	Pezizomycotina	Dothideomycetes	Pleosporales
OtMZ2364	0	0	0	0	0	0	0	0	0	0	0	0	0	0	0	1	0	0	0	2	0	0	0	0	0	0	0	0	0	0	0	0	0	0	0	0	0	0	0	0	Zoopagomycota	Zoopagomycotina	Zoopagomycotina_Incertae_Sedis	Zoopagales
OtMZ2365	0	0	0	0	0	0	0	0	0	0	0	0	0	0	0	0	0	0	0	1	0	2	0	0	0	0	0	0	0	0	0	0	0	0	0	0	0	0	0	0	Ascomycota	Saccharomycotina	Saccharomycetes	Saccharomycetales
OtMZ2366	0	0	0	0	0	0	0	0	0	0	0	0	0	0	0	0	0	0	0	2	0	0	0	1	0	1	0	0	0	0	0	0	0	0	0	0	0	0	0	0	Basidiomycota	Ustilaginomycotina	Exobasidiomycetes	Entylomatales
OtMZ2367	0	0	0	0	0	0	0	0	0	0	0	0	0	0	0	0	0	0	0	2	0	0	1	0	0	0	0	0	0	0	0	0	0	0	0	0	0	0	0	0	Ascomycota	Pezizomycotina	NA	NA
OtMZ2368	0	0	0	0	0	0	0	0	0	0	0	0	0	0	0	0	0	0	0	1	0	0	0	1	1	0	0	0	0	0	0	0	1	0	0	0	0	0	0	0	Basidiomycota	Pucciniomycotina	Agaricostilbomycetes	Agaricostilbales
OtMZ2369	0	0	0	0	0	0	0	0	0	0	0	0	0	0	0	0	0	0	0	2	0	0	0	0	1	0	0	0	0	0	0	0	0	0	1	0	0	0	0	0	Ascomycota	Pezizomycotina	Dothideomycetes	Pleosporales
OtMZ2370	0	0	0	0	0	0	0	0	0	0	0	0	0	0	0	0	0	0	0	1	0	0	2	0	0	0	0	0	0	0	0	0	0	0	0	0	0	0	0	0	Chytridiomycota	Chytridiomycota_Incertae Sedis	Chytridiomycetes	NA
OtMZ2371	0	0	0	0	0	0	0	0	0	0	0	0	0	0	0	0	0	0	0	3	0	0	1	0	0	0	0	0	0	0	0	0	0	0	0	0	0	0	0	0	Basidiomycota	Pucciniomycotina	Agaricostilbomycetes	Agaricostilbales
OtMZ2372	0	0	0	0	0	0	0	0	0	0	0	0	0	0	0	0	0	0	0	2	2	0	0	0	0	0	0	0	0	0	0	0	0	0	0	0	0	0	0	0	Basidiomycota	Pucciniomycotina	NA	NA
OtMZ2373	0	0	0	0	0	0	0	0	0	0	0	0	0	0	0	0	0	0	0	3	0	0	1	0	0	0	0	0	0	0	0	0	0	0	0	0	0	0	0	0	Ascomycota	Saccharomycotina	Saccharomycetes	Saccharomycetales
OtMZ2374	0	0	0	0	0	0	0	0	0	0	0	0	0	0	0	0	0	0	0	3	0	0	1	0	0	0	0	0	0	0	0	0	0	0	0	0	0	0	0	0	Basidiomycota	Pucciniomycotina	Agaricostilbomycetes	Agaricostilbales
OtMZ2375	0	0	0	0	0	0	0	0	0	0	0	0	0	0	0	0	0	0	0	2	0	0	1	0	0	0	0	0	0	0	0	0	0	0	0	0	0	0	0	0	Ascomycota	Saccharomycotina	Saccharomycetes	Saccharomycetales
OtMZ2376	0	0	0	0	0	0	0	0	0	0	0	0	0	0	0	0	0	0	0	2	0	0	1	0	0	0	0	0	0	0	0	0	0	0	0	0	0	0	0	0	Basidiomycota	Pucciniomycotina	Microbotryomycetes	Microbotryales
OtMZ2377	0	0	0	0	0	0	0	0	0	0	0	0	0	0	0	0	0	0	0	1	0	1	0	0	0	0	0	0	0	0	0	0	0	0	0	0	0	2	0	0	Ascomycota	Pezizomycotina	Leotiomycetes	NA
OtMZ2378	0	0	0	0	0	0	0	0	0	0	0	0	0	0	0	0	0	0	0	0	2	1	0	0	1	0	0	0	0	0	0	0	0	0	0	0	0	0	0	0	Ascomycota	Pezizomycotina	NA	NA
OtMZ2379	0	0	0	0	0	0	0	0	0	0	0	0	0	0	0	0	0	0	0	0	1	0	0	3	0	0	0	0	0	0	0	0	0	0	0	0	0	0	0	0	Cryptomycota	Cryptomycota_Clade_01	NA	NA
OtMZ2380	0	0	0	0	0	0	0	0	0	0	0	0	0	2	0	0	0	0	0	0	1	0	0	0	0	0	0	0	0	0	0	0	0	0	0	0	0	0	0	0	Ascomycota	Pezizomycotina	Dothideomycetes	Pleosporales
OtMZ2381	0	0	0	0	0	0	0	0	0	0	0	0	0	0	0	0	0	0	1	0	1	0	0	0	1	0	0	0	0	0	0	0	0	0	0	0	1	0	0	0	Ascomycota	Taphrinomycotina	Taphrinomycetes	Taphrinales
OtMZ2382	0	0	0	0	0	1	0	0	0	0	0	0	0	0	0	0	0	1	0	0	1	0	0	1	0	0	0	0	0	0	0	1	0	0	0	0	0	0	0	0	Ascomycota	Pezizomycotina	Dothideomycetes	Dothideales
OtMZ2383	0	0	0	0	0	0	0	0	0	0	0	0	0	0	0	0	0	0	0	0	2	0	0	0	0	0	0	0	0	0	0	0	0	0	0	0	0	0	1	0	Ascomycota	Taphrinomycotina	Taphrinomycetes	Taphrinales
OtMZ2384	0	0	0	0	0	0	0	0	0	0	0	0	0	0	0	0	0	0	0	0	1	0	0	0	1	0	1	0	0	0	0	0	0	0	0	0	0	0	1	0	Ascomycota	Pezizomycotina	Dothideomycetes	Capnodiales
OtMZ2385	0	0	0	0	0	0	0	0	0	0	0	0	0	0	0	0	0	0	0	0	0	1	0	0	0	0	0	0	0	0	0	2	0	0	0	0	0	1	0	0	Ascomycota	Pezizomycotina	NA	NA
OtMZ2386	0	0	0	0	0	0	0	0	0	0	0	0	0	0	0	0	0	0	0	0	0	2	0	0	0	0	0	0	0	0	0	0	0	0	0	0	0	0	0	1	Ascomycota	Pezizomycotina	NA	NA
OtMZ2387	0	0	0	0	0	0	0	0	0	0	0	0	0	0	0	0	0	0	0	0	0	1	0	0	0	0	0	0	0	0	0	0	0	0	0	0	0	0	0	2	Ascomycota	Pezizomycotina	Eurotiomycetes	Chaetothyriales
OtMZ2388	0	0	0	0	0	0	0	0	0	0	0	0	0	0	0	0	0	0	0	0	0	3	0	0	0	0	0	0	0	0	0	0	0	0	0	0	0	0	1	0	Basidiomycota	Agaricomycotina	Tremellomycetes	Tremellales
OtMZ2389	0	0	0	0	0	0	0	0	0	0	0	0	0	0	0	0	0	0	0	0	0	1	0	0	0	0	0	0	0	0	0	0	2	0	0	0	0	0	0	0	Ascomycota	Pezizomycotina	NA	NA
OtMZ2390	0	0	0	0	0	0	0	0	0	0	0	0	0	0	0	1	0	0	0	0	0	1	0	0	0	0	0	0	0	0	0	0	1	0	0	0	0	0	0	1	Ascomycota	Pezizomycotina	NA	NA
OtMZ2391	0	0	0	0	0	0	0	0	0	0	0	0	0	0	0	0	0	0	0	0	0	2	0	0	0	0	0	0	0	0	0	0	0	0	0	0	1	0	0	0	Ascomycota	Pezizomycotina	Dothideomycetes	Pleosporales
OtMZ2392	0	0	0	0	0	0	0	0	0	0	0	0	0	0	0	0	0	0	0	0	0	2	0	0	0	0	0	0	0	0	0	0	0	0	0	0	0	0	0	2	Ascomycota	Pezizomycotina	NA	NA
OtMZ2393	0	0	0	0	0	0	0	0	0	0	0	0	0	0	0	0	0	0	0	0	0	2	0	0	0	0	0	0	0	0	0	0	0	0	0	0	2	0	0	0	Ascomycota	Pezizomycotina	NA	NA
OtMZ2394	0	0	0	0	0	0	0	0	0	0	0	0	0	0	0	0	0	0	0	0	0	2	0	0	0	0	0	0	0	0	0	0	0	0	0	0	0	0	0	1	Ascomycota	Pezizomycotina	Dothideomycetes	Capnodiales
OtMZ2395	0	0	0	0	0	0	0	0	0	0	0	0	0	0	0	0	0	0	0	0	0	0	2	1	0	0	1	0	0	0	0	0	0	0	0	0	0	0	0	0	Ascomycota	Saccharomycotina	Saccharomycetes	Saccharomycetales
OtMZ2396	0	0	0	0	0	0	0	0	0	0	0	0	0	0	0	0	0	0	0	0	0	0	1	0	0	0	0	0	0	0	0	1	0	0	0	0	0	0	0	2	Ascomycota	Pezizomycotina	Dothideomycetes	Venturiales
OtMZ2397	0	0	0	0	0	0	0	1	0	0	0	0	0	0	1	0	0	1	0	0	0	0	1	0	0	0	0	0	0	0	0	0	0	0	1	0	0	0	0	0	Basidiomycota	Ustilaginomycotina	Malasseziomycetes	Malasseziales
OtMZ2398	0	0	0	0	0	0	0	0	0	0	0	0	0	0	0	0	0	0	0	0	0	1	1	0	0	0	0	0	0	0	0	2	0	0	0	0	0	0	0	0	Ascomycota	Pezizomycotina	Dothideomycetes	Capnodiales
OtMZ2399	0	0	0	0	0	0	0	0	0	0	0	0	1	0	0	0	0	0	0	0	0	1	1	0	0	0	0	0	0	0	0	0	0	0	0	0	1	0	0	0	Ascomycota	Pezizomycotina	Eurotiomycetes	Chaetothyriales
OtMZ2400	0	0	0	0	0	0	0	0	0	0	0	0	0	0	0	0	0	0	0	0	0	0	2	0	0	0	1	0	0	0	0	0	0	0	0	0	0	0	0	0	Mucoromycota	Mucoromycotina	Mucoromycotina_Incertae_Sedis	Mucorales
OtMZ2401	0	0	0	0	0	0	0	0	0	0	0	0	0	0	0	0	0	0	0	1	0	0	2	0	0	0	0	0	0	0	0	0	0	0	0	0	0	0	0	0	Ascomycota	Saccharomycotina	Saccharomycetes	Saccharomycetales
OtMZ2402	0	0	0	0	0	0	0	0	0	0	0	0	0	0	0	0	0	0	0	0	0	0	1	3	0	0	0	0	0	0	0	0	0	0	0	0	0	0	0	0	Ascomycota	Saccharomycotina	Saccharomycetes	Saccharomycetales
OtMZ2403	0	0	0	0	0	0	0	0	0	0	0	0	0	0	0	0	0	0	1	0	0	0	1	1	1	0	0	0	0	0	0	0	0	0	0	0	0	0	0	0	Ascomycota	Pezizomycotina	Dothideomycetes	Pleosporales
OtMZ2404	0	0	0	0	0	0	0	0	0	0	0	0	0	0	0	0	0	0	0	0	0	0	0	2	0	0	0	0	1	0	0	0	0	0	0	0	0	0	0	0	Basidiomycota	Ustilaginomycotina	NA	NA
OtMZ2405	0	0	0	0	0	0	0	0	0	0	0	0	0	0	0	0	0	0	0	0	0	0	0	2	0	1	0	0	0	0	0	0	1	0	0	0	0	0	0	0	Basidiomycota	Ustilaginomycotina	Exobasidiomycetes	Entylomatales
OtMZ2406	0	0	0	0	0	0	0	0	0	0	0	0	0	0	0	0	0	0	0	0	0	0	0	1	1	0	0	0	0	0	0	0	0	0	2	0	0	0	0	0	Ascomycota	Pezizomycotina	Sordariomycetes	Hypocreales
OtMZ2407	0	0	0	0	0	0	0	0	0	0	0	0	0	0	0	0	0	0	0	0	0	0	0	0	2	0	0	1	0	0	0	0	0	0	0	0	0	1	0	0	Mucoromycota	Glomeromycotina	Glomeromycetes	Glomeromycetes_Clade_01
OtMZ2408	0	0	0	0	0	0	0	0	0	0	0	0	0	0	0	0	1	0	1	0	0	0	0	0	2	0	0	0	0	0	0	0	0	0	0	0	0	0	0	0	Cryptomycota	Cryptomycota_Clade_01	NA	NA
OtMZ2409	0	0	0	0	0	0	0	0	0	0	0	1	0	0	0	0	0	0	0	0	0	0	0	0	3	0	0	0	0	0	0	0	0	0	0	0	0	0	0	0	Basal_Fungi_Clade_02	NA	NA	NA
OtMZ2410	0	0	0	0	0	0	0	0	0	0	0	0	0	0	0	0	0	0	0	0	0	0	0	0	1	0	0	0	0	0	0	0	0	0	0	0	2	0	0	0	Ascomycota	Pezizomycotina	NA	NA
OtMZ2411	0	0	0	0	0	0	0	0	0	0	0	0	0	0	0	0	0	0	0	0	0	0	0	0	1	0	0	0	0	0	0	0	1	0	0	0	2	0	0	0	Ascomycota	Pezizomycotina	Leotiomycetes	Leotiomycetes_Clade_05
OtMZ2412	0	0	0	0	0	0	0	0	0	0	0	0	1	0	0	1	0	1	0	0	0	0	0	0	1	0	0	0	0	0	0	0	0	0	0	0	0	0	0	0	Cryptomycota	Cryptomycota_Clade_01	NA	NA
OtMZ2413	0	0	0	0	0	0	0	0	0	0	0	0	0	0	0	0	0	0	0	0	0	0	0	0	2	0	0	0	1	0	0	0	0	0	0	0	0	0	0	0	Chytridiomycota	Chytridiomycota_Incertae_Sedis	Chytridiomycetes	Lobulomycetales
OtMZ2414	0	0	0	0	0	0	0	0	0	0	0	0	0	0	0	0	0	0	0	0	0	0	0	0	1	0	0	0	0	0	0	1	0	0	0	0	0	0	2	0	Ascomycota	Pezizomycotina	Eurotiomycetes	Chaetothyriales
OtMZ2415	0	0	0	0	0	0	0	0	0	0	0	0	0	0	0	0	0	0	2	0	0	0	0	0	0	0	1	0	0	0	0	0	0	0	0	0	0	0	0	0	Chytridiomycota	Chytridiomycota_Incertae Sedis	Chytridiomycetes	NA
OtMZ2416	0	0	0	0	0	1	0	0	0	0	0	1	1	0	0	0	0	0	0	0	0	0	0	0	0	0	1	0	0	0	0	0	0	0	0	0	0	0	0	0	Basidiomycota	Agaricomycotina	Tremellomycetes	Filobasidiales
OtMZ2417	0	0	0	0	0	0	0	0	0	0	0	0	0	0	0	0	0	0	0	0	0	0	0	0	0	0	1	0	0	0	0	0	0	0	3	0	0	0	0	0	Basidiomycota	Ustilaginomycotina	Malasseziomycetes	Malasseziales
OtMZ2418	0	0	0	0	0	0	0	0	0	0	0	0	0	0	0	0	0	0	2	0	0	0	0	0	0	0	0	1	0	0	0	0	0	0	0	0	0	0	0	0	Mucoromycota	Glomeromycotina	Glomeromycetes	Glomeromycetes_Clade_01
OtMZ2419	0	0	0	0	0	0	0	0	0	0	0	0	0	0	0	0	0	0	0	0	0	0	0	0	0	0	0	1	0	0	0	1	2	0	0	0	0	0	0	0	Ascomycota	Taphrinomycotina	Taphrinomycetes	Taphrinales
OtMZ2420	0	0	0	0	0	0	0	0	0	0	0	0	0	0	0	1	0	0	0	0	0	0	0	1	0	0	0	1	0	0	0	0	1	0	0	0	0	0	0	0	Basidiomycota	Pucciniomycotina	Agaricostilbomycetes	Agaricostilbales
OtMZ2421	0	0	0	0	0	0	0	0	0	0	0	0	0	0	0	0	0	0	0	0	0	0	0	0	0	0	0	0	2	0	0	0	0	0	0	0	1	0	0	0	Chytridiomycota	Chytridiomycota_Incertae Sedis	Chytridiomycetes	NA
OtMZ2422	0	0	0	0	0	0	0	0	0	0	0	0	0	0	0	0	0	0	0	0	0	0	0	0	0	0	0	0	1	0	0	0	2	1	0	0	0	0	0	0	Ascomycota	Pezizomycotina	NA	NA
OtMZ2423	0	0	0	1	0	0	0	0	0	0	0	0	0	0	0	0	0	0	0	0	0	0	0	0	0	0	0	0	0	0	0	2	0	0	0	0	0	0	0	0	Ascomycota	Pezizomycotina	Eurotiomycetes	NA
OtMZ2424	0	0	0	0	0	0	1	0	0	0	0	0	0	0	0	0	0	0	0	0	0	0	0	1	0	0	0	0	0	0	0	2	0	0	0	0	0	0	0	0	Basidiomycota	Ustilaginomycotina	Exobasidiomycetes	Entylomatales
OtMZ2425	0	0	0	0	0	0	0	0	0	0	0	0	0	0	0	0	0	0	0	0	0	0	0	0	0	0	0	0	0	0	0	1	0	0	0	0	0	0	0	3	Ascomycota	Pezizomycotina	Eurotiomycetes	Chaetothyriales
OtMZ2426	0	0	0	0	0	0	0	0	0	0	0	0	0	0	0	0	0	0	0	0	0	0	0	0	0	0	0	0	0	0	0	2	0	0	0	0	0	0	0	1	Ascomycota	Pezizomycotina	Eurotiomycetes	Chaetothyriales
OtMZ2427	0	0	0	0	0	0	1	0	0	0	0	0	0	0	0	0	0	0	0	0	0	0	0	0	0	0	0	0	0	0	0	2	0	0	0	0	0	0	0	1	Ascomycota	Pezizomycotina	Dothideomycetes	Pleosporales
OtMZ2428	0	0	0	0	0	0	0	0	0	0	0	0	2	0	0	0	0	0	0	0	0	0	0	0	0	0	0	0	0	0	0	1	1	0	0	0	0	0	0	0	Ascomycota	Pezizomycotina	Dothideomycetes	Pleosporales
OtMZ2429	0	0	0	0	0	0	0	0	0	0	0	0	0	0	0	0	0	0	0	0	0	0	0	0	0	0	0	0	0	0	0	2	0	0	0	0	0	0	1	0	Ascomycota	Pezizomycotina	Eurotiomycetes	NA
OtMZ2430	0	0	0	0	0	0	0	0	0	0	0	0	0	0	0	0	0	0	0	0	0	1	0	0	0	0	0	0	0	0	0	2	0	0	0	0	0	0	0	0	Ascomycota	Pezizomycotina	Eurotiomycetes	Chaetothyriales
OtMZ2431	0	0	0	0	0	0	0	0	0	0	0	0	0	0	0	0	0	0	0	0	0	0	0	0	0	0	0	0	0	0	0	1	2	0	0	0	0	0	0	0	Ascomycota	Pezizomycotina	Eurotiomycetes	Chaetothyriales
OtMZ2432	0	0	0	0	0	0	0	0	0	0	0	0	0	0	0	0	0	0	0	0	0	0	0	0	0	0	0	0	0	0	0	1	1	0	1	0	0	0	1	0	Basidiomycota	Pucciniomycotina	Agaricostilbomycetes	Agaricostilbales
OtMZ2433	0	0	0	0	0	0	0	0	0	0	0	0	1	0	0	0	1	0	0	0	0	0	0	0	0	0	0	0	0	0	0	1	0	0	0	0	0	0	1	0	Basidiomycota	Pucciniomycotina	NA	NA
OtMZ2434	0	0	0	0	0	0	0	0	0	0	0	0	0	0	0	0	0	0	0	0	0	0	0	0	0	0	0	0	0	0	0	1	1	0	0	0	0	2	0	0	Ascomycota	Pezizomycotina	Eurotiomycetes	Chaetothyriales
OtMZ2435	0	0	0	0	0	0	0	0	0	0	0	0	0	0	0	0	0	0	0	0	0	0	0	0	0	0	0	0	0	0	0	2	0	0	0	0	0	0	0	1	Basidiomycota	Ustilaginomycotina	Malasseziomycetes	Malasseziales
OtMZ2436	0	0	0	0	0	0	0	0	0	0	0	0	0	0	0	0	0	0	0	0	0	0	0	0	0	0	0	0	0	0	0	2	0	0	0	0	0	0	2	0	Basidiomycota	Pucciniomycotina	Agaricostilbomycetes	Agaricostilbales
OtMZ2437	0	0	0	0	0	0	0	0	0	0	0	0	0	0	0	0	0	0	0	0	2	0	0	0	0	0	0	0	0	0	0	2	0	0	0	0	0	0	0	0	Basidiomycota	Pucciniomycotina	Agaricostilbomycetes	Agaricostilbales
OtMZ2438	0	0	0	0	0	0	0	0	0	0	0	0	1	0	0	0	0	1	0	0	0	0	0	0	0	0	0	0	0	0	0	1	0	0	0	0	0	0	1	0	Basidiomycota	Pucciniomycotina	Agaricostilbomycetes	Agaricostilbales
OtMZ2439	0	0	0	0	0	0	0	0	0	0	0	0	0	0	0	0	0	0	0	0	0	0	0	0	0	0	0	0	0	0	0	2	0	0	1	0	0	0	0	0	Ascomycota	Pezizomycotina	Dothideomycetes	Capnodiales
OtMZ2440	0	0	0	0	0	0	0	0	0	0	0	0	0	0	0	0	0	0	0	0	0	0	0	0	0	0	0	0	0	0	0	2	0	0	0	0	0	1	0	0	Ascomycota	Pezizomycotina	Eurotiomycetes	NA
OtMZ2441	0	0	0	0	0	0	0	0	0	0	0	0	0	0	0	0	0	0	0	0	0	0	0	0	0	0	0	0	0	0	0	1	2	0	0	0	0	0	1	0	Basidiomycota	Pucciniomycotina	Cystobasidiomycetes	Cystobasidiomycetes_Clade_01
OtMZ2442	0	0	0	0	0	0	0	0	0	0	0	0	0	0	0	0	1	0	0	0	0	0	0	0	0	0	0	0	0	0	0	0	2	0	0	0	0	0	1	0	Ascomycota	Pezizomycotina	NA	NA
OtMZ2443	0	0	0	0	0	0	1	0	0	0	0	0	0	0	0	0	0	0	0	0	0	0	0	0	0	0	0	0	0	0	0	0	3	0	0	0	0	0	0	0	Ascomycota	Pezizomycotina	NA	NA
OtMZ2444	0	0	0	0	0	0	0	0	0	0	1	0	0	0	0	0	0	0	0	0	0	0	0	0	0	0	0	0	0	0	0	0	2	0	0	0	0	0	0	0	Basidiomycota	Pucciniomycotina	Agaricostilbomycetes	Agaricostilbales
OtMZ2445	0	0	0	0	0	1	0	0	0	0	0	0	0	0	0	0	0	0	0	0	0	0	0	0	0	0	0	0	0	0	0	0	2	0	0	0	0	0	0	0	Basidiomycota	Pucciniomycotina	Cystobasidiomycetes	Cystobasidiomycetes_Clade_01
OtMZ2446	0	0	0	0	0	0	0	0	0	0	0	0	0	0	0	0	0	0	0	0	0	0	0	0	0	0	0	0	0	0	0	0	1	0	1	0	0	2	0	0	Ascomycota	Pezizomycotina	Leotiomycetes	Leotiomycetes_Clade_04
OtMZ2447	0	0	0	0	0	0	0	0	0	0	0	0	0	0	0	0	0	0	0	0	0	0	0	0	0	0	0	0	0	0	0	0	2	0	0	0	0	0	0	1	Ascomycota	Pezizomycotina	Leotiomycetes	NA
OtMZ2448	0	0	0	0	0	0	0	0	0	0	0	0	0	0	0	1	0	0	0	0	0	0	0	0	0	0	0	0	0	0	0	0	2	0	0	0	0	0	0	1	Ascomycota	Pezizomycotina	Leotiomycetes	Leotiomycetes_Clade_01
OtMZ2449	0	0	0	0	0	0	0	0	0	0	0	0	0	0	0	0	0	0	0	0	0	0	0	0	0	0	0	0	0	0	0	0	1	0	0	0	0	3	0	0	Ascomycota	Pezizomycotina	Dothideomycetes	Capnodiales
OtMZ2450	0	0	0	0	0	0	0	0	0	0	0	0	0	0	0	0	0	0	0	0	0	0	0	0	1	0	0	0	0	0	0	0	1	0	0	0	0	0	1	1	Ascomycota	Taphrinomycotina	Taphrinomycetes	Taphrinales
OtMZ2451	0	0	0	0	0	0	0	0	0	0	0	0	0	0	0	0	0	0	0	0	0	0	0	0	0	0	0	0	0	0	0	0	2	0	0	0	0	0	0	1	Ascomycota	Pezizomycotina	NA	NA
OtMZ2452	0	0	0	0	0	0	0	0	0	0	0	0	0	0	0	0	0	0	0	0	0	0	0	0	0	0	0	0	0	0	0	0	2	0	0	0	0	0	0	1	Ascomycota	Taphrinomycotina	Taphrinomycetes	Taphrinales
OtMZ2453	0	0	0	0	0	0	0	0	0	0	0	0	2	0	0	0	0	0	0	0	0	0	0	0	0	0	0	0	0	0	0	0	0	1	0	0	0	0	0	0	Ascomycota	Saccharomycotina	Saccharomycetes	Saccharomycetales
OtMZ2454	0	0	0	0	0	0	0	0	0	0	0	0	0	0	0	0	0	0	0	0	0	0	0	0	0	0	0	0	0	0	0	1	0	0	1	1	0	1	0	0	Ascomycota	Pezizomycotina	NA	NA
OtMZ2455	0	0	0	0	2	0	0	0	0	0	0	0	0	0	0	0	0	0	0	0	0	0	0	0	0	0	0	0	0	0	0	0	0	0	2	0	0	0	0	0	Ascomycota	Pezizomycotina	Dothideomycetes	Pleosporales
OtMZ2456	0	0	0	0	0	0	0	0	0	0	0	0	0	0	0	0	0	0	0	0	0	0	0	0	0	0	0	0	0	0	0	0	0	0	3	0	1	0	0	0	Ascomycota	Pezizomycotina	Dothideomycetes	Pleosporales
OtMZ2457	0	0	0	0	0	0	0	0	0	0	0	0	0	0	0	0	0	0	0	0	0	0	0	0	0	0	0	0	0	0	0	0	0	0	2	0	1	0	0	0	Ascomycota	Pezizomycotina	Dothideomycetes	Pleosporales
OtMZ2458	0	0	0	0	0	0	0	0	0	0	0	0	0	0	0	0	0	0	0	0	0	0	0	0	0	0	0	0	0	0	0	0	0	0	2	0	0	1	0	0	Ascomycota	Pezizomycotina	NA	NA
OtMZ2459	0	0	0	0	0	0	0	0	0	0	0	0	0	0	0	0	0	0	0	0	0	0	0	0	0	0	0	0	0	0	0	0	0	0	1	0	0	2	0	0	Ascomycota	Pezizomycotina	NA	NA
OtMZ2460	0	0	0	0	0	0	0	0	0	0	0	0	0	0	0	0	0	0	0	0	0	0	0	0	0	0	0	0	0	0	0	0	0	0	2	0	0	1	0	0	Ascomycota	Pezizomycotina	NA	NA
OtMZ2461	0	0	0	0	0	0	0	0	0	0	0	0	0	0	0	0	0	0	0	2	0	0	0	0	0	0	0	0	0	0	0	0	0	0	0	1	0	0	0	0	Basidiomycota	Pucciniomycotina	Agaricostilbomycetes	Agaricostilbales
OtMZ2462	0	0	0	0	0	1	0	0	0	0	0	0	0	0	0	0	0	0	0	0	0	0	0	0	0	0	0	0	0	0	0	0	0	0	0	2	0	0	0	0	Basidiomycota	Pucciniomycotina	NA	NA
OtMZ2463	0	0	0	0	0	0	0	0	0	0	0	0	0	0	0	0	0	0	0	0	1	0	0	0	0	0	0	0	0	0	0	0	0	0	0	2	0	0	0	0	Basidiomycota	Pucciniomycotina	NA	NA
OtMZ2464	0	0	0	0	0	2	0	1	0	0	0	0	0	0	0	0	0	0	0	0	0	0	0	0	0	0	0	0	0	0	0	0	0	0	0	1	0	0	0	0	Basidiomycota	Pucciniomycotina	Microbotryomycetes	NA
OtMZ2465	0	0	0	0	0	0	0	0	0	0	0	0	0	0	0	0	0	0	0	0	0	0	0	0	0	0	0	0	0	0	0	0	0	0	0	0	3	1	0	0	Ascomycota	Pezizomycotina	NA	NA
OtMZ2466	0	0	0	0	0	0	0	0	0	0	0	0	0	0	0	0	0	0	0	0	1	1	0	0	0	0	0	0	0	0	0	0	0	0	0	0	2	0	0	0	Ascomycota	Pezizomycotina	NA	NA
OtMZ2467	0	0	0	0	0	0	0	0	0	0	0	0	0	0	0	0	1	0	0	0	0	0	0	1	0	0	0	0	0	0	0	0	0	0	0	0	2	0	0	0	Basidiomycota	Agaricomycotina	Agaricomycetes	Russulales
OtMZ2468	0	0	0	0	0	0	0	0	0	0	0	0	0	0	0	0	0	0	0	0	0	0	0	0	0	0	0	0	0	0	0	0	0	0	0	0	1	0	0	2	Ascomycota	Pezizomycotina	NA	NA
OtMZ2469	0	0	0	0	0	0	0	0	0	0	0	0	0	2	0	0	0	0	0	0	0	0	0	0	0	0	0	0	0	0	0	0	0	0	0	0	0	1	0	0	Basidiomycota	Agaricomycotina	Agaricomycetes	Agaricales
OtMZ2470	0	0	0	0	0	0	0	0	0	0	0	0	0	0	0	0	0	0	1	0	0	0	0	0	0	0	0	0	0	0	0	0	0	0	0	0	0	2	0	0	Chytridiomycota	Chytridiomycota_Incertae Sedis	Chytridiomycetes	NA
OtMZ2471	0	0	0	0	0	0	0	0	0	0	0	0	0	0	0	0	0	0	0	0	0	0	0	0	0	0	0	0	0	0	0	0	0	0	0	0	0	1	0	2	Basidiomycota	Ustilaginomycotina	Ustilaginomycetes	Ustilaginales
OtMZ2472	0	0	0	0	0	0	0	0	0	0	0	0	0	0	0	0	0	0	0	0	0	0	0	0	0	0	0	0	0	0	0	0	0	0	0	0	0	1	0	2	Basidiomycota	Ustilaginomycotina	Ustilaginomycetes	Ustilaginales
OtMZ2473	0	0	0	0	0	0	0	0	0	0	0	0	0	0	0	0	0	0	0	0	0	0	0	0	0	0	0	0	0	0	0	0	0	0	0	0	0	1	2	0	Ascomycota	Pezizomycotina	Eurotiomycetes	Chaetothyriales
OtMZ2474	0	0	0	0	0	0	0	0	0	0	0	0	0	0	0	0	0	0	0	0	0	0	0	0	1	0	0	0	0	0	0	0	0	0	0	0	0	2	0	0	Chytridiomycota	Chytridiomycota_Incertae Sedis	Chytridiomycetes	NA
OtMZ2475	0	0	0	0	0	0	0	0	0	0	0	0	1	1	0	0	0	0	0	1	0	0	0	0	0	0	0	0	0	0	0	0	0	0	0	0	0	1	0	0	Basidiomycota	Agaricomycotina	Agaricomycetes	Agaricales
OtMZ2476	0	0	0	0	0	0	0	0	0	0	0	0	0	0	0	0	0	0	0	0	0	0	0	1	0	0	0	0	0	0	0	0	0	0	0	0	0	3	0	0	Ascomycota	NA	NA	NA
OtMZ2477	0	0	0	0	0	0	0	0	0	0	0	0	0	0	0	0	0	0	0	0	0	0	0	0	0	0	0	0	0	0	0	0	0	0	0	0	0	2	1	0	Ascomycota	Pezizomycotina	NA	NA
OtMZ2478	0	0	0	0	0	0	0	0	0	0	0	0	0	3	0	0	0	0	0	0	0	0	0	0	0	0	0	0	0	0	0	0	0	0	0	0	0	1	0	0	Basidiomycota	Agaricomycotina	Agaricomycetes	Russulales
OtMZ2479	0	0	0	0	0	0	0	1	0	0	0	0	0	0	0	0	0	0	0	0	0	1	0	0	0	0	0	0	0	0	0	0	0	0	0	0	0	2	0	0	Ascomycota	Pezizomycotina	Leotiomycetes	NA
OtMZ2480	0	0	0	0	0	1	0	0	0	0	0	0	0	0	0	0	0	0	0	0	0	0	0	0	0	0	0	0	0	0	0	0	0	0	0	0	0	2	0	0	Ascomycota	Pezizomycotina	NA	NA
OtMZ2481	0	0	0	0	0	0	0	0	0	0	0	0	0	0	0	0	0	0	0	0	0	0	0	0	0	0	0	0	0	0	0	0	0	0	0	0	0	0	2	2	Ascomycota	Pezizomycotina	Dothideomycetes	Capnodiales
OtMZ2482	0	0	0	0	0	0	0	1	0	0	0	0	0	0	0	0	0	0	0	0	0	0	0	0	0	0	0	0	0	0	0	0	0	0	0	0	0	0	2	0	Cryptomycota	Cryptomycota_Clade_01	NA	NA
OtMZ2483	0	0	0	1	1	0	0	0	0	0	0	0	0	0	0	0	0	0	0	0	1	0	0	0	0	0	0	0	0	0	0	0	0	0	0	0	0	0	1	0	Basidiomycota	Agaricomycotina	Tremellomycetes	Tremellales
OtMZ2484	0	0	0	0	0	0	0	0	0	0	0	0	0	0	0	0	1	0	0	0	0	0	0	0	0	0	0	0	0	0	0	0	0	0	0	0	0	0	2	0	Basidiomycota	Agaricomycotina	Tremellomycetes	Tremellales
OtMZ2485	0	0	0	0	0	0	0	0	0	0	0	0	0	0	0	0	0	0	0	0	0	0	0	0	0	0	0	0	0	0	0	0	0	0	0	0	0	0	2	1	Ascomycota	Taphrinomycotina	Taphrinomycetes	Taphrinales
OtMZ2486	0	0	0	0	0	0	0	0	0	0	0	0	0	0	0	0	0	0	0	0	0	0	0	0	0	0	0	0	0	0	0	0	0	0	0	0	0	0	1	2	Ascomycota	Pezizomycotina	NA	NA
OtMZ2487	0	0	0	0	0	0	0	0	0	0	0	0	0	0	0	0	0	1	0	0	0	2	0	0	0	0	0	0	0	0	0	0	0	0	0	0	0	0	1	0	Ascomycota	Pezizomycotina	Lecanoromycetes	Lecanoromycetes_Clade_02
OtMZ2488	0	0	0	0	0	0	0	0	0	0	0	0	0	0	0	0	0	0	0	0	0	0	0	0	0	0	0	0	0	0	0	0	0	0	0	0	0	0	3	1	Ascomycota	Pezizomycotina	Dothideomycetes	Capnodiales
OtMZ2489	0	0	0	0	0	0	0	0	0	0	0	0	1	0	0	0	1	0	0	1	0	0	0	0	0	0	0	0	0	0	0	0	0	0	0	0	0	0	0	1	Basidiomycota	Pucciniomycotina	Agaricostilbomycetes	Agaricostilbales
OtMZ2490	0	0	0	2	0	0	0	0	0	0	0	0	0	0	0	0	1	0	0	0	0	0	0	0	0	0	0	0	0	0	0	0	0	0	0	0	0	0	0	1	Ascomycota	Pezizomycotina	Dothideomycetes	Pleosporales
OtMZ2491	0	0	0	0	0	0	0	0	0	0	0	0	0	0	0	0	1	0	0	0	1	0	0	0	0	0	0	0	0	0	0	0	0	0	0	0	0	0	0	2	Basidiomycota	Pucciniomycotina	Cystobasidiomycetes	Cystobasidiomycetes_Clade_01
OtMZ2492	0	0	0	0	0	0	1	0	0	0	0	0	0	0	0	0	0	0	0	0	0	0	0	0	0	0	0	0	0	0	0	0	0	0	0	0	0	0	0	3	Ascomycota	Pezizomycotina	Eurotiomycetes	Chaetothyriales
OtMZ2493	0	0	0	1	0	0	0	0	0	0	0	0	1	0	0	0	1	0	0	0	0	0	0	0	0	0	0	0	0	0	0	0	0	0	0	0	0	0	0	1	Basidiomycota	Pucciniomycotina	Agaricostilbomycetes	Agaricostilbales
OtMZ2494	0	0	0	0	0	0	0	0	0	0	0	0	1	2	0	0	0	0	0	0	0	0	0	0	0	0	0	0	0	0	0	0	0	0	0	0	0	0	0	1	Ascomycota	Pezizomycotina	Dothideomycetes	Capnodiales
OtMZ2495	0	0	0	0	0	0	0	0	0	0	0	0	0	0	0	0	0	0	0	0	0	0	0	0	0	0	0	0	0	0	0	0	0	0	0	0	0	0	2	1	Ascomycota	Pezizomycotina	NA	NA
OtMZ2496	0	0	0	0	0	0	0	0	0	0	0	0	0	0	0	0	0	0	0	0	0	0	0	0	0	0	0	0	0	0	0	0	0	0	0	0	1	0	0	3	Ascomycota	Pezizomycotina	Dothideomycetes	Capnodiales
OtMZ2497	0	0	0	0	0	0	0	0	0	0	0	0	0	0	0	1	0	0	0	0	0	0	0	0	0	0	0	0	0	0	0	0	0	0	0	0	0	0	0	2	Basidiomycota	Pucciniomycotina	Agaricostilbomycetes	Agaricostilbales
OtMZ2498	0	0	0	0	0	0	0	0	0	0	0	0	0	0	0	0	0	0	0	0	0	0	0	0	0	0	0	0	0	0	0	0	1	0	0	0	0	0	0	2	Basidiomycota	Pucciniomycotina	Agaricostilbomycetes	Agaricostilbales
OtMZ2499	0	0	0	1	0	0	0	0	0	0	0	0	0	0	0	1	1	0	0	0	0	0	0	0	0	0	0	0	0	0	0	0	0	0	0	0	0	0	0	1	Basidiomycota	Agaricomycotina	Tremellomycetes	Filobasidiales
OtMZ2500	1	0	0	0	0	0	0	0	0	0	0	0	0	0	0	0	1	0	0	0	0	0	0	0	0	0	0	0	0	0	0	0	0	0	0	0	0	0	0	0	Basidiomycota	Agaricomycotina	Tremellomycetes	Tremellales
OtMZ2501	0	1	0	0	1	0	0	0	0	0	0	0	0	0	0	0	0	0	0	0	0	0	0	0	0	0	0	0	0	0	0	0	0	0	0	0	0	0	0	0	Basidiomycota	Ustilaginomycotina	Malasseziomycetes	Malasseziales
OtMZ2502	0	1	0	0	0	1	0	0	0	0	0	0	0	0	0	0	1	0	0	0	0	0	0	0	0	0	0	0	0	0	0	0	0	0	0	0	0	0	0	0	Ascomycota	Pezizomycotina	NA	NA
OtMZ2503	0	1	0	0	0	0	0	0	0	0	0	0	0	0	0	0	0	0	0	0	0	0	0	0	1	0	0	0	0	0	0	0	1	0	0	0	0	0	0	0	Basidiomycota	Ustilaginomycotina	Malasseziomycetes	Malasseziales
OtMZ2504	0	1	0	0	0	0	0	0	0	0	0	0	1	0	0	0	0	0	0	0	0	0	0	0	1	0	0	0	0	0	0	0	0	0	0	0	0	0	0	0	Basidiomycota	Pucciniomycotina	Cystobasidiomycetes	Cystobasidiales
OtMZ2505	0	1	0	0	0	0	0	1	0	0	0	0	0	0	0	0	0	0	0	0	0	0	0	0	0	0	0	0	0	0	0	0	0	0	0	0	0	0	0	0	Ascomycota	Pezizomycotina	Eurotiomycetes	Chaetothyriales
OtMZ2506	0	1	0	0	0	0	0	1	0	0	0	0	0	0	0	0	0	0	0	0	0	0	0	0	0	0	0	0	0	0	0	0	0	0	0	0	0	0	0	0	Ascomycota	Pezizomycotina	NA	NA
OtMZ2507	0	1	0	0	0	0	0	0	0	0	0	0	0	0	0	0	0	0	0	0	1	0	0	0	0	0	0	0	0	0	0	1	0	0	0	0	0	0	0	0	Ascomycota	Pezizomycotina	Dothideomycetes	Pleosporales
OtMZ2508	0	1	0	0	0	0	0	0	0	0	0	0	0	0	0	0	0	0	0	0	0	0	0	0	0	0	0	0	0	0	0	0	0	0	0	1	0	0	0	0	Basidiomycota	Ustilaginomycotina	Malasseziomycetes	Malasseziales
OtMZ2509	0	1	0	0	0	0	0	0	0	0	0	1	0	0	0	0	0	0	0	0	0	0	0	0	0	0	0	0	0	0	0	1	0	0	0	0	0	0	0	0	Ascomycota	Pezizomycotina	Eurotiomycetes	Chaetothyriales
OtMZ2510	0	0	1	0	0	1	0	0	0	0	0	0	0	1	0	0	0	0	0	0	0	0	0	0	0	0	0	0	0	0	0	0	0	0	0	0	0	0	0	0	Ascomycota	Pezizomycotina	Dothideomycetes	Pleosporales
OtMZ2511	0	0	1	0	0	0	0	0	0	0	0	0	0	0	0	0	1	0	0	0	0	0	0	0	0	0	0	0	0	0	0	0	0	0	0	0	0	0	0	0	Ascomycota	Pezizomycotina	Dothideomycetes	Dothideales
OtMZ2512	0	0	1	0	0	0	0	0	0	0	0	0	1	0	0	0	0	0	0	0	0	0	0	0	0	0	0	0	0	0	0	0	0	0	0	0	0	0	0	0	Zoopagomycota	Kickxellomycotina	Kickxellomycotina_Incertae_Sedis	Harpellales
OtMZ2513	0	0	1	1	0	0	0	0	0	0	0	0	0	0	0	0	0	0	0	0	0	0	0	0	0	0	0	0	0	0	0	0	0	0	0	0	0	0	0	0	Ascomycota	Pezizomycotina	Lecanoromycetes	Baeomycetales
OtMZ2514	0	1	1	0	0	0	0	0	0	0	0	0	0	0	0	1	0	0	0	0	0	0	0	0	0	0	0	0	0	0	0	0	0	0	0	0	0	0	0	0	Ascomycota	Pezizomycotina	NA	NA
OtMZ2515	0	0	1	0	0	0	0	0	0	0	0	0	0	0	0	0	0	0	0	0	0	0	0	0	0	0	0	0	0	0	0	0	0	0	0	0	0	1	0	0	Ascomycota	Pezizomycotina	Pezizomycetes	Pezizales
OtMZ2516	0	0	1	0	0	0	0	0	0	0	0	0	0	0	0	0	0	1	0	0	0	0	0	0	0	0	0	0	0	0	0	0	0	0	0	0	0	0	0	0	Mucoromycota	Mucoromycotina	Mucoromycotina_Incertae_Sedis	Mucorales
OtMZ2517	0	0	1	0	1	0	0	0	0	0	0	0	0	0	0	0	0	0	0	0	0	0	0	0	0	0	0	0	0	0	0	0	0	0	0	0	0	0	0	0	Basidiomycota	Ustilaginomycotina	Malasseziomycetes	Malasseziales
OtMZ2518	0	0	1	0	0	0	1	0	0	0	0	0	0	0	0	0	0	0	0	0	0	0	0	0	0	0	0	0	0	0	0	0	0	0	0	0	0	0	0	0	Mucoromycota	Mucoromycotina	Mucoromycotina_Incertae_Sedis	Mucorales
OtMZ2519	0	0	1	0	0	0	0	0	0	0	0	0	0	0	0	0	0	0	0	0	0	0	0	0	0	0	0	0	0	0	0	0	1	0	0	0	0	0	0	0	Ascomycota	Pezizomycotina	Dothideomycetes	Capnodiales
OtMZ2520	0	0	1	0	0	0	0	0	0	0	0	0	0	0	0	0	0	0	0	0	0	0	0	0	0	0	0	0	0	0	0	0	1	0	0	0	0	0	0	0	Ascomycota	Pezizomycotina	Dothideomycetes	Capnodiales
OtMZ2521	0	0	1	0	0	0	1	0	0	0	0	0	0	0	0	0	0	0	0	0	0	0	0	0	0	0	0	0	0	0	0	0	0	0	0	0	0	0	0	0	Mucoromycota	Mucoromycotina	Mucoromycotina_Incertae_Sedis	Mucorales
OtMZ2522	0	0	1	0	0	0	0	0	0	0	0	0	1	0	0	0	0	0	0	0	0	0	0	0	0	0	0	0	0	0	0	1	0	0	0	0	0	0	0	0	Ascomycota	Pezizomycotina	NA	NA
OtMZ2523	0	0	1	0	0	0	0	0	0	0	0	0	0	0	0	1	0	0	0	0	0	0	0	1	0	0	0	0	0	0	0	0	0	0	0	0	0	0	0	0	Ascomycota	Taphrinomycotina	Taphrinomycetes	Taphrinales
OtMZ2524	0	0	0	1	0	0	0	1	0	0	0	0	0	0	0	0	0	0	0	0	0	0	0	0	0	0	0	0	0	0	0	0	0	0	0	0	0	0	0	0	Ascomycota	Pezizomycotina	Dothideomycetes	Capnodiales
OtMZ2525	0	0	0	1	0	0	0	0	0	0	0	0	0	0	0	0	1	0	0	0	0	0	0	0	0	0	0	0	0	0	0	0	0	0	0	0	0	0	0	0	Basidiomycota	Agaricomycotina	Tremellomycetes	NA
OtMZ2526	0	0	0	1	0	0	0	0	0	0	0	0	0	0	0	0	1	0	0	0	0	0	0	0	0	0	0	0	0	0	0	0	0	0	0	0	0	0	0	0	Basidiomycota	Agaricomycotina	Tremellomycetes	Tremellales
OtMZ2527	0	0	0	1	0	0	0	0	0	0	0	0	0	1	0	0	0	0	0	0	0	1	0	0	0	0	0	0	0	0	0	0	0	0	0	0	0	0	0	0	Ascomycota	Pezizomycotina	Dothideomycetes	Pleosporales
OtMZ2528	0	0	0	1	0	0	0	0	0	0	0	0	1	0	0	0	0	0	0	0	0	0	0	0	0	0	0	0	0	0	0	0	0	0	0	0	0	0	0	0	Ascomycota	Pezizomycotina	Eurotiomycetes	Chaetothyriales
OtMZ2529	0	0	0	1	0	0	0	0	0	0	0	0	0	0	0	0	1	1	0	0	0	0	0	0	0	0	0	0	0	0	0	0	0	0	0	0	0	0	0	0	Basidiomycota	Agaricomycotina	Tremellomycetes	Tremellales
OtMZ2530	0	0	0	1	0	0	0	0	0	0	0	0	1	0	0	0	1	0	0	0	0	0	0	0	0	0	0	0	0	0	0	0	0	0	0	0	0	0	0	0	Ascomycota	Pezizomycotina	Sordariomycetes	Hypocreales
OtMZ2531	0	0	1	1	0	0	0	0	0	0	0	0	0	0	0	0	0	0	0	0	0	0	0	0	0	0	0	0	0	0	0	0	0	0	0	0	0	0	0	0	Basidiomycota	Agaricomycotina	Tremellomycetes	Tremellales
OtMZ2532	0	0	0	1	0	1	0	0	0	0	0	0	0	0	0	0	0	0	0	0	0	0	0	0	0	0	0	0	0	0	0	0	0	0	0	0	0	0	1	0	Ascomycota	Pezizomycotina	NA	NA
OtMZ2533	0	0	0	1	0	0	0	0	0	0	0	0	0	0	0	0	0	0	0	0	0	0	0	0	0	0	0	0	0	0	0	0	1	0	0	0	0	0	0	0	Ascomycota	Pezizomycotina	NA	NA
OtMZ2534	0	0	0	1	0	0	0	0	0	0	0	0	0	0	0	1	0	0	0	0	0	0	0	0	0	0	0	0	0	0	0	0	0	0	0	0	0	0	0	0	Ascomycota	Pezizomycotina	Eurotiomycetes	Eurotiomycetes_Clade_02
OtMZ2535	0	0	0	1	0	0	1	0	0	0	0	0	0	0	0	0	0	0	0	0	0	0	0	0	0	0	0	0	0	0	0	0	0	0	0	0	0	0	0	0	Ascomycota	Saccharomycotina	Saccharomycetes	Saccharomycetales
OtMZ2536	0	0	0	1	0	0	0	0	0	0	0	0	1	0	0	0	0	0	0	0	0	0	0	0	0	0	0	0	0	0	0	0	0	0	0	0	0	0	0	0	Basidiomycota	Agaricomycotina	Tremellomycetes	Filobasidiales
OtMZ2537	0	0	0	1	0	0	0	1	0	0	0	0	0	0	0	0	0	0	0	0	0	0	0	0	0	0	0	0	0	0	0	0	0	0	0	0	0	0	0	0	Ascomycota	Pezizomycotina	Leotiomycetes	Leotiomycetes_Clade_08
OtMZ2538	0	0	0	1	0	0	0	0	0	0	0	0	0	0	0	0	1	0	0	0	0	0	0	0	0	0	0	0	0	0	0	0	0	0	0	0	0	0	0	0	Basidiomycota	Agaricomycotina	Tremellomycetes	Tremellales
OtMZ2539	0	0	0	1	0	0	0	0	0	0	0	0	1	0	0	0	0	0	0	0	0	0	0	0	0	0	0	0	0	0	0	0	0	0	0	0	0	0	0	0	Ascomycota	Pezizomycotina	Dothideomycetes	Pleosporales
OtMZ2540	0	0	0	1	0	0	1	1	0	0	0	0	0	0	0	0	0	0	0	0	0	0	0	0	0	0	0	0	0	0	0	0	0	0	0	0	0	0	0	0	Ascomycota	Pezizomycotina	Dothideomycetes	Pleosporales
OtMZ2541	0	0	0	1	0	0	0	0	0	0	0	0	0	1	0	0	0	0	1	0	0	0	0	0	0	0	0	0	0	0	0	0	0	0	0	0	0	0	0	0	Ascomycota	Pezizomycotina	NA	NA
OtMZ2542	0	0	0	1	0	0	0	0	0	0	0	0	0	1	0	0	0	0	0	0	0	0	0	0	0	0	0	0	0	0	0	0	0	0	0	0	0	0	0	0	Ascomycota	Pezizomycotina	Dothideomycetes	Pleosporales
OtMZ2543	0	0	0	1	0	0	0	0	0	0	0	0	1	0	0	0	0	0	0	0	0	0	0	0	0	0	0	0	0	0	0	0	0	0	0	0	0	0	0	0	Basidiomycota	Agaricomycotina	Tremellomycetes	Tremellales
OtMZ2544	0	0	0	1	0	0	0	0	0	0	0	0	0	0	0	0	0	0	0	0	0	0	0	0	0	0	0	0	0	0	0	1	0	0	0	0	0	0	0	0	Ascomycota	Pezizomycotina	Eurotiomycetes	Chaetothyriales
OtMZ2545	0	0	0	1	0	0	1	0	0	0	0	0	0	0	0	0	0	0	0	0	0	0	0	0	0	0	0	0	0	0	0	0	0	0	0	0	0	0	0	0	Basidiomycota	Agaricomycotina	Tremellomycetes	Filobasidiales
OtMZ2546	0	0	0	1	0	0	0	0	0	0	0	0	0	0	0	0	1	0	0	0	0	0	0	0	0	0	0	0	0	0	0	0	0	0	0	0	0	0	0	0	Basidiomycota	Agaricomycotina	Tremellomycetes	Tremellales
OtMZ2547	0	0	0	1	0	1	0	0	0	0	0	0	0	0	0	0	0	0	0	0	0	0	0	0	0	0	0	0	0	0	0	0	0	0	0	0	0	0	0	0	Ascomycota	Pezizomycotina	Dothideomycetes	Pleosporales
OtMZ2548	0	0	0	1	0	1	0	0	0	0	0	0	0	0	0	0	0	0	0	0	0	0	0	0	0	0	0	0	0	0	0	0	0	0	0	0	0	0	0	0	Ascomycota	Pezizomycotina	Dothideomycetes	Dothideales
OtMZ2549	0	0	0	1	1	0	0	0	0	0	0	0	0	0	0	0	0	0	0	0	0	0	0	0	0	0	0	0	0	0	0	0	0	0	0	0	0	0	0	0	Chytridiomycota	Chytridiomycota_Incertae Sedis	Chytridiomycetes	Rhizophydiales
OtMZ2550	0	0	0	1	0	0	0	0	0	0	0	0	0	0	0	0	0	0	0	0	0	0	0	0	0	0	0	0	0	0	0	1	0	0	0	0	0	0	0	0	Ascomycota	Pezizomycotina	NA	NA
OtMZ2551	0	0	0	1	0	0	1	0	0	0	0	0	0	0	0	0	0	0	0	0	0	0	0	0	0	0	0	0	0	0	0	0	0	0	0	0	0	0	0	0	Chytridiomycota	Chytridiomycota_Incertae Sedis	Chytridiomycetes	NA
OtMZ2552	0	0	0	1	0	0	0	1	0	0	0	0	0	0	0	0	0	0	0	0	0	0	0	0	0	0	0	0	0	0	0	0	0	0	0	0	0	0	0	0	Basidiomycota	Ustilaginomycotina	Malasseziomycetes	Malasseziales
OtMZ2553	0	0	0	1	0	0	0	0	0	0	0	0	0	0	0	0	0	0	0	1	0	0	0	0	0	0	0	0	0	0	0	0	0	0	0	0	0	0	0	0	Basidiomycota	Agaricomycotina	Tremellomycetes	Tremellales
OtMZ2554	0	0	0	1	0	0	0	0	0	0	0	0	1	0	0	0	0	0	0	0	0	0	0	0	0	0	0	0	0	0	0	0	0	0	0	0	0	0	0	0	Ascomycota	Pezizomycotina	Dothideomycetes	Pleosporales
OtMZ2555	0	0	0	1	0	0	0	0	0	0	0	0	0	1	0	0	0	0	0	0	0	0	0	0	0	0	0	0	0	0	0	0	0	0	0	0	0	0	0	0	Basidiomycota	Agaricomycotina	Agaricomycetes	NA
OtMZ2556	0	0	0	1	0	0	0	0	0	0	0	0	0	1	0	0	0	0	0	0	0	0	0	0	0	0	0	0	0	0	0	0	0	0	0	0	0	0	0	0	Ascomycota	Pezizomycotina	Dothideomycetes	Pleosporales
OtMZ2557	0	0	0	1	0	0	0	0	0	0	0	0	1	0	0	0	0	0	0	0	0	0	0	0	0	0	0	0	0	0	0	0	0	0	0	0	0	0	0	0	Ascomycota	Pezizomycotina	Dothideomycetes	Capnodiales
OtMZ2558	0	0	0	1	0	0	0	0	0	0	0	0	1	0	0	0	0	0	0	1	0	0	0	0	0	0	0	0	0	0	0	0	0	0	0	0	0	0	0	0	Ascomycota	Pezizomycotina	NA	NA
OtMZ2559	0	0	0	1	0	0	0	0	0	0	0	0	1	0	0	0	0	0	0	0	0	0	0	0	0	0	0	0	0	0	0	0	0	0	0	0	0	0	0	0	Ascomycota	Pezizomycotina	Leotiomycetes	NA
OtMZ2560	0	0	0	1	0	0	0	0	0	0	0	0	1	0	0	0	0	0	0	0	0	0	0	0	0	0	0	0	0	0	0	0	0	0	0	0	0	0	0	0	Ascomycota	Pezizomycotina	Dothideomycetes	Pleosporales
OtMZ2561	0	0	0	1	0	0	0	0	0	0	1	0	0	0	0	0	0	0	0	0	0	0	0	0	0	0	0	0	0	0	0	0	0	0	0	0	0	0	0	1	Ascomycota	Pezizomycotina	NA	NA
OtMZ2562	0	0	0	1	0	0	0	0	0	0	0	0	0	0	0	0	0	0	0	0	0	0	0	0	0	0	0	0	0	0	0	0	0	0	0	0	0	0	1	0	Ascomycota	Pezizomycotina	NA	NA
OtMZ2563	0	0	0	1	0	0	0	1	0	0	0	0	0	0	0	0	0	0	0	0	0	0	0	0	0	0	0	0	0	0	0	0	0	0	0	0	0	0	0	0	Ascomycota	Pezizomycotina	NA	NA
OtMZ2564	0	0	0	1	0	0	1	0	0	0	0	0	0	0	0	0	0	0	0	0	0	0	0	0	0	0	0	0	0	0	0	0	0	0	0	0	0	0	0	0	Ascomycota	Pezizomycotina	Dothideomycetes	Capnodiales
OtMZ2565	0	0	0	1	0	0	0	0	0	0	0	0	1	0	0	0	0	0	0	0	0	0	0	0	0	0	0	0	0	0	0	0	0	1	0	0	0	0	0	0	Ascomycota	Pezizomycotina	NA	NA
OtMZ2566	0	0	0	1	0	0	0	0	0	0	0	0	0	0	0	0	0	0	0	0	0	0	0	0	0	0	0	0	0	0	0	0	0	0	0	0	0	0	1	0	Ascomycota	Pezizomycotina	NA	NA
OtMZ2567	0	0	0	1	0	0	0	0	0	0	0	0	0	0	0	0	0	0	0	0	0	0	0	0	0	0	0	0	0	0	0	0	0	0	0	0	0	1	0	0	Ascomycota	Pezizomycotina	Leotiomycetes	Leotiomycetes_Clade_09
OtMZ2568	0	0	0	1	0	0	0	1	0	0	0	0	0	0	0	0	0	0	0	0	0	0	0	0	0	0	0	0	0	0	0	0	0	0	0	0	0	0	0	0	Basidiomycota	Pucciniomycotina	Pucciniomycetes	Pucciniales
OtMZ2569	0	0	0	1	0	0	0	0	0	0	0	0	0	1	0	0	0	0	0	0	0	0	0	0	0	0	0	0	0	0	0	0	0	0	0	0	0	1	0	0	Ascomycota	Pezizomycotina	Dothideomycetes	Pleosporales
OtMZ2570	0	0	0	1	0	0	0	0	0	0	0	0	1	0	0	0	0	0	0	0	0	0	0	0	0	0	0	0	0	0	0	1	0	0	0	0	0	0	0	0	Ascomycota	Pezizomycotina	NA	NA
OtMZ2571	0	0	0	0	1	0	0	0	0	0	0	0	0	0	0	0	0	0	0	0	0	1	0	0	0	0	0	0	0	0	0	0	0	0	0	0	0	0	0	0	Basidiomycota	Agaricomycotina	Agaricomycetes	Agaricales
OtMZ2572	0	0	0	0	1	0	0	0	0	0	0	0	1	0	0	0	0	0	0	0	0	0	0	0	0	0	0	0	0	0	0	0	0	0	0	0	0	0	0	0	Ascomycota	Pezizomycotina	Leotiomycetes	NA
OtMZ2573	0	0	0	0	1	0	0	0	0	0	0	0	0	1	0	0	0	0	0	0	0	0	0	0	0	0	0	0	0	0	0	0	0	0	0	0	0	0	0	0	Ascomycota	Pezizomycotina	Dothideomycetes	Pleosporales
OtMZ2574	0	0	0	0	1	0	1	0	0	0	0	0	0	1	0	0	0	0	0	0	0	0	0	0	0	0	0	0	0	0	0	0	0	0	0	0	0	0	0	0	Ascomycota	Pezizomycotina	Dothideomycetes	Pleosporales
OtMZ2575	0	0	0	0	1	0	0	0	0	0	0	0	1	0	0	0	0	0	0	0	0	0	0	0	0	0	0	0	0	0	0	0	0	0	0	0	0	0	0	0	Basidiomycota	Ustilaginomycotina	Malasseziomycetes	Malasseziales
OtMZ2576	0	0	0	0	1	0	0	1	0	0	0	0	0	0	0	0	0	0	0	0	0	0	0	0	0	0	0	0	0	0	0	0	0	0	0	0	0	0	0	0	Ascomycota	Pezizomycotina	Leotiomycetes	Leotiomycetes_Clade_08
OtMZ2577	0	0	0	0	1	0	0	0	0	0	0	0	0	0	0	0	0	0	0	0	0	0	0	1	0	0	0	0	0	0	0	0	0	0	0	0	0	0	0	0	Basidiomycota	Pucciniomycotina	Agaricostilbomycetes	Agaricostilbales
OtMZ2578	0	0	0	0	1	0	1	0	0	0	0	0	0	0	0	0	0	0	0	0	0	0	0	0	0	0	0	0	0	0	0	0	0	0	0	0	0	0	0	0	Basidiomycota	Ustilaginomycotina	Exobasidiomycetes	Microstromatales
OtMZ2579	0	0	0	0	1	0	0	0	0	0	0	0	1	0	0	1	0	0	0	0	0	0	0	0	0	0	0	0	0	0	0	0	0	0	0	0	0	0	0	0	Basidiomycota	Ustilaginomycotina	Malasseziomycetes	Malasseziales
OtMZ2580	0	0	0	0	1	0	0	0	0	0	0	0	0	1	0	0	0	0	0	0	0	0	0	0	0	0	0	0	0	0	0	0	0	0	0	0	0	1	0	0	Ascomycota	Pezizomycotina	Dothideomycetes	Pleosporales
OtMZ2581	0	0	0	0	1	0	0	0	0	0	0	0	0	1	0	0	0	0	0	0	0	0	0	0	0	0	0	0	0	0	0	0	0	0	0	0	0	0	0	0	Ascomycota	Pezizomycotina	Dothideomycetes	Pleosporales
OtMZ2582	0	0	0	0	1	0	0	0	0	0	0	0	0	1	0	0	0	0	0	0	0	0	0	0	0	0	0	0	0	0	0	0	0	0	0	0	0	0	0	0	Ascomycota	Pezizomycotina	Dothideomycetes	Capnodiales
OtMZ2583	0	0	0	0	1	0	0	0	0	0	0	0	0	0	0	0	0	0	0	0	0	0	0	1	0	0	0	0	0	0	0	0	0	0	0	0	0	0	0	0	Basidiomycota	Pucciniomycotina	Agaricostilbomycetes	Agaricostilbales
OtMZ2584	0	0	0	0	1	0	0	0	0	0	0	0	0	0	0	0	0	0	0	0	0	0	0	0	0	0	0	0	0	0	0	0	0	0	0	0	0	1	0	0	Ascomycota	Pezizomycotina	Eurotiomycetes	Chaetothyriales
OtMZ2585	0	0	0	0	1	0	0	0	0	0	0	0	0	0	0	0	0	0	0	0	0	0	0	0	0	0	0	0	0	0	0	0	0	0	0	0	0	0	0	1	Ascomycota	Pezizomycotina	Eurotiomycetes	Chaetothyriales
OtMZ2586	0	0	0	0	1	0	0	0	0	0	0	0	0	1	0	0	0	0	0	0	0	0	0	0	0	0	0	0	0	0	0	0	0	0	0	0	0	0	0	0	Ascomycota	Pezizomycotina	Dothideomycetes	Pleosporales
OtMZ2587	0	0	0	0	1	0	0	0	0	0	0	0	1	0	0	0	0	0	0	0	0	0	0	0	0	0	0	0	0	0	0	0	0	0	0	0	0	0	0	0	Ascomycota	Pezizomycotina	Dothideomycetes	Pleosporales
OtMZ2588	0	0	0	0	1	0	0	0	0	0	0	0	0	1	0	0	0	0	0	0	0	0	0	0	0	0	0	0	0	0	0	0	0	0	0	0	0	0	0	0	Basidiomycota	Ustilaginomycotina	Ustilaginomycetes	Ustilaginales
OtMZ2589	0	0	0	0	1	0	0	0	0	0	0	0	0	0	0	0	0	0	1	0	0	0	0	0	0	0	0	0	0	0	0	0	0	0	0	0	0	0	0	0	Ascomycota	Pezizomycotina	Dothideomycetes	Pleosporales
OtMZ2590	0	0	0	0	0	1	0	0	0	0	0	0	0	0	0	0	0	0	0	0	0	0	0	0	0	0	0	0	0	0	0	1	0	0	0	0	0	0	0	0	Ascomycota	Pezizomycotina	Dothideomycetes	Pleosporales
OtMZ2591	0	0	0	0	0	1	0	0	0	0	0	0	1	0	0	0	0	0	0	0	0	0	0	0	0	0	0	0	0	0	0	0	0	0	0	0	0	0	0	0	Ascomycota	Pezizomycotina	Dothideomycetes	Dothideales
OtMZ2592	0	0	0	0	0	1	0	0	0	0	0	0	0	1	0	0	0	0	0	0	0	0	0	1	0	0	0	0	0	0	0	0	0	0	0	0	0	0	0	0	Basidiomycota	Ustilaginomycotina	Exobasidiomycetes	Microstromatales
OtMZ2593	0	0	0	0	0	1	0	0	0	0	0	0	1	0	0	0	0	0	0	0	0	0	0	0	0	0	0	0	0	0	0	0	0	0	0	0	0	0	0	0	Ascomycota	Pezizomycotina	Dothideomycetes	Pleosporales
OtMZ2594	0	0	0	0	0	1	0	0	0	0	0	0	0	1	0	0	0	1	0	0	0	0	0	0	0	0	0	0	0	0	0	0	0	0	0	0	0	0	0	0	Ascomycota	Pezizomycotina	Dothideomycetes	Pleosporales
OtMZ2595	0	0	0	0	0	1	0	0	0	0	0	0	0	1	0	0	0	0	0	0	0	0	0	0	0	0	0	0	0	0	0	0	0	0	0	0	0	0	0	0	Basidiomycota	Pucciniomycotina	Microbotryomycetes	Microbotryomycetes_Clade_01
OtMZ2596	0	0	0	0	0	1	0	1	0	0	0	0	0	0	0	0	0	0	0	0	0	0	0	0	0	0	0	0	0	0	0	0	0	0	0	0	0	0	0	0	Ascomycota	Pezizomycotina	NA	NA
OtMZ2597	0	0	0	0	0	1	0	1	0	0	0	0	0	0	0	0	0	0	0	0	0	0	0	0	0	0	0	0	0	0	0	0	0	0	0	0	0	0	0	0	Ascomycota	Pezizomycotina	Dothideomycetes	Pleosporales
OtMZ2598	0	0	0	0	0	1	0	0	0	0	0	0	1	1	0	0	0	0	0	0	0	0	0	0	0	0	0	0	0	0	0	0	0	0	0	0	0	0	0	0	Ascomycota	Pezizomycotina	NA	NA
OtMZ2599	0	0	0	0	0	1	0	0	0	0	0	0	1	0	0	0	0	0	0	0	0	0	0	0	0	0	0	0	0	0	0	0	0	0	0	0	0	0	0	0	Ascomycota	Pezizomycotina	Dothideomycetes	Pleosporales
OtMZ2600	0	0	0	0	0	1	0	0	0	0	0	0	0	0	0	0	0	0	0	1	1	0	0	0	0	0	0	0	0	0	0	0	0	0	0	0	0	0	0	0	Basidiomycota	Pucciniomycotina	NA	NA
OtMZ2601	0	0	0	0	0	1	1	0	0	0	0	0	0	1	0	0	0	0	0	0	0	0	0	0	0	0	0	0	0	0	0	0	0	0	0	0	0	0	0	0	Ascomycota	Pezizomycotina	Dothideomycetes	Pleosporales
OtMZ2602	0	0	0	0	0	1	0	0	0	0	0	0	0	0	0	0	1	0	0	0	0	0	0	0	0	0	0	0	0	0	0	0	0	0	0	0	0	0	0	0	Ascomycota	Pezizomycotina	Dothideomycetes	Dothideales
OtMZ2603	0	0	0	0	0	1	0	0	0	0	0	0	0	0	0	1	0	0	0	0	0	0	0	0	0	0	0	0	0	0	0	0	0	0	0	0	0	0	0	0	Chytridiomycota	Chytridiomycota_Incertae Sedis	Chytridiomycetes	Rhizophydiales
OtMZ2604	0	0	0	0	0	1	0	0	0	0	0	0	1	0	0	0	0	0	0	0	0	0	0	0	0	0	0	0	0	0	0	0	0	0	0	0	0	0	0	0	Ascomycota	Pezizomycotina	Dothideomycetes	Pleosporales
OtMZ2605	0	0	0	0	0	1	0	0	0	0	0	0	1	1	0	0	0	0	0	0	0	0	0	0	0	0	0	0	0	0	0	0	0	0	0	0	0	0	0	0	Ascomycota	Pezizomycotina	Dothideomycetes	Pleosporales
OtMZ2606	0	0	0	0	0	1	0	0	0	0	0	0	0	1	0	0	0	0	0	0	0	0	0	0	0	0	0	0	0	0	0	0	0	0	0	0	0	0	0	0	Ascomycota	Pezizomycotina	Dothideomycetes	Pleosporales
OtMZ2607	0	0	0	0	0	1	0	0	0	0	0	0	0	0	0	0	0	0	0	0	0	0	0	0	0	0	0	0	0	0	0	1	0	0	0	0	0	0	0	0	Ascomycota	Pezizomycotina	Dothideomycetes	Pleosporales
OtMZ2608	0	0	0	0	0	1	0	0	0	0	1	0	0	0	0	0	0	0	0	0	0	0	0	0	0	0	0	0	0	0	0	0	0	0	0	0	0	0	0	0	Basidiomycota	Agaricomycotina	Agaricomycetes	Russulales
OtMZ2609	0	0	0	0	0	1	0	0	0	0	0	0	0	0	0	0	0	0	0	0	0	0	0	0	0	0	0	0	0	0	0	1	0	0	0	0	0	0	1	0	Ascomycota	Pezizomycotina	Dothideomycetes	Capnodiales
OtMZ2610	0	0	0	1	0	1	0	0	0	0	0	0	0	0	0	0	0	0	0	0	0	0	0	0	0	0	0	0	0	0	0	0	0	0	0	0	0	0	0	0	Ascomycota	Pezizomycotina	Dothideomycetes	Pleosporales
OtMZ2611	0	0	0	0	0	1	0	0	0	0	0	0	0	0	0	0	0	0	0	0	0	0	0	0	1	0	0	0	0	0	0	0	0	0	0	0	0	0	0	0	Basidiomycota	Pucciniomycotina	Cystobasidiomycetes	Cystobasidiomycetes_Clade_01
OtMZ2612	0	0	0	0	0	1	0	1	0	0	0	0	0	0	0	0	1	0	0	0	0	0	0	0	0	0	0	0	0	0	0	0	0	0	0	0	0	0	0	0	Ascomycota	Pezizomycotina	Leotiomycetes	Leotiomycetes_Clade_05
OtMZ2613	0	0	0	0	0	1	0	1	0	0	0	0	0	0	0	0	0	0	0	0	0	0	0	0	0	0	0	0	0	0	0	0	0	0	0	0	0	0	0	0	Basidiomycota	Pucciniomycotina	Microbotryomycetes	NA
OtMZ2614	0	0	0	0	0	1	0	1	0	0	0	0	0	0	0	0	0	0	0	0	0	0	0	0	0	0	0	0	0	0	0	0	0	0	0	0	0	0	0	0	Ascomycota	Pezizomycotina	Dothideomycetes	Dothideales
OtMZ2615	0	0	0	0	0	1	0	1	0	0	0	0	0	0	0	0	0	0	0	0	0	0	0	0	0	0	0	0	0	0	0	0	0	0	0	0	0	0	0	0	Ascomycota	Pezizomycotina	Dothideomycetes	Pleosporales
OtMZ2616	0	0	0	0	0	1	0	1	0	0	0	0	0	0	0	0	0	0	0	0	0	0	0	0	0	0	0	0	0	0	0	0	0	0	0	0	0	0	0	0	Basidiomycota	Agaricomycotina	Tremellomycetes	Tremellales
OtMZ2617	0	0	0	0	0	1	0	1	0	0	0	0	0	0	0	0	0	0	0	0	0	0	0	0	0	0	0	0	0	0	0	0	0	0	0	0	0	0	0	0	Ascomycota	Pezizomycotina	Dothideomycetes	Pleosporales
OtMZ2618	0	0	0	0	0	1	0	0	0	0	0	0	0	0	0	0	0	0	0	0	0	0	0	0	0	0	0	0	0	0	0	0	0	0	0	1	0	0	0	0	Ascomycota	Pezizomycotina	NA	NA
OtMZ2619	0	0	0	0	0	1	0	0	0	0	0	0	0	0	0	0	0	1	0	0	0	0	0	0	0	0	0	0	0	0	0	0	0	0	0	0	0	0	0	0	Ascomycota	Pezizomycotina	NA	NA
OtMZ2620	0	0	0	0	0	1	0	0	0	0	0	0	0	0	0	0	0	0	0	0	0	0	0	0	0	0	0	0	0	0	0	1	0	0	0	0	0	0	0	0	Ascomycota	Pezizomycotina	Eurotiomycetes	Chaetothyriales
OtMZ2621	0	0	0	0	0	1	0	1	0	0	0	0	0	0	0	0	0	0	0	0	0	0	0	0	0	0	0	0	0	0	0	0	0	0	0	0	0	0	0	0	Ascomycota	Pezizomycotina	Dothideomycetes	Pleosporales
OtMZ2622	0	0	0	0	0	1	0	1	0	0	0	0	0	0	0	0	1	0	0	0	0	0	0	0	0	0	0	0	0	0	0	0	0	0	0	0	0	0	0	0	Ascomycota	Pezizomycotina	Dothideomycetes	Capnodiales
OtMZ2623	0	0	0	0	0	1	0	0	0	0	0	0	0	0	0	0	0	0	0	0	0	1	0	0	0	0	0	0	0	0	0	0	0	0	0	0	0	0	0	1	Ascomycota	Pezizomycotina	Leotiomycetes	Leotiomycetes_Clade_02
OtMZ2624	0	0	0	0	0	1	0	0	0	0	0	0	0	0	0	0	0	0	0	0	0	0	0	0	0	0	0	0	0	0	0	0	0	0	0	0	0	0	1	0	Ascomycota	Pezizomycotina	NA	NA
OtMZ2625	0	0	0	0	0	1	0	0	0	0	0	0	0	0	0	0	0	0	0	0	0	0	0	0	0	0	0	0	0	0	0	0	0	0	0	0	0	0	1	0	Ascomycota	Pezizomycotina	Dothideomycetes	Capnodiales
OtMZ2626	0	0	0	0	0	0	1	0	0	0	0	0	0	0	0	0	0	1	0	0	0	0	0	0	0	0	0	0	0	0	0	0	0	0	0	0	0	0	0	0	Chytridiomycota	Chytridiomycota_Incertae Sedis	Chytridiomycetes	NA
OtMZ2627	0	0	0	0	0	0	1	0	0	0	0	0	0	0	0	0	0	1	0	0	0	0	0	0	0	0	0	0	0	0	0	0	0	0	0	0	0	0	0	0	Mucoromycota	Glomeromycotina	Glomeromycetes	Glomeromycetes_Clade_01
OtMZ2628	0	0	0	0	0	0	1	0	0	0	0	0	0	0	0	0	1	0	0	0	0	0	0	0	0	0	0	0	0	0	0	0	0	0	0	0	0	0	0	0	Ascomycota	Pezizomycotina	Dothideomycetes	Dothideales
OtMZ2629	0	0	0	0	0	0	1	0	0	0	0	0	0	0	0	0	0	0	0	0	0	0	0	0	0	0	0	0	0	0	0	0	0	0	0	0	0	0	1	0	Ascomycota	Pezizomycotina	Lecanoromycetes	Teloschistales
OtMZ2630	0	0	0	0	0	0	1	0	0	0	0	0	0	1	0	0	0	0	0	0	0	0	0	0	0	0	0	0	0	0	0	0	0	0	0	0	0	1	0	0	Ascomycota	Pezizomycotina	Dothideomycetes	Capnodiales
OtMZ2631	0	0	0	0	0	0	1	0	0	0	0	0	0	0	0	0	0	0	0	0	0	0	0	0	0	0	0	0	0	0	0	0	0	0	0	0	0	0	1	0	Basidiomycota	Ustilaginomycotina	NA	NA
OtMZ2632	0	0	0	0	0	0	1	0	0	0	0	0	0	0	0	0	0	0	0	0	0	0	0	0	0	0	0	0	0	0	0	0	0	0	1	0	0	0	0	0	Basidiomycota	Ustilaginomycotina	Malasseziomycetes	Malasseziales
OtMZ2633	0	0	0	0	0	0	1	0	0	0	0	0	0	0	0	0	0	0	1	0	0	0	0	0	0	0	0	0	0	0	0	0	0	0	0	0	0	0	0	0	Mucoromycota	Glomeromycotina	Glomeromycetes	Glomeromycetes_Clade_01
OtMZ2634	0	0	0	0	0	0	1	0	0	0	0	0	0	0	0	0	1	0	0	1	0	0	0	0	0	0	0	0	0	0	0	0	0	0	0	0	0	0	0	0	Chytridiomycota	Chytridiomycota_Incertae Sedis	Chytridiomycetes	NA
OtMZ2635	0	0	0	0	0	0	1	0	0	0	0	0	0	0	0	0	0	0	0	0	0	0	0	0	0	0	0	0	0	0	0	1	0	0	0	0	0	0	0	0	Ascomycota	Pezizomycotina	NA	NA
OtMZ2636	0	0	0	0	0	0	1	0	0	0	0	0	0	0	0	0	0	0	0	0	0	0	0	0	0	0	0	0	0	0	0	0	0	0	0	0	0	1	0	0	Basidiomycota	Ustilaginomycotina	Malasseziomycetes	Malasseziales
OtMZ2637	0	0	0	0	0	0	1	1	0	0	0	0	0	0	0	0	0	0	0	0	0	0	0	0	0	0	0	0	0	0	0	0	0	0	0	0	0	0	0	1	Ascomycota	Pezizomycotina	Sordariomycetes	Hypocreales
OtMZ2638	0	0	0	0	0	0	1	0	0	0	0	0	0	0	0	0	1	0	0	0	0	0	0	0	0	0	0	0	0	0	0	0	0	0	0	0	0	0	0	0	Chytridiomycota	Chytridiomycota_Incertae Sedis	Chytridiomycetes	NA
OtMZ2639	0	0	0	0	0	0	1	0	0	0	0	0	0	1	0	0	0	0	0	0	0	0	0	0	0	0	0	0	0	0	0	0	0	0	0	0	0	0	0	0	Ascomycota	Pezizomycotina	Eurotiomycetes	Eurotiales
OtMZ2640	0	0	0	0	0	0	1	0	0	0	0	0	0	0	0	0	0	0	0	0	0	0	1	0	0	0	0	0	0	0	0	0	0	0	0	0	0	0	0	0	Chytridiomycota	Chytridiomycota_Incertae Sedis	Chytridiomycetes	NA
OtMZ2641	0	0	0	0	0	0	1	0	0	0	0	0	0	0	0	0	0	0	0	0	0	0	0	0	0	0	0	0	0	0	0	0	1	0	0	0	0	0	0	0	Ascomycota	Pezizomycotina	Sordariomycetes	NA
OtMZ2642	0	0	0	0	0	0	1	0	0	0	0	0	1	1	0	0	0	0	0	0	0	0	0	0	0	0	0	0	0	0	0	0	0	0	0	0	0	0	0	0	Ascomycota	Pezizomycotina	Dothideomycetes	Pleosporales
OtMZ2643	0	0	0	0	0	0	1	1	0	0	0	0	0	0	0	0	0	0	0	0	0	0	0	0	0	0	0	0	0	0	0	0	0	0	0	0	0	0	0	0	Chytridiomycota	Chytridiomycota_Incertae Sedis	Chytridiomycetes	Rhizophydiales
OtMZ2644	0	0	0	0	0	0	1	0	0	0	0	0	0	0	0	0	0	0	0	1	0	0	0	0	0	0	1	0	0	0	0	0	0	0	0	0	0	0	0	0	Basidiomycota	Agaricomycotina	Agaricomycetes	Agaricales
OtMZ2645	0	0	0	0	0	0	1	0	0	0	0	0	0	1	0	0	0	0	0	0	0	0	0	0	0	0	0	0	0	0	0	0	0	0	0	0	0	0	0	0	Ascomycota	Pezizomycotina	Eurotiomycetes	Chaetothyriales
OtMZ2646	0	0	0	0	0	0	1	0	0	0	0	0	0	0	0	0	0	0	1	0	0	0	0	0	0	0	0	0	0	0	0	0	0	0	0	0	0	0	0	0	Chytridiomycota	Chytridiomycota_Incertae Sedis	Chytridiomycetes	NA
OtMZ2647	0	0	0	0	0	0	1	0	0	0	0	0	0	0	0	0	1	0	0	0	0	0	0	0	0	0	0	0	0	0	0	0	0	0	0	0	0	0	0	0	Mucoromycota	Mucoromycotina	Mucoromycotina_Incertae_Sedis	Mucorales
OtMZ2648	0	0	0	0	0	0	1	0	0	0	0	0	0	0	0	0	0	0	0	0	0	0	0	0	0	0	0	0	1	0	0	0	0	0	0	0	0	0	0	0	Ascomycota	Pezizomycotina	Eurotiomycetes	Chaetothyriales
OtMZ2649	0	0	0	0	0	0	1	0	0	0	0	0	0	0	0	0	0	0	0	0	0	0	0	0	0	0	1	0	0	0	0	0	0	0	0	0	0	1	0	0	Ascomycota	Pezizomycotina	Eurotiomycetes	Chaetothyriales
OtMZ2650	0	0	0	0	0	0	1	0	0	0	0	0	0	0	0	0	1	0	0	0	0	0	0	0	0	0	0	0	0	0	0	0	0	0	0	0	0	0	0	0	Mucoromycota	Glomeromycotina	Glomeromycetes	Glomeromycetes_Clade_01
OtMZ2651	0	0	0	0	0	0	1	0	0	0	0	0	0	0	0	1	0	0	0	0	0	0	0	1	0	0	0	0	0	0	0	0	0	0	0	0	0	0	0	0	Basidiomycota	Ustilaginomycotina	Exobasidiomycetes	Microstromatales
OtMZ2652	0	0	0	0	0	0	1	0	0	0	0	0	0	0	0	0	1	0	0	0	0	0	0	0	0	0	0	0	0	0	0	0	0	0	0	0	0	0	0	0	Chytridiomycota	Chytridiomycota_Incertae Sedis	Chytridiomycetes	NA
OtMZ2653	0	0	0	0	0	0	1	0	0	0	0	0	1	0	0	0	0	0	0	0	0	0	0	0	0	0	0	0	0	0	0	0	0	0	0	0	0	0	0	0	Basidiomycota	Ustilaginomycotina	Exobasidiomycetes	Microstromatales
OtMZ2654	0	0	0	0	0	0	1	0	0	0	0	0	0	0	0	0	1	0	0	0	0	0	0	0	0	0	0	0	0	0	0	0	0	0	0	0	0	0	0	0	Chytridiomycota	Chytridiomycota_Incertae Sedis	Chytridiomycetes	NA
OtMZ2655	0	0	0	0	0	0	1	0	0	0	0	0	0	0	0	0	0	0	0	0	0	0	0	0	0	0	0	0	0	0	0	0	0	0	0	1	0	0	0	0	Basidiomycota	Pucciniomycotina	Microbotryomycetes	NA
OtMZ2656	0	0	0	0	0	0	1	0	0	0	0	0	0	0	0	0	0	0	0	0	0	0	0	0	0	0	0	0	0	0	0	0	0	0	0	0	0	1	0	0	Ascomycota	Pezizomycotina	Eurotiomycetes	Chaetothyriales
OtMZ2657	0	0	0	0	0	0	1	0	0	0	0	0	0	0	0	0	0	0	0	0	0	0	0	1	0	0	0	0	0	0	0	0	0	0	0	0	0	0	0	0	Basidiomycota	Pucciniomycotina	Agaricostilbomycetes	Agaricostilbales
OtMZ2658	0	0	0	0	0	0	1	0	0	0	0	0	0	0	0	0	0	0	0	0	0	0	0	0	0	0	0	0	0	0	0	0	0	0	0	0	0	0	1	0	Ascomycota	Pezizomycotina	Lecanoromycetes	Teloschistales
OtMZ2659	0	0	0	0	0	0	1	0	0	0	0	0	0	1	0	0	0	0	0	0	0	0	0	0	0	0	0	0	0	0	0	0	0	0	0	0	0	0	0	0	Ascomycota	Pezizomycotina	Dothideomycetes	Pleosporales
OtMZ2660	0	0	0	0	0	0	1	0	0	0	0	0	0	0	0	0	1	0	0	0	0	0	0	0	0	0	0	0	0	0	0	0	0	0	0	0	0	0	0	0	Ascomycota	Pezizomycotina	Dothideomycetes	Pleosporales
OtMZ2661	0	0	0	0	0	0	1	0	0	0	0	0	0	1	0	0	0	0	0	0	0	0	1	0	0	0	0	0	0	0	0	0	0	0	0	0	0	0	0	0	Ascomycota	Pezizomycotina	NA	NA
OtMZ2662	0	0	0	0	0	0	1	0	0	0	0	0	0	1	0	1	0	0	0	0	0	0	0	0	0	0	0	0	0	0	0	0	0	0	0	0	0	0	0	0	Ascomycota	Pezizomycotina	Eurotiomycetes	Eurotiales
OtMZ2663	0	0	0	0	0	0	1	0	0	0	0	0	0	0	0	0	0	0	1	0	0	0	0	0	0	0	0	0	0	0	0	0	0	0	0	0	0	0	0	0	Basidiomycota	Ustilaginomycotina	Malasseziomycetes	Malasseziales
OtMZ2664	0	0	1	0	0	0	1	0	0	0	0	0	0	0	0	0	0	0	0	0	0	0	0	0	0	0	0	0	0	0	0	0	0	0	0	0	0	0	0	0	Mucoromycota	Mucoromycotina	Mucoromycotina_Incertae_Sedis	Mucorales
OtMZ2665	0	0	0	0	0	0	1	0	0	0	0	0	0	0	0	0	0	0	0	1	0	0	0	0	0	0	0	0	0	0	0	0	0	0	0	0	0	0	0	0	Basidiomycota	Ustilaginomycotina	Exobasidiomycetes	Microstromatales
OtMZ2666	0	0	0	0	0	0	1	0	0	0	0	0	0	1	0	0	0	0	0	0	0	0	0	0	0	0	0	0	0	0	0	0	0	0	0	0	0	1	0	0	Basidiomycota	Ustilaginomycotina	Malasseziomycetes	Malasseziales
OtMZ2667	0	0	0	0	0	0	1	0	0	0	0	0	1	0	0	0	0	0	0	0	0	0	0	0	0	0	0	0	0	0	0	0	0	0	0	0	0	0	0	0	Basal_Fungi	NA	NA	NA
OtMZ2668	0	0	0	0	0	0	1	0	0	0	0	0	0	0	0	0	0	0	0	1	0	0	0	0	0	0	0	0	0	0	0	0	0	0	0	0	0	0	0	0	Basidiomycota	Ustilaginomycotina	NA	NA
OtMZ2669	0	0	0	0	0	0	0	1	0	0	0	0	1	0	0	0	0	0	0	0	0	0	0	0	0	0	0	0	0	0	0	0	0	0	0	0	0	0	0	0	Ascomycota	Pezizomycotina	Dothideomycetes	Pleosporales
OtMZ2670	0	0	0	0	0	0	0	1	0	0	0	0	0	0	0	0	0	0	0	0	1	0	0	0	0	0	0	0	0	0	0	0	0	0	0	0	0	0	0	0	Ascomycota	Pezizomycotina	NA	NA
OtMZ2671	0	0	0	0	0	0	0	1	0	0	0	0	0	0	0	1	0	0	0	0	0	0	0	0	0	0	0	0	0	0	0	0	0	0	0	0	0	0	0	0	Basidiomycota	Agaricomycotina	Tremellomycetes	Cystofilobasidiales
OtMZ2672	0	0	0	0	0	0	0	1	0	0	0	0	0	1	0	0	0	0	0	0	0	0	0	0	0	0	0	0	0	0	0	0	0	0	0	0	0	0	0	1	Basidiomycota	Ustilaginomycotina	Ustilaginomycetes	Ustilaginales
OtMZ2673	0	0	0	0	0	0	0	1	0	1	0	0	0	0	0	0	0	0	0	0	0	0	0	0	0	0	0	0	0	0	0	0	0	0	0	0	0	0	0	1	Ascomycota	Pezizomycotina	Pezizomycetes	Pezizales
OtMZ2674	0	0	0	0	0	0	0	1	0	0	0	0	0	1	0	0	0	0	0	0	0	0	0	0	0	0	0	0	0	0	0	0	0	0	0	0	0	0	0	0	Ascomycota	Pezizomycotina	Dothideomycetes	Pleosporales
OtMZ2675	0	0	0	0	0	0	0	1	0	0	0	0	0	1	0	0	0	0	0	0	0	0	0	0	0	0	0	0	0	0	0	0	0	0	0	0	0	0	0	0	Basidiomycota	Agaricomycotina	Agaricomycetes	Agaricales
OtMZ2676	0	0	0	0	0	0	0	1	0	0	0	0	0	0	0	0	0	0	0	0	0	1	0	0	0	0	0	0	0	0	0	0	0	0	0	0	0	0	0	0	Ascomycota	Pezizomycotina	NA	NA
OtMZ2677	0	0	0	0	0	0	0	1	0	0	0	0	1	0	0	0	0	0	0	0	0	0	0	0	0	0	0	0	0	0	0	0	0	0	0	0	0	0	0	1	Ascomycota	Pezizomycotina	Lecanoromycetes	Baeomycetales
OtMZ2678	0	0	1	0	0	0	0	1	0	0	0	0	0	0	0	0	0	0	0	1	0	0	0	0	0	0	0	0	0	0	0	0	0	0	0	0	0	0	0	0	Ascomycota	Saccharomycotina	Saccharomycetes	Saccharomycetales
OtMZ2679	0	0	0	0	0	0	0	1	0	0	0	0	0	1	0	0	0	0	0	0	0	0	0	0	0	0	0	0	0	0	0	0	0	0	0	0	0	0	0	0	Basidiomycota	Agaricomycotina	Agaricomycetes	NA
OtMZ2680	0	0	0	0	0	0	0	1	0	0	0	0	1	0	0	0	0	0	0	0	0	0	0	0	0	0	0	0	0	0	0	0	0	0	0	0	0	0	0	0	Basidiomycota	Pucciniomycotina	Cystobasidiomycetes	Cystobasidiomycetes_Clade_02
OtMZ2681	0	0	0	0	0	0	0	1	0	0	0	0	0	1	0	0	0	0	0	0	0	0	0	0	0	0	0	0	0	0	0	0	0	0	0	0	0	0	0	0	Basidiomycota	Agaricomycotina	Agaricomycetes	Boletales
OtMZ2682	0	0	0	0	0	0	0	1	0	0	0	0	1	0	0	0	0	0	0	0	0	0	0	0	0	0	0	0	0	0	0	0	0	0	0	0	0	0	0	0	Basidiomycota	Pucciniomycotina	Agaricostilbomycetes	Agaricostilbales
OtMZ2683	0	0	0	0	0	0	0	1	0	0	0	0	0	0	0	0	0	0	0	0	0	0	0	0	0	0	0	0	0	0	0	0	0	0	0	0	0	0	0	1	Ascomycota	Pezizomycotina	Dothideomycetes	Pleosporales
OtMZ2684	0	0	0	0	0	0	0	1	0	0	0	0	0	1	0	0	0	0	0	0	0	0	0	0	0	0	0	0	0	0	0	0	0	0	0	0	0	0	0	0	Basidiomycota	Agaricomycotina	Agaricomycetes	NA
OtMZ2685	0	0	0	0	0	0	0	1	0	0	0	0	1	0	0	0	0	0	0	0	0	0	1	0	0	0	0	0	0	0	0	0	0	0	0	0	0	0	0	0	Basidiomycota	Ustilaginomycotina	Malasseziomycetes	Malasseziales
OtMZ2686	0	0	0	0	0	0	0	1	0	0	0	0	1	0	0	0	0	0	0	0	0	0	0	0	0	0	0	0	0	0	0	0	0	0	0	0	0	0	0	0	Ascomycota	Pezizomycotina	Eurotiomycetes	Chaetothyriales
OtMZ2687	0	0	0	0	0	0	0	1	0	0	0	0	0	1	0	0	1	0	0	0	0	0	0	0	0	0	0	0	0	0	0	0	0	0	0	0	0	0	0	0	Basidiomycota	Agaricomycotina	Agaricomycetes	Agaricales
OtMZ2688	0	0	0	0	0	0	0	1	0	0	0	0	1	0	0	0	0	0	0	0	0	0	0	0	0	0	0	0	0	0	0	0	0	0	0	0	0	0	0	0	Ascomycota	Pezizomycotina	Dothideomycetes	Botryosphaeriales
OtMZ2689	0	0	0	0	0	0	0	1	0	0	0	0	1	0	0	0	0	0	0	0	0	0	0	0	0	0	0	0	0	0	0	0	0	0	0	0	0	0	0	0	Basidiomycota	Agaricomycotina	Agaricomycetes	Russulales
OtMZ2690	0	0	0	0	0	0	0	1	0	0	0	0	0	0	0	0	0	1	0	0	0	0	0	0	0	0	0	0	0	0	0	0	0	0	0	0	0	0	0	0	Basidiomycota	Agaricomycotina	Tremellomycetes	Tremellales
OtMZ2691	0	0	0	0	0	0	0	1	0	0	0	0	0	1	0	0	0	0	0	0	0	0	0	0	0	0	0	0	0	0	0	0	0	0	0	0	0	0	0	0	Ascomycota	Pezizomycotina	Leotiomycetes	Leotiomycetes_Clade_08
OtMZ2692	0	0	0	0	0	0	0	1	0	0	0	0	0	0	0	0	1	0	0	0	0	0	0	0	0	0	0	0	0	0	0	0	0	0	0	0	0	0	0	0	Ascomycota	Pezizomycotina	Dothideomycetes	Capnodiales
OtMZ2693	0	0	0	0	0	0	0	1	0	0	0	0	1	0	0	0	0	0	0	0	0	0	0	0	0	0	0	0	0	0	0	0	0	0	0	0	0	0	1	0	Ascomycota	Pezizomycotina	Dothideomycetes	Pleosporales
OtMZ2694	0	0	0	0	0	0	0	1	0	0	0	0	1	0	0	0	0	0	0	0	0	0	0	0	0	0	0	0	0	0	0	0	0	0	0	0	0	0	0	0	Ascomycota	Pezizomycotina	Dothideomycetes	Dothideales
OtMZ2695	0	0	0	0	0	0	0	1	0	0	0	0	1	0	0	0	0	0	0	0	0	0	0	0	0	0	0	0	0	0	0	0	0	0	0	0	0	0	0	0	Ascomycota	Pezizomycotina	Dothideomycetes	Pleosporales
OtMZ2696	0	0	0	0	0	0	0	1	0	0	0	0	0	0	0	0	1	0	0	0	0	0	0	0	0	0	0	0	0	0	0	0	0	0	0	0	0	0	0	0	Ascomycota	Pezizomycotina	Dothideomycetes	Dothideales
OtMZ2697	0	0	0	0	0	0	0	1	0	0	0	0	1	0	0	0	0	0	0	0	0	0	0	0	0	0	0	0	0	0	0	0	0	0	0	0	0	0	1	0	Ascomycota	Pezizomycotina	Dothideomycetes	Pleosporales
OtMZ2698	0	0	0	0	0	0	0	1	0	0	0	0	0	1	0	0	0	0	0	0	0	0	0	0	0	0	0	0	0	0	0	0	0	0	0	0	0	0	0	0	Ascomycota	Pezizomycotina	Dothideomycetes	Pleosporales
OtMZ2699	0	0	0	0	0	0	0	1	0	0	0	0	0	0	0	0	0	0	0	0	0	0	0	0	1	0	0	0	0	0	0	0	0	0	0	0	0	0	0	0	Ascomycota	Pezizomycotina	NA	NA
OtMZ2700	0	0	0	0	0	0	0	1	0	0	0	0	0	0	1	1	0	0	0	0	0	0	0	0	0	0	0	0	0	0	0	0	0	0	0	0	0	0	0	0	Ascomycota	Pezizomycotina	Dothideomycetes	Pleosporales
OtMZ2701	0	0	0	0	0	0	0	1	0	0	0	0	0	0	0	0	1	0	0	0	0	0	0	0	0	0	0	0	0	0	0	0	0	0	0	0	0	0	0	0	Ascomycota	Pezizomycotina	NA	NA
OtMZ2702	0	0	0	0	0	0	0	1	0	0	0	0	0	0	0	1	0	0	0	0	0	0	0	0	0	0	0	0	0	0	0	0	0	0	0	0	0	0	0	0	Basidiomycota	Agaricomycotina	Agaricomycetes	NA
OtMZ2703	0	0	0	0	0	0	0	1	0	0	0	0	0	0	0	0	0	0	0	1	0	0	0	0	0	0	0	0	0	0	0	0	0	0	0	0	0	0	0	0	Basidiomycota	Pucciniomycotina	Agaricostilbomycetes	Agaricostilbales
OtMZ2704	0	0	0	0	0	0	0	1	0	0	0	0	0	0	0	0	0	0	0	0	0	0	0	0	0	0	0	0	0	0	0	0	0	0	0	0	0	0	0	1	Ascomycota	Pezizomycotina	NA	NA
OtMZ2705	0	0	0	0	0	0	0	1	0	0	0	0	0	0	0	0	0	0	0	0	0	0	0	0	1	0	0	0	0	0	0	0	0	0	0	0	0	0	0	0	Ascomycota	Pezizomycotina	Dothideomycetes	Dothideales
OtMZ2706	0	0	0	0	0	0	0	1	0	0	0	0	0	0	1	0	0	0	0	0	0	0	0	0	0	0	0	0	0	0	0	0	0	0	0	0	0	0	0	0	Ascomycota	Pezizomycotina	Dothideomycetes	Pleosporales
OtMZ2707	0	0	0	0	0	0	0	1	0	0	0	0	0	1	0	0	0	0	0	0	0	0	0	0	0	0	0	0	0	0	0	0	0	0	0	0	0	0	0	0	Ascomycota	Pezizomycotina	Dothideomycetes	Pleosporales
OtMZ2708	0	0	0	0	0	0	0	1	0	0	0	0	0	1	0	0	0	0	0	0	0	0	0	0	0	0	0	0	0	0	0	0	0	0	0	0	0	0	0	0	Ascomycota	Pezizomycotina	NA	NA
OtMZ2709	0	0	0	0	0	0	0	1	0	0	0	0	0	0	0	0	0	0	0	0	0	0	0	0	0	0	0	0	0	0	0	0	0	0	0	0	0	0	1	0	Ascomycota	Pezizomycotina	Eurotiomycetes	Chaetothyriales
OtMZ2710	0	0	0	0	0	0	0	1	0	0	0	0	0	1	0	0	0	0	0	0	0	0	0	0	0	0	0	0	0	0	0	0	0	0	0	0	0	0	0	0	Ascomycota	Pezizomycotina	Leotiomycetes	Leotiomycetes_Clade_07
OtMZ2711	0	0	0	0	0	0	0	0	1	0	0	0	0	1	0	0	0	0	0	0	0	0	0	0	0	0	0	0	0	0	0	0	0	0	0	0	0	0	0	0	Basidiomycota	Ustilaginomycotina	Malasseziomycetes	Malasseziales
OtMZ2712	0	0	0	0	0	0	0	0	1	0	0	0	0	0	0	0	0	0	0	0	0	1	0	0	0	0	0	0	0	0	0	0	0	0	0	0	0	0	0	0	Basidiomycota	Ustilaginomycotina	Malasseziomycetes	Malasseziales
OtMZ2713	0	0	0	0	0	0	0	0	1	0	0	0	0	0	0	0	0	0	0	0	0	0	0	0	0	0	0	0	0	0	0	0	0	0	0	0	0	0	0	1	Ascomycota	Pezizomycotina	NA	NA
OtMZ2714	0	0	0	0	1	0	0	0	1	0	0	0	1	0	0	0	0	0	0	0	0	0	0	0	0	0	0	0	0	0	0	0	0	0	0	0	0	0	0	0	Basidiomycota	Ustilaginomycotina	Malasseziomycetes	Malasseziales
OtMZ2715	0	0	0	0	0	0	0	0	1	0	1	0	0	0	0	0	0	0	0	0	1	0	0	0	0	0	0	0	0	0	0	0	0	0	0	0	0	0	0	0	Ascomycota	Pezizomycotina	NA	NA
OtMZ2716	0	0	0	0	0	0	0	0	1	0	0	0	0	0	0	0	0	0	0	1	0	0	0	0	0	0	0	0	0	0	0	0	0	0	0	0	0	0	0	0	Ascomycota	Pezizomycotina	Dothideomycetes	Pleosporales
OtMZ2717	0	0	0	0	0	0	0	0	0	1	0	0	0	1	0	0	0	0	0	0	0	0	0	0	0	0	0	0	0	0	0	0	0	0	0	0	0	0	0	0	Ascomycota	Pezizomycotina	Dothideomycetes	Pleosporales
OtMZ2718	0	0	0	0	0	0	0	0	0	1	0	0	0	0	0	0	1	0	0	0	0	0	0	0	0	0	0	0	0	0	0	0	0	0	0	0	0	1	0	0	Ascomycota	Pezizomycotina	NA	NA
OtMZ2719	0	0	0	0	0	0	0	0	0	1	0	0	0	0	0	0	0	0	0	0	0	0	0	0	0	0	0	0	0	0	0	0	0	0	0	0	0	1	0	0	Ascomycota	Pezizomycotina	NA	NA
OtMZ2720	0	0	0	0	0	0	0	0	0	0	1	0	0	1	0	0	0	0	0	0	0	0	0	0	0	0	0	0	0	0	0	0	0	0	0	0	0	0	0	0	Ascomycota	Pezizomycotina	Dothideomycetes	Pleosporales
OtMZ2721	0	0	0	0	0	0	0	0	0	0	1	0	0	0	0	1	0	0	0	0	0	0	0	0	0	0	0	0	0	0	0	0	0	0	0	0	0	0	0	0	Basidiomycota	Agaricomycotina	Agaricomycetes	Russulales
OtMZ2722	0	0	0	0	0	0	0	1	0	0	1	0	0	1	0	0	0	0	0	0	0	0	0	0	0	0	0	0	0	0	0	0	0	0	0	0	0	0	0	0	Basidiomycota	Agaricomycotina	Agaricomycetes	Amylocorticiales
OtMZ2723	0	0	0	0	0	0	0	0	0	0	1	0	0	1	0	0	0	0	0	0	0	0	0	0	0	0	0	0	0	0	0	0	0	0	0	0	0	0	0	0	Zoopagomycota	Entomophthoromycotina	Entomophthoromycetes	Entomophthorales
OtMZ2724	0	0	0	0	0	0	0	0	0	0	1	0	0	1	0	0	0	0	0	0	0	0	0	0	0	0	0	0	0	0	0	0	0	0	0	0	0	0	0	0	Basidiomycota	Agaricomycotina	Agaricomycetes	Agaricales
OtMZ2725	0	0	0	0	0	0	0	0	0	0	1	0	1	0	0	0	0	0	0	0	0	0	0	0	0	0	0	0	0	0	0	0	0	0	0	0	0	0	0	0	Ascomycota	Saccharomycotina	Saccharomycetes	Saccharomycetales
OtMZ2726	0	0	0	0	0	0	0	0	0	0	1	1	0	0	0	0	0	0	0	0	0	0	0	0	0	0	0	0	0	0	0	0	0	0	0	0	0	0	0	0	Mucoromycota	Glomeromycotina	Glomeromycetes	Glomeromycetes_Clade_01
OtMZ2727	0	0	0	0	0	0	0	0	0	0	1	0	0	0	0	0	0	0	1	0	0	0	0	0	0	0	0	0	0	0	0	0	0	0	0	0	0	0	0	0	Chytridiomycota	Chytridiomycota_Incertae Sedis	Chytridiomycetes	NA
OtMZ2728	0	0	0	0	0	0	0	0	0	0	1	0	0	1	0	0	0	0	0	0	0	0	0	0	0	0	0	0	0	0	0	0	0	0	0	0	0	0	0	0	Basidiomycota	Agaricomycotina	Agaricomycetes	Boletales
OtMZ2729	0	0	0	0	0	0	0	0	0	0	1	0	0	0	0	0	0	0	0	0	0	0	0	0	0	0	0	0	0	0	0	0	0	0	0	0	0	0	1	0	Ascomycota	Pezizomycotina	Eurotiomycetes	Chaetothyriales
OtMZ2730	0	0	0	0	0	0	0	0	0	0	0	1	1	0	0	0	0	0	0	0	0	0	0	0	0	0	0	0	0	0	0	0	0	0	0	0	0	0	0	0	Ascomycota	Pezizomycotina	Leotiomycetes	Leotiomycetes_Clade_01
OtMZ2731	0	0	0	0	0	0	0	0	0	0	0	1	1	0	0	0	0	0	0	0	0	0	0	0	0	0	0	0	0	0	0	0	0	0	0	0	0	0	0	0	Mucoromycota	Glomeromycotina	Glomeromycetes	Glomeromycetes_Clade_01
OtMZ2732	0	0	0	0	0	0	0	0	0	0	0	1	0	0	0	1	1	0	0	0	0	0	0	0	0	0	0	0	0	0	0	0	0	0	0	0	0	0	0	0	Cryptomycota	Cryptomycota_Clade_01	NA	NA
OtMZ2733	0	0	0	0	0	0	0	0	0	0	0	1	0	0	0	1	0	0	0	0	0	0	0	0	0	0	0	0	0	0	0	0	0	0	0	0	0	0	0	0	Mucoromycota	Glomeromycotina	Glomeromycetes	Glomeromycetes_Clade_01
OtMZ2734	0	0	0	0	0	0	0	0	0	0	0	1	0	1	0	0	0	0	0	0	0	0	0	0	0	0	0	0	0	0	0	0	0	0	0	0	0	0	0	0	Basidiomycota	Agaricomycotina	Agaricomycetes	Agaricales
OtMZ2735	0	0	0	0	0	0	0	0	0	0	0	0	1	1	0	0	0	0	0	0	0	0	0	0	0	0	0	0	0	0	0	0	0	0	0	0	0	0	0	0	Ascomycota	Pezizomycotina	Dothideomycetes	Capnodiales
OtMZ2736	0	0	0	0	0	0	0	0	0	0	0	0	1	1	0	0	0	0	0	0	0	0	0	0	0	0	0	0	0	0	0	0	0	0	0	0	0	0	0	0	Basidiomycota	Agaricomycotina	Agaricomycetes	Agaricales
OtMZ2737	0	0	0	0	0	0	0	0	0	0	0	0	1	0	0	0	0	0	1	0	0	0	0	0	0	0	0	0	0	0	0	0	0	0	0	0	0	0	0	0	Basidiomycota	Agaricomycotina	Agaricomycetes	NA
OtMZ2738	0	0	0	0	0	0	0	0	0	0	0	0	1	1	0	0	1	0	0	0	0	0	0	0	0	0	0	0	0	0	0	0	0	0	0	0	0	0	0	0	Ascomycota	Pezizomycotina	NA	NA
OtMZ2739	0	0	0	0	0	0	0	0	0	0	0	0	1	0	0	0	1	0	0	0	0	0	0	0	0	0	0	0	0	0	0	0	0	0	0	0	0	0	0	0	Basidiomycota	Pucciniomycotina	Cystobasidiomycetes	Cystobasidiomycetes_Clade_01
OtMZ2740	0	0	0	0	0	0	0	0	0	0	0	0	1	1	0	0	0	0	0	0	0	0	0	0	0	0	0	0	0	0	0	0	0	0	0	0	0	0	0	0	Basidiomycota	Agaricomycotina	Agaricomycetes	Agaricales
OtMZ2741	0	0	0	0	0	0	0	0	0	0	0	0	1	0	0	1	0	0	0	0	0	0	0	0	0	0	0	0	0	0	0	0	0	0	0	0	0	0	0	0	Basidiomycota	Pucciniomycotina	Cystobasidiomycetes	NA
OtMZ2742	0	0	0	0	0	0	0	0	0	0	0	0	1	0	0	0	0	0	0	0	0	0	0	1	0	0	0	0	0	0	0	0	0	0	0	0	0	0	0	0	Basidiomycota	Pucciniomycotina	Agaricostilbomycetes	Agaricostilbales
OtMZ2743	0	0	0	0	0	0	0	0	0	0	0	0	1	0	0	0	0	0	0	0	0	0	1	0	0	0	0	0	0	0	0	0	1	0	0	0	0	0	0	0	Ascomycota	Pezizomycotina	Dothideomycetes	Capnodiales
OtMZ2744	0	0	0	0	0	0	0	0	0	0	0	0	1	1	0	0	0	0	0	0	0	0	0	0	0	0	0	0	0	0	0	0	0	0	0	0	0	0	0	0	Basidiomycota	Agaricomycotina	Tremellomycetes	Cystofilobasidiales
OtMZ2745	0	0	0	0	0	0	0	0	0	0	0	0	1	1	0	0	1	0	0	0	0	0	0	0	0	0	0	0	0	0	0	0	0	0	0	0	0	0	0	0	Basidiomycota	Agaricomycotina	Agaricomycetes	Agaricales
OtMZ2746	0	0	0	0	0	0	0	0	0	0	0	0	1	0	0	0	0	0	0	0	0	0	0	0	1	0	0	0	0	0	0	1	0	0	0	0	0	0	0	0	Ascomycota	Pezizomycotina	Eurotiomycetes	Chaetothyriales
OtMZ2747	0	0	0	0	0	0	0	0	0	0	0	0	1	0	0	0	0	0	0	0	0	0	0	1	0	0	0	0	0	0	0	0	0	0	0	0	0	0	0	0	Ascomycota	Pezizomycotina	NA	NA
OtMZ2748	0	0	0	0	0	0	0	0	0	0	0	0	1	0	0	0	0	0	0	0	0	0	0	0	0	0	0	0	0	0	0	0	1	0	0	0	0	1	0	0	Ascomycota	Pezizomycotina	Dothideomycetes	Capnodiales
OtMZ2749	0	0	0	0	0	0	0	0	0	0	0	0	1	0	0	0	0	1	0	0	0	0	0	0	0	0	0	0	0	0	0	0	0	0	0	0	0	0	0	0	Basidiomycota	Pucciniomycotina	Agaricostilbomycetes	Agaricostilbales
OtMZ2750	0	0	0	0	0	0	0	0	0	0	0	0	1	1	0	0	0	0	0	0	0	0	0	0	0	0	0	0	0	0	0	0	0	0	0	0	0	0	0	0	Basidiomycota	Pucciniomycotina	Cystobasidiomycetes	NA
OtMZ2751	0	0	0	0	0	0	0	0	0	0	0	0	1	1	0	0	0	0	0	0	0	0	0	0	0	0	0	0	0	0	0	0	0	0	0	0	0	0	0	0	Basidiomycota	Agaricomycotina	Agaricomycetes	Agaricales
OtMZ2752	0	0	0	0	0	0	0	0	0	0	0	0	1	0	0	0	0	0	0	0	0	0	0	0	0	0	0	0	1	0	0	0	0	0	0	0	0	0	0	0	Ascomycota	NA	NA	NA
OtMZ2753	0	0	0	0	0	0	0	0	0	0	0	0	1	1	0	0	0	0	0	0	0	0	0	0	0	0	0	0	0	0	0	0	0	0	0	0	0	0	0	0	Ascomycota	Taphrinomycotina	Taphrinomycetes	Taphrinales
OtMZ2754	0	0	0	0	0	0	0	0	0	0	0	0	1	0	0	1	0	0	0	0	0	0	0	0	0	0	0	0	0	0	0	0	1	0	0	0	0	0	0	0	Basidiomycota	Basidiomycota_Clade_01	NA	NA
OtMZ2755	0	0	0	0	0	0	0	0	0	0	0	0	1	0	0	0	0	0	0	0	0	0	0	1	0	0	0	0	0	0	0	0	0	0	1	0	0	0	0	0	Basidiomycota	Ustilaginomycotina	Malasseziomycetes	Malasseziales
OtMZ2756	0	0	0	0	0	0	0	0	0	0	0	0	1	0	0	0	0	0	0	1	0	0	0	0	0	0	0	0	0	0	0	0	0	0	0	0	0	0	0	0	Basidiomycota	Agaricomycotina	Agaricomycetes	Agaricales
OtMZ2757	0	0	0	0	0	0	0	0	0	0	0	0	1	1	0	0	0	0	0	0	0	0	0	0	0	0	0	0	0	0	0	0	0	0	0	0	0	0	0	0	Basidiomycota	Agaricomycotina	Agaricomycetes	Agaricales
OtMZ2758	0	0	0	0	0	0	0	0	0	0	0	0	1	1	0	0	0	0	0	1	0	0	0	0	0	0	0	0	0	0	0	0	0	0	0	0	0	0	0	0	Cryptomycota	Cryptomycota_Clade_01	NA	NA
OtMZ2759	0	0	0	0	0	0	0	0	0	0	0	0	1	0	0	0	0	0	0	1	0	0	0	1	0	0	0	0	0	0	0	0	0	0	0	0	0	0	0	0	Basidiomycota	Agaricomycotina	Agaricomycetes	NA
OtMZ2760	0	0	0	0	0	0	0	0	0	0	0	0	1	1	0	0	0	0	0	0	0	0	0	0	0	0	0	0	0	0	0	0	0	0	0	0	0	0	0	0	Basidiomycota	Agaricomycotina	Agaricomycetes	Agaricales
OtMZ2761	0	0	0	0	0	0	0	0	0	0	0	0	1	1	0	0	0	0	0	0	0	0	0	0	0	0	0	0	0	0	0	0	0	0	0	0	0	0	0	0	Basidiomycota	Agaricomycotina	Tremellomycetes	Cystofilobasidiales
OtMZ2762	0	0	0	0	0	0	0	1	0	0	0	0	1	0	0	0	0	0	0	0	0	0	0	0	0	0	0	0	0	0	0	0	0	0	0	0	0	0	0	0	Ascomycota	Pezizomycotina	Dothideomycetes	Capnodiales
OtMZ2763	0	0	0	0	0	0	0	0	0	0	0	0	1	0	0	0	0	0	1	0	0	0	0	0	1	0	0	0	0	0	0	0	0	0	0	0	0	0	0	0	Chytridiomycota	Chytridiomycota_Incertae Sedis	Chytridiomycetes	NA
OtMZ2764	0	0	0	1	0	0	0	1	0	0	0	0	1	0	0	0	0	0	0	0	0	0	0	0	0	0	0	0	0	0	0	0	0	0	0	0	0	0	0	0	Ascomycota	Pezizomycotina	Leotiomycetes	NA
OtMZ2765	0	0	0	0	0	0	0	0	0	0	0	0	1	0	0	0	1	1	0	0	0	0	0	0	0	0	0	0	0	0	0	0	0	0	0	0	0	0	0	0	Basidiomycota	Agaricomycotina	Agaricomycetes	Agaricomycetes_Clade_01
OtMZ2766	0	0	0	0	0	0	0	0	0	0	0	0	1	0	0	0	1	0	0	0	0	0	0	0	0	0	0	0	0	0	0	0	0	0	0	0	0	0	0	0	Basidiomycota	Agaricomycotina	Agaricomycetes	Agaricales
OtMZ2767	0	0	0	0	0	0	0	0	0	0	0	0	1	0	0	0	0	0	0	1	0	0	0	0	0	0	0	0	0	0	0	0	0	0	0	0	0	1	0	0	Ascomycota	Pezizomycotina	NA	NA
OtMZ2768	0	0	0	0	0	1	0	0	0	0	0	0	1	0	0	0	0	0	0	0	0	0	0	0	0	0	0	0	0	0	0	0	0	0	0	0	0	0	0	0	Basidiomycota	Ustilaginomycotina	Exobasidiomycetes	Microstromatales
OtMZ2769	0	0	0	0	0	0	0	0	0	0	0	0	1	0	0	0	1	0	0	0	0	0	0	0	0	0	0	0	0	0	0	0	0	0	0	0	0	0	0	0	Ascomycota	Saccharomycotina	Saccharomycetes	Saccharomycetales
OtMZ2770	0	0	0	0	0	0	0	0	0	0	0	0	1	0	0	1	0	0	0	0	0	0	0	0	0	0	0	0	0	0	0	0	0	0	0	0	0	0	0	0	Basidiomycota	Pucciniomycotina	Cystobasidiomycetes	Cystobasidiomycetes_Clade_01
OtMZ2771	0	0	0	0	0	0	0	0	0	0	0	0	1	0	0	0	1	0	0	0	0	1	0	0	0	0	0	0	0	0	0	0	0	0	0	0	0	0	0	0	Basidiomycota	Pucciniomycotina	Microbotryomycetes	NA
OtMZ2772	0	0	0	0	0	0	0	0	0	0	0	0	1	0	0	0	0	1	0	0	0	0	0	0	0	0	0	0	0	0	0	0	0	1	0	0	0	0	0	0	Ascomycota	Pezizomycotina	Dothideomycetes	Capnodiales
OtMZ2773	0	0	0	0	0	0	0	0	0	0	0	0	1	0	0	0	1	1	0	0	0	0	0	0	0	0	0	0	0	0	0	0	0	0	0	0	0	0	0	0	Basidiomycota	Agaricomycotina	Tremellomycetes	Tremellales
OtMZ2774	0	0	0	0	0	0	0	0	0	0	0	0	1	0	0	1	0	0	0	0	0	0	0	0	0	0	0	0	0	0	0	0	0	0	0	0	0	0	0	0	Basidiomycota	Pucciniomycotina	Agaricostilbomycetes	Agaricostilbales
OtMZ2775	0	0	0	0	0	0	0	1	0	0	0	0	1	0	0	0	0	0	0	0	0	0	0	0	0	0	0	0	0	0	0	0	0	0	0	0	0	0	0	0	Basidiomycota	Agaricomycotina	Agaricomycetes	Russulales
OtMZ2776	0	0	0	0	0	0	0	0	0	0	0	0	1	0	0	0	1	0	0	0	0	0	0	0	0	0	0	0	0	0	0	0	0	0	0	0	0	0	0	0	Ascomycota	Pezizomycotina	NA	NA
OtMZ2777	0	0	0	0	0	0	0	0	0	0	0	0	1	0	0	0	0	0	0	0	0	0	0	0	0	0	0	0	0	0	0	0	0	0	0	0	0	1	0	0	Mucoromycota	Glomeromycotina	Glomeromycetes	Glomeromycetes_Clade_01
OtMZ2778	0	0	0	0	0	0	0	0	0	0	0	0	0	1	0	0	1	0	0	0	0	0	0	0	0	0	0	0	0	0	0	0	0	0	0	0	0	0	0	0	Ascomycota	Pezizomycotina	NA	NA
OtMZ2779	0	0	0	0	0	0	0	0	0	0	0	0	0	1	0	1	0	0	0	0	0	0	0	0	0	0	0	0	0	0	0	0	0	0	0	0	0	0	0	0	Basidiomycota	Agaricomycotina	Tremellomycetes	Cystofilobasidiales
OtMZ2780	0	0	0	0	0	0	0	0	0	0	0	0	0	1	0	0	0	0	0	0	0	0	0	0	0	0	0	0	0	0	0	0	0	0	0	0	0	0	0	1	Ascomycota	Pezizomycotina	Dothideomycetes	Capnodiales
OtMZ2781	0	0	0	0	0	0	0	0	0	0	0	0	1	1	0	0	0	0	0	0	0	0	0	0	0	0	0	0	0	0	0	0	0	0	0	0	0	0	0	0	Basidiomycota	Agaricomycotina	Agaricomycetes	Agaricales
OtMZ2782	0	0	0	0	0	0	0	0	0	0	0	0	0	1	0	0	0	0	0	0	0	0	0	1	0	0	0	0	0	0	0	0	0	0	0	0	0	0	0	0	Basidiomycota	Agaricomycotina	Agaricomycetes	NA
OtMZ2783	0	0	0	0	0	0	0	0	0	0	0	0	0	1	0	1	1	0	0	0	0	0	0	0	0	0	0	0	0	0	0	0	0	0	0	0	0	0	0	0	Basidiomycota	Pucciniomycotina	NA	NA
OtMZ2784	0	0	0	0	0	0	0	0	0	0	0	0	0	1	0	0	0	0	0	0	0	0	0	0	0	0	0	0	0	0	0	0	0	0	0	0	0	0	0	1	Basidiomycota	Ustilaginomycotina	Ustilaginomycetes	Ustilaginales
OtMZ2785	0	0	0	0	0	0	0	0	0	0	0	0	0	1	1	0	0	1	0	0	0	0	0	0	0	0	0	0	0	0	0	0	0	0	0	0	0	0	0	0	Ascomycota	Pezizomycotina	NA	NA
OtMZ2786	0	0	0	0	0	0	0	0	0	0	0	0	0	1	0	0	1	0	0	0	0	0	0	0	0	0	0	0	0	0	0	0	0	0	0	0	0	0	0	0	Basidiomycota	Agaricomycotina	Agaricomycetes	Boletales
OtMZ2787	0	0	0	0	0	0	0	0	0	0	0	0	0	1	0	0	0	0	0	0	0	0	0	0	0	0	1	0	0	0	0	0	0	0	0	0	0	0	0	0	Basidiomycota	Agaricomycotina	Agaricomycetes	Agaricales
OtMZ2788	0	0	0	0	0	0	0	0	0	0	0	0	0	1	0	0	0	1	0	0	0	0	0	0	0	0	0	0	0	0	0	0	0	0	0	0	0	0	0	0	Ascomycota	Pezizomycotina	Leotiomycetes	NA
OtMZ2789	0	0	0	0	0	0	0	0	0	0	0	0	1	1	0	0	0	0	0	0	0	0	0	0	0	0	0	0	0	0	0	0	0	0	0	0	0	0	0	0	Basidiomycota	Agaricomycotina	Tremellomycetes	Cystofilobasidiales
OtMZ2790	0	0	0	0	0	0	0	0	0	0	0	0	0	1	0	0	1	0	0	0	0	0	0	0	0	0	0	0	0	0	0	0	0	0	0	0	0	0	0	0	Basidiomycota	Agaricomycotina	Agaricomycetes	Agaricomycetes_Clade_06
OtMZ2791	0	0	0	0	0	0	0	0	0	0	0	0	0	1	0	0	0	1	1	0	0	0	0	0	0	0	0	0	0	0	0	0	0	0	0	0	0	0	0	0	Ascomycota	Pezizomycotina	Dothideomycetes	Pleosporales
OtMZ2792	0	0	0	0	0	0	0	1	0	0	0	0	0	1	0	0	0	0	0	0	0	0	0	0	0	0	0	0	0	0	0	0	0	0	0	0	0	0	0	0	Ascomycota	Pezizomycotina	Dothideomycetes	Pleosporales
OtMZ2793	0	0	0	0	0	0	0	0	0	0	0	0	0	1	0	0	1	0	0	0	0	0	0	0	0	0	0	0	0	0	0	0	0	0	0	0	0	0	0	0	Basidiomycota	Ustilaginomycotina	Ustilaginomycetes	Ustilaginales
OtMZ2794	0	0	0	0	0	0	0	0	0	0	0	0	0	1	0	0	1	1	0	0	0	0	0	0	0	0	0	0	0	0	0	0	0	0	0	0	0	0	0	0	Ascomycota	Pezizomycotina	Leotiomycetes	NA
OtMZ2795	0	0	0	0	0	0	0	0	0	0	0	0	0	1	0	0	1	0	0	0	0	0	0	0	0	0	0	0	0	0	0	0	0	0	0	0	0	0	0	0	Chytridiomycota	Chytridiomycota_Incertae Sedis	Chytridiomycetes	NA
OtMZ2796	0	0	0	0	0	0	0	0	0	0	0	0	0	1	0	1	0	0	0	0	0	0	0	0	0	0	0	0	0	0	0	0	0	0	0	0	0	0	0	0	Basidiomycota	Agaricomycotina	Agaricomycetes	Agaricales
OtMZ2797	0	0	0	0	0	0	0	0	0	0	0	0	0	1	0	0	0	0	0	1	0	0	0	0	0	0	0	0	0	0	0	0	0	0	0	0	0	0	0	0	Basidiomycota	Agaricomycotina	Agaricomycetes	Agaricomycetes_Clade_05
OtMZ2798	0	0	0	0	0	0	0	0	0	0	0	0	0	1	0	0	1	0	0	0	0	0	0	0	0	0	0	0	0	0	0	0	1	0	0	0	0	0	0	0	Ascomycota	Pezizomycotina	Leotiomycetes	NA
OtMZ2799	0	0	0	0	0	0	0	0	0	0	0	0	0	1	0	0	1	0	0	0	0	0	0	0	0	0	0	0	0	0	0	0	0	0	0	0	0	0	0	0	Ascomycota	Pezizomycotina	Dothideomycetes	Capnodiales
OtMZ2800	0	0	0	0	0	0	0	0	0	0	0	0	0	1	0	0	0	0	0	0	0	0	0	0	0	0	0	0	0	0	0	0	1	0	0	0	0	0	0	0	Mucoromycota	Glomeromycotina	Glomeromycetes	Glomeromycetes_Clade_01
OtMZ2801	0	0	0	0	0	0	0	0	0	0	0	0	0	1	0	0	0	1	1	0	0	0	0	0	0	0	0	0	0	0	0	0	0	0	0	0	0	0	0	0	Basidiomycota	Agaricomycotina	Agaricomycetes	Agaricomycetes_Clade_06
OtMZ2802	0	0	0	0	0	0	0	0	0	0	0	0	0	1	0	0	0	0	0	0	0	1	0	0	0	0	0	0	0	0	0	0	0	0	0	0	0	0	0	0	Ascomycota	Pezizomycotina	Leotiomycetes	Leotiomycetes_Clade_10
OtMZ2803	0	0	0	0	0	0	0	0	0	0	0	0	0	1	0	0	0	0	0	1	0	1	0	0	0	0	0	0	0	0	0	0	0	0	0	0	0	0	0	0	Basidiomycota	NA	NA	NA
OtMZ2804	0	0	0	0	0	0	0	0	0	0	0	0	0	1	0	1	0	0	0	0	0	0	0	0	0	0	0	0	0	0	0	0	0	0	0	0	0	0	0	0	Mucoromycota	Glomeromycotina	Glomeromycetes	Glomeromycetes_Clade_01
OtMZ2805	0	0	0	0	0	0	0	0	0	0	0	0	0	1	0	0	0	0	0	0	0	0	0	1	0	0	0	0	0	0	0	0	0	0	0	0	0	0	0	0	Basidiomycota	Agaricomycotina	Agaricomycetes	Agaricales
OtMZ2806	0	0	0	0	0	0	0	0	0	0	0	0	0	1	0	1	0	1	0	0	0	0	0	0	0	0	0	0	0	0	0	0	0	0	0	0	0	0	0	0	Ascomycota	Taphrinomycotina	Taphrinomycetes	Taphrinales
OtMZ2807	0	0	0	0	0	0	0	1	0	0	0	0	1	1	0	0	0	0	0	0	0	0	0	0	0	0	0	0	0	0	0	0	0	0	0	0	0	0	0	0	Ascomycota	Pezizomycotina	NA	NA
OtMZ2808	0	0	0	0	0	0	0	0	0	0	0	0	0	1	0	0	0	0	0	0	0	0	0	0	0	0	0	0	0	0	0	1	0	0	0	0	0	0	0	1	Ascomycota	Pezizomycotina	Eurotiomycetes	Chaetothyriales
OtMZ2809	0	0	0	0	0	0	0	0	0	0	0	0	0	1	0	0	0	0	1	0	0	0	0	0	1	0	0	0	0	0	0	0	0	0	0	0	0	0	0	0	Chytridiomycota	Chytridiomycota_Incertae Sedis	Chytridiomycetes	NA
OtMZ2810	0	0	0	0	0	0	0	0	0	0	0	0	0	1	0	0	1	0	0	0	0	0	0	0	0	0	0	0	0	0	0	0	0	0	0	0	0	0	0	0	Basidiomycota	Agaricomycotina	Agaricomycetes	NA
OtMZ2811	0	0	0	0	0	0	0	0	0	0	0	0	0	1	0	1	0	0	0	0	0	0	0	0	0	0	0	0	0	0	0	0	0	0	0	0	0	0	0	0	Basidiomycota	Agaricomycotina	Agaricomycetes	Agaricales
OtMZ2812	0	0	0	0	0	0	0	0	0	0	0	0	0	1	0	0	0	1	0	0	0	0	0	0	0	0	0	0	0	0	0	0	0	0	0	0	0	1	0	0	Ascomycota	Pezizomycotina	NA	NA
OtMZ2813	0	0	0	0	0	0	0	0	0	0	0	0	0	1	0	0	1	0	0	0	0	0	0	0	0	0	0	0	0	0	0	0	0	0	0	0	0	0	0	0	Basidiomycota	Agaricomycotina	Agaricomycetes	Agaricales
OtMZ2814	0	0	0	0	0	0	0	0	0	0	0	0	0	1	0	0	0	0	0	0	0	0	0	1	0	0	0	0	0	0	0	0	0	0	0	0	0	0	0	0	Basidiomycota	Agaricomycotina	Agaricomycetes	NA
OtMZ2815	0	0	0	0	0	0	0	1	0	0	0	0	0	1	0	0	0	0	0	0	0	0	0	0	0	0	0	0	0	0	0	0	0	0	0	0	0	1	0	0	Ascomycota	Pezizomycotina	Dothideomycetes	Pleosporales
OtMZ2816	0	0	0	0	0	0	0	0	0	0	0	0	0	1	1	0	0	0	0	1	0	0	0	0	0	0	0	0	0	0	0	0	0	0	0	0	0	0	0	0	Ascomycota	Pezizomycotina	Dothideomycetes	Pleosporales
OtMZ2817	0	0	0	0	0	0	0	0	0	0	0	0	0	1	0	0	1	0	0	0	0	0	0	0	0	0	0	0	0	0	0	0	0	0	0	0	0	0	0	0	Basidiomycota	Agaricomycotina	Agaricomycetes	Atheliales
OtMZ2818	0	0	0	0	0	0	0	0	0	0	0	0	0	1	0	1	0	0	0	0	0	0	0	0	0	0	0	0	0	0	0	0	0	0	0	0	0	0	0	0	Basidiomycota	Pucciniomycotina	Cystobasidiomycetes	NA
OtMZ2819	0	0	0	0	0	0	0	0	0	0	0	0	0	1	0	0	1	0	0	0	0	0	0	0	0	0	0	0	0	0	0	0	0	0	0	0	0	0	0	0	Basidiomycota	Agaricomycotina	Agaricomycetes	Agaricales
OtMZ2820	0	0	0	0	0	0	0	0	0	0	0	0	0	1	0	0	0	0	0	0	0	0	1	0	0	0	0	0	0	0	0	0	0	0	0	0	0	0	0	0	Basidiomycota	Pucciniomycotina	Agaricostilbomycetes	Agaricostilbales
OtMZ2821	0	0	0	0	0	0	0	0	0	0	0	0	0	1	0	0	0	1	0	0	0	0	0	0	0	0	0	0	0	0	0	0	0	0	0	0	0	0	0	0	Basidiomycota	Agaricomycotina	Agaricomycetes	Agaricales
OtMZ2822	0	0	0	0	0	0	0	0	0	0	0	0	0	1	0	0	1	0	0	1	0	0	0	0	0	0	0	0	0	0	0	0	0	0	0	0	0	0	0	0	Basidiomycota	Agaricomycotina	Agaricomycetes	NA
OtMZ2823	0	0	0	0	0	0	0	0	0	0	0	0	0	1	0	0	0	0	0	1	0	0	0	0	0	0	0	0	0	0	0	0	0	0	0	0	0	0	0	0	Basidiomycota	Agaricomycotina	Agaricomycetes	Agaricales
OtMZ2824	0	0	0	0	0	0	0	0	0	0	0	0	0	1	0	0	0	0	0	1	0	0	0	0	0	0	0	0	0	0	0	0	0	0	0	0	0	0	0	0	Ascomycota	Pezizomycotina	Dothideomycetes	Capnodiales
OtMZ2825	0	0	0	0	0	0	0	0	0	0	0	0	0	1	0	1	1	0	0	0	0	0	0	0	0	0	0	0	0	0	0	0	0	0	0	0	0	0	0	0	Basidiomycota	Agaricomycotina	Agaricomycetes	Agaricales
OtMZ2826	0	0	0	0	0	0	0	0	0	0	0	0	0	1	0	0	0	0	0	0	0	0	1	0	0	0	0	0	0	0	0	0	0	0	0	0	0	0	0	0	Basidiomycota	Agaricomycotina	Agaricomycetes	Agaricales
OtMZ2827	0	0	0	0	0	0	0	0	0	0	0	0	0	1	0	0	0	0	0	0	0	1	0	0	0	0	0	0	0	0	0	0	0	0	0	0	0	0	0	0	Basidiomycota	Agaricomycotina	Agaricomycetes	NA
OtMZ2828	0	0	0	0	0	0	0	0	0	0	0	0	0	1	0	0	1	0	0	0	0	0	0	0	0	0	0	0	0	0	0	0	0	0	0	0	0	0	0	0	Ascomycota	Pezizomycotina	Dothideomycetes	Pleosporales
OtMZ2829	0	0	0	0	0	0	0	0	0	0	0	0	0	0	1	1	0	1	0	0	0	0	0	0	0	0	0	0	0	0	0	0	0	0	0	0	0	0	0	0	Basidiomycota	Pucciniomycotina	Agaricostilbomycetes	Agaricostilbales
OtMZ2830	0	0	0	0	0	0	0	0	0	0	0	0	1	0	1	0	0	0	0	0	0	0	0	0	0	0	0	0	0	0	0	0	0	0	0	0	0	0	0	0	Ascomycota	Pezizomycotina	Leotiomycetes	NA
OtMZ2831	0	0	0	0	0	0	0	0	0	0	0	0	0	0	1	0	1	0	0	0	0	1	0	0	0	0	0	0	0	0	0	0	0	0	0	0	0	0	0	0	Ascomycota	Pezizomycotina	NA	NA
OtMZ2832	0	0	0	0	0	0	0	0	0	0	1	0	0	0	0	1	0	0	0	0	0	0	0	0	0	0	0	0	0	0	0	0	0	0	0	0	0	0	0	0	Ascomycota	Pezizomycotina	NA	NA
OtMZ2833	0	0	0	0	0	0	0	0	0	0	0	0	0	0	0	1	1	0	0	0	0	0	0	0	0	0	0	0	0	0	0	0	0	0	0	0	0	0	0	0	Ascomycota	Saccharomycotina	Saccharomycetes	Saccharomycetales
OtMZ2834	0	0	0	0	0	0	0	0	0	0	0	0	0	0	0	1	0	0	0	0	0	0	0	0	0	0	0	0	0	0	0	0	0	0	0	0	0	0	0	1	Basidiomycota	Pucciniomycotina	Agaricostilbomycetes	Agaricostilbales
OtMZ2835	0	0	0	0	0	0	0	0	0	0	0	0	0	1	0	1	0	0	0	0	0	0	0	0	0	0	0	0	0	0	0	0	0	0	0	0	0	0	0	0	Basidiomycota	Agaricomycotina	Agaricomycetes	Agaricales
OtMZ2836	0	0	0	0	0	0	0	0	0	0	0	0	0	0	0	1	0	0	0	0	0	0	0	1	0	0	0	0	0	0	0	0	0	0	0	0	0	0	0	0	Mucoromycota	Glomeromycotina	Glomeromycetes	Glomeromycetes_Clade_01
OtMZ2837	0	0	0	0	0	0	0	0	0	0	0	0	0	0	0	1	0	0	1	0	0	0	0	0	0	0	0	0	0	0	0	0	0	0	0	0	0	0	0	0	Mucoromycota	Glomeromycotina	Glomeromycetes	Glomeromycetes_Clade_01
OtMZ2838	0	0	0	0	0	0	0	0	0	0	0	0	0	0	0	1	0	0	1	0	0	0	0	0	0	0	0	0	0	0	0	0	0	0	0	0	0	0	0	1	Ascomycota	Pezizomycotina	Dothideomycetes	Dothideales
OtMZ2839	0	0	0	0	0	0	0	0	0	0	0	0	0	0	0	1	0	0	0	0	0	1	0	0	0	0	0	0	0	0	0	0	1	0	0	0	0	0	0	0	Ascomycota	Pezizomycotina	NA	NA
OtMZ2840	0	0	0	0	0	0	0	0	0	0	0	0	0	0	0	1	1	0	0	0	0	0	0	0	0	0	0	0	0	0	0	0	0	0	0	0	0	0	0	0	Mucoromycota	Glomeromycotina	Glomeromycetes	Glomeromycetes_Clade_01
OtMZ2841	0	0	0	0	0	0	0	0	0	0	0	0	0	0	0	1	1	0	0	0	0	0	0	0	0	0	0	0	0	0	0	0	0	0	0	0	0	0	0	0	Mucoromycota	Glomeromycotina	Glomeromycetes	Glomeromycetes_Clade_01
OtMZ2842	0	0	0	0	0	0	0	0	0	0	0	0	0	0	0	0	1	0	1	0	0	0	0	0	0	0	0	0	0	0	0	0	0	0	0	0	0	0	0	0	Mucoromycota	Glomeromycotina	Glomeromycetes	Glomeromycetes_Clade_01
OtMZ2843	0	0	0	0	0	0	0	0	0	0	0	0	0	1	0	0	1	0	1	0	0	0	0	0	0	0	0	0	0	0	0	0	0	0	0	0	0	0	0	0	Ascomycota	Pezizomycotina	Eurotiomycetes	Eurotiomycetes_Clade_02
OtMZ2844	0	0	0	0	0	0	0	0	0	0	0	0	0	0	0	0	1	1	0	0	0	0	0	0	0	0	0	0	0	0	0	0	0	0	0	0	0	0	0	0	Chytridiomycota	Chytridiomycota_Incertae Sedis	Chytridiomycetes	NA
OtMZ2845	0	0	0	0	0	0	0	0	0	0	0	1	0	0	0	0	1	0	0	0	0	0	0	0	0	0	0	0	0	0	0	0	0	0	0	0	0	0	0	0	Ascomycota	Pezizomycotina	Sordariomycetes	Hypocreales
OtMZ2846	0	0	0	0	0	0	0	0	0	0	0	0	0	0	0	0	1	0	1	0	0	0	0	0	0	0	0	0	0	0	0	1	0	0	0	0	0	0	0	0	Ascomycota	Pezizomycotina	Dothideomycetes	Dothideales
OtMZ2847	0	0	0	0	0	0	0	0	0	0	0	0	0	0	0	0	1	1	0	0	0	0	0	0	0	0	0	0	0	0	0	0	1	0	0	0	0	0	0	0	Basidiomycota	Pucciniomycotina	Cystobasidiomycetes	NA
OtMZ2848	0	0	0	0	0	0	0	0	0	0	0	0	0	0	0	0	1	0	1	0	0	0	0	0	0	0	0	0	0	0	0	0	0	0	0	0	0	0	0	0	Basidiomycota	Agaricomycotina	Tremellomycetes	Cystofilobasidiales
OtMZ2849	0	0	0	0	0	0	0	0	0	0	0	0	0	0	0	0	1	0	0	1	0	0	0	0	0	0	0	0	0	0	0	0	0	0	0	0	0	0	0	0	Basidiomycota	Pucciniomycotina	Microbotryomycetes	Microbotryales
OtMZ2850	0	0	0	0	0	0	0	0	0	0	0	0	0	0	0	0	1	0	1	0	0	0	0	0	0	0	0	0	0	0	0	0	0	0	0	0	0	0	0	0	Chytridiomycota	Chytridiomycota_Incertae Sedis	Chytridiomycetes	NA
OtMZ2851	0	0	0	0	0	0	0	0	0	0	0	0	0	0	0	0	1	0	1	0	0	0	0	0	0	0	0	0	0	0	0	0	0	0	0	0	0	0	0	0	Mucoromycota	Glomeromycotina	Glomeromycetes	Glomeromycetes_Clade_01
OtMZ2852	0	0	0	0	0	0	0	0	0	0	0	0	0	1	0	0	1	0	0	0	0	0	0	0	0	0	0	0	0	0	0	0	0	0	0	0	0	0	0	0	Basidiomycota	Agaricomycotina	Agaricomycetes	Agaricomycetes_Clade_02
OtMZ2853	0	0	0	0	0	0	0	0	0	0	0	0	0	0	0	0	1	0	0	0	0	0	0	0	0	0	0	0	0	0	0	0	1	0	0	0	0	0	0	1	Ascomycota	Pezizomycotina	NA	NA
OtMZ2854	0	0	0	0	0	0	0	0	0	0	0	0	0	0	0	0	1	0	1	0	0	0	0	0	0	0	0	0	0	0	0	0	0	0	0	0	0	0	0	0	Chytridiomycota	Chytridiomycota_Incertae Sedis	Chytridiomycetes	NA
OtMZ2855	0	0	0	0	0	0	0	0	0	0	0	0	0	0	0	0	1	1	1	0	0	0	0	0	0	0	0	0	0	0	0	0	0	0	0	0	0	0	0	0	Ascomycota	Pezizomycotina	Dothideomycetes	Pleosporales
OtMZ2856	0	0	0	0	0	0	0	0	0	0	0	0	0	0	0	0	1	1	1	0	0	0	0	0	0	0	0	0	0	0	0	0	0	0	0	0	0	0	0	0	Chytridiomycota	Chytridiomycota_Incertae Sedis	Chytridiomycetes	NA
OtMZ2857	0	0	0	0	0	0	0	0	0	0	0	0	0	0	0	0	1	0	0	1	0	0	0	0	0	0	0	0	0	0	0	0	0	0	0	0	0	0	0	0	Basidiomycota	NA	NA	NA
OtMZ2858	0	0	0	0	0	0	0	0	0	0	0	0	0	1	0	0	1	0	0	0	0	0	0	0	0	0	0	0	0	0	0	0	0	0	0	0	0	0	0	0	Basidiomycota	Agaricomycotina	Agaricomycetes	Agaricomycetes_Clade_03
OtMZ2859	0	0	0	0	0	0	0	0	0	0	0	0	0	0	0	0	1	1	0	1	0	0	0	0	0	0	0	0	0	0	0	0	0	0	0	0	0	0	0	0	Cryptomycota	Cryptomycota_Clade_01	NA	NA
OtMZ2860	0	0	0	0	0	0	0	0	0	0	0	0	0	0	0	0	1	0	0	0	0	0	0	1	0	0	0	0	0	0	0	0	0	0	0	0	0	0	0	0	Basidiomycota	Pucciniomycotina	Agaricostilbomycetes	Agaricostilbales
OtMZ2861	1	0	0	0	0	0	0	0	0	0	0	0	0	0	0	0	1	0	0	1	0	0	0	0	0	0	0	0	0	0	0	0	0	0	0	0	0	0	0	0	Ascomycota	Pezizomycotina	Dothideomycetes	Pleosporales
OtMZ2862	0	0	0	0	0	0	1	0	0	0	0	0	0	0	0	0	1	0	1	0	0	0	0	0	0	0	0	0	0	0	0	0	0	0	0	0	0	0	0	0	Chytridiomycota	Chytridiomycota_Incertae Sedis	Chytridiomycetes	NA
OtMZ2863	0	0	0	0	0	0	0	0	0	0	0	0	0	0	0	0	1	1	0	0	0	0	0	0	0	0	0	0	0	0	0	0	0	0	0	0	0	0	0	0	Basidiomycota	Agaricomycotina	Agaricomycetes	Agaricomycetes_Clade_01
OtMZ2864	0	0	0	0	0	0	0	0	0	0	0	0	0	1	0	0	1	1	0	0	0	0	0	0	0	0	0	0	0	0	0	0	0	0	0	0	0	0	0	0	Mucoromycota	Mucoromycotina	Mucoromycotina_Incertae_Sedis	Mucorales
OtMZ2865	0	0	0	0	0	0	0	0	0	0	0	0	0	0	0	0	1	1	0	0	0	0	0	0	0	0	0	0	0	0	0	0	0	0	0	0	0	0	0	0	Chytridiomycota	Chytridiomycota_Incertae Sedis	Chytridiomycetes	NA
OtMZ2866	0	0	0	0	0	0	0	0	0	0	0	0	0	0	0	0	0	1	0	0	0	0	0	0	0	0	0	0	0	0	0	0	0	0	0	0	0	0	0	1	Basidiomycota	Ustilaginomycotina	Ustilaginomycetes	Ustilaginales
OtMZ2867	0	0	0	0	0	0	0	0	0	0	0	0	0	0	0	0	0	1	1	0	0	0	0	0	0	0	0	0	0	0	0	0	0	0	0	0	0	0	0	0	Ascomycota	Pezizomycotina	NA	NA
OtMZ2868	0	0	0	0	0	0	0	0	0	0	0	0	0	0	0	0	0	1	1	0	0	0	0	0	0	0	0	0	0	0	0	0	0	0	1	0	0	0	0	0	Ascomycota	Pezizomycotina	Dothideomycetes	Pleosporales
OtMZ2869	0	0	0	0	0	0	0	0	0	0	0	0	0	0	0	1	0	1	0	0	0	0	0	0	0	0	0	0	0	0	0	0	0	0	0	0	0	0	0	0	Basidiomycota	Agaricomycotina	Agaricomycetes	NA
OtMZ2870	0	0	0	0	0	0	0	0	0	0	0	0	0	0	0	0	0	1	0	0	0	0	0	0	0	0	0	0	0	0	0	0	0	0	0	0	0	0	0	1	Ascomycota	Pezizomycotina	Eurotiomycetes	Chaetothyriales
OtMZ2871	0	0	0	0	0	0	0	0	0	0	0	0	0	0	0	0	0	1	0	0	0	1	0	0	0	0	0	0	0	0	0	0	0	0	0	0	0	0	0	0	Basidiomycota	Agaricomycotina	Agaricomycetes	Agaricomycetes_Clade_05
OtMZ2872	0	0	0	0	0	0	0	0	0	0	0	0	0	0	0	0	0	1	0	0	0	0	0	0	0	1	0	0	0	0	0	0	0	0	0	0	0	0	0	0	Basidiomycota	Agaricomycotina	Agaricomycetes	Boletales
OtMZ2873	0	0	0	0	0	0	0	0	0	0	0	0	0	0	0	0	0	1	0	1	0	0	0	0	0	0	0	0	0	0	0	0	0	0	0	0	0	0	0	0	Ascomycota	Pezizomycotina	NA	NA
OtMZ2874	0	0	0	0	0	0	1	0	0	0	0	0	0	0	0	0	0	1	0	0	0	0	0	0	0	0	0	0	0	0	0	0	0	0	0	0	0	0	0	0	Chytridiomycota	Chytridiomycota_Incertae Sedis	Chytridiomycetes	NA
OtMZ2875	0	0	0	0	0	0	0	0	0	0	0	0	0	0	0	0	0	1	1	0	0	0	0	0	0	0	0	0	0	0	0	0	0	0	0	0	0	0	0	0	Chytridiomycota	Chytridiomycota_Incertae Sedis	Chytridiomycetes	NA
OtMZ2876	0	0	0	0	0	0	0	0	0	0	0	0	1	0	0	0	1	1	0	0	0	0	0	0	0	0	0	0	0	0	0	0	0	0	0	0	0	0	0	0	Basidiomycota	Agaricomycotina	Agaricomycetes	Russulales
OtMZ2877	0	0	0	0	0	0	0	0	0	0	0	0	0	0	0	0	0	1	0	0	0	0	0	0	0	0	0	0	0	0	0	0	0	0	0	0	0	0	1	1	Ascomycota	Taphrinomycotina	Taphrinomycetes	Taphrinales
OtMZ2878	0	0	0	0	0	0	0	0	0	0	0	0	0	0	0	0	0	1	0	0	1	0	0	0	0	1	0	0	0	0	0	0	0	0	0	0	0	0	0	0	Mucoromycota	Mucoromycotina	Mucoromycotina_Incertae_Sedis	Mucorales
OtMZ2879	0	0	0	0	0	0	0	0	0	0	0	0	0	0	0	0	0	1	0	0	1	0	0	0	0	0	0	0	0	0	0	1	0	0	0	0	0	0	0	0	Ascomycota	Pezizomycotina	Eurotiomycetes	Eurotiales
OtMZ2880	0	0	0	0	0	0	0	0	0	0	0	0	0	0	0	0	0	1	0	0	0	0	0	0	0	0	0	0	0	0	0	0	1	0	0	0	0	0	0	0	Mucoromycota	Glomeromycotina	Glomeromycetes	Glomeromycetes_Clade_01
OtMZ2881	0	0	0	0	0	0	0	0	0	0	0	0	0	0	0	0	0	0	1	0	0	0	0	0	1	0	0	0	0	0	0	0	0	0	0	0	0	0	0	0	Basidiomycota	Agaricomycotina	Agaricomycetes	Agaricomycetes_Clade_04
OtMZ2882	0	0	0	0	0	0	0	0	0	0	0	0	0	0	0	0	0	1	1	0	0	0	0	0	0	0	0	0	0	0	0	0	0	0	0	0	0	0	0	0	Chytridiomycota	Chytridiomycota_Incertae Sedis	Chytridiomycetes	NA
OtMZ2883	0	0	0	0	0	0	0	0	0	0	0	0	0	0	0	0	0	0	1	0	0	0	0	0	0	0	0	0	0	0	0	1	0	0	0	0	0	0	0	0	Basidiomycota	Pucciniomycotina	Agaricostilbomycetes	Agaricostilbales
OtMZ2884	0	0	0	0	0	0	0	0	0	0	0	0	0	0	0	0	0	0	1	0	0	0	0	0	1	0	0	0	1	0	0	0	0	0	0	0	0	0	0	0	Mucoromycota	Mucoromycotina	Mucoromycotina_Incertae_Sedis	Mucorales
OtMZ2885	0	0	0	0	0	0	0	0	0	0	0	0	0	0	0	0	1	0	1	0	0	0	0	0	0	0	0	0	0	0	0	0	0	0	0	0	0	0	0	0	Chytridiomycota	Chytridiomycota_Incertae Sedis	Chytridiomycetes	NA
OtMZ2886	0	0	0	0	0	0	0	0	0	0	0	0	0	0	0	0	0	0	1	0	0	0	0	0	0	0	0	0	0	0	0	1	1	0	0	0	0	0	0	0	Ascomycota	Pezizomycotina	Eurotiomycetes	Chaetothyriales
OtMZ2887	0	0	0	0	0	0	0	0	0	0	0	0	0	0	0	0	0	0	1	0	0	0	1	1	0	0	0	0	0	0	0	0	0	0	0	0	0	0	0	0	Chytridiomycota	Chytridiomycota_Incertae Sedis	Chytridiomycetes	NA
OtMZ2888	0	0	0	0	0	0	0	0	0	0	0	0	0	0	0	0	0	0	0	1	0	0	0	0	1	0	0	0	0	0	0	0	0	0	0	0	0	0	0	0	Basidiomycota	Pucciniomycotina	Cystobasidiomycetes	Cystobasidiomycetes_Clade_01
OtMZ2889	0	0	0	0	0	0	0	0	0	0	0	0	0	0	0	0	0	0	0	1	0	1	0	1	0	0	0	0	0	0	0	0	0	0	0	0	0	0	0	0	Ascomycota	Saccharomycotina	Saccharomycetes	Saccharomycetales
OtMZ2890	0	0	0	0	0	0	0	0	0	0	0	0	0	0	0	0	0	0	0	1	0	0	0	0	0	0	0	0	0	0	0	0	0	0	0	0	0	1	0	0	Basidiomycota	Pucciniomycotina	Agaricostilbomycetes	Agaricostilbales
OtMZ2891	0	0	0	0	0	0	0	0	0	0	0	0	0	0	0	0	0	0	0	1	0	0	0	0	0	0	0	0	0	0	0	0	0	0	0	0	0	1	0	0	Basidiomycota	Ustilaginomycotina	Ustilaginomycetes	Ustilaginales
OtMZ2892	0	0	0	0	0	0	0	0	0	0	0	0	0	0	0	0	0	0	0	1	0	0	1	0	0	0	0	0	0	0	0	0	0	0	0	0	0	0	0	0	Basidiomycota	Agaricomycotina	Agaricomycetes	Russulales
OtMZ2893	0	0	0	0	0	0	0	0	0	0	0	0	0	0	0	0	0	0	0	1	0	0	0	1	0	0	0	0	0	0	0	0	1	0	0	0	0	0	0	0	Basidiomycota	Pucciniomycotina	Cystobasidiomycetes	Cystobasidiomycetes_Clade_01
OtMZ2894	0	0	0	0	0	0	0	0	0	0	0	0	0	1	0	0	0	0	0	1	0	0	0	0	0	0	0	0	0	0	0	0	0	0	0	0	0	0	0	0	Basidiomycota	Ustilaginomycotina	Ustilaginomycetes	Ustilaginales
OtMZ2895	0	0	0	0	0	0	0	0	0	0	0	0	0	0	0	0	0	0	0	0	1	0	1	0	0	0	0	0	0	0	0	0	0	0	0	0	0	0	0	0	Basidiomycota	Agaricomycotina	Agaricomycetes	Agaricales
OtMZ2896	0	0	0	0	0	0	0	0	0	0	0	0	0	0	0	0	1	0	0	0	1	0	1	0	0	0	0	0	0	0	0	0	0	0	0	0	0	0	0	0	Ascomycota	Taphrinomycotina	Taphrinomycetes	Taphrinales
OtMZ2897	0	0	0	0	0	1	0	0	0	0	0	0	0	1	0	0	0	0	0	0	1	0	0	0	0	0	0	0	0	0	0	0	0	0	0	0	0	0	0	0	Basidiomycota	Agaricomycotina	Tremellomycetes	Cystofilobasidiales
OtMZ2898	0	0	0	0	0	0	0	0	0	0	0	0	0	0	0	0	0	0	0	0	1	0	1	1	0	0	0	0	0	0	0	0	0	0	0	0	0	0	0	0	Ascomycota	Saccharomycotina	Saccharomycetes	Saccharomycetales
OtMZ2899	0	0	0	0	0	0	0	0	0	0	0	0	0	0	0	0	0	0	0	0	1	0	0	0	0	0	0	0	1	0	0	0	0	0	0	0	0	0	1	0	Ascomycota	Pezizomycotina	NA	NA
OtMZ2900	0	0	0	0	0	0	0	0	0	0	0	0	0	0	0	0	0	0	0	0	0	1	0	0	0	0	0	0	0	0	0	0	1	0	1	0	0	0	0	0	Ascomycota	Pezizomycotina	NA	NA
OtMZ2901	0	0	0	0	0	0	0	0	0	0	0	0	0	0	0	0	0	0	0	0	0	1	1	0	0	0	0	0	0	0	0	0	0	1	0	0	0	0	0	0	Ascomycota	Pezizomycotina	Dothideomycetes	Pleosporales
OtMZ2902	0	0	0	0	0	0	0	0	0	0	0	0	0	0	0	0	0	0	0	0	0	1	0	0	0	0	0	0	0	0	0	0	0	0	0	0	0	1	0	1	Ascomycota	Pezizomycotina	NA	NA
OtMZ2903	0	0	0	0	0	0	0	0	0	0	0	0	0	0	0	0	0	0	0	0	0	1	0	0	0	0	0	0	0	0	0	1	0	0	0	0	0	0	1	0	Ascomycota	Pezizomycotina	NA	NA
OtMZ2904	0	0	0	0	0	0	0	0	0	0	0	0	0	0	0	0	0	0	0	0	0	1	1	0	0	0	0	0	0	0	0	0	1	0	0	0	0	0	0	0	Ascomycota	Pezizomycotina	NA	NA
OtMZ2905	0	0	0	0	0	0	0	0	0	0	0	0	0	0	0	0	0	0	0	0	0	0	1	1	0	0	0	0	0	0	0	0	0	0	0	0	0	0	0	0	Basidiomycota	Pucciniomycotina	Agaricostilbomycetes	Agaricostilbales
OtMZ2906	0	0	0	0	0	0	0	0	0	0	0	0	0	0	0	0	0	0	0	0	0	0	0	1	0	0	0	0	0	0	0	0	0	0	1	0	0	0	0	0	Basidiomycota	Pucciniomycotina	Agaricostilbomycetes	Agaricostilbales
OtMZ2907	0	0	0	0	0	0	0	0	0	0	0	0	0	0	0	0	0	0	0	0	0	0	0	1	1	0	0	0	0	0	0	1	0	0	0	0	0	0	0	0	Ascomycota	NA	NA	NA
OtMZ2908	0	0	0	0	0	0	1	0	0	0	0	0	0	0	0	0	0	0	0	0	0	0	0	1	0	0	0	0	0	0	0	0	0	0	0	0	0	0	0	0	Basidiomycota	Ustilaginomycotina	Exobasidiomycetes	Microstromatales
OtMZ2909	0	0	0	0	0	0	0	0	0	0	0	0	0	0	0	0	0	1	0	0	0	0	0	1	0	0	1	0	0	0	0	0	0	0	0	0	0	0	0	0	Chytridiomycota	Chytridiomycota_Incertae Sedis	Chytridiomycetes	NA
OtMZ2910	0	0	0	0	0	0	0	0	0	0	0	0	0	0	0	0	1	0	0	0	0	0	0	1	0	0	0	0	0	0	0	0	0	0	0	0	0	0	0	0	Basidiomycota	Agaricomycotina	Agaricomycetes	Agaricales
OtMZ2911	0	0	0	0	0	0	0	0	0	0	0	0	0	0	0	0	0	0	0	0	0	0	0	1	1	0	0	0	0	0	0	0	0	0	0	0	0	1	0	0	Mucoromycota	Glomeromycotina	Glomeromycetes	Glomeromycetes_Clade_01
OtMZ2912	0	0	0	0	0	0	0	0	0	0	0	0	0	0	0	0	0	0	0	0	0	0	0	1	0	0	0	0	0	0	0	0	0	0	0	0	0	1	0	0	Mucoromycota	Mucoromycotina	Mucoromycotina_Clade_01	NA
OtMZ2913	0	0	0	0	0	0	0	0	0	0	0	0	0	0	0	1	0	0	0	0	0	0	0	1	0	0	0	0	0	0	0	1	0	0	0	0	0	0	0	0	Basidiomycota	Ustilaginomycotina	Malasseziomycetes	Malasseziales
OtMZ2914	0	0	0	0	0	1	0	0	0	0	0	0	0	0	0	0	0	0	0	0	0	0	0	1	0	0	1	0	0	0	0	0	0	0	0	0	0	0	0	0	Basidiomycota	Agaricomycotina	Tremellomycetes	Cystofilobasidiales
OtMZ2915	0	0	0	0	0	1	0	1	0	0	0	0	0	0	0	0	0	0	0	0	0	0	0	1	0	0	0	0	0	0	0	0	0	0	0	0	0	0	0	0	Basidiomycota	Pucciniomycotina	Cystobasidiomycetes	Cystobasidiomycetes_Clade_01
OtMZ2916	0	0	0	0	0	0	0	0	0	0	0	0	0	0	0	0	0	0	0	0	0	0	0	1	0	0	0	0	0	0	0	0	0	0	0	0	1	0	0	0	Mucoromycota	Glomeromycotina	Glomeromycetes	Glomeromycetes_Clade_01
OtMZ2917	0	0	0	0	0	0	0	0	0	0	0	0	0	0	0	0	0	0	0	0	0	0	0	0	1	0	0	0	0	0	0	1	0	0	0	0	0	1	0	0	Ascomycota	Pezizomycotina	Dothideomycetes	Capnodiales
OtMZ2918	0	0	0	0	0	0	0	0	0	0	0	0	0	1	0	1	0	0	0	0	0	0	0	0	1	0	0	0	0	0	0	0	0	0	0	0	0	0	0	0	Ascomycota	Pezizomycotina	Dothideomycetes	Pleosporales
OtMZ2919	0	0	0	0	0	0	0	0	0	0	0	0	0	0	0	0	0	0	0	0	0	0	0	0	1	1	0	0	0	0	0	0	0	0	0	0	0	0	0	0	Basidiomycota	Ustilaginomycotina	Exobasidiomycetes	Entylomatales
OtMZ2920	0	0	0	0	0	0	0	0	0	0	0	0	0	0	0	1	0	0	0	0	0	1	0	0	0	1	0	0	0	0	0	0	0	0	0	0	0	0	0	0	Ascomycota	Taphrinomycotina	Taphrinomycetes	Taphrinales
OtMZ2921	0	0	0	0	0	0	0	0	0	0	0	0	0	0	0	0	1	0	0	0	0	0	1	0	0	0	1	0	0	0	0	0	0	0	0	0	0	0	0	0	Ascomycota	Pezizomycotina	Dothideomycetes	Capnodiales
OtMZ2922	0	0	0	0	0	0	0	0	0	0	0	0	0	0	0	0	0	0	1	0	0	0	0	0	0	0	0	1	0	0	0	0	0	0	0	0	0	0	0	0	Mucoromycota	Glomeromycotina	Glomeromycetes	Glomeromycetes_Clade_01
OtMZ2923	0	0	0	0	0	0	0	0	0	0	0	0	0	0	0	0	0	0	0	0	0	0	0	0	0	0	0	1	0	0	0	1	0	0	0	0	0	0	0	0	Basidiomycota	Pucciniomycotina	Agaricostilbomycetes	Agaricostilbales
OtMZ2924	0	0	0	0	0	0	0	0	0	0	0	0	0	0	0	0	1	0	1	0	0	0	0	0	0	0	0	1	0	0	0	0	0	0	0	0	0	0	0	0	Mucoromycota	Glomeromycotina	Glomeromycetes	Glomeromycetes_Clade_01
OtMZ2925	0	0	0	0	0	0	0	0	0	0	0	0	0	0	0	0	0	1	0	0	0	0	0	0	0	0	0	1	0	0	0	1	0	0	0	0	0	0	0	0	Basidiomycota	Pucciniomycotina	Agaricostilbomycetes	Agaricostilbales
OtMZ2926	0	0	0	0	0	0	0	0	0	0	1	0	0	0	0	0	0	0	0	0	0	0	0	0	0	0	0	0	1	0	0	0	0	0	0	0	0	0	0	0	Basidiomycota	Agaricomycotina	Agaricomycetes	Russulales
OtMZ2927	0	0	0	0	0	0	0	0	0	0	0	0	0	0	0	1	0	0	0	0	0	0	0	0	0	0	0	0	1	0	0	0	0	0	0	0	0	0	0	0	Basidiomycota	Agaricomycotina	Agaricomycetes	Russulales
OtMZ2928	0	0	0	0	0	0	0	0	0	0	0	0	0	0	0	1	0	0	0	0	0	0	0	0	0	0	0	0	1	0	0	0	0	0	0	0	0	0	0	0	Basidiomycota	Pucciniomycotina	Agaricostilbomycetes	Agaricostilbales
OtMZ2929	0	0	0	0	0	0	0	0	0	0	0	0	0	0	0	0	0	0	0	0	0	0	0	0	0	0	0	0	0	0	1	0	0	0	1	0	0	1	0	0	Ascomycota	Taphrinomycotina	Taphrinomycetes	Taphrinales
OtMZ2930	0	0	0	0	0	0	0	0	0	0	0	0	1	0	0	0	0	0	0	0	0	0	0	0	0	0	0	0	0	0	0	1	1	0	0	0	0	0	0	0	Ascomycota	Taphrinomycotina	Taphrinomycetes	Taphrinales
OtMZ2931	0	0	0	0	0	0	0	0	0	0	0	0	0	0	0	0	0	0	0	0	0	0	0	0	0	0	0	0	0	0	0	1	1	0	0	0	0	0	0	0	Basidiomycota	Pucciniomycotina	Agaricostilbomycetes	Agaricostilbales
OtMZ2932	0	0	0	0	0	0	0	0	0	0	0	0	1	0	0	0	0	0	0	0	0	0	0	0	0	0	0	0	0	0	0	1	0	0	0	0	0	0	0	0	Ascomycota	Pezizomycotina	NA	NA
OtMZ2933	0	0	0	0	0	0	0	0	0	0	0	0	0	0	0	0	0	0	0	0	0	0	0	0	0	0	0	0	0	0	0	1	1	0	1	0	0	0	0	0	Ascomycota	Pezizomycotina	NA	NA
OtMZ2934	0	0	0	0	0	0	0	0	0	0	0	0	1	0	0	0	0	0	0	0	0	0	0	0	0	0	0	0	0	0	0	1	0	0	0	0	0	0	0	0	Ascomycota	Saccharomycotina	Saccharomycetes	Saccharomycetales
OtMZ2935	0	0	0	0	0	0	0	0	0	0	0	0	0	0	0	0	0	0	0	0	0	0	0	1	0	0	0	0	0	0	0	1	0	0	0	0	0	0	0	0	Basidiomycota	Ustilaginomycotina	Exobasidiomycetes	Entylomatales
OtMZ2936	0	0	0	0	0	0	1	0	0	0	0	0	0	0	0	0	0	0	0	0	0	0	0	0	0	0	0	0	0	0	0	1	1	0	0	0	0	0	0	0	Basidiomycota	Pucciniomycotina	Cystobasidiomycetes	Cystobasidiomycetes_Clade_01
OtMZ2937	0	0	0	0	0	0	1	0	0	0	0	0	0	0	0	0	0	0	0	0	0	0	0	0	0	0	0	0	0	0	0	1	0	0	0	0	0	0	0	0	Ascomycota	Pezizomycotina	Dothideomycetes	Capnodiales
OtMZ2938	0	0	0	0	0	0	0	0	0	0	0	0	0	0	0	0	0	0	0	0	0	0	0	0	0	0	0	0	0	0	0	1	1	0	0	0	0	0	0	1	Ascomycota	Pezizomycotina	Dothideomycetes	Capnodiales
OtMZ2939	0	0	0	0	0	0	0	0	0	0	0	0	0	0	0	0	0	0	0	0	0	0	0	0	1	0	0	0	0	0	0	1	0	0	0	0	0	0	0	0	Basidiomycota	Pucciniomycotina	Agaricostilbomycetes	Agaricostilbales
OtMZ2940	0	0	0	0	0	0	0	0	0	0	0	0	1	0	0	0	0	0	0	0	0	0	0	0	0	0	0	0	0	0	0	1	0	0	0	0	0	0	0	0	Ascomycota	Saccharomycotina	Saccharomycetes	Saccharomycetales
OtMZ2941	0	0	0	0	0	0	0	0	0	0	0	0	0	0	0	0	0	0	0	0	0	0	0	0	0	0	0	0	0	0	0	0	1	0	0	0	0	0	0	1	Basidiomycota	Pucciniomycotina	Agaricostilbomycetes	Agaricostilbales
OtMZ2942	0	0	0	0	0	0	0	0	0	0	0	0	0	0	0	0	0	0	0	0	0	0	0	0	0	0	0	0	0	0	0	1	1	0	0	0	0	0	0	0	Ascomycota	NA	NA	NA
OtMZ2943	0	0	0	0	0	0	0	0	0	0	0	0	1	0	0	0	0	0	0	0	0	0	0	0	0	0	0	0	0	0	0	0	1	0	0	0	1	0	0	0	Basidiomycota	Pucciniomycotina	Agaricostilbomycetes	Agaricostilbales
OtMZ2944	0	0	0	0	0	0	0	0	0	0	0	0	0	0	0	0	0	0	0	0	0	0	0	1	0	0	0	0	0	0	0	0	1	0	0	0	0	0	0	0	Basidiomycota	Pucciniomycotina	Cystobasidiomycetes	Cystobasidiomycetes_Clade_01
OtMZ2945	0	0	0	0	0	0	0	0	0	0	0	0	0	0	0	0	0	0	0	0	0	0	0	0	0	0	0	0	0	0	0	0	1	0	0	1	0	0	0	0	Basidiomycota	Agaricomycotina	Agaricomycetes	Boletales
OtMZ2946	0	0	0	0	0	0	0	0	0	0	0	0	0	0	0	0	0	1	0	0	0	0	0	0	0	0	0	0	0	0	0	0	1	0	0	0	0	0	0	0	Basidiomycota	Pucciniomycotina	Agaricostilbomycetes	Agaricostilbales
OtMZ2947	0	0	0	0	0	0	0	0	0	0	0	0	0	0	0	0	0	0	0	0	0	0	0	1	0	0	0	0	0	0	0	0	1	0	0	0	0	0	0	0	Basidiomycota	Pucciniomycotina	Cystobasidiomycetes	Cystobasidiomycetes_Clade_01
OtMZ2948	0	0	0	0	0	0	0	0	0	0	0	0	1	0	0	0	0	0	0	0	0	0	0	0	0	0	0	0	0	0	0	0	1	0	0	0	0	0	0	0	Basidiomycota	Pucciniomycotina	Agaricostilbomycetes	Agaricostilbales
OtMZ2949	0	0	0	0	0	0	0	0	0	0	0	0	0	0	0	0	1	0	0	0	0	0	0	0	0	0	0	0	0	0	0	0	1	0	1	0	0	0	0	0	Ascomycota	Taphrinomycotina	Taphrinomycetes	Taphrinales
OtMZ2950	0	0	0	0	0	0	0	0	0	0	0	0	0	0	0	0	0	0	0	0	0	0	0	0	0	0	0	0	0	0	0	0	1	0	0	0	0	0	0	1	Ascomycota	Pezizomycotina	Dothideomycetes	Capnodiales
OtMZ2951	0	0	0	0	0	0	0	0	0	0	0	0	0	0	0	0	0	0	0	0	0	0	0	0	0	0	0	0	0	0	0	0	1	0	0	0	1	0	0	0	Basidiomycota	Pucciniomycotina	Cystobasidiomycetes	Cystobasidiomycetes_Clade_01
OtMZ2952	0	0	0	0	0	0	0	0	0	0	0	0	0	0	0	0	0	0	0	0	0	0	0	0	0	0	0	0	0	0	0	0	1	0	0	1	0	0	0	0	Basidiomycota	Pucciniomycotina	Cystobasidiomycetes	Cystobasidiomycetes_Clade_01
OtMZ2953	0	0	0	0	0	0	0	0	0	0	0	0	0	0	0	1	0	0	0	0	0	0	0	0	0	0	0	0	0	0	0	0	1	0	0	0	0	0	0	0	Basidiomycota	Pucciniomycotina	Cystobasidiomycetes	Cystobasidiomycetes_Clade_01
OtMZ2954	0	0	0	0	0	0	0	0	0	0	0	0	0	0	0	0	0	0	1	0	0	0	0	0	0	0	0	0	0	0	0	0	1	0	0	0	0	0	0	0	Basidiomycota	Agaricomycotina	Agaricomycetes	Agaricales
OtMZ2955	0	0	0	0	0	0	0	0	0	0	0	0	0	0	0	1	0	0	0	0	0	0	0	0	0	0	0	0	0	0	0	0	1	0	0	0	0	0	0	0	Basidiomycota	Pucciniomycotina	Agaricostilbomycetes	Agaricostilbales
OtMZ2956	0	0	0	0	0	0	0	0	0	0	0	0	0	0	0	0	0	0	0	0	0	0	0	0	0	0	0	0	0	0	0	0	1	0	0	0	1	0	0	0	Basidiomycota	Pucciniomycotina	Cystobasidiomycetes	Cystobasidiomycetes_Clade_01
OtMZ2957	0	0	0	0	0	0	0	0	0	0	0	0	0	0	0	0	0	0	0	0	0	0	0	1	0	0	0	0	0	0	0	0	1	0	0	0	0	0	0	0	Basidiomycota	Ustilaginomycotina	Exobasidiomycetes	Georgefischeriales
OtMZ2958	0	0	0	0	0	0	0	0	0	0	0	0	0	0	0	0	0	0	0	0	0	0	0	0	0	0	0	0	1	0	0	0	0	1	0	0	0	0	0	0	Chytridiomycota	Chytridiomycota_Incertae_Sedis	Chytridiomycetes	Lobulomycetales
OtMZ2959	0	0	0	0	0	0	0	0	0	0	0	0	0	0	0	0	1	0	0	0	0	0	0	0	0	0	0	0	0	0	0	0	0	0	1	0	0	0	0	0	Basidiomycota	Pucciniomycotina	Agaricostilbomycetes	Agaricostilbales
OtMZ2960	0	0	0	0	0	0	0	0	0	0	0	0	0	1	0	0	0	0	0	0	0	0	0	0	0	0	0	0	0	0	0	0	0	0	1	0	0	0	0	0	Ascomycota	Pezizomycotina	Dothideomycetes	Pleosporales
OtMZ2961	0	0	0	0	0	0	0	0	0	0	0	0	0	0	0	0	0	0	0	0	0	0	0	0	0	0	0	0	0	0	0	0	0	0	1	0	0	0	1	0	Basidiomycota	Pucciniomycotina	Agaricostilbomycetes	Agaricostilbales
OtMZ2962	0	0	0	0	0	0	0	0	0	0	0	0	0	0	0	0	0	0	0	0	0	1	0	0	0	0	0	0	0	0	0	0	0	0	1	0	0	0	0	0	Basidiomycota	Pucciniomycotina	Agaricostilbomycetes	Agaricostilbales
OtMZ2963	0	0	0	0	0	0	0	0	0	0	0	0	0	0	0	0	0	0	0	0	1	0	0	0	0	0	0	0	0	0	0	0	0	0	1	0	0	0	0	0	Basidiomycota	Pucciniomycotina	Agaricostilbomycetes	Agaricostilbales
OtMZ2964	0	0	1	0	0	0	0	0	0	0	0	0	0	0	0	0	0	0	0	0	0	0	0	0	0	0	0	0	0	0	0	0	0	0	1	0	0	0	0	0	Basidiomycota	Ustilaginomycotina	Malasseziomycetes	Malasseziales
OtMZ2965	0	0	0	0	0	0	0	0	0	0	0	0	1	0	0	0	0	0	0	0	0	0	0	0	0	0	0	0	0	0	0	0	0	0	1	0	0	0	0	0	Basidiomycota	Pucciniomycotina	Agaricostilbomycetes	Agaricostilbales
OtMZ2966	0	0	0	0	0	0	0	0	0	0	0	0	0	0	0	0	1	0	0	0	0	0	0	0	0	0	0	0	0	0	0	0	0	0	1	0	0	0	1	0	Ascomycota	Pezizomycotina	Dothideomycetes	Pleosporales
OtMZ2967	0	0	1	0	0	0	0	0	0	0	1	0	0	0	0	0	0	0	0	0	0	0	0	0	0	0	0	0	0	0	0	0	0	0	1	0	0	0	0	0	Ascomycota	Pezizomycotina	Leotiomycetes	Leotiomycetes_Clade_04
OtMZ2968	0	0	0	0	0	0	0	0	0	0	0	0	0	1	0	0	1	0	0	0	0	0	0	0	0	0	0	0	0	0	0	0	0	0	1	0	0	0	0	0	Ascomycota	Pezizomycotina	Dothideomycetes	Pleosporales
OtMZ2969	0	0	0	0	0	0	0	0	0	0	0	0	0	0	0	0	0	0	0	0	0	0	0	1	0	0	0	0	0	0	0	0	0	0	1	0	0	0	0	0	Basidiomycota	Agaricomycotina	Agaricomycetes	NA
OtMZ2970	0	0	0	0	0	0	0	0	0	0	0	0	0	0	0	0	1	0	0	0	0	0	0	0	0	0	0	0	0	0	0	0	0	0	1	0	0	0	0	0	Basidiomycota	Pucciniomycotina	Agaricostilbomycetes	Agaricostilbales
OtMZ2971	0	0	0	0	0	0	0	0	0	0	0	0	0	0	0	0	1	0	0	0	0	0	0	0	0	0	0	0	0	0	0	0	0	0	1	0	0	0	0	0	Basidiomycota	Pucciniomycotina	Agaricostilbomycetes	Agaricostilbales
OtMZ2972	0	0	0	0	0	1	0	0	0	0	0	0	0	0	0	0	0	0	0	0	0	0	0	0	0	0	0	0	0	0	0	0	0	0	1	0	0	0	0	0	Mucoromycota	Mucoromycotina	Mucoromycotina_Incertae_Sedis	Endogonales
OtMZ2973	0	0	0	0	0	0	0	0	0	0	0	0	1	0	0	0	0	0	0	0	1	0	0	0	0	0	0	0	0	0	0	0	0	0	0	1	0	0	0	0	Basidiomycota	Pucciniomycotina	NA	NA
OtMZ2974	0	0	0	0	0	1	0	0	0	0	0	0	0	0	0	0	0	0	0	0	0	0	0	0	0	0	0	0	0	0	0	0	0	0	0	1	0	0	0	0	Basidiomycota	Pucciniomycotina	Microbotryomycetes	NA
OtMZ2975	0	0	0	0	0	0	0	0	0	0	0	0	0	0	0	0	0	0	0	0	0	0	0	0	0	0	0	0	0	0	0	0	0	0	0	0	1	0	0	1	Basidiomycota	Pucciniomycotina	Agaricostilbomycetes	Agaricostilbales
OtMZ2976	0	0	0	0	0	0	0	0	0	0	0	0	0	1	0	0	0	0	0	0	0	0	0	0	0	0	0	0	0	0	0	0	0	0	0	0	0	1	0	0	Chytridiomycota	Chytridiomycota_Incertae Sedis	Chytridiomycetes	NA
OtMZ2977	0	0	0	0	0	0	0	0	0	0	0	0	1	0	0	0	0	0	0	0	0	0	0	0	0	0	0	0	0	0	0	0	0	0	0	0	0	1	0	0	Basidiomycota	Pucciniomycotina	NA	NA
OtMZ2978	0	0	0	0	0	0	0	0	0	0	0	0	0	0	0	0	0	0	0	0	0	0	0	0	0	1	0	0	0	0	0	0	1	0	0	0	0	1	0	0	Ascomycota	Taphrinomycotina	Taphrinomycetes	Taphrinales
OtMZ2979	0	0	0	0	0	0	0	0	0	0	0	0	0	0	0	0	0	0	0	1	0	0	0	0	0	0	0	0	0	0	0	0	0	0	0	0	0	1	0	0	Mucoromycota	Glomeromycotina	Glomeromycetes	Glomeromycetes_Clade_01
OtMZ2980	0	0	0	0	0	0	0	0	0	0	0	0	1	0	0	0	0	0	0	0	0	0	0	0	0	0	0	0	1	0	0	0	0	0	0	0	0	1	0	0	Ascomycota	Taphrinomycotina	Taphrinomycetes	Taphrinales
OtMZ2981	0	0	0	0	0	0	0	0	0	1	0	0	0	0	0	0	0	0	0	0	0	0	0	0	0	0	0	0	0	0	0	0	0	0	0	0	0	1	0	0	Cryptomycota	Cryptomycota_Clade_01	NA	NA
OtMZ2982	0	0	0	0	0	0	1	0	0	0	0	0	0	0	0	0	0	0	0	0	0	0	0	0	0	0	0	0	0	0	0	0	0	0	0	0	0	1	0	0	Basidiomycota	Agaricomycotina	Agaricomycetes	Agaricales
OtMZ2983	0	0	0	0	0	0	0	0	0	0	0	0	0	1	0	0	0	0	0	0	0	0	0	0	0	0	0	0	0	0	0	0	0	0	0	0	0	1	0	0	Basidiomycota	Agaricomycotina	Agaricomycetes	Agaricales
OtMZ2984	0	0	0	0	0	0	0	0	0	0	0	0	1	0	0	0	0	0	0	0	0	0	0	0	0	0	0	0	0	0	0	0	0	0	0	0	0	1	0	0	Basidiomycota	Pucciniomycotina	Agaricostilbomycetes	Agaricostilbales
OtMZ2985	0	0	0	0	0	0	0	0	0	0	0	0	0	0	0	0	1	0	0	0	0	0	0	0	0	0	0	0	0	0	0	0	0	0	0	0	0	1	0	0	Basidiomycota	Agaricomycotina	Agaricomycetes	Russulales
OtMZ2986	0	0	0	0	0	0	0	0	0	0	0	0	0	1	0	0	0	1	0	0	0	0	0	0	0	0	0	0	0	0	0	0	0	0	0	0	0	1	0	0	Basidiomycota	Agaricomycotina	Agaricomycetes	Agaricales
OtMZ2987	0	0	0	0	0	0	0	0	0	0	0	0	0	0	0	0	0	0	0	1	0	0	0	0	0	0	0	0	0	0	0	0	0	0	0	0	0	1	0	0	Basidiomycota	Basidiomycota_Clade_01	NA	NA
OtMZ2988	0	0	0	0	0	0	0	0	0	0	0	0	0	0	0	0	0	0	0	0	0	0	0	0	0	0	0	0	0	0	0	0	0	0	1	0	0	1	0	0	Basidiomycota	Pucciniomycotina	Agaricostilbomycetes	Agaricostilbales
OtMZ2989	0	0	0	0	0	0	0	0	0	0	0	0	0	0	0	0	0	0	0	0	0	0	0	0	1	0	0	0	0	0	0	0	0	0	0	0	0	1	0	0	Basidiomycota	Pucciniomycotina	Agaricostilbomycetes	Agaricostilbales
OtMZ2990	0	0	0	0	0	0	0	0	0	0	0	0	0	0	0	0	1	0	0	0	0	0	0	0	0	0	0	0	0	0	0	0	0	0	0	0	0	0	1	1	Zoopagomycota	Kickxellomycotina	Kickxellomycotina_Incertae_Sedis	Harpellales
OtMZ2991	0	0	0	0	0	0	0	0	0	0	0	0	0	0	0	0	0	0	0	0	0	1	0	0	0	0	0	0	0	0	0	0	0	0	0	0	0	0	1	0	Basidiomycota	Pucciniomycotina	Cystobasidiomycetes	Cystobasidiomycetes_Clade_01
OtMZ2992	0	0	0	0	0	0	0	0	0	0	0	0	0	0	0	0	1	0	0	0	0	0	0	0	0	0	0	0	0	0	0	0	0	0	0	0	0	0	1	0	Basidiomycota	Pucciniomycotina	Agaricostilbomycetes	Agaricostilbales
OtMZ2993	0	0	0	1	0	0	0	0	0	0	0	0	0	0	0	0	0	0	0	0	0	0	0	0	0	0	0	0	0	0	0	0	0	0	0	0	0	0	0	1	Ascomycota	Pezizomycotina	Dothideomycetes	Capnodiales
OtMZ2994	0	0	0	1	0	0	0	0	0	0	0	0	1	0	0	0	0	0	0	0	0	0	0	0	0	0	0	0	0	0	0	0	0	0	0	0	0	0	0	1	Ascomycota	Pezizomycotina	Dothideomycetes	Capnodiales
[truncated: 1,319 more rows]
