# Supplementary material for: Seasonal Dynamics of Pelagic Mycoplanktonic Communities: Interplay of Taxon Abundance, Temporal Occurrence, and Biotic Interactions
Source: Front Microbiol. 2020 Jun 26;11:1305. doi: 10.3389/fmicb.2020.01305 (PMC7333250; doi:10.3389/fmicb.2020.01305)
Supplement: TABLE S1 — Hydrochemistry and DOC content at Helgoland Roads for the different sampling time points. [file Data_Sheet_4.zip › Table S4.FASTA]

>OtMZZZZZ
UAACCUGCUAAAUAGUUGCAUUCACUUUGGUGGAUGAUUAACUUCUUAGA
GGGACUAUAGACGUUUAGUCUAUGGAAGUUUGAGGCAAUAACAGGUCUGU
GAUGCCCUUAGAUGUUCUGGGCCGCACGCGCGCUACACUGAUAACAUCAA
CAAGUAAUUCACCUUGGCCGGAAGGUCUGGGUAAUCUUUUGAAAUGUUAU
CGUGCUGGGGAUAGUCCUUUGCAAUUAUUGGACUUCAACGAGGAAUUCCU
AGUAAGCGUGAGUCAUCAGCUCGCGUUGAUUACGUCCCUUCCCUUUGUAC
ACACCGCCCGUCGCU
>OtMZZZZ2
TCACCTACTAAATAGCCCGGCTAGCTTTGGCTGGTCGCTGGCTTCTTAGA
GGGACTATCGGCTCAAGCCGATGGAAGTTGGAGGCAATAACAGGTCAGTG
ATGCCCTTAGATGTTCTGGGCGGCACGCGCGCTACACTGACGGAGCCAAC
GAGTTTTCTTCCTTAGTCGACAGGCTTGGGTAATCTTGTTAAACTCCGTC
GTGCTGGGGATAGAGCATTGCAATTTTTGCTCTTCAACGAGGAATGCCTA
GTAAGCGCGAGTCATCAGCTCGCGTTGATTACGTCCCTGCCCTTTGTACA
CACCGCCCGTCGCT
>OtMZZZZ3
UGACCUGCUAAAUAGCCCGGCUGACUUUUGUCGGCCGCUGGCUUCUUAGA
GGGACUUUUGGCUCAAGCCAAUGGAAGUACGAGGCAAUAACAGGUCUGUG
AUGCCCUUAGAUGUUCUGGGCCGCACGCGCGCUACACUGACAGAGCCAGC
GAGUACAUCACCUUGGCCGAAAGGUCUGGGUAAUCUUGUUAAACUCUGUC
GUGCUGGGGAUAGAGCAUUGCAAUUAUUGCUCUUCAACGAGGAAUGCCUA
GUAAGCGCAAGUCAUAAGCUCGCGUUGAUUACGUCCCUGCCCUUUGUACA
CACCGCCCGUCGCU
>OtMZZZZ4
TAACCTGCTAAATAGCCCGGCTAGCTTTGGCTGGTCGCTGGCTTCTTTGA
GGGACTATCGGCTCAACCCGAGGGAAGTTTGAGGCAATAACAGGTCTGTG
ATGCCCTTCGATGTTCTGGGCCGCACGCGCGCTACACTGACAGAGCCAAC
GAGTTTTTCTCCTTGACCGAAAGGTCTGGGTAATCTTGTTAAACTCTGTC
GTGCTGGGGATAGAGCATTGCAATTATTGCTCTTCAACGAGGAATGCCTA
GTAAGCGCAAGTCATCAGCTTGCGTTGATTACGTCCCTGCCTTTTGTACA
CACCGCCCGTCGCT
>OtMZZZZ5
UAACCUACUAAAUAGCCAGGCCCGCUUUUGCGGGUCGCCGGCUUCUUAGA
GGGACUAUCGGCUCAAGCCGAUGGAAGUUUGAGGCAAUAACAGGUCUGUG
AUGCCCUUAGAUGUUCUGGGCCGCACGCGCGCUACACUGACAGAGCCAAC
GAGUUCAUCACCUUGGCCGGAAGGUCUGGGUAAUCUUGUUAAACUCUGUC
GUGCUGGGGAUAGAGCAUUGCAAUUAUUGCUCUUCAACGAGGAAUGCCUA
GUAAGCGCGUGUCAUCAGCACGCGUUGAUUACGUCCCUGCCCUUUGUACA
CACCGCCCGUCGCU
>OtMZZZZ6
TAACCTGCTAAATAGCCCAGCCGACTTTGGTTAGCTGCTGGCTTCTTAGA
GGGACTATTGGCGTTTAGCCATTGGAAGTTTGAGGCAATAACAGGTCTGT
GATGCCCTTAGATGTTCTGGGCCGCACGCGCGCTACACTGACGGAGCCAA
CGAGTACTTTCCTTGTCCGAAAGGACTGGGTAATCTTGTGAAACTTTGTC
GTGCTGGGGATAGAGCATTGCAATTATTGCTCTTCAACGAGGAATTCCCA
GTAAGCGCGAGTCATAAGCTCGCGTTGATTACGTCCCTGCCCTTTGTACA
CACCGCCCGTCGCT
>OtMZZZZ7
TAACCTGCTAAATAGCCGGGTCAGCTTTGGCTGGCTACTGGCTTCTTAGA
GGGACTATCGGCTCAAGCCGATGGAAGTTTGAGGCAATAACAGGTCTGTG
ATGCCCTTAGATGTTCTGGGCCGCACGCGAGCTACACTGACAGAGACAAC
GAGTTCATCACCTTGGCCGGAAGGTCTGGGTAATCTTGTTAAACTCTGTC
GTGCTGGGGATAGAGCATTGCAATTATTGCTCTTCAACGAGGAATGCCTA
GTAAGCGCAAGTCATCAGCTTGCGTTGATTACGTCCCTGCCCTTTGTACA
CACCGCCCGTCGCT
>OtMZZZZ8
TAACCTGCTAAATAGCCCGGCCCGCTTTGGCGGGTCACCGGCTTCTTAGA
GGGACTGTCGGCTCAAGCCGATGGAAGTTTGAGGCAATAACAGGTCTGTG
ATGCCCTTAGATGTTCTGGGCCGCACGCGCGCTACACTGACAGAGCCAAC
GAGTTCATTTCCTTGTCCGAAAGGTCTGGGTAATCTTGTTAAACTCTGTC
GTGCTGGGGATAGAGCATTGCAATTATTGCTCTTCAACGAGGAATGCCTA
GTAAGCGTACGTCATCAGCGTGCGTTGATTACGTCCCTGCCCTTTGTACA
CACCGCCCGTCGCT
>OtMZZZZ9
UAACCUGCUAAAUAGCCCCAUCGGCUAUGGUUGGUGGCUGGCUUCUUAGA
GGGACUAUUGGCUUCCAGCCAAUGGAAGUUUGAGGCAAUAACAGGUCUGU
GAUGCCCUUAGAUGUUCUGGGCCGCACGCGCGCUACACUGACGGAGCCCA
CGAGUACUUUCCUUGUCCGGAAGGACUGGGUAAUCUUGUGAAACUUCGUC
GUGCUGGGGAUAGAGCAUUGCAAUUAUUGAUCUUCAACGAGGAAUUCCUA
GUAAGCGUGAGUCAUCAGCUCGCGUUGAUUACGUCCCUGCCCUUUGUACA
CACCGCCCGUCGCU
>OtMZZZ10
TAACCTGCTAAATAGCCAGGCCCGCTTCGGCGGGTCGCCGGCTTCTTAGA
GGGACTATCGGCTCAAGCCGATGGAAGTTTGAGGCAATAACAGGTCTGTG
ATGCCCTTAGATGTTCTGGGCCGCACGCGCGCTACACTGACAGAGCCAAC
GAGTTCATCACCTTGGCCGGAAGGTCTGGGTAATCTTGTTAAACTCTGTC
GTGCTGGGGATAGGGCATTGCAATTATTGCCCTTCAACGAGGAATGCCTA
GTAAACGCAAGTCAACAGCTTGCATTGATTACGTCCCTGCCCTTTGTACA
CACCGCCCGTCGCT
>OtMZZZ11
UGACCUGCUAAAUAGCCAGGUUCACUUUGGUGGGCCGCCGGCUUCUUAGA
GGGACUUUUGGCUCAAGCCAAUGGAAGUACGAGGCAAUAACAGGUCUGUG
AUGCCCUUAGAUGUUCUGGGCCGCACGCGCGCUACACUGACAGAGCCAGC
GAGUACAUCACCUUGGCCGAAAGGUCUGGGUAAUCUUGUUAAACUCUGUC
GUGCUGGGGAUAGAGCAUUGCAAUUAUUGCUCUUCAACGAGGAAUGCCUA
GUAAGCGCAAGUCAUCAGCUUGCGUUGAUUACGUCCCUGCCCUUUGUAAA
CACCGCCCGUCGCU
>OtMZZZ12
TGACCTGCTAAATAGCCCCATTCGCTTTGGTGGATGGCTGGCTTCTTAGA
GGGACTTTTGGCTCAAGCCAATGGAAGTACGAGGCAAAAACAGGTCTGTG
ATGCCCTTAGATGTTCTGGGCCGCACGCGCGCTACACTGACAGAGCCAGC
GAGTACATCACCTTGGCCGAAAGGTCTGGGTAATCTTGTTAAACTCTGTC
GTGCTGGGGATAGAGCATTGCAATTATTGCTCTTCAACGAGGAATGCCTA
GTAAGCGCAAGTCATCAGCTTGCGTTGATTACGTCCCTGCCCTTTGTACA
CACCGCCCGTCGCT
>OtMZZZ13
UAACCUGCUAAAUAGCCAGGCCCGCUUCGGCGGGUCGCCGGCUUCUUAGA
GGGACUAUCGGCUCAAGCCGAUGGAAGUUUGAGGCAAUAACAGGUCUGUG
AUGCCCUUAGAUGUUCUGGGCCGCACGCGCGCUACACUGACAGAGCCAAC
GAGUUCAUCACCUUGGGCGGAAGGUCUGGGUAAUCUUGUUAAACUCUGUC
GUGCUGGGGUUAGGGCAUUGCAAUUAUUGCCCUUCAACGAGGAAUGCCUA
GUGAGCGCAUGUCAUCAGCAUGCGUUGAUUACGUCCCUGCCCUUUGUACA
CACCGCCCGUCGCU
>OtMZZZ14
TAACCTGCTAAATAGCCAGGCTAGCTTTGGCTGGTCGCCGGCTTCTTAGA
GGGACTATCGGCTCAAGCCGATGGAAGTTTGAGGCAATAACAGGTCTGTG
ATGCCCTTAGATGTTCTGGGCCGCACGCGCGCTACACTGACAGAGCCAAC
GAGTTCATCACCTTGGCCGGAAGGTCTGGGTAATCTTGTTAAACTCTGTC
GTGCTGGGGATAGAGCATTGCAATTATTGCTCTTCAACGAGGAATGCCTA
GTAAGCGCGAGTCATCAACTCGCATTGATTACGTCCCTGCCCTTTGTACA
CACCGCCCGTCGCT
>OtMZZZ15
TAACCTGCTAAATAGCCAGGCTAGCTTTGGCTGGTCGCCGGCTTCTTAGA
GGGACTATCGGCTCAAGCCGATGGAAGTTTGAGGCAATAACAGGTCTTTG
ATGCCCTTAGATGTTCTGGGCCGCACGCGCGCTACACTGACAGAGCCAAC
GAGTTCATCACCTTGGCCGGAAGGTCTGGGTAATCTTGTTAAACTCTGTC
GTGCTGGGGATAGAGCATTGCAATTATTGGTCTTGAACGAGGAATTCCTA
GTAAGCACGAGTCATCAACTCGTGCTGATTACGTCCCTGCCCTTTGTACA
CACCGCCCGTCGCT
>OtMZZZ16
UAACCUACUAAAUAGCCAGGCUAGCUUUGGCUGGUCGCCGGCUUCUUAGA
GGGACUUUCGGCUCAAGCCGAAGGAAGUUUGAGGCAAUAACAGGUCUGUG
AUGCCCUUAGAUGUUCUGGGCCGCACGCGCGCUACACAGACAGAGCCAAC
GAGUUCUUCACCUUGGCCGAAAGGUCUGGGUAAUCUUGUUAAACUCUGUC
GUGCUGGGGAUAGAGCAUUGCAAUUAUUGCUCUUCAACGAUGAAUGCCUA
GUAAGCGCGUGUCAUCAGCAUGCGUUGAUUACGUCCCUGCCCUUUGUACA
CACCGCCCGUCGCU
>OtMZZZ17
TAACCTGCTAAATAGTCAGGCCGGCTTCGGCTGGTCGTCGACTTCTTAGA
GGGACTGTCGGCGTTTAGCCGACGGAAGTTTGAGGCAATAACAGGTCTGT
GATGCCCTTAGATGTTCGGGGCCGCACGCGCGCTACACTGACTGAGCCAG
CGAGTTTTCACCTTGGCCGGGAGGCCTGGGTAATCTTGTGAAACTCAGTC
GTGCTGGGGATAGAGCATTGCAATTATTGCTCTTCAACGAGGAATACCTA
GTAAGCGTGAGTCACCAGCCCGCGTTGATTACGTCCCTGCCCTTTGTACA
CACCGCCTGTCGCT
>OtMZZZ18
UAACCUGCUAAAUAGUUUUGCUAUUUUUUUAAUGGUAAAACUUCUUAGAG
GGACUAACUACAUUUUAGUGGUUGGAAGUUUGAGGCAAUAACAGGUCUGU
GAUGCCCUUAGAUGUUCUGGGCCGCACGCGCGCUACACUGAUGAAGGCAG
CGAGUAUAUAACCUUGACCGUAAGGUCUGGGCAAUCUUGUGAAACUUCAU
CGUGCUGGGGAUAGACCAUUGCAAUUAUUGGUCUUCAACGAGGAAUUCCU
AGUAAGCGCGAGUCAUCAGCUCGCGUUGAUUACGUCCCUGCCCUUUGUAC
ACACCGCCCGUCGCU
>OtMZZZ19
TGACCTGCTAAATAGCCCAGCTCGCTTTTGCGGACTGCCGGCTTCTTAGA
GGGAGTTTTGGCTCAAGCCAATGGAAGTACGAGGCAATAACAGGTCTGTG
ATGCCCTTAGATGTTCTGGGCCGAACGCGCGCTACACTGACAGAGCCAGC
GAGTACATCGCCTTAACCGAAAGGTTTGGGTAATCTTGTTAAACTCTGTC
GTGCTGGGGATAGAGCATTGCAATTATTGCTCTTCAACGCGGAATGCCTA
GTAAGCGCAAGTCATCAGCTTGCGTTGATTACGTCCCTGCCCTTTGTACA
CACCGCCCGTCGCT
>OtMZZZ20
UAACCUGCUAAAUAGCCGGGCCCGCCUCGGCGGGUCGCCGGCUUCUUAGA
GGGACUAUCGGCUCAAGCCGAUGGAAGUUUGAGGCAAUAACAGGUCUGUG
AUGCCCUUAGAUGUUCUGGGCCGCACGCGCGCUACACUGACAGAGCCAAC
GAGUUCAUCACCUUGGCCGGAAGGUCUGGGUACUCUUGUUAAACUCUGUC
GUGCUGGGGAUAGAGCAUUGCAAUUAUUGCUCUUCAACGAGGAAUGCCUA
GUAAGCGCAUGUCAUCAGCAUGCGUUGAUUACGUCCCUGCCCUUUGUACA
CACCGCCCGUCGCU
>OtMZZZ21
TAACCTGCTAAATAGCCAGGCTAGCTTTGGCTGGTCGCCGGCGTCTTAGA
GGGACTATCGGCGCAAGCCGATGGAAGTTTGAGGCAATAACAGGTCTGTG
ATGGCCTTAGATGTTCTGGGCCGCACGCGCGCTACCCTGACAGAGCCAAC
GAGTTATTCACCTTGGCCGGAAGGTCTGGGTAATCTTGTTAAACTCTGTC
GTGCTGGGGATAGAGCATTGCAATTATTGCTCTTCAACGAGGAATGCCTA
GTAAGCGCATGTCATCAGCATGCGTTGATTACGTCCCTGCCCTTTGTACA
CACCGCCCGTCGCT
>OtMZZZ22
UAACCUGCUAAAUAGCCAGGCUAGCUUUGGCUGGUCGCCGGCUUCUUAGA
GGGACUAUCGGCUCAAGCCGAUGGAAGUUUGAGGCAAUAACAGGUCUGUG
AUGCCCUUAGAUGUUCUGGGCCGCACGCGCGCUACACUGACAGAGCCAAC
GAGUUAUUCACCUUGGCCGGAAGGUCUGGGUAAUCCUGUUAAACUCUGUC
GUGCUGGGGAUAGAGCAGUGCAAUUAUUGCUCUUCAACGAGGAAUGCCUA
GUAAGCGCAUGUCAUCAGCAUGCGUUGAGUACGUCCCUGACCUUUGUACA
CACCGCCCGUCGCU
>OtMZZZ23
TAACCTGCTAAATAGTTACGCCAACCTTGTGTTGGTGGTCAACTTCTTAG
AGGGACTACATACGTTTAGTATGTGGAAGTTTGAGGCAATAACAGGTCTG
TGATGCCCTTAGATGTTCTGGGCCGCACGCGCGCTACACTGATGAAGTCA
ACGAGTATATAACCTTGACCGGAAGGTCTGGGTAATCTTTTGAAACTTTA
TCGTGCTGGGGATAGATCATTGCAATTATTGATCTTCAACGAGGAATTCC
TAGTAAGCGCATGTCATCAGCATGCGTTGATTACGTCCCTGCCCTTTGTA
CACACCGCCCGTCGCT
>OtMZZZ24
UAACCUGCUAAAUAGUACUGCGAUUUCCGAAUCGUAGGACUUCUUAGAGG
GACUAACUACUUUUAGUGGGUGGAAGUUUGAGGCAAUAACAGGUCUGUGA
UGCCCUUAGAUGUUCUGGGCCGCACGCGCGCUACACUGAUGAAGGCAACG
AGUAUAUAACCUUGACCGGAAGGUCUGGGCAAUCUUGUGAAACUUCAUCG
UGCUGGGGAUAGACCAUUGCAAUUAUUGGUCUUCAACGAGGAAUUCCUAG
UAAGCGCAAGUCAUCAGCUUGCGUUGAUUACGUCCCUGCCCUUUGUACAC
ACCGCCCGUCGGU
>OtMZZZ25
UAACCUGCUAAAUAGUUCUGCUAUUCUUUGAAUGGUACGAACUUCUUAGA
GGGACUAACUACAUUUAGUGGUUGGAAGUUUGAGGCAAUAACAGGUCUGU
GAUGCCCUUAGAUGUUCUGGGCCGCACGCGCGCUACACUGAUGAAGGCAA
CGAGUAUAUAACCUUGACCGGAAGGUCUGGGUAAUCUUGUCAAACUUCAU
CGUGCUGGGGAUAGACCAUUGCAAUUAUUGGUCUUCAACGAGGAAUUCCU
AGUAAGCGCAAGUCAUCAGCUUGCGUUGAUUACGUCCCUGCCCUUUGUAC
ACACCGCCCGUCGGU
>OtMZZZ26
TAACCTGCTAAATAGTTACAATCACTTTGGTGGTTGATTAACTTCTTAGA
GGGACTATCGGCGATTAGTCGATTGAAGTTTGAGGCAATAACAGGTCTGT
GATGCCCTTAGATGTTCTGGGCCGCACGCGCGCTACACTGATGAAGGCAA
CGAGTTTTCACCTTGGCTGGAAAGCCTGGGTAATCTTCTGAAACTTCATC
GTGCTGGGGCTAGTCCCTTGCAATTATTGGACTTAAACGAGGAATTCCTA
GTAAGCGTGAGTCATCAGCTCGCGTTGATTACGTCCCTGACCTTTGTACA
CACCGCCCGTCGCT
>OtMZZZ27
TAACCTGCTAAATAGCCAGGCCCGCTTCGGCGGGTCGCCGGCTTCTTAGA
GGGACTATCGGCTCAAGCCGATGGAAGTTTGAGGCAATAACAGGTCTGTG
ATGCCCTTAGATGTTCTGGGCCGCACGCGCGCTACACTGACAGAGCCCAC
GAGTTCATCACCTTGGCCGGAAGGTCTGGGTAATCTTGTTAAACTCTGTC
GTGCTGGGGATAGGGCATTGCAATTATTGATCTTCAACGAGGAATTCCTA
GTAAGCGCATGTCATCAGCATGCGTTGATTACGTCCCTGCCCTTTGTACA
CACCGCCCGTCGCT
>OtMZZZ28
TAACCTGCTAAATAGTTACGCGAACCTTGTGTTCGTGGCCAACTTCTTAG
AGGGACTACATACGTTTAGTATGTGGAAGTTTGAGGCAATAACAGGTCTG
TGATGCCCTTAGATGTTCTGGGCCGCACGCGCGCTACACTGATAAAGTCA
ACGAGTATATAACCTTGGCCGGAAGGTCTGGGTAATCTTGTGAAACTTTA
TCGTGCTGGGGATAGACCATTGCAATTATTGGTCTTCAACGAGGAATTCC
TAGTAAGCGCGAGTCATCAGCTCGCGTTGATTACGTCCCTGCCCTTTGTA
CACACCGCCCGTCGCT
>OtMZZZ29
TAACCTGCTAAATAGCCAGGCCAGCTTTGGCTGGTCGCCGGCTTCTTAGA
GGGACTATCGGCTCAAGCCGATGGAAGTTTGAGGCAATAACAGGTCTGTG
ATGCCCTTAGATGTCCTGGGCCGCGCGCGCGCTACAATGACTGAGCCAAC
GAGTACATCACCTTGGCCGAAAGGTCTGGGTAATCTTGTTAAACTCAGTC
GTGCTGGGGATAGAGCATTGCAATTATTGCTCTTCAACGAGGAATTCCTA
GTAAGCGCATGTCATCAGCATGCGCTGATTACGTCCCTGCCCTTTGTACA
CACCGCCCGTCGCT
>OtMZZZ30
TAACCTGCTAAATAGTTGACTAAACTCTGGTTTAGATCATACTTCTTAGA
GGGACTATCGGTGTTTAACCGATGGAAGTTTGAGGCAATAACAGGTCTGT
GATGCCCTTAGATGTTCTGGGCCGCACGCGCGCTACACTGATATAGGCAA
CGAGTAATTCACCTTGGCCGGAAGGTCTGGGTAATCTTTTGAAACTATAT
CGTGCTGGGGATAGTCCTTTGCAATTATTGGACTTAAACGAGGAATTCCT
AGTAAGCGTGAGTCATCAGCTCGCGTTGATTACGTCCCTGCCCTTTGTAC
ACACCGCCCGTCGCT
>OtMZZZ31
TAACCTGCTAAATAGTTACGCGAACCTTGTGTTCGTGGCCAACTTCTTAG
AGGGACTACATACGTTTAGTATGTGGAAGTTTGAGGCAATAACAGGTCTG
TGATGCCCTTAGATGTTCTGGGCCGCACGCGCGCTACACTGATGAAGTCA
ACGAGTATATAACCTTGGCCGGAAGGTCCGGGTAATCTTGTGAAACTTTA
TCGTGCTGGGGATAGATCATTGTAATTATTGATCTTCAACGAGGAATTCC
TAGTAAGCGCATGTCATCAGCATGCGTTGATTACGTCCCTGCCCTTTGTA
CACACCGCCCGTCGCT
>OtMZZZ32
UAACCUGCUAAAUAGCCCCUAUUGCUUUGGCAGUAGGCUGGCUUCUUAGA
GGGACUAUCCGCUCAAGCGGAUGGAAGUUUGAGGCAAUAACAGGUCUGUG
AUGCCCUUAGAUGUUCUGGGCCGCACGCGCGUUACACUGACAGAGCCAGC
GAGUACUUCCUUGGUAGCAAUACCCGGGUAAUCUUGUUAAACUCUGUCGU
GCUGGGGAUAGAGCAUUGCAAUUAUUGCUCUUCAACGAGGAAUCCCUAGU
AAGCGCAAGUCAUCAACUUGCGUUGAUUACGUCCCUGCCCUUUGUACACA
CCGCCCGUCGCU
>OtMZZZ33
TAACCTGCTAAATAGTTATACGAACTTTGGTTCGTACTTGACTTCTTAGA
GGGACTATGGATGTTTAATCCATGGAAGTTTGAGGCAATAACAGGTCTGT
GATGCCCTTAGATGTTCTGGGCCGCACGCGCGCTACACTGATGAAGGCAA
CAAGTAATTCACCTTGGCCGGAAGGTCTGGGTAATCTTTTGAAACTTTAT
CGTGCTGGGGATAGAGCATTGTAATTATTGCTCTTAAACGAGGAATTCCT
AGTAAGCGTTTGTCATCAGCAAGCGTTGATTACGTCCCTGCCCTTTGTAC
ACACCGCCCGTCGCT
>OtMZZZ34
UAACCUGCUAAAUAGCCAGGCUAGCUUUGGCUGGUCGCCGGCUUCUUAGA
GGGACUAUCGGCUCAAGCCGAUGGAAGUUUGGGGCAAUAACAGGUCUGUG
AUGCCCUUAGAUGUUCUGGGCCGCACGCGCGCUACACUGACAGAGCCAAC
GAGUUUCUUCCUUGUCCGAAAGGUCUGGGUAAUCUUGUUAAACUCUGUCG
CGCUGGGGAUAGAGCAUUGCAAUUAUUGCUCUUCAACGAGGAAUUCCUAG
UAAGCGCAAGUCAUCAGCUUGCGCUGAUUACGUCCCUGCCCUUUGUACAC
ACCGCCCGUCGCU
>OtMZZZ35
TAACCTGCTAAATAGCTCGACTAGCTTTGGCTGGTTGCTAGCTTCTTAGA
GGGACTATCGGCTCAAGCCGATGGAAGTTTGAGGCAATAACAGGTCTGTG
ATGCCCTTAGATGTTCTGGGCCGAACGCGCGCTACACTGACAGAGCCAAC
GAGTTTCCTCCTTGGTCGAAAGACATGGGTAATCTTGTTAAACTCTGTCG
TGCTGGGGATAGAGCATTGCAATTATTGCTCTTCAACGAGGAATTCCTAG
TAAGCGCAAGTCATCAGCTTGCGCTGATTACGTCCCTGCCCTTTGTACAC
ACCGCCCGTCGCT
>OtMZZZ36
TAACCTGCTAAATAGTTACGCCAACCTTGTGTTGGTGGTCAACTTCTTAG
AGGGACTACATACGTTTAGTATGTGGAAGTTTGAGGCAATAACAGGTCTG
TGATGCCCTTAGATGTTCTGGGCCGCACGCGCGCTACACTGATGAAGTCA
ACGAGTATATAACCTTGGCCGGAAGGTCTGGGTAATCTTGTGAAACTTTA
TCGTGCTGGGGATAGATCATTGCAATTATTGATCTTCAACGAGGAATTCC
TAGTAAGCGCGAGTCATCAACTCGCGTTGATTACGTCCCTGCCCTTTGTA
CACACCGCCCGTCGCT
>OtMZZZ37
UAACCUGCUAAAUAGCCCGGCUAGCUUUGGCUGGUCGCUGGCUUCUUAGA
GGGACUAUCGGCUCAAGCCGAUGGAAGUUUGAGGCAAUAACAGGUCUGUG
AUGCCCUUAGAUGUUCUGGGACGCACGCGCGCUACACUGACAGAGCCAAC
GAGUUUUUCUCCUUGACCGAAAGGUCUGGGGAAUCUUGUUAAACUCUGUC
GUGCUGCGGAUAGAGCAUUGCAAUUAUUGCUCUUCAACGAGGAAUGCCUA
GUAAGCGCAAGUCAUCAGCUUGCGUUGAUUACGUCCCUGCCUUUUGUACA
CACCGCCCGUCGCU
>OtMZZZ38
TAACCTGCTAAATAGCCAGGCTAGCTTTGGCTGGTCGCCGGCTTCTTAGA
GGGAGTATCGGCTCAAGCCGATGGAAGTTTGAGGAAATAACAGGTGTGTG
ATGCCCTTAGATGTTCTGGGCCGCACGTGCGCTACACTGACAGAGCCAAC
GAGTTATTCACCTTGGCCGGAAGGTCTGGGTAATCTTGTTAAACTCTGTC
GTGCTGGGGATAGAGCATTGCAATTATTGCTCTTCAACGAGGAATGCCTA
GTAAGCGCATGTCATCAGCATGCGTTGATTACGTCCCTGCCCTTTGTACA
CACCGCCCGTCGCT
>OtMZZZ39
TAACCTGCTAAATAGCCAGGCTAGCTTTGGCTGGACGCCGGCTTCTTAGA
GGGACTATCGGCTCAAGCCGATGGAAGTTTGAAGCAATAACAGGTCTGTG
ATGCCCTTAGATGTTCTGGGCCGCACGCGCGCTACGCTGACAGAGCCAAC
GAGTTATTCACCTTGGCCGGAAGGTCTGGGTAATCTTGTTAAACGCTGTC
GTGCTGGGGATAGAGCATTGCAATTATTGCTCTTCAACGAGGAATGCCTA
GTAAGCGCATGTCATCAGCATGCGTTGATTACGTCCCTGCCCTTTGTACA
CACCGCCCGTCGCT
>OtMZZZ40
TAACCTGCTAAATAGCCAGGCCAGCCTCGGCTGGGCGCCGGCTTCTTAGA
GGGACTATCGGCTCAAGCCGATGGAAGTTTGAGGCAATAACAGGTATGTG
ATGCCCTTAGATGTCCTGGGCCGCACGCGCTCTACACTGACGGGGCCAAC
GAGTACATCACCTTGGCCGAGAGGTCTGGGTAATCTTGTTAAACCCCGTC
GTGCTGGGGATAGAGCATTGCAATTATTGCTCTTCAACGAGGAATGCCTA
GTAAGCGCGAGTCATCAGCTCGCGTTGATTACGTCCCTGCCCTTTGTACA
CACCGCCCGTCGCT
>OtMZZZ41
TACTCTGCTAAATAGCCAGGCTAGCTTTGGCTGGTCGCCGGCTTCTTAGA
GAGACTATCAACTTAAGTTGATGGAAGTTTGAGGCAATAACAGGTATGTG
ATGCCCTTAGATGTTCTGGGCCGCACGCGCGCTACACTGACAGAGCCAAC
GAGTTCTTCACCTTGACCGAAAGGTCTGGGTAATCTTGTTAAACTCTGTC
GTGCTGGGGATAAAGCATTGCAATTATTGCTTTTCAACGAGGAATGCCTA
GTAAGCGCGTGTCATCAGCATGCGTTGATTACGTCCCTGACCTTTGTACA
CACCGCCCGTCGCT
>OtMZZZ42
UAACCUGCUAAAUAGCCAGGCUAGCUUUGGCUGGUCGCCGGCUUCUUAGA
GGGACUAUCGGCUCAAGCCGAUGGAAGUUUGAGGCAAUAACAGGUCUGUG
AUGCCCGUAGAUGUUCUGGGCCGCACGCGCGCUACACUGACAGAGCCAGC
GAGUAUUCUUCCUUGGCUGGAAAGUCUGGGUAAUCUUGUUAAACUCUGUC
GUGAUGGGGAUAGAACAUUGCAAUUAUUGUUCUUCAACGAGGAAUUCCUA
GUAAGCGCAAGUCAUCAGCUUGCGUUGAUUACGUCCCUGCCCUUUGUACA
CACCGCCCGUCGCU
>OtMZZZ43
UAAACUGCUAAAUAGCCCGUAUUGCUUUGGCAGUACGCCGGCUUCUUAGA
GGGACUAUCGGCUCAAGCCGAUGGAAGUUUGAGGCAAUAACAGGUCUGUG
AUGCCCUUAGAUGUUCUGGGCCGCACGCGCGCUACACUGACGGAGCCAGC
GAGUACUUCCUUGGCCGAAAGGCCCGGGUAAUCGUGUUAAACUCCGUCGU
GCUGGGGAUAGAGCAUUGCAAUUAUUGCUCUUCAACGAGGAAUCCCUAGU
AAGCGCAAGCCAUCAGCUUGCGUUGAUUACGUCCCUGCCCUUUGUACACA
CCGCCCGUCGCU
>OtMZZZ44
TAACCTGCTAAATAGTCAGGCCGGCTTCGGCTGGTCGTCGACTTCTTAGA
GGGACTGTTGGCGTTTAGCCAACGGAAGTTTGAGGCAATAACAGGTCTGT
GATGTCCTTAGATGTTCTGGGCCGCACGCGCGCTACACTGACTGAGCCAG
CGAGTTTTCACCTTGGTCGAGAGGCCTGGGTAATCTTGTGAAACTCAGTC
GTGCTGGGGATAGAGCATTGCAATTATTGCTCTTCAACGAGGAATACCTA
GTAAGCGTGAGCCACCAGCTCGCGTTGATTACGTCCCTGCCCTTTGTACA
CACCGCCTGTCGCT
>OtMZZZ45
UGACCUGCUAAAUAGCCCAGCUCACUUUUGUGGACUGCCGGCUUCUUAGA
GGGACUUUUGGCUCAAGCCAAUGGAAGUACGAGGCAAUAACAGGUCUGUG
AUGCCCUUAGAUGUUCUGGGCCGCACGCGCGCUACACUGACAGAGCCAGC
GAGUACAUCGCCUUGGCCGAAAGGUCUGGGUAAUCUUGUUAAACUCUGUC
GUGCUGGGGAUAGAGCAUUGCAAUUAUUGCUCUUCAACGAGGAAUGCCUA
GUAAGCGCAUGUCAUCAGCAUGCGUUGAUUACGUCCCUGCCCUUUGUACA
CACCGCCCGUCGCU
>OtMZZZ46
TAACCTGCTAAATAGTCAGGCCGGCTTTGGCTGGTCGTAGACTTCTTAGA
GGGACTAACAGCGTTTAGCTGTTGGAAGTTTGAGGCAATAACAGGTCTGT
GATGCCCTTAGATGTTCTGGGCCGCACGCGCGCTACACTGACTGAGCCAG
CGAGTTTATCACCTTGGCCGAAAGGTCTGGGTAATCTTGTGAAACTCAGT
CGTGCTGGGGATAGAGCATTGCAATTATTGCTCTTCAACGAGGAATACCT
AGTAAGCGTGAGTCATCAGCTCGCGTTGATTACGTCCCTGCCCTTTGTAC
ACACCGCCCGTCGCT
>OtMZZZ47
UAACCUGCUAAAUAGCCCGUAUUGCUCUGGCAGUACGCUGGCUUCUUAGA
GGGACUAUCGGCUCAAGCCGAUGGAAGUUUGAGGCAAUAACAGGUCUGUG
AUGCCCUUAGAUGUUCUGGGCCGCACGCGCGCUACACUGACGGAGCCAGC
GAGUACUUCCUUGUCCGAAAGGUCCGGGUAAUCUUGUUAAACUCCGUAGU
GCUGGGGAUAGAGCAUUGCAAUUAUUGCUCUUCAACGAGGAAUCCCUAGU
AAGCGCAAGUCAUCAGCUUGCGUUGGUUACGUCCCUGCCCUUUGUACACA
CCGCCCGUCGCU
>OtMZZZ48
UAACCUGCUAAAUAGCCAGGCCCGCUUUGGCGGGUCGCCGGCUUCUUAGA
GGGACUAUCGGCUCAAGCCGAUGGAAGUUUGAGGCAAUAACAGGUCUGUG
AUGCCCUUAGAUGUUCUGGGCCGCACGCGCGCUACACUGACAGAGCCAAC
GAGUUCAUUUCCUUAGCCGAAAGGUUUGGGUAAUCUUGUUAAACUCUGUC
GUGCUGGGGAUAGAGCAUUGCAAUUAUUGCUCUUCAACGAGGAAAUGCCU
AGUAAGCGCAUGUCAUCAGCAUGCGUUGAUUACGUCCCUGCCCUUUGUAC
ACACCGCCCGUCGCU
>OtMZZZ49
TAACCTGCTAAATAGCCAGGCCCGCTTTGGCTGGTCGCCGGCTTCTTAGA
GGGGCTATCGGCTCAAGCCGATGGAAGTTTGAGGCAATAACAGGTCTGTG
ATGCCCTTAGATGTTCTGGGCCGCACGCGCGCTACACTGACAGAGCCAAC
GAGTTCATCACCTTGGCCGGAAGGTCTGGGTAATCTTGTTAAACTCTGTC
GTGCTGGGGATAGGGCCTTGCAATTATTGCCCTTCAACGAGGAATGCCTA
GTAAGCGCATGTCATCAGCATGCGTTGATTACGTCCCTGCCCTTTGTACA
CACCGCCCGTCGCT
>OtMZZZ50
UAACCUGCUAAAUAGCCAGGCUAGCUUUGGCGGGUCGCCGGCUUCUUAGA
GGGACUAUCGGCUCACGCCGAUGGAAGUUUGAGGCAAUAACAGGUCUGUG
AUGCCCUUAGAUGUUCUGGGCCGCACGCGCGAUACACUGACAGAGCCAAC
GAGUUAUUCACCUUGGCCGGAAGGGCUGGGUAAUCUUGUUAAACUCUGUC
GUGCUGGGGAUAGAGCAUUGCAAUUAUUGCUCUUCAACGAGGAAUGCCUA
GUAAGCGCAUGUCAUCAGCAUGCGUUGAUUACGUCCCUGCCCUUUGUACA
CACCGCCCGUCGCU
>OtMZZZ51
UAACCUGCUAAAUAGACCGGUCGGCUUUUGCUGGCCGCUGUCUUCUUAGA
GGGACUAACAGCGUUUAGCUGUUGGAAGUUUGAGGCAAUAACAGGUCUGU
GAUGCCCUUAGAUGUUCUGGGCCGCACGCGCGCUACACUGACUGAGCCAG
CGAGUUUAUAACCUUGGCCGAAAGGUCUGGGUAAUCUUGUGAAACUCAGU
CGUGCUGGGGAUAGAGCAUUGCAAUUAUUGCUCUUCAACGAGGAAUGCCU
AGUAAGCGCAAGUCAUCAGCUUGCGUUGAUUACGUCCCUGCCCUUUGUAC
ACACCGCCCGUCGCU
>OtMZZZ52
UACUCUGCUAAAUAGCCAGGCUAACUUUGGUUGGUCGCCGGCUUCUUAGA
GAGACUAUCAACUCAAGUUGAUGGAAGUUUGAGGCAAUAACAGGUCUGUC
AUGCCCUUAGAUGUUCUGGGCCGCACGCGCGCUACACUGACAGAGCCAAC
GAGUUCUUUUCCUUGUUCGAAAGAAUUGGGUAAUCUUGUUAAACUCUGUC
GUGCUGGGGAUAAAGCAUUGCAAUUAUUGCUUUUCAACGAGGAAUGCCUA
GUAAGCGCGUGUCAUCAGCAUGCGUUGAUUACGUCCCUGACCUUUGUACA
CACCGCCCGUCACU
>OtMZZZ53
TATCCTGCTAAATAGCCCGGCTAGCTTTGGCTGGTCGCTGGCTTCTTAGA
GGGACTATCGGCTCAAGCCGATGGAAGTTTGAGGCAATAACAGGTCTGTG
ATGCCCTTAGATGTTCTGGGCCGCACGCGCGCTACACTGACAGAGCCAAC
GAGTTTTTCTCCTTGACCGAAAGGTCTGGGTAATCTTGTTAAACTCTGTC
GTGCTGGGGATAGAGCATTGCAATTATTGCTCTTCAACGAGGAATGCCTA
GTAAGCGCATGTCATCAGCATGCGTTGATTACGTCCCTGCCCTTTGTACA
CACCGCCCGTCGCT
>OtMZZZ54
TAACCTGCTAAATAGCCAGGCCCGCTTTGGCGGGTCGCCGGCTTCTTAGA
GGGACTATCGGCTCAAGCCGATGGAAGTTTGAGGCAATAACAGGTCTGTG
ATGCCCTTAGATGTTCTGGGCCTCACGCGCGCTACACTGACAGAGCCAAC
GAGTTCTTCACCTTGACCGAAAGGTCTGGGTAATCTTGTTAAACTCTGTC
GTGCTGGGGATAAAGCATTGCAATTATTGCTTTTCAACGAGGAATGCCTA
GTAAGCGCGTGTCATCAGCATGCGTTGATTACGTCCCTGACCTTTGTACA
CACCGCCCGTCGCT
>OtMZZZ55
TAACCTGCTAAATAGCCAGGCTAGCTTTGGCTGGTCGCCGGCTTCTTAGA
GGGACTATCGGCTCAAGCCGATGGAAGTTTGAGGCAATAACAGGTCTGTG
ATGCCCTTAGATGTTCTGGGCCGCACGCGCGCTACACTGACAGAGCCAAC
GAGTTCTTTCCCTTGGCCGGAAGGTCTGGGTAATCTTGTTAAACTCTGTC
GTGCTGGGGATAGAGCATTGCAATTATTGCTCTTCAACGAGGAATGCCTA
GTAAGCGCGTGTCATCAGCTTGCGTTGATTACGTCCCTGCCTTTTGTACA
CACCGCCCGTCGCT
>OtMZZZ56
UAACCUGCUAAAUAGUUACGUUAACUUUGGUUGACGGUUGACUUCUUAGA
GGGACUAUGCACGUUUAGUGCAUGGAAGUUUGAGGCAAUAACAGGUCUGU
GAUGCCCUUAGAUGUUCUGGGCCGCACGCGCGCUACACUGAUGAAGGCAA
CAAGUAUGAACCUAGGCCGGAAGGUCCGGGUAAUCUUUUGAAACUUCAUC
GUGCUGGGGAUAAAGCAUUGCAAUUAUUGCUUUUCAACGAGGAAUUCCUA
GUAAGCGCAAGUCAUCAGCUUGCGUUGAUUACGUCCCUGCCCUUUGUACA
CACCGCCCGUCGGU
>OtMZZZ57
UGAACUGCUAAAUAGCCCGAUUGACUUUUGUCGGUCGCUGGCUUCUUAGA
GGGACUUUUGGCUCAAGCCAAUGGAAGUACGAGGCAAUAACAGGUCUGUG
AUGCCCUUAGAUGUUCUGGGCCGCACGCGCGCUACACUGACUGAGCCAGC
GAGUACAUCACCUUGGCCGAAAGGUCUGGGUAAUCUUGUUAAACUCAGUC
GUGCUGGGGAUAGAGCAUUGCAAUUAUUGCUCUUCAACGAGGAAUGCCUA
GUAAGCGCAAGUCAUCAGCUUGCGUUGAUUACGUCCCUGCCCUUUGUACA
CACCGCCCGUCGCU
>OtMZZZ58
UAACCUGCUAGAUAGCUAGGCUAGCUUUGGCUGGUCGCCGGCUUCUUAGA
GGGACUAUCGGCUCAAGCCGAUGGAAGUUUGAGGCAAUAACAGGUCUGUG
AUGCCCUUAGAUGUUCUGGGCCGCACGCGCGCUACACUGACGGAGCCAAC
GGGUACAUCACCUUGGCCGAAAGGCCUGGGUAAUCUUGUUAAACUCCGUC
GUGCUGGGGAUAGAGCAUUGCAAUUAUUGCUCUUCAACGAGGAAUGCCUA
GUAAGCGCGUAUCAUCAGUACGCGUUGAUUACGUCCCUGCCCUUUGUACA
CACCGCCCGUCGCU
>OtMZZZ59
TAACCATATTAAATAGTCAGGCCGGCTTCGGCTGGTCGTCGACTTCTTAG
AGGGACTGTTGGCGTTTGGCCAACGGAAGTTTGAGGCAATAACAGGTCTG
TGATGCCCTTAGATGTTCTGGGCCGCACGCGCGCTACACTGACTGAGCCA
GCGAGTTTTCACCTTGGCCGAGAGGTCTGGGTAATCTTGTGAAACTCAGT
CGTGCTGGGGATAGAGCATTGCAATTATTGCTCTTCAACGAGGAATACCT
AGTAAGCGTGAGTCACCAGCTCGCGTTGATTACGTCCCTGCCCTTTGTAC
ACACCGCCTGTCGCT
>OtMZZZ60
UAACCUGCUAAAUAGCCAGGCCCGCUUUGGCGGGUCGCCGGCUUCUUAGC
GGGACUAUCGGCUCAAGCCGAUGGAAGUUUGAGGCAAUAACAGGUCUGUG
AUGCCCUUAGAUGUUCUGGGCCGCACGCGCGCUACACUGACAGAGCCAAC
GAGUUAUUCACCUUGGCCGGAAGGUCUGGGUAAUCUUGUUAAACGCUGUC
GUGCUGGGGAUAGAGCAUUGCAAUUAUUGCUCUUCAACGAGGAAGGCCUA
GUAAGCGCAUGUCAUCAGCAUGCGUUGAUUACGUCCCUGCCCUUUGUACA
CACCGCCCGUCGCU
>OtMZZZ61
UAACCUGCUAAAUAGCCCGGCUAGCUUUGGCUGGUCGCUGGCUUCUUAGA
GGGACUAUCGGCUCAAGCCGAUGGAAGUUUGAGGCCAUAACAGGUCUGUG
AUGCCCUUAGAUGUUCUGGGCCGCACGCGCGCUACACUGACAGAGCCAAC
GAGUUCAUUUCCUUAGCCGAAAGGGUUGGGUAAUCUUGUUAAACUCUGUC
GUGCUGGGGAUAGAGCAUUGCAAUUAUUGCUCUUCAACGAGGAAUGCCUA
GUAAGCGCAUGUCAUCAGCAUGCGUUGAUUACGUCCCUGCCCUUUGUACA
CACCGCCCGUCGCU
>OtMZZZ62
UAACCUGCUAAAUAGCCCGUAUUGCUUUGGCAGUACGCUGGCUUCUUAGA
GGGACUAUCGGCUCAAGCCGAUGGAAGUUUGAGGCAAUAACAGGCCUGUG
AUGCCCUUAGAUGUUCUGGGCCGCACGCGCGCUACACUGACGGAGCCAGC
GAGUACUCCCUUGGCCGGAAGGUCCGGGUAAUCUUGUUAAACUCCGUCGU
GCUGGGGAUAGAGCAUUGCAAUUAUUGCCCUUCAACGAGGAAUCCCUAGU
AAGCGCAAGUCAUCAGCUUGCGUUGAUUACGUCCCUGCCCUUUGUACACA
CCGCCCGUCGCU
>OtMZZZ63
TAACCTGCTAAATAGCCAGGCTAGCTTTGGCTGGTCGCCGGCTTCTTAGA
GGGACTATCGGCTCAAGCCGATGGAAGTTTGAGGCAATAACAGGTCTGTG
ATGCCCTTAGATGTTCTGGGCCGCACGCGCGCTACACTGACAAAGCCAAC
GAGTTATTCACCTTGGACGGAAGGTCTGGGTAATCTTGTTAAACTCTGTC
GTGCTGGGGATAGAGCATTGCAATTATTGCTCTTCAACGAGGAATCCCTA
GTAAGCGCAAGTCATCAGCTTGCGTTGATTACGTCCCTGCCCTTTGTACA
CACCGCCCGTCGCT
>OtMZZZ64
TAACCTGCTAAATAGCCAGGCCCGCTTTGGCGGGTCGCCGGCTTCTTAGA
GGGACTATCGGCTCAAGCCGATGGAAGTTTGAGGCAATAACAGGTCTGTG
ATGCCCTTAGATGTTCTGGGCCGCCCGCACGCTACACTGACAGAGCCAAC
GAGTTTTTCTCCTTGACCGAAAGGTCTGGGTAATCTTGTTAAACTCTGTC
GTGCTGGGGATAGAGCATTGCAATTATTGCTCTTCAACGAGGAATGCCTA
GTAAGCGCAAGTCATCAGCTTGCGTTGATTACGTCCCTGCCTTTTGTACA
CACCGCCCGTCGCT
>OtMZZZ65
UACUCUGCUAAAUAGCCAGGCUAGCUUUGGCUGGUCGCCGGCUUCUUAGA
GAGACUAUCAACUCAAGUUGAUGGAAGUUUGAGGCAAUAACAGGUCUGUG
AUGCCCUUAGAUGUUCUGGGCCGCACGCGCGCUACACUGACAGAGCCAAC
GAGUUCAUCACCUUGGCCGAAAGGUCUGGGUAAUCUUGUUAAACUCCGUC
GUGCUGGGGAUAGAGCAUUGCAAUUAUUGCUCUUCAACGAGGAAUGCCUA
GUAAGCGCAUGUCAUCAGCAUGCGUUGAUUACGUCCCUGCCCUUUGUACA
CACCGCCCGUCGCU
>OtMZZZ66
UAACCUGCUAAAUAGCCAGGCUAGCUUUGGCUGGUCGCCGGCUUCUUAGA
GGGACUAUCGGCUCAAGCCGAUGGAAGUUUGAGGCAAUAACAGGUCUGUG
AUGCCCUUAGAUGUUCUGGGCCGCACGCGCGCUACACUGCCAGAUCCAAC
GAGUUAUUCACCUUGGCCGGAAGGUCUGUGUAAUCUUGUUAAACUCUGUC
GUGCUGGGGAUAGAGCAUUGCAAUUAUUGCUCUUCAACGAGGAAUGCCUA
GUAAGCGCAUGUCAACAGCAUGCGUUGAUUACGUCCCUGCCCUUUGUACA
CACCGCCCGUCGCU
>OtMZZZ67
TAACCTGCTAAATAGTCAGGCCGGCTTCGGCTGGTCGTCGACTTCTTAGA
GGGACTGTTGGCGTTTAGCCAACGGAAGTTTGAGGCAATAACAGGTCTGT
GATGCCCTTAGATGTTCTGGGCCGCACGCGCGCTACACTGACTGAGCCAG
CGAGTTTATCACCTTGGCCGAAAGGTCTGGGTAATCTTGTGAAACTCAGT
CGTGCTGGGGATAGAGCATTGCAATTATTGCTCTTCAACGAGGAATACCT
AGTAAGCGTGAGTCATCAGCTCGCGTTGATTACGTCCCTGCCCTTTGTAC
ACACCGCCCGTCGCT
>OtMZZZ68
UAACCUGCUAAAUAGCCAGGCUAGCUUUGGCUGGUCGCCGGCUUCUUAGA
GGGACUAUCGGCUCAAGCCGAUGGAAGUUUGAGGCAAUACCAGGUCUGUG
AUGCCCUUAGAUGUUCUGGGCCGCACGCGCGCUACACUGACAGAGCCAAC
GAGUUAUUCACCUCGGCCGGAAGGUCUGGGUAAUCUUGUUAAACUCUGAC
GUGCUGGGGAUAGAGCAUUGCAAUUAUUGCUCUUCAACGAGGAAUGCCUA
GUAAGCGCAUGUCACCAGCAUGCGUUGAUUACGUCCCUGCCCUUUGUACA
CACCGCCCGUCGCU
>OtMZZZ69
UAACCUGCUAAAUAGCCAGGCUAGCUUUGGCUGGUCGCCGGCUUCUUAGA
GGGACUAUCGGCUCAAGCCGAUGGAAGUUUGAGGCAAUAACAGGUCUGUG
AUGCCCUUAGAUGUUCUGGGCCGCACGCGCGCUACACUGACAGAGCCAAC
GAGUUCUUCACCUUGACCGAAAGGUCUGGGUAAUCUUGUUAAACUAUGUC
GUGCUGGGGAUAGAGCAUUGCAAUUAUUGCUCUUCAACGAGGAAUGCCUA
GUAAGCGCGUGUCAGCAGCAUGCGUUGAUUACGUCCCUGCCCUUUGUACA
CACCGCCCGUCGCU
>OtMZZZ70
TAACCTGCTAAATAGCCAGGCTAGCCTAGGCTGGTCGCCGGCTTCTTAGA
GGGACTATCGGCGCAAGTCGATGGGAGTTTGAGGCAATAACAGGTCTGTG
ATGCCCTTAGATGTTCTGGGCCGCGCGCGCGCTACACTGACAGAGCCAAC
GAGTATCTTCCTTGTTCGAAAGATCTGGGTAATCTTGTTAAACTCTGTCG
TGCTGGGGATAGAGCATCGCAATTATTGCTCTTCAACGAGGAATTCCTAG
TAAGCGCAAGTCATCAGCTTGCGCTGATTACGTCCCTGCCCTTTGTACAC
ACCGCCCGTCGCT
>OtMZZZ71
TAACCTACTAAATAGCTCAATTAGCTTTTAGCTGATTGTTAGCTTCTTAG
AGGGACTATCTATTTCAAGTAGATGGAAGTTTGAGGCAATAACAGGTCTG
TGATGCCCTTAGACGTTCTGGGCCGCACGCGCGCTACACTGACGGAGCCA
GCGAGTAATTAACCTTTGCCGAGAGGTATGGGTAATCTTGTGAAACTCCG
TCGTGCTGGGGATAGAGCATTGCAATTATTGCTCTTCAACGAGGAATTCC
TAGTAAGCGCATGTCATCAGCATGCGTTGATTACGTCCCTGCCCTTTGTA
CACACCGCCCGTCGCT
>OtMZZZ72
UAACCUGCUAAAUAGCCAGGCCCGCUUUGGCGGGUCGCCGGCUUCUUAGA
GGGACUAUCGGCCCAAGCCGAUGGAAGUUUGAGGCAAUAACAGGUCUGUG
AUGCCCUUAGAUGUUCUGGGCCGCACGCGCGCUACACUGACAGAGCCAAC
GAGUUCAUUUCCUUGGCCGGAAGGUCUGGGUAAUCUUGUUAAACUCUGUC
GUGCUGGGGAUAGCGCAUUGCAAUUAUUGCUAUUCAACGAGGGAUGCCUA
GUAAGCGCAUGUCAUCAGCAUGCGUUGAUUACGUCCCUGCCCUUUGUACA
CACCGCCCGUCGCU
>OtMZZZ73
UAACCUGCUAAAUAGCCAGGCUAGCUUUGGCUGGUCGCCGGCUUCUUAGA
GGGACUAUCGGCUCAAGCCGAUGGAAGUUUGAGGCAAUAACAGGUCUGUG
AUGCCCUUAGAUGUUCUGGGCCGCACGCGCGCUACACUGACAGAGCCAAC
GAGUUAUUCACCUUGGCCGGAAGGUCGGGGUAAACUUGUUAAACUCUGUC
GUGCUGGGGAUAGAGAAUUGCAAUUAUUGCUCUUCAACGAGGAAUGCCUA
GUAAGCGCAUGUCAUCAGCAUGCGUUUAUUACGUCCCUGCCCUUUGUACA
CACCGCCCGUCGCU
>OtMZZZ74
TAACCTGCTAAATAGCCAGGCTAGCTTTGGCTGGTCGCCGGCTTCTTAGA
GGGACTAGCGGCTCAAGCCGATGGAAGTTTGAGGCAATAACAGGTCTGCG
ATGCCCTTAGATGTTCTGGGCCGCACGCGCGCTACACTGACAGAGCCAAC
GAGTTATTCACCTTGGCCGGAAGGTCTGGGTAATCTTGTTAAACTCTGTC
GTGCTGGGGATAGAGCATTGCAATTATTGCTCTTCAACGAGGAATGCCTA
GTAAGCGCATGTCATCAGCATGCGTTGAATACGCCCCTGCCCTTTGTACA
CACCGCCCGTCGCT
>OtMZZZ75
UAACCUGCUAAAUAGCCAGGCUAGCUUUGGCUGGUCGCCGGCUUCUUAGA
GGGACUAUCGGCUCAAGCCGAUGGAAGUUUGAGGCAAUAACAGGUCUGUG
AUGCCUUUAGAUGUUCUGGGCCGCACGCGCGCUACACUGACAGAGCCAAC
GAGUUAUUCACCUUGGCCGGAAGGUCUGGGUAAUCUUGUUAAACUCUGUC
GUGCUGGGGAUAGAGCAUUGCAAUUAUUCCUCUUCAACGAGGAAUGCCUA
GUAAGCACAUGUCAUCAGCAUGCGUUAAUUACGUCCCUGCCCUUUGUACA
CACCGCCCGUCGCU
>OtMZZZ76
TAACCTGCTAAATAGCCAGGCTAGCTTTGGCTGGTCGCCGGCTTCTTAGA
GGGACTACCGGCTCAAGCCGATGGAAGTTTGAGGCGATAACAGGTCTGTG
ATGCCCTTAGATGTTCTGGGTCGCACGCGCGCTACACTGACAGAGCCAAC
GAGTTATTCACCTTGGCCGGAAGGTCTGGGTAATCTTGTTAAACTCTGTC
GTGCTGGGGATAGAGCATTGCAAGTATTGCTCTTCAACGAGGAATGCCTA
GTAAGCGCATGTCATCAGCATGCGTTGATTACGTCCCTGCCCTTTGTACA
CACCGCCCGTCGCT
>OtMZZZ77
TAACCTGCTAAATAGTCAGGCCGGCTTCGGCTGGTCGTCGACTTCTTAGA
GGGACCGTCGGCGTTTAGCAGACGGAAGTTTGAGGCAATAACAGGTCTGT
GATGCCCTTAGATGTTCTGGGCCGCACGCGCGCTACACTGACTGAGCCAG
CGAGTTTTCACCTTGGCCGAGAGGTCTGGGTAATCTTGTGAAACTCAGTC
GTGCTGGGGATAGAGCATTGCAATTATTGCTCTTCAACGAGGAATACCTA
GTAAGCGTGAGTCACCAGCTCGCGTTGATTACGTCCCTGCCCTTTGTACA
CACCGCCTGTCACT
>OtMZZZ78
TAACCTGCTAAATAGCCAGGCTAGCTTTGGCTGGTCGCCGGCTTCTTAGA
GGGACTATCGGCTCAAGCCGATGGAAGTTTGAGGCAATAACAGGTCTGTG
ATGCCCTTAGATGTTCTGGGCCGCACGCGCGCTACACCGACAGAGCCAAC
GAGTTTTTTTCCTTGTTCGAAAGATCTGGGTAATCTTGTTAAACTCTGTC
GTGCTGGGGATAGAGCATTGCAATTATTGCTCTTCAACGAGGAATGCCTA
GTAAGCGCATGTCATCAGCATGCGTTGATTACGTCCCTGCCCTTTGTACA
CACCGCCCGTCGCT
>OtMZZZ79
UAACCUGCUAAAUAGCCCGUGUUGCUUCUGCAGCACGCCGGCUUCUUAGA
GGGACUAUCGGCUCAAGCCGAUGGAAGUUUGAGGCAAUAACAGGUCUGUG
AUGCCCUUAGCUGUUCUGGGCCGCACGCGCGCGACACUGACAGGGCCAGC
GAGUACUCCCUUGUCCGAAAGGACCGGGUAAUCUUGUUAAACCCUGUCGU
GCUGGGGAUAGAGCAUUGCAAUUAUUGCUCUUCAACGAGGAAUCCCUAGU
AAGCGCAAGUCAUCAGCUUGCGUUGAUUACGUCCCUGCCCUUUGUACACA
CCGCCCGUCGCU
>OtMZZZ80
TAACCTGCTAAATAGCCGGGCTATCTTTGGATGGTCGTCGGCTTCGTAGA
GGGACTATCGGCTCAAGCCGATGGAAGTTTGAGGCAATAACAGGCCTGTG
ATGCCCTTAGATGTTCTGGGCCGCACGCGCGCTACACTGACAGAGCCAAC
GAGTTCATCACCTTGCCCGGAAGGGTTGGGTAATCTTGTTAAACTCTGTC
GTGCTGGGGATAGAGCATTGCAATTATTGCTCTTCAACGAGGAATGCCTA
GTAAGCGCATGTCATCAGCATGCGTTGATTACGTCCCTGCCCTTTGTACA
CACCGCCCGTCGCT
>OtMZZZ81
UAACCUGCUAAAUAGCCCGGCCGGCUUUUGCUGGUCGCCGGCUUCUUAGA
GGGACUGUCAGCGUUUAGCUGACGGAAGUUUGAGGCAAUAACAGGUCUGU
GAUGCCCUUAGAUGUUCUGGGCCGCACGCGCGCUACACUGACAGAGCCAG
CGAGUCUUUUUUCCUUGGCCGAAAGGUCAUGGGUAAUCUUGUGAAACUCU
GUCGUGCUGGGGAUAGAGCAUUGCAAUUAUUGCUCUUCAACGAGGGAUUC
CUAGUAAGCGUGAGUCAUCAGCUCACGUUGAUUACGUCCCUGCCCUUUGU
ACACACCGCCCGUCGCU
>OtMZZZ82
UAACCUGCUAAAUAGCCAGGCUAGCUUUGGCUGGUCGCCGGCUUCUUAGA
GGGACCAUCGGCUCAAGCCGACGGAAGUUUGAGGCAAUAACAGGUCUGUG
AUGCCCUUAGAUGUUCUGGGCCGCACGCGCGCUACACUGACAGAGCCAAC
GAGUUCUUCACCUUGAGCGAAAGGUCUGGGUAAUCUUGUUAACCGCUGUC
GUGCUGGGGAUAGAGCAUUGCAAUUAUUGCUCUUCAACGAGGAAUGCCUA
GUAAGCGCGUGUCAUCAGCAUGCGUUGAUUACGUCCCUGCCCUUUGUACA
CACCGCCCGUCGCU
>OtMZZZ83
TCACCTGCTAAATAGCCGGGCTAGCTTTGGCTGGTCGCCGGCTTCTTAGA
GGGACTATCGGCTCAAGCCGATGGAAGTTGGAGGCAATAACAGGTCTGTG
ATGCCCTTAGATGTTCTGGGCCGCACGCGCGCTACACTGACAGAGCCAAC
GAGTTCTTTCCCTTGGCCGGAAGGTCTGGGTAATCTTGTTAGACTCTGTC
GTGCTGGGGATAGAGCATTGCAATTATTGCTCTTCTACGAGGAATGCCTA
GTAAGCGCGTGTCATCAGCACGCGTTGATTACGTCCCTGCCCTTTGTACA
CACCGCCCGTCGCT
>OtMZZZ84
CUACCUGUCAUACUAGAGUGAGCGAUGAGGAUCGUUUGCUGUUCUAUGAG
GGACUGACUGGGGUUACCAGUAGGAAGUUUGAGGCAAUAACAGGUCUGUG
AUGCCCUUAGAUGUUCUGGGCUGCACGCGCGCUACACUGAUGGAGGCAGC
GAGUGUUGCCUGUGCCGGAAGGCAUGGGAAAUCUUGUGAAACACCAUCGU
GCUGGGGAUAGACCAUUGCAAUUAUUGGUCUUCAACGAGGAAUUCCUAGU
AAGCGCAAGUCAUCAGCUUGCGUUGAUUACGUCCCUGCCCUUUGUACACA
CCGCCCGUCGCU
>OtMZZZ85
UAACCUGCUAAAUAGCCAGGCUAGCUUUGGCUGGUCGCCGGCUUCGUAGA
GGGACUAUCGGCUCGAGCCGAUGGAAGUUUGAGGCAAUAACAGGUCUGUG
AUGCCCUUAGAUGUUCUGGGCCGCACGCGCGCUACACUGACAGAGCCAAC
GAGUUAUUCACCUUGGCCGUAAGGUCUGGGUAAUCUUGUUAAACUCUGUC
GUGCUGGGGAUAGAGCAUUGCAAUUAUUGCUCUUCAACGAGGAAUGCCUA
GUAGGCGCAUGUCAUCAGCAUGCGUUGAUUACGUCCCUGCCCUUUGUACA
CACCGCCCGUCGCU
>OtMZZZ86
UAACCUGCUAAAUAGCCAGGCUAGCUUUCGCUGCUCGCCGGCUUCUUAGA
GGGACUAUCGGCUCAAGCCGAUGGAAGUUUGAGGCAAUAACAGGUCUGUG
AUGCCCUUAGAUGUUCUGGGCCGCACGCGCGCUACACUGACAGAACCAAC
GAGUUAUUCACCUUGGCCGGAAGGUCUGGGUAAUCUUGUUAAACUCUGUC
GUGCUGGGGAUAGAGCAUUGCAAUUAUUGCUCUUCAACGAGGAAUGCCUA
GUAAGCGCAUGUCAUCAGCAUGCGUUGAUUGCGUCCCUGCCCUUUGUACA
CACCGCCCGUCGCU
>OtMZZZ87
UAACCUGCUAAAUAGCCAGGCUAGCUUUGGCUGGUCGCCGGCUUCUUAGA
GGGACUAUCGGCUCAAGCCGAUGGAAGUUUGAGGCAAUAACAGGUCUGUG
AUGCCCUUAGAUGUUCUGGGCCGCACGCGCGCUACACUGACAGAGCCAAC
GAGUUAUUCACCUUGGCCGGAAGGUCUGGGUAAUCUUGUUAAACUCUGUC
GUGCUGGGGAUAGAGCAUUGCAAUUAUUGCUCUUCAACGAGGAAUGCCUA
GUAAGCGCAUGUCAUCAGCAUGCGUUGAUUACGUCCCUGCCCUUUGUACC
CCCCUCCCUUCGCU
>OtMZZZ88
UAACCUGCUAAAUAGCCAGGCUAGCUUUGGCUGGUCGCCGGCUUCUUAGA
GGGACUAUCGGCUCAAGCCGAUGGCAGUUUGAGGCAAUAACAGGUCUGUG
AUGCCCUUAGAUGUUCUGGGCCGCACGCGCGCUACACUGACAGAGCCAAC
GAGUUAUUCACCUUGGCCGGAAGGUCUGGGUAAUCUUGUUAAACUCUGUC
GUGCUGGGGAUAGAGCAUUGCAAUUAUUGCUCUUCAACUAGGAAUGCCUA
GUAAGCGCAUGUCAUGAGCGUGCGUUGAUUACGUCCCUGCCCUUUGUACA
CACCGCCCGUCGCU
>OtMZZZ89
UAACCUGCUAAAUAGCCAGGCUAGCUUUGGCUGGUCGCCGGCUUCUUAGA
GGGACUAUCGGCUCAAGCCGAUGGAAGUUUGAGGCAAUAACAGGUCUGUG
AUGCCCUUAGAUGUUCUGGGCCGCACGCGCUCUACACUGACAGAGCCAAC
GAGUUAUUCACCUUGGCCGGAAGGUCUGGGUGAUCUUGUUAAACUCUGUC
GUGCUGGGGAUAGAGCAUUGCAAUUAUUGCUCUUCAACGAGGAAUGCCUA
GUAAGCGCAUGUCAUCAGCAUGCGUUGCUUACGUCCCUGCCCUUUGUACA
CAGCGCCCGUCGCU
>OtMZZZ90
TAACCTGCTAAGTAGCCAGGCTAGCTTTGGCTGGTCACCGGCTTCTTAGA
GGGACTATCGGCTCAAGCCGATGGAAGTTTGAGGCAATAACAGGTCTATG
ATGCCCTTAGATGTTCTGGGCCGCACGCGCGCTACACCGACAGAGCCAAC
GAGTTATTCACCTTGGCCGGAAGGTCTGGGTAATCTTGTTAAACTCTGTC
GTGCTGGGGATAGAGCATTGCAATTATTGCTCTTCAACGAGGAATGCCTA
GTAAGCGCATGTCATCAGCATGCGTTGATTACGTCCCTGCCCTTTGTACA
CACCGCCCGTCGCT
>OtMZZZ91
TAACCTGCTAAATAGCCAGGCTAGCTTTGGCTGGTCGCCGGCTTCTTAGA
GGGACTGTCGGCTCAAGCCGATGGAAGTTTGAGGCAATAACAGGTCTGTG
ATGCCCTTAGATGTTCTGGTCCGCACGCGTGCTACACTGACAGAGCCAAC
GAGTTATTCACCTTGGCCGGAAGGTCTGGGTAATCTTGTTAAACTCTGTC
GTGCTGGGGATAGAGCATTGCAATTATTGCTCTTCAACGAGGAATGCCTA
GTAAGCGCATGTCATCAGCATGCGTTGATTACGTACCTGCCCTTTGTACA
CACCGCCCGTCGCT
>OtMZZZ92
UAACCUGCUAAAUAGCCAGGCUAGCUUUGGCUGGUCGCCGGCUUCUUAGA
GGGACUAUCGGCUCAAGCCGAUGGAAGUUUGAGGCAAUAACAGGUCUGUG
AUGCCCUUAGAUGUUCUGGGCCGCACGCGCGCUACACUGACAGAGCCAAC
GAGUUAUUCACCUUGGCCGGAAGGUCUGGGUAAUCUUGUUAAACACUGUC
GUGCUGGGGAUAGAGCAUUGCAAUUAUUUUUCUUCAACGAGGAAUGCCUA
GUAAGCGGAUGUCAUCAGCAUGCGUUGCUUACGUCCCUGCCCUUUGUACA
CACCGCCCGUCGCU
>OtMZZZ93
UAACCUGCUAAAUAGCCAGGCUAGCUUUGGCUGGUCGCCGGCUUCUUAGA
GGGACUAUCGGCUCAAGCCGAUGGAAGUUUGAGGCAAUAACAGGUCUGUG
AUGCCCUUAGAUGUUCUGGGCCGCACGCGCGCUACACUGACAGAGCCAAC
GAGUUCAUCACCUUGGCCGGAAGGCCUGGGUAAUCUUGUUAAACUCUGUC
GUGCUGGGGAUAGAGCAUUGCAAUUAUUGUUCUUCAACGAGGAAUUCCUA
GUCAGCGCAAGUCAUCAGCUUGCGUUGAUUACGUCCCUGCCCUUUGUACA
CACCGCCCGUCGCU
>OtMZZZ94
TAACCTGCTAAATAGCTGTAACAATAGATTATTGTTTTGACAGCTTCTTA
GAGGGACTATCGATTTTCAAGTCGATGGAAGTTTGAGGCAATAACAGGTC
TGTGATGCCCTTAGACGTTCTGGGCCGCACGCGCGCTACACTGACGGAGC
CAGCGAGTCTAACCTGTGCCGAGAGGTATGGGTAATCTTGTGAAACTCCG
TCGTGCTGGGGATAGAGCATTGCAATTATTGCTCTTCAACGAGGAATTCC
TAGTAAGCGCAAGTCATCAGCTTGCGTTGATTACGTCCCTGCCCTTTGTA
CACACCGCCCGTCGCT
>OtMZZZ95
TAACCTGCTAAATAGTCCCCTCGGCTTTGACTGAGGGCTGACTTCTTAGA
GGGACTATCAGCGTTTAGCTGATGGAAGTTTGAGGCAATAACAGGTCTGT
GATGCCCTTAGATGTTCTGGGCCGCACGCGCGCTACACTGACAGAGCCAG
CGAGTACTCTCCTTGGCCGGAAGGCCTGGGTAATCTTGTGAAACTCTGTC
GTGATGGGGATAGAACATTGCAATTATTGTTCTTCAACGAGGAATACCTA
GTAAGCGTGATTCATCAGATCGCGTTGATTACGTCCCTGCCCTTTGTACA
CACCGCCCGTCGCT
>OtMZZZ96
TAACCTGCTAAATAGTTGGGCCAACCTTGGTTGGTCATCAACTTCTTAGA
GGGACTATGGATGTTTAATCCATGGAAGTTTGAGGCAATAACAGGTCTGT
GATGCCCTTAGATGTTCTGGGCCGCACGCGCGCTACACTGATGAAGGCAA
CAAGTAATTAACCTTGGCCGGAAGGTCTGGGTAATCTTTTGAAACTTTAT
CGTGCTGGGGATAGAGCATTGCAATTATTGCTCTTCAACGAGGAATTCCT
AGTAAGCGTGAGTCATCAGCTCGCGTTGATTACGTCCCTGCCCTTTGTAC
ACACCGCCCGTCGCT
>OtMZZZ97
UAACCUGCUAAAUAGCCAGGCCGGCUUUUGCUGGUCGCCGGCUUCUUAGA
GGGACUGUAGGCGUCUAGCUUACGGAAGUUUGAGGCAAUAACAGGUCUGU
GAUGCCCUUAGAUGUUCUGGGCCGCACGCGCGCUACACUGACAGAGCCAG
CGAGUUCAUCACCUUGGCCGGAAGGUCUGGGUAAUCUUGUGAAACUCUGU
CGUGCUGGGGAUAGAGCAUUGCAAUUAUUGCUCUUCAACGAGGAAUUCCU
AGUAAGCGUGAGUCAUCAGCUCGCGUUGAUUACGUCCCUGCCCUUUGUAC
ACACCGCCCGUCGCU
>OtMZZZ98
UAACCUGCUAAAUAGCCAGGCCCGCUUUGGCGGGUCGCCGGCUUCUUAGA
GGGACUAUCGGCUCAAGCCGAUGGAAGUUUGAGGCAAUAACAGGUCUGUG
AUGCCCUUAGAUGUUCUGGGCCGCACGCGCGCUACACUGACAGGGCCAAC
GAGUCCAUCACCUUGGCCGGAAGGUCUGGGUAAUCUUGUCAAACCCUGUC
GUGCUGGGGAUAGAGCAUUGCAAUUAUUGCUCUUCAACGAGGAAUGCCUA
GUAAGCGCAUGUCAUCAGCAUGCGUUGAUUACGUCCCUGCCCUUUGUACA
CACCGCCCGUCGCU
>OtMZZZ99
TAACCTGCTAAATAGCCCGGCAAGGCTCGTCCTTGTCGTCGGCTTCTTAG
AGGGACTATCGGCTCAAGCCGATGGAAGTTTGAGGCAATAACAGGTCTGT
GATGCCCTTAGATGTTCTGGGCCGCACGCGCGCTACACTGACAGGGCCAA
CGAGTACATCACCTTGGCCGAGAGGTCCGGGTAATCTTGTTAAACCCTGT
CGTGCTGGGGATAGAGCATTGCAATTATTGCTCTTCAACGAGGAATTCCT
AGTAAGCACAAGTCATCAGCTTGTGCTGATTACGTCCCTGCCCTTTGTAC
ACACCGCCCGTCGCT
>OtMZZ100
UAACCUGCUAAAUAGCCAGGCUAGCUUUGGCUGGUCGCCGGCUUCUUAGA
GGGACUAUCGGCUCAAGCCGAUGGAAGUUUGAGGCAAUAACAGGUCUGUG
AUGCCCUUAGAUGUUCUGGGCCGCACGCGCGCUACACUGACAGAGCCUAC
GAGUUAUUCUCCUUGGCCGGAAGGUCUGGGUAAUCUUGUUAAACUCUGUC
GUGCUGGGGUUAGAGCAUUGCAAUUAUUGCUUUUCAACGAGGAAUGCCUA
GUAAGCGCAUGUCAUCAGCAUGCGUUGAUUACGUCCCUGCCCUUUGUACA
CACCGCCCGUCGCU
>OtMZZ101
UAACCUGCUAAAUAGCCAGGCUAGCUUUGGCUGGUCGCCGGCUUCUUAGA
GGGACUAUCGGCUCAAGCCGAUGGAAGUUUGAGGCAAUAACAGGUCUGUG
AUGCCCUUAGAUGUUCUGGGCCGCACGCGAGCUACACUGACAGAGCCAAC
GAGUUAUUCACCUUGGCCGGAAGCUCUGGGUAAGCUUGUUAAACUCUGUC
GUGCUGGGGAUAGAGCAUUGCAAUUAUUGCUCUUUAACGAGGAAUGCCUA
GUAAGCGCAUGUCAUCAGCAUGCGUUGAUUACGUCCCUGCCCUUUGUACA
CACCGCCCGUCGCU
>OtMZZ102
TGACCTGCTAAATAGCCCGATTGACTTTTGTCGGTCGCCGGCTTCTTAGA
GGGACTTTTGGCTCAAGCCAATGGAAGTACGCGGCAAAGACAGGTCTGTG
ATGCCCTTAGATGTTCTGGGCCGCACGCGCGCTACACTGACAGAGCCAGC
GAGTACATCACCTTGGCCGAAAGGTCTGGGTAATCTTGTTAAACTCTGTC
GTGCTGGGGATAGAGCATTGCAATTATTGCTCTTCAACGAGGAATGCCTA
GTAAGCGCAAGTCATCAGCTTGCGTTGATTACGTCCCTGCCCTTTGTACA
CACCGCCCGTCGCT
>OtMZZ103
TAACCTGCTAAATAGTTAGGCAATTCCTTAGAATTGTCGCCAACTTCTTA
GAGGGACTATCGGTGTTTAACTGATGGAAGTTTGAGGCAATAACAGGTCT
GTGATGCCCTTAGATGTTCTGGGCCGCACGCGCGCTACACTGATGAAGGC
ATCGAGTTTATAACCTTTACCGGAAGGTATGGGTAATCTTTTGAAACTTC
ATCGTGCTGGGGATAGACCCTTGCAATTTTTGGTCTTAAACGAGGAATTC
CTAGTAAGCGCGAATCATCAGTTCGCGTTGATTACGTCCCTGCCCTTTGT
ACACACCGCCCGTCGCT
>OtMZZ104
UAACCUGCUAAAUAGCCAGGCUAGCUUUGGCUGGUCGCCGGCUUCUUAGA
GGGACUAUCGGCUCAAGCCGAUGGAAGUUUGAGGCAAUAACAGGUCUGUG
AUGCCCUUAGAUGUUCUGGGCCGCAGCCGCGCUACACUGACAGAGCCAGC
GAGUUAUUCACCUUGGCCGGAAGGUCUGGGUAAUCUCGUUAAACUCUGUC
GUGCUGGGGAUAGAGCAUUGCAAUUAUUGCUCUUCAACGAGGAAUGCCUA
GUAAGCGCAUGUCAUCAGCAUGCGUUGAUUACGUCCCUGCCCUUUGUACA
CACCGCCCGUCGCU
>OtMZZ105
TAACCTGCTAAATAGCCAGGCCCGCTTTGGCGGGTCGCCGGCTTCTTAGA
GGGACTATCGGTGTTCAACCGGTGGAAGTTTGAGGCAATAACAGGTCTGT
GATGCCCTTAGATGTTCTGGGCCGCACGCGCGCTACACTGACAGAGCCAA
CGAGTTCATCACCTTGGCCGGAAGGTCTGGGTAATCTTGTTAAACTCTGT
CGTGCTGGGGATAGAGCATTGCAATTATTGCTCTTCAACGAGGAATGCCT
AGTAAGCGCATGTCATCAGCATGCGTTGATTACGTCCCTGCCCTTTGTAC
ACACCGCCCGTCGCT
>OtMZZ106
UAACCUGCUAAAUAGCCCGGUUAGCUUUGGCUGGCCGCCGGCUUCUUAGA
GGGACUAUCGGCUCAAGCCGAUGGAAGUUUGAGGCAAUAACAGGUCUGUG
AUGCCCUUAGAUGUUCUGGGCCGCACGCGCGCUACACUGACAGAGACAAC
GAGUUCAUCACCUUGGCCGGAAGGUUUGGGUAAUUCUUGUUAAACUCUGU
CGUGCUGGGGAUAGAGCAUUGCAAUUAUUGCUCUUCAACGAGGAAUGCCU
AGUAAGCGCAAGUCAUCAGCUUGCGUUGAUUACGUCCCUGCCCUUUGUAC
ACACCGCCCGUCGCU
>OtMZZ107
TGACCTGCTAAATAGACGGGCTGACATTTTTGTTGGCTTCATTGTCTTCT
TAGGGGGACTATCAAACGTATAGTTGATGGAAGTTCGAGGCAATAACAGG
TCTGTGATGCCCTTAGATGTTCTGGGCTGCACGCGCGCTACACTGACAGA
GACAGCGAGTAAACAACCTTGTCTGGAAAGACCGGGTAAACTTGTGAAAC
TCTGTCGTGCTGGGGATAGAGCATTGTTATTTTTGCTCTTCAACGAGGAA
TTCCTAGTAAGCGCAAGTCATCAGCTTGCGTTGATTACGTCCCTGCCCTT
TGTACACACCGCCCGTCGCT
>OtMZZ108
UAACCUGCUAAAUAGCCAGGCUAGCUUUGGCUGGUCGCCGGCUUCUUCGA
GGGACUAUCGGCUCAAGCCGAUGGAAGCUUGAGGCAAUAACAGGUCUGUG
AUCCCCUUAGAUGCUCUGGGCCGCACGCGCGCUACACUGACAGAGCCAAC
GAGUUAUUCACCUUGGCCGGAAGGUCUGGGUAAUCUUGUUAAACUCUGUC
GUGCUGGGGAUAGAGCAUUGCAAUUAUUGCUCUUCAACGAGGAAUGCCUA
GUAAGCGCAUGUCAUCAGCAUGCGUUGAUUACGUCCCUGCCCUUUGUACA
CACCGCCCGUCGCU
>OtMZZ109
CGGCCCUUAAAUAGCCCGGUCCGCAUUUGCGGUCCGCUGGCUUCUUAGGG
GGACUAUCGGCUCAAGCCGAUGGAAGUGCGCGGCAAUAACAGGUCUGUGA
UGCCCUUAGAUGUUUUGGGCCGCACGCGCGCUACACUGACAGGGUCAGCG
AGUACACCACCUUGGCCGAGAGGUCCGGGUAAUCUUGUUAAACCCUGUCG
UGCUGGGGAUAGAGCAUUGCAAUUAUUGCUCUUCAACGAGGAAUGCCUAG
UAGGCACGAGUCAUCAGCUCGUGCCGAUUACGUCCCUGCCCUUUGUACAC
ACCGCCCGUCGCU
>OtMZZ110
UAACCUGCUAAAUAGCCAGGCUAGCUUUGGCUGGUCGCCGGCUUCUUAGA
GGGACUAUCGGCUCAAGCCGAUGGAAGUUUGAGGCAAUAACAGGUCUGUG
AUGCCCUUAGAUGUUCUGGGCCGCACGCGCGCUACACUGACAGAGCCAAC
GAGUUAUUCACCUUGGCCGGAAGGUCUGGGUAAUCUUGUUAAACUCUGUC
GUGCUGGGGAUAGAGCAUUGCAAUUAUUGCUCUUCAACGAGGAAUGCCUA
GUAAGCGCAUGUCAUCAACUCGUGCUGAUUACGUCCCUGCCCUUUGUACA
CACCGCCCGUCGCU
>OtMZZ111
TAACCTGCTAAATAGCCAGGCTAGCTTTGGCTGGTCGCCGGCTTCTTAGA
GGGACTATCGGCTCAAGCCGATGGAAGTTTGAGGCACTAACAGGTCTGTG
ATGCCCTTAGATGTTCTGGGCCGCACGCGCGCTATACTGACAGGGCCAAC
GAGTTATTCACCTTGGCCGGAAGGTCTGGGTAATCTTGTTAAACTCTGTC
GTGCTGGGGATAGAGCATTGCAATTATTGCTCTTCAACGAGGAATGCCTA
GTAAGCGCATGTCATCAGCATGAGTTGATTACGTCCCTGCCCTTTGTACA
CACCGCCCGTCGCT
>OtMZZ112
TAACCTGCTAAATAGCCAGGCTAGCTTTGGCTGGTCGCCGGCTTCTTAGA
GGGACTATCTGCTCAAGCCGATGGGAGTTTGAGGCAATAACAGGTCTGTG
ATGCCCTTGGATGTTCTGGGCCGCACGCGCGCTACACTGACAGAGCCAAC
GAGTTATTCACTTTGGCCGGAAGGTCTGGGTAATCTTGTTAAACTCTGTC
GTGCTGGGGATAGAGCATTGCAATTATTGCTCTTCAACGAGGAATGCCTA
GTAAGCGCATGTCATCAGCATGCGTTGATTACGTCCCTGCCCTTTGTACA
CACCGCCCGTCGCT
>OtMZZ113
UAACCUGCUAAAUAGCCAGGCUAGCUUUGGCUGGUCGCCGGCUUCUUAGA
GGGACUAUCGGCUCAAGCCGAUGGAAGUUUGAGGCAAUAACAGGUCUGUG
AUGCCCUUAGAUGUUCUGGGCCGCACGCGCGCUACACUGUCAGAGCCACC
GAGUUAUUCACCUUGGCCGGAAGGUCUGGGUAAUCUUGUUAAACUCUGUC
GUGCUGGGGAUCGAGCAUUGCAAUUAUUGCUCUUCAACGAGGAAUGCCUA
GUAAGCGCAUGUCAUCUGCAUGCGUUGAUUACGUCCCUGCCCUUUGUACA
CACCGCCCGUCGCU
>OtMZZ114
UAACCUGCUAAAUAGCCAGGCUAGCUUUGGCUGGUCGCCGGCUUCUUAGA
GGGACUAUCGGCUCAAGCCGAUGGAAGUUUGAGGCAAUAACAGGUCUGUG
AUGCCCUUAGCUGUUCUGGGCCGCACGCGCGCUACACUGACAGCGCCAAC
GAGUUAUUCACCUUGGCCGGAAGGUCUGGGUCAUCUUGUUAAACUCUGUC
GUGAUGGGGAUAGAGCAUUGCAAUUAUUGCUCUUCAACGAGGAAUGCCUA
GUAAGCGCAUGUCAUCAGCAUGCGUUGAUUACGUCCCUGCCCUUUGUACA
CACCGCCCGUCGCU
>OtMZZ115
TAACCTGCTAAATAGCCAGGCCGGCTTTTGCTGGTCGCCGGCTTCTTAGA
GGGACTATCAGCATCTAGCTGATGGAAGTTTGAGGCAATAACAGGTCTGT
GATGCCCTTAGATGTTCTGGGCCGCAAGCGCGCTACACTGACAGAGCCAA
CGAGTTATTCACCTTGGCCGGAAGGTCTGGGTAATCTTGTTAAACTCTGT
CGTGCTGGGGATAGAGCATTGCAATTATTGCTCTTCAACGAGGAATGCCT
AGTAAGCGCATGTCATCAGCATGCGTTGATTACGTCCCTGCCCTTTGTAC
ACACCGCCCGTCGCT
>OtMZZ116
UAACAUGCUAAAUAGCCAGGCUAGCUUUGGCUGGUCGCCGUCUUAUUAGA
GGGACUAUCGGCUCAAGCCGAUGGAAGUUUGAGGCAAUAACAGGUCUGUG
AUGCCCUUAGAUGUUCUGGGCCGCACGCGCGCUACACUGACAGAGCCAAC
GAGUUAUUCACCUUGGCCGGAACGUCUGGGUAAUCUUGUUAAACUCUGUC
GUGCUGGGGAUAGAGCAUUGCAAUUAUUGCUCUUCAACGAGGAAUGCCUA
GUAAGCGCAUGUCAUCAGCAUGCGUUGAUUACGUCCCUGCCCUUUGUACA
CACCGCCCGUCGCU
>OtMZZ117
UAACCUGCUAAAUAGCCAGGCUAGCUUUGGCUGGUCGCCGGCUUCUUAGA
GGGACUAUCGGCUCAAUCCGAUGGAAGUUUGAGGCCAUAACAGGUCUGUG
AUGCCCUUAGAUGUUCUGGGCCGCACGCGCGCUACACUGACAGAGCCAAC
GAGUUAUUCACCUUGGCCGGAAGGUCUGGGUAAUCUUGUUAAACUCUGUC
GUGCCGGGGAUAGAGCAUUGCAAUUAUAGCUCUUCAACGAGGAAUGCCUA
GUAAGCGCAUGUCAUCAGCAUGCGUUGAUUACGUCCCUGCCCUUUGUACA
CACCGCCCGUCGCU
>OtMZZ118
TAACCTGCTAAATAGCCAGGCTAGCTTTGGCTGGTCGCCGGCTTCTTGGA
GGGACTATCGGCTCAAGCCGATGGAAGTTTGAGGCAATAACAGGTCTGTG
ATGCCCTTAGATGTTCTGGGCCGCACGCGCGCTCCACTGACAAAGCCAAC
GAGTTATTCACCTTGGCCGGAAGGTCTGGGTAATCTTGTTAAACTCTGTC
GTGCTGGGGATAGAGCATTGCAATTATTGCTCTTCAACGAGGAATGCCTA
GTAAGCGCATGTCATCAGCATGCGTTGATTACGTCCCTGCCCTTTGTACA
CACCGCCCATCGCT
>OtMZZ119
UAACCUGCUAAAUAGCCAGGCUAGCUUUGGCUGGUCGCCGGCUUCUUAGA
GGGACUAUCGGCUCAAGCCGAUGGAAGUUUGAGGCAAUAACAGGUCUGUG
AUGCCCUUAGAUGUUCUGGGCCGCCCGCGCGCUACACUGACAGAGCCAAC
GAUUUAUUCCCCUUGGCCGGUAGGUCUGGGUAAUCUUGUUAAACUCUGUC
GUGCUGGGGAUAGAGCAUUGCAAUUAUUGCUCUUCAACGAGGAAUGCCUA
GUAAGCGCAUGUCAUCAGCAUGCGUUGAUUACGUCCCUGCCCUUUGUACA
CACCGCCCGUCGCU
>OtMZZ120
TGACCTGCTAAATAGCCCAGTTCGCTTTTGCGGACTGCCGGCTTCTTGGA
GGGACTTTTGGCTCAAGCCAATGGAAGTACGAGGCAATAACAGGTCTGTG
ATGCCCTTAGATGTTCTGGGCCGCACGCGCGCTACACTGACAGAGCCAGC
GAGTACATCGCCTTAGCCGAAAGGTTTGGGTAATCTTGTTAAACTCTGTC
GTGCTGGGGATAGAGCATTGCAATTATTGCTCTTCAACGAGGAATGCCTA
GTAAGCGCAAGTCATCAGCTTGCGTTGATTACGTCCCTTCCCTTTGTACA
CACCGCCCGTCGCT
>OtMZZ121
UAACCUGCUAAAUAGCCAGGCUAGCUUUGGCUGGUCGCCGGCUUCUUAGA
GGGACUAUCGGCACAAGCCGAUGGAAGUUUGCGGCAAUAACAGGUCUGUG
AUGCCCUUAGAUGUUCUGGGCCGCACGCGCGCUACACUGACAGAGCCAAC
GAGUUAUUCACCUUGGCCGGAAGGUCUGGGUAAUCUUGUUAAACUCUGUC
GUGCUGGGGAUAGAGCAUUGCAAUUAUUGCUCUUCAACGAGGCAUGCCUA
GUAAGCGCAUGUCAUCAGCAUGCUUUGAUUACGUCCCUGCCCUUUGUACA
CACCGCCCGUCGCU
>OtMZZ122
TAACCTGCTAAATAGCCCGTATTGCTTTGGCAGTACGCTGGCTTCTTAGA
GGGACTATCGGCTCAAGCCGATAGAAGTTTGAGGCAATAACAGGTCTGTG
ATGCCCTTAGATGTTCTGGGCCGCACGCGCGCTACACTGACAGAGCCAGC
GAGTACTTCCTTGGCCGAAAGGCCCGGGTAATCTTGTTAAACTCTGTCGT
GCTGGGGATAGAGCATTGCAATTATTGCTCTTCAACGAGGAATCCCTAGT
AAGCGCAAGTCATCAGCTTGCGTTGATTACGTCCCTGCCCTTTGTACACA
CCGCCCGTCGCT
>OtMZZ123
TAACCTGCTAAATAGCCAGGCTAGCTTTGGCTGGTCGCCGGCTTCTTAGA
GGGACTATCGGCTCAAGCCGATTGAAGTTTGAGGCAATAACAGGACTGTG
ATGCCCTTAGATGTTCTGGGCCCCACGCGCGCTACACTGACAGAGCCAAC
GAGTTATTCACCTTGGCCGGAAGGTCTGGGTAATCTTGTTAAACTCTGTC
GTGCTGGGGATAGAGCATTGCCATTATTGCTCTTCAACGAGGAATGCCTA
GTAAGCGCATGTCATCAGCATGCGTTGATTACGTCCCTGCCCTTTGTACA
CACCGCCCGTCGCT
>OtMZZ124
UAACCUGCUAAAUAGCCAGGCUAGCUUUGGCUGGUCGCCGGCUUCUUAGA
GAGACUAUCGGCUCAAGCCGAUGGAAGUUUGAGGCAAUAACAGGUCUGUG
AUGCCCUUAGAUGUUCUGGGCCGCACGCGCGCUACACUGACAGAGCCAAC
GAGUUAUCCACCUUGGCCGGAAGGUCUGGGUAAUCUUGUUAAACUCUGUC
GUGCUUGGGAUAGAGCAUUGCAAUUAUGGCUCUUCAACGAGGAAUGCCUA
GUAAGCGCAUGUCAUCAGCAUGCGUUGAUUACGUCCCUGCCCUUUGUACA
CACCGCCCGUCGCU
>OtMZZ125
TAACCTGCTAAATAGCCAGGCCGGCTTTCGCTGGTCGCCGGCTTCTTAGA
GGGACTGTCAGCGTCTAGCTGACGGAAGTTTGAGGCAATAACAGGTCTGT
GATGCCCTTAGATGTTCTGGGCCGCACGCGCGCTACACTGACAGAGCCAG
CGAGTTTTTTTTTCCTTGACCGGAAGGTCTGGGTAATCTTGTGAAACTCT
GTCGTGCTGGGGATAGAGCATTGCAATTATTGCTCTTCAACGAGGAATGC
CTAGTAAGCGCATGTCATCAGCATGCGTTGATTACGTCCCTGCCCTTTGT
ACACACCGCCCGTCGCT
>OtMZZ126
UAACCUGCUAAAUAGCCCGGCCGACUUUGGUUGGCCGCUGGCUUCUUAGA
GGGACUAUCGACGUUUAGUCGAUGGAAGUUUGAGGCAAUAACAGGUCUGU
GAUGCCCUUAGAUGUUCUGGGCCGCACGCGCGCUACACUGACAGAGCCAG
CGAGUUCUUUUCCUUGGCCAGAAGGCCUGGGUAAUCUUGUGAAACUCUGU
CGUGAUGGGGAUAGAGCAUUGCAAUUAUUGCUCUUCAACGAGGAAUUCCU
AGUAAGCGUGAGUCAUCAGCUCGCGUUGAUUACGUCCCUGCCCUUUGUAC
ACACCGCCCGUCGCU
>OtMZZ127
TAACCTGCTAAATAGCCAGGCTAGCTTTGGCTGGTTGCCGGCTTCTTAGG
GGGACTATCGGCCCAAGCCGATGGAAGTTTGAGGCAATAACAGGTCAGTG
ATGCCCTTAGATGTTCTGGGCCGCACGCGCGCTACACTGACAGAGCCAAC
GAGTTATTCACCTTGGCCGGAAGGTCTGGGTAATCTTGTTAAACTCTGTC
GTGCTGGGGATAGAGCATTGCAATTATTGCTCTTCAACGAGGAATGCCTA
GTAAGCGCATGTCATCAGCATGCGTTGATTACGTCCCTGCCCTTTGTACA
CACCGCCCGTCGCT
>OtMZZ128
UAACCUGCUAAAUAGCCAGGCUAGCUUUGGCUGGUCGCCGGCUUCUUAGA
GGGACUAUCGGCUCAAGCCGAUGGAAGUUUGAGGCAAUAACAGGUCUGUG
AUGCCCUUAGAUGUACUGGGCCGCACGCGCGCUACACUGACAGAGCCAAC
GAGUUAUUCACCUUGGCCGGAAGGUCUGGGUAUUCUUGUUAAACUCUGUC
GUGCUGGGGAUAGAGCAAUGCAAUUAUUGCUCUUCAACGAGGAAUGCCUA
GUAAGCGCCUGUCAUCAGCAUGCGUUGAUUACGUCCCUGCCCUUUGUACA
CACCGCCCGUCGCU
>OtMZZ129
TAACCTGCTAAATAGCCCGCATTGCTCCGGCAGTGAGCTGGCTTCTTAGA
GGGACTTTCGGCTCAAGCCGAAGGAAGTTTGAGGCAATAACAGGTCTGTG
ATGCCCTTAGATGTTCTGGGCCGCACGCGCGCTACACTGACGGGGTCAGC
GAGTTCCTTGGCCGAAAGGCCCGGGTAATCTTGTTAGCCCCCGTCGTGCT
GGGGATAGAGCATTGCAATTATTGCTCTTCAACGAGGAATCCCTAGTAAG
CGCAAGTCATCAGCTTGCGTTGATTACGTCCCTGCCCTTTGTACACACCG
CCCGTCGCT
>OtMZZ130
TAACCTGCTAAATAGACCAGCCGGCTTTGGCTGGCTGCTGTCTTCTTAGA
GGGACTATCAGCGTATAGCTGATGGAAGTTTGAGGCAATAACAGGTCTGT
GATGCCCTTAGATGTTCTGGGCCGCACGCGCGCTACACTGACAGAGCCAG
CGAGTAATCACCTTTGCCGGAAGGCATGGGTAATCTTGTGAAACTCTGTC
GTGATGGGGATAGAACATTGCAATTATTGTTCTTCAACGAGGAATACCTA
GTAAGCGTGATTCATCAGATCGCGTTGATTGCGTCTCTGCCCTTTGTACA
CACCGCCCGTCGCT
>OtMZZ131
TAACCTGCTAAATAGTCACGTTAACATTTGTTGACGGCGACTTCTTAGAT
GGACTATTGATGTTTAGTCAATGGAAGTTTGAGGCAATAACAGGTCTGTG
ATGCCCTTAGATGTTCTGGGCCGCACGCGCGCTACACTGATGAAGGCAAC
AAGTAATCACCTTGGCCGGAAGGCCTGGGTAATCTTTTGAAACTTTATCG
TGCTGGGGATAGAGCATTGCAATTATTGCTCTTGAACGAGGAATTCCTAG
TAAGCGTGAGTCATCAGCTCGCGTTGATTTCGTCTCTGCCCTTTGTACAC
ACCGCCCGTCGCT
>OtMZZ132
TAACCTGCTAAATAGCCAGGCTAGCTTTGGCTGGTAGCCGGCTTCTTAGA
GGGACTATCGGCTCAAGCCGATGGAAGTTTGAGACAATAACAGGTCTGTG
ATGCCCTTAGATGTTCTGAGCCGCACGCGCGCTACACTGACAGAGCCAAC
GAGTTATTCACCTTGGCCGGAAGGTATGGGTAATCTTGTTAAACTCTGTC
GTGCTGGGGATAGAGCATTGCAATTATTGCTCTTCAACGAGGAATGCCTA
GTAAGCGCATGTCATCAGCATGCGTTGATTACGTCCCTGCCCTTTGTACA
CACCGCCCGTCGCT
>OtMZZ133
TAACCTGCTAAATAGCCAGGCTAGCTTTGGCTGGTAGCCGGCTTCTTAGA
GGGACCATCGGCTCAAGCCGACGGAAGTTTGAGTCAATAACAGGTCTGTG
ATGCCCTTAGATGTTCTGGGCCGCACGCGCGCTAAACTGACAGAGCCAAC
GAGTTCTTCACCTTGGCCGAAAGGTCTGGGTAATCTTGTTAAACTCTGTC
GTGCTGGGGATAGAGCATTGCAATTATTGCTCTTCAACGAGGAATGCCTA
GTAAGCGCGTGTCATCAGCATGCGTTGATTACGTCCCTGCCCTTTGTACA
CACCGCCCGTCGCT
>OtMZZ134
TAACCTGCTAAATAGACCAGCCGGCTTTGGCTGGCGGCTGTCTTCTTAGA
GGGACGATCAGCGTTTAGCTGATGGAAGTTTGAGGCAATAACAGGTCTGT
GATGCCCTTAGATGTTCTGGGCCGCACGCGCGCTACACTGACAGAGCCAG
CGAGTAACAACCTTTGCCGGAAGGCATGGGTAATCTTGTGAAACTCTGTC
GTGATGGGGATAGAACATTGCAATTATTGTTCTTCAACGAGGAATACCTA
GTAAGCGTGATTCATCAGATCGCGTTGATTACGTCCCTGCCCTTTGTACA
CACCGCCCGTCGCT
>OtMZZ135
TAACCTGCTAAATAGCCAGGCTAGCTTTGGCTGGTCGCCGGCTTCTTAGT
GGGACTATCGGCTCAAGCCGATGGAAGTGTGAGGCAATAACAGGTCTGTG
ATGCCCTTAGATGTTCTGTGCCGCACGCGCGCTACACTGACAGAGCCAAC
GAGTTATTCACCTTGGCCGGAAGGTCTGGGTAATATTGTTAAACTCTGTC
GTGCTGGGGATAGAGCATTGCAATTATTGCTCTTCAACGAGGAATGCCTA
GTAAGCGCATGTCATCAGCATGCGTTGATTACGTCCCTGCCCTTTGTACA
CACCGCCCGTCGCT
>OtMZZ136
TAACCTGCTAAATAGCCAGGCTAGCTTTGGCTGGTCGCCGGCTTCTTAGA
GGGACTATCGGCTCAAGCCGATGGACGTTTGAGGCAATAACAGGTCTGTG
ATGCCCTTAGGTGTTCTGGGCCGCACGCGCGCTACACTGACAGAGCCAAC
GAGTTATTCACCTTGGCCGGAAGGTCTGGGTAATCTTGTTAAACTCTGTC
GTGCTGGGGATAGAGCATTGCAATTATTGCTCTTCAACGAGGAATGCCTA
GTAAGCGCATGTCATCAGCATGCGTTGATTACGGCCCTGCCCTTTGTACT
CACCGCCCGTCGCT
>OtMZZ137
TAACCTGCTAAATAGCCAGGCTAGCTTTGGCTGGTCGCCGGCTTCTTAGA
GGGACTATGGGCTCAAGCCGATGGAAGTTTGAGGCAATAACAGGTCTGTG
ATGCCCTTAGATGTTCTGGGCCGCACGCGCGCTACACTGACAGAGCCAAC
GAGTTATTCACCTTGGCCGGAAGGTCTGGGTAATCTTGTTAAACTCTGTC
GTGCTGTGGATATAGCATTGCAATTATTGCTCTTCAACGAGGAATACCTA
GTAAGCGCATGTCATCAGCATGCGTTGATTACGTCCCTGCCCTTTGTACA
CACCGCCCGTCGCT
>OtMZZ138
TAACCTGCTAAATAGCCCGTATTGCTTTGGCAGTACGCTGGCTTCTTAGA
GGGTCTATCCGCTCAAGCGGATGGAAGTTTGAGGCAATAACAGGTCTGTG
ATGCCCTTAGATGTTCTTGGCCGCACGCGCGTTACACTGACAGAGCCAGC
GAGTACTTCCTTGACAGAAATGTCCGGGTAATCTTGTTAAACTCTGTCGT
GCTGGGGATAGAGCATTGCAATTATTGCTCTTCAACGAGGAATCCCTAGT
AAGCGCAAGTCATCAGCTTGCGTTGATTACGTCCCTGCCCTTTGTACACA
CCGCCCGTCGCT
>OtMZZ139
UAACCUGCUAAAUAGCCAGGCUAGCUUUGGCUGGUCGCCGGCUUCUUAGA
GGGACUAUCGGCUCAAGCCGAGGGAAGUUUGAGGCAAUAACAGGUCUGUG
AUGCCCUUAGAUGUUCUUGGCCGCACGCGCGCUACACUGACAGAGACAAC
GAGUUAUUUACCUUGGCCGGAAGGUCUGGGUAAUCUUGUUAAACUCUGUC
GUGCUGGGGAUAGAGCAUUGCAAUUAUUGCUCUUCAACGAGGAAUGCCUA
GUAAGCGCAUGUCAUCAGCAUGCGUUGAUUACGUCCCUGCCCUUUGUACA
CACCGCCCGUCGCU
>OtMZZ140
CGACCUGCUAAAUAGUUAGGCAAUUCCUUAGAAUUGUCGCCAACUUCUUA
GAGGGACUAUUAGUGUUUAACUAAUGGAAGUUUGAGGCAAUAACAGGUCU
GUGAUGCCCUUAGAUGUUCUGGGCCGCACGCGCGCUACACUGAUGGAGGC
AUCGAGUUUAUAACCUUUACCGGAAGGUAUGGGUAAUCUUUUGAAACUUC
AUCGUGCUGGGGAUAGACCAUUGCAAUUUUCGGUCUUAAACGAGGAAUUC
CUAGUAAGCGUGAAUCAUCAGUUCACGUUGAUUACGUCCCUGCCCUUUGU
ACACACCGCCCGUCGCU
>OtMZZ141
TAACCTGCTAAATAGTTGCGTCAACTCTGGTTGATGACAACTTCTTAGAG
GGACTATTGGCGATTAGTCAATGGAAGTTTGAGGCAATAACAGGTCTGTG
ATGCCCTTAGATGTTCTGGGCCGCACGCGCGCTACACTGATAAAGGCAAC
AAGTAATTCACCTTGGCCGGAAGGTCTGGGTAATCTTTTGAAACTTTATC
GTGCTGGGGATAGTCCTTTGCAATTATTGGACTTAAACGAGGAATTCCTA
GTAAACGCAAGTCATCAACTTGCATTGATTACGTCCCTGCCCTTTGTACA
CACCGCCCGTCGCT
>OtMZZ142
UAACCUGCUAACUAGUCCGUAUUACCCCGGUAGUACGCCGACUUCUUAGA
GGGACUAUCGGCUCAAGCCGAUGGAAGUUUGAGGCAAUAACAGGUCUGUG
AUGCCCUUAGAUGUUCUGGGCCGCACGCGCGUUACACUGACGGGGCCAGC
GAGUCCUUCCUUGGCCGAAAGGCCCGGGUAAUCUUGUGAAACCCCGUCGU
GCUGGGGAUAGAGCAUUGCAAUUAUUGCUCUUCAACGAGGAAUCCCUAGU
AAGCUCAGGUCAUCAGCUUGCGUUGAUUACGUCCCUGCCCUUUGUACACA
CCGCCCGUCGCU
>OtMZZ143
UCCUCUGCUAAAUAGCCAGGCUAGCUUUGGCUGGUCGCCGGCUUCUUAGA
GAGACUAUCGGCUCAAGCCGAUGGAAGUUGGAGGCAAUAACAGGUCUGUG
AUGCCCUUAGAUGUUCUGGGCCGCACGCGCGCUACACUGACAGAGCCAAC
GAGUUCUUCACGUUGGCCGAAAGGUCUGGGUAAUCUUGUUAAACUCUGUC
GUGCUGGGGAUAGAGCAUUGCAAUUAUUGCUCUUCAACGAGGAAUGCCUA
GUAAGCGCAUGUCAUCAGCAUGCGUUGAUUACGUCCCUGCCCUUUGUACA
CACCGCCCGUCGCU
>OtMZZ144
TAACCTGCTAAATAGTTACATTCACATTTGTGGGTGGCTAACTTCTTAGA
GGGACTATTGATGTTTAATCAATGGAAGTTTGAGGCAATAACAGGTCTGT
GATGCCCTTAGATGTTCTGGGCCGCACGCGCGCTACACTGATGAAGGCAA
CAAGTTTATTTTCCTTGGCCGGAAGGTCTGGGTAATCTTTTGAAACTTCA
TCGTGCTGGGGATAGAGCATTGCAATTATTGCTCTTCAACGAGGAATTCC
TAGTAAGCGTGAGTCATCAGCTCGCGTTGATTACGTCCCTGCCCTTTGTA
CACACCGCCCGTCGCT
>OtMZZ145
UAACCUGCUAAAUAGCCCGGUCAGCUUUGGCUGGCCGCCGGCUUCUUAGA
GGGACUAUCGGCUCAAGCCGAUGGAAGUUUGAGGCAAAAACAGGUCUGUG
AUGCCCUUAGAUGUCCUGGGCCGCACGCGCGUUACACUGACAGAGACAAC
GAGUUCAUCACCUUGGCCGAAAGGUCCGGGUAAUCUUGUUAAACCCUGUC
GUGCUGGGGAUAGAGCAUUGCAAUUAUUGCUCUUCAACGAGGAAUGCCUA
GUAAGCGCAAGUCAUCAGCUUGCGUUGAUUACGUCCCUGCCCUUUGUACA
CACCGCCCGUCGAU
>OtMZZ146
UAACCUGCUAAAUAGCCAGGCCCACUUUGGCGGGUCGCCGGCUUCUUAGA
GGGACUAUCGGCUCAAGCCGAUGGAAGUUUGAGGCAAUAACAGGUCUGUG
AUGCCCUUAGAUGUUCUGGGCCGCACGCGCGCUACACUGACAGAGCCAGC
GAGUUCCUUACCUUGGCCGAAAGGCCCGGGUAAUCUUGUUAAACUCUGUC
GUGCUGGGGAUAGAGCAUUGCAAUUAUUGCUCUUCAACGAGGAAUGCCUA
GUAAGCGCGUGUCAUCAGCACGCGUUGAUUACGUCCCUGCCCUUUGUACA
CACCGCCCGUCGCU
>OtMZZ147
UAACCUGCUAAAUAGUUGCAUUAACUCUGGUUGAUGACAACUUCUUAGAG
GGACUAUUGGCGAUUAGUCAAUGGAAGUUUGAGGCAAUAACAGGUCUGUG
AUGCCCUUAGAUGUUCUGGGCCGCACGCGCGCUACACUGAUAAAGGCAAC
AAGUAAUUCACCUUGGCCGGAAGGUCUGGGUAAUCUUUUGAAACUUUAUC
GUGCUGGGGAUAGUCCUUUGCAAUUAUUGGACUUAAACGAGGAAUUCCUA
GUAAGCGUGAGUCAUCAGCUCGCGUUGAUUACGUCCCUGCCCUUUGUACA
CACCGCUCAUCGAUAACGAACGAGACCUC
>OtMZZ148
TAACCTGCTAAATAGTATGGCAAAAATTTATTTTTGTACAAACTTCTTAG
AGGGACTAACCTTGTTTAAAGGTTGGAAGTTTGAGGCAATAACAGGTCTG
TGATGCCCTTAGATGTTCTGGGCCGCACGCGCGCTACACTGATGAAGGCA
ACAAGTATATAACCTTGGCTGAAAAGTCTGGGTAATCTTTTGAAACTTTA
TCGTGCTGGGGATAGACCATTGCAATTATTGGTCTTCAACGAGGAATTCC
TAGTAAGCGCGAGTCATCAACTCGCGTTGATTACGTCCCTGCCCTTTGTA
CACACCGCCCGTCGTT
>OtMZZ149
TAACCTGCTAAATAGTTAGGCACTTCCTTAGAATTTTCGCCAACTTCTTA
GAGGGACTATTAGTGTTTAACTAATGGAAGTTTGAGGCAATAACAGGTCT
GTGATGCCCTTAGATGTTCTGGGCCGCACGCGCGCTACACTGATGGAGGC
ATCGAGTTTATAACCTTTACCGGAAGGGATGGGTAATCTTTTGAAACTTC
ATCGTGCTGGGGATAGACCCTTGCAATTTTTGGTCTTAAACGAGGAATTC
CTAGTAAGCGCGAATCATCAGTTCGCGTTGATTACGTCCCTGCCCTTTGT
ACACACCGCCCGTCGCT
>OtMZZ150
UAACCUGCUAACUAGCCAGGCUCGCUUUGGCAGGUCGCCGGCUUCUUAGA
GGGACUAUCGGCUUAAGCCGAUGGAAGUGAGGCAAUAACAGGUCUGUGAU
GCCCUUAGAUGUUCUGGGCCGCACGCGCGCUACACUGACAGAGCCAGCGA
GUUCCUUACCUUGGCCGCAAGGCCCGGGUAAUCUUGUUAAACUCUGUCGU
GCUGGGGAUAGAGCAUUGCAAUUAUUGCUCUUCAACGAGGAAUGCCUAGU
AAGCGCGUGUCAUAAGCACGCGUUGAUUACGUCCCUGCCCUUUGUACACA
CCGCCCGUCGCU
>OtMZZ151
UAACCUGCUAAAUAGCCCGGCUAGCUUUGGCUGGUCGCUGGCUUCUUAUA
UGGACUAUCGGCUCAAGCCGAUGGAAGUUUGAGGCAAUAACAGGUCUGUG
AUGCCCUUAGAUGUUCUGGGCCGCACGCGCGCUACACUGACAGAGCCAAC
GAGUUUUUCUCCUUGACCGAAAGGUCUGGGUAAUCUUGUUAAACUCUGUC
GUGCUGGGGAUAUAGCAUUGCAAUUAUUGCUCUUCAACGAGGAAUGCCUA
GUAAGCGCAAGUCAUAAGCUUGCGUUGAUUACGUCCCUGCCUUUUGUACA
CACCGCCCGUCGCU
>OtMZZ152
TAACCTGCTAAATAGTTACGTTAACTTTGGTTGACGGTTTTTTGACTTCT
TAGAGGGACTATGAATGTTTAATTCATGGAAGTTTGAGGCAATAACAGGT
CTGTGATGCCCTTAGATGTTCTGGGCCGCACGCGCGCTACACTGATGAAG
GCAACGAGTATTTAACCTTGGCCGGAAGGTCTGGGTAATCTTTTGAAACT
TCATCGTGCTGGGGATAAAGCATTGCAATTATTGCTTTTCAACGAGGAAT
TCCTAGTAAGCGCAAGTCATCAGCTTGCGTTGATTACGTCCCTGCCCTTT
GTACACACCGCCCGTCGCT
>OtMZZ153
UAACCUGCUAAAUAGUUGCGUCAACUCUGGUUCGUAUGCAACUUCUUAGA
GGGACUAUUGGCGAUUAGUCAAUGGAAGUUUGAGGCAAUAACAGGUCUGU
GAUGCCCUUAGAUGUUCUGGGCCGCACGCGCGCUACACUGAUAAAGGCAA
CGAGUAAUUCACCUUGGCCGGAAGGUCUGGGUAAUCUUUUGAAACUUUAU
CGUGCUGGGGAUAGUCCUUUGCAAUUAUUGGACUUCAACGAGGAAUUCCU
AGUAAGCGUGAGUCAUCAGCUCGCGUUGAUUACGUCCCUGCCCUUUGUAC
ACACCGCCCGUCGCU
>OtMZZ154
UAACCUGCUAAAUAGUUACGCGAACCCUGUGUUCGUGGCCAACUUCUUAG
AGGGACUAUGUACGUUUAGUACAUGGAAGUUUGAGGCAAUAACAGGUCUG
UGAUGCCCUUAGAUGUUCUGGGCCGCACGCGCGCUACACUGAUGAAAUCA
ACGAGUUUAUAACCUUGGCCGGAAGGUCCGGGUAAUCUUUUGAAAUUUCA
UCGUGCUGGGGAUAGACCAUUGCAAUUUUUGGUCUUCAACGAGGAAUUCC
UAGUAAGCGCGAGUCAUCAGCUCGCGUUGAUUACGUCCCUGCCCUUUGUA
CACACCGCCCGUCGCU
>OtMZZ155
TAACCTGCTAAATAGCCCGTGCTGCTTTCGCAGCACGCCGGCTTCTTAGA
GGGACTATCGGCTCAAGCCGATGGAAGTTTGAGGCAATAACAGGTCTATG
ATGCCCTTAGATGTTCTGGGCCGCACGCGCGCGACACTGACAGGGCCAGC
GAGTTCTCCCCTTGACCGAAAGGTACGGGTAATCTTGTTAAACCCTGTCG
TGCTGGGGATAGAGCATTGCAATTATTGCTCTTCAACGAGGAATCCCTAG
TAAGCGCAAGTCATCAGCTTGCGTTGATTACGCCCCTGCCCTTTGTACAC
ACCGCCCGTCGCT
>OtMZZ156
TAGCCCTTAAATAGAGTTGCTGGCATTTGCTGGTAAGTCTTCTTATGGGG
ACTATCGATTTCAAGTCGATGGAAGTTTGAGGCACTAACAGGTCTGTGAT
GCCCTTAGACGTTCTGGGCCGCACGCGCGCTACACTGACGGAGCCAGCGA
GCTTTTCCTTAGCCGAGAGGTTTGGGTAATCTTGTGAAACTCCGTCGTGC
TGGGGATAGAGCATTGTAATTATTGCTCTTCAACGAGGAATTCCTAGTAA
GCGCAAGTCATCAGCTTGCGTTGATTACGTCCCTGCCCTTTGTACACACC
GCCCGTCGCT
>OtMZZ157
UAACCUGCUAAAUAGUUGCGUUAACUUUGGUUGACGUUUUAACUUCUUAG
AGGGACUAUCGAUGUUUAAUCGAUGGAAGUUUGAGGCAAUAACAGGUCUG
UGAUGCCCUUAGAUGUUCUGGGCCGCACGCGCGCUACACUGAUGAAGGCA
ACAAGUUUAUUUUUUUCCUUGGCCGGAAGGUCCGGGUAAUCUUUUGAAAC
UUCAUCGUGCUGGGGAUAGAGCAUUGCAAUUAUUGCUCUUCAACGAGGAA
UUCCUAGUAAGCGUAAGUCAUCAGCUUGCGUUGAUUACGUCCCUGCCCUU
UGUACACACCGCCCGUCGCU
>OtMZZ158
TAACCTGCTAAATAGCCAGGCTAGCTTTGGCTGGTCGCCGGCTTCTTAGA
GAGATTATCGACTCAAGTTGATGGAAGTTTGAGGCAATAACAGGTCTGTG
ATGCCCTTAGATGTTCTGGGCCGCACGCGCGCTACACTGACAGAGCCAAC
GAGTTCTTCACCTTGGCCGAAAGGTCTGGGTAATCTTGTTAAACTCTGTC
GTGCTGGGGATAAAGCATTGCAATTATTGCTTTTCAACGAGGAATGCCTA
GTAGGCGCGTGTCATCAGCATGCGTTGATTACGTCCCTGACCTTTGTACA
CACCGCCCGTCGCT
>OtMZZ159
UAACCUGCUAAAUAGUUGCGUAAACUCUGGUUUAUGGCAACUUCUUAGAG
GGACUAUUGGCGAUUAGUCAAUGGAAGUUUGAGGCAAUAACAGGUCUGUG
AUGCCCUUCGAUGUUCUGGGCCGCACGCGCGCUACACUGACAAAGGCAAC
AAGUAAUUCACCUUGGCCGGAAGGUCUGGGUAAUCUUUUGAAACUUUAUC
GUGCUGGGGAUAGUCCUUUGCAAUUAUUGGACUUAAACGAGGAAUUCCUA
GUAAGCGUGGGUCAUCAGCUCGCGUUGAUUACGUCCCUGCCCUUUGUACA
CACCGCCCGUCGCU
>OtMZZ160
TCATCGTTAACTAGCCCGGCTCGCCTTGGCGGGTCGCCGGCTTCTTAGCG
AGACGTTTGGCTTAAGCCAAAGGAAGTTGGAGGCAATAACAGGTCTGTGA
TGCCCTTAGATGTTCTGGGCTGCACGCGCGCTACACTGACAGAGGCAACA
AGTTTTTTTCCTTGGCCGGAAGGCCTGGGTAATCTTGGTAAACTCTGTCG
TGCTGGGGACAGAGCATTGCAATTATTGCTCTTCAACGAGGAATGCCTAG
TAAGCGCGTGTCATCAGCATGCGTTGATTACGTCCCTGCCCTTTGTACAC
ACCGCCCGTCGCT
>OtMZZ161
UAACCUGCUAAAUAGCCAGGCUAGCUCCGGCUGGUCGCCGGCUUCUUAGA
GGGACUAUCGGCUCAAGCCGAUGGAAGUUUGAGGCAAUAACAGGUCUGUG
AUGCCCUUAGAUGUUCUGGGCCGCACGCGCGCUACACUGACAGAGCCAAC
GAGUAUCUUCCUUGUUCGAAAGAUCUGGGUAAUCUUGUUAAACUCUGUCG
UGCUGGGGAUAGAGCAUUGCAAUUAUUGCUCUUCAACGAGGAAUUCCUAG
UAAGCGCAAGUCAUCAGCUUGCGCUGAUUACGUCCCUGCCCUUUGUACAC
ACCGCCCGUCGCU
>OtMZZ162
TACTCTGCTAAATAGCCAGGCTAGCTTTGGCTGGTCGCCGGCTTCTTAGG
GAGACTATCAACTCAAGTTGATGGAAGTTTGAGGCAATAACAGGTCTGTG
ATGCCCTTAGATATTCTGGGCCGCACGCGCGCTACACTGACAGAGCCAAC
GAGTTCTTTCCCTTGGCCGAAAGGTCTGGGTAATCTTGTTAAACTCTGTC
GTGCTGGGGATAAAGCATTGCAATTATTGCTTTTCAACGAGGAATGCCTA
GTAAGCGCGTGTCATCAGCATGCGTTGATTACGTCCCTGACCTTTGTACA
CACCGCCCGTCGCT
>OtMZZ163
UAACCUGCUAAAUAGCCCGGCUAGCUUUUGCUGGUCGCCGGCUUCUUAGA
GGGACUAUCGGCUCAAGCCGAUGGAAGUUUGAGGCAAUAACAGGUCUGUG
AUGCCCUUAGAUGUCCCGGGCCGCACGCGCGUUACACUGACAGAGCCAAC
GAGUUCAUCACCUUGGCCGAAAGGCCUGGGUAAUCCUGUUAAACUCUGUC
GUGCUGGGGAUAGAGCAUUGCAAUUAUUGCUCUUCAACGAGGAAUGCCUA
GUAAGCGCGUGUCAUCAGCACGCGUUGAUUACGUCCCUGCCCUUUGUACA
CACCGCCCGUCGCU
>OtMZZ164
UAACCUGCUAAAUAGCCAGGCUAGCUUUGGCUGGUCGCCGGCUUCUUAGA
GGGACUAUCGGCUCAAGCCGAUGGAAGUUUGAGGCAAUAACAGGUCUGUG
AUGCCCUUAGAUAUUCUGGGCCGCACGCGCGCUACACUGACAGAGCCAAC
GAGUUCUUUCCCUUGGCCGAAAGGUCUGGGUAAUCUUGUUAAACUCUGUC
GUGCUGGGGAUAAAGCAUUGCAAUUAUUGCUUUUCAACGAGGAAUGCCUA
GUAAGCGCGUGUCAUCAGCAUGCGUUGAUUACGUCCCUGACCUUUGUACA
CACCGCCCGUCGCU
>OtMZZ165
UAACCUGCUAAAUAGCCCCUAUUGCUUUGGCAGUAGGCUGGCUUCUUAGA
GGGACUAUCCGCUCAAGCGGAUGGAAGUUUGAGGCAAUAACAGGUCUGUG
AUGCCCUUAGAUGUUCUGGGCCGCACGCGCGUUACACUGACGGAGCCAGC
GAGUACCUCCUUGACAGAAAUGUCCGGGUAAUCUUGUUAAACUCCGUCGU
GCUGGGGAUAGAGCAUUGCAAUUAUUGCUCUUCAACGAGGAAUCCCUAGU
AAGCGCAAGUCAUCAGCUUGCGUUGAUUACGUCCCUGCCCUUUGUACACA
CCGCCCGUCGCU
>OtMZZ166
UAACCUGCUAAAUAGUAUCGCGAACCGGCGUUCGUAGAUGCUUCUUAGAG
GGACUGACCACGUUUAGUGGUAGGAAGUUUGAGGCAAUAACAGGUCUGUG
AUGCCCUUAGAUGUUCUGGGCCGCACGCGCGCUACACUGACAAAGUCAGC
GAGUAUAUAACCUUGGCCGGAAGGUCUGGGCAAUCUUGUGAAACUUUGUC
GUGCUGGGGGUAGACCAUUGCAAUUAUUGGUCUUCAACGAGGAAUUCCUA
GUAAGCGCAAGUCAUCAGCUUGCGUUGAUUACGUCCCUGCCCUUUGUACA
CACCGCCCAUCGCU
>OtMZZ167
UACUCUGCUAAAUAGCCAGGCUAGCUUUGGCUGGUCGCCGGCUUCUUAGA
GAGACUAUCGACUCAAGUCGAUGGAAGUUUGAGGCAAUAACAGGUCUGUG
AUGCCCUUAGAUAUUCUGGGCCGCACGCGCGCUACAAUGACAGAGCCAAC
GAGUUCAUCACCUUGGCCGAAAGGCCUGGGUAAUCUUGUUAAACUCUGUC
GUGCUGGGGAUAGAGCAUUGCAAUUAUUGCUCUUCAACGAGGAAUGCCUA
GUACGUGCAUGUCAUCAGCAUGCGCGGAUUACGUCCCUGACCUUUGUACA
CACCGCCCGUCGCG
>OtMZZ168
UAACCUGCUAAAUAGCCAGGCUAGCUUUGGCUGGUCGCCGGCUUCUUAGA
GGGACUAUCGGCUCAAGCCGAUGGAAGUUUGAGGCAAUAACAGGUCUGUG
AUGCCCUUAGAUGUUCUGGGCCGCACGCGCGCUACACUGACAGAGCCAAC
GAGUUAUUCACCUUGGCCGGAAGGUCUGGGUAAUCUUGUUAAACUCUGUC
GUGCUGGGGAUAGAGCAUUGCAAUUAUUGCUCUUCAACGAGGAAUGCCUA
GUAAGCGUGAUUCAUCAGAUCGCGUUGAUUACGUCCCUGACCUUUGUACA
CACCGCCCGUCGCU
>OtMZZ169
TAACCTGCTAAATAGTTACGTGAACTTTGGTTCACGATATGACTTCTTAG
AGGGACTATGAATGTTTAATTCATGGAAGTTTGAGGCAATAACAGGTCTG
TGATGCCCTTAGATGTTCTGGGCCGCACGCGCGCTACACTGATGAAGGCA
ACAAGTATTTAACCTTGGCCGGAAGGTCCGGGTAATCTTTTGAAACTTCA
TCGTGCTGGGGATAAAGCATTGCAATTATTGCTTTTCAACGAGGAATTCC
TAGTAAGCGCAAGTCATCAGCTTGCGTTGATTACGTCCCTGCCCTTTGTA
CACACCGCCCGTCGCT
>OtMZZ170
UAACCUGCUAAAUAGCCAGGCUCGCUUUGGCUGGUCGCCGGCUUCUUAGA
GGGACUAUCGGCUCAAGACGAUGGAAGUUUGUGGCAAUAACAGGUCUGUG
AUGCCCUUAGAUGUUCUGGGCCGCACGCGCGCUACACUGACAGAGCCAAC
GAGUUAUUCACCUUGGCCGGAAGGUCUGGGUAAUCUUGUGAAACUCUGUC
GUGCUGGGGAUAGAGCAUUGCAAUUAUUGCUCUUCAACGAGGAAUGCCUA
GUAAGCGCAUGUCAUCAGCAUGCGUUGAUUACGUCCCUGCCCUUUGUACA
CACCGCCCGUCGCU
>OtMZZ171
UAACCUGCUAAAUAGUUGCAAUCACUCAGGUGGUUGAUCAACUUCUUAGA
GGGACUAUGAACGUUUAAUUCAUGGAAGUUUGAGGCAAUAACAGGUCUGU
GAUGCCCUUAGAUGUUCUGGGCCGCACGCGCGCUACACUGAUGAAGGCAA
CAAGUUUUUCCUUGGCCGGAAGGUCUGGGUAAUCUUUUGAAACUUCAUCG
UGCUGGGGAUAGUCCUUUGCAAUUUUUGGACUUAAACGAGGAAUUCCUAG
UAAGCGCAAGUCAUCAGCUUGCGUUGAUUACGUCCCUGCCCUUUGUACAC
ACCGCCCGUCGCU
>OtMZZ172
UUAUCUACUAAAUAGUAACUUUUAUCUUUUAGAUAGAUUUUGCUUCUUAG
AGAGACUAUUAACGUUUAGUUAAUGGAAGUUGAAGGCAAUAACAGGUCUG
UGAUGCCCUUAGAUGUUCUGGGCCGCACGCGCGCUACACUGAUAAAUUCA
ACAAGUUACACAUUUAUGUGGUGUCCUUGGCCGAAAGGCUUGGGUAAUCU
UUUUGAAACUUUAUCGUGCUGGGGAUAGUACAUUGCAAUUAUUGUACUUG
AACGAGGAAUUCCUAGUAAACGCAUGUCAUCAGCAUGUGUUGAUUACGUC
CCUGCCCUUUGUACACACCGCCCGUCGCU
>OtMZZ173
TAACCTGCTAAATAGACAGGCCGGCTTCGGCTGGTCGTCGTCTTCTTAGA
GGGACTGTCGGCGTTTAGCCGACGGAAGTTTGAGGCAATAACAGGTCTGT
GATGCCCTTAGATGTTCTGGGCCGCACGCGCGCTACACTGACTGAGCCAG
CGAGTCTATCACCTTGGCCGAGAGGCCTGGGTAATCTTGTGAAACTCAGT
CGTTCTGGGGATAGAGCATTGCAATTATTGCTCTTCAACGAGGAATACCT
AGTAAGCGTGAGTCACCAACTCGCGTTGATTACGTCCCTGCCCTTTGTAC
ACACCGCCCGTCGCT
>OtMZZ174
UAACCUGCUAAAUAGUUAGGCAAUUCCUUAGAAUUGUCGCCAACUUCUUA
GAGGGACUAUUAGUGUUUAACUAAUGGAAGUUUGAGGCAAUAACAGGUCU
GUGAUGCCCUUAGAUGUUCUGGGCCGCACGCGCGCUACACUGAUGAAGGC
AUCGAGUUUAUAACCUUUACCGGAAGGUAUGGGUGAUCUUUUGAAACUUC
AUCGUGCUGGGGAUAGAUCAUUGCAAUUUUUGAUCUUAAACGAGGAAUUC
CUAGUAAGCGCGAAUCAUCAGUUCGCGUUGAUUACGUCCCUGCCCUUUGU
ACACACCGCCCGUCGCU
>OtMZZ175
TAACCTGCTAAATAGCCAGGCTAGCTTTGGCTGGTCGCCGGCTTCTTAGA
GGGACTATCGGTGTGTAGCCGGTGGAAGTTTGAGGCAATAACAGGTCTGT
GATGCCCTTAGATGTTCTGGGCCGCACGCGCGCTACACTGACAGAGCCAA
CGAGTTATTCACCTTGGCCGGAAGGTCTGGGTAATCTTGTTAAACTCTGT
CGTGCTGGGGATAGAGCATTGCAATTATTGCTCTTCAACGAGGAATGCCT
AGTAAGCGCATGTCATCAGCATGCGTTGATTACGTCCCTGCCCTTTGTAC
ACACCGCCCGTCGCT
>OtMZZ176
UAACCUGCUAAAUAGCCAGGCUAGCUUUGGCUGGUCGCCGGCUUCUUAGA
GGGACUAUCGGCUCAAGCCGAUGGAAGUUUGAGGCAAUAACAGGUCUGUG
AUGCCCUUAGAUGUUCUGGGCCGCACGCGCGCUACACUGACAGAGCCAGC
GAGUUUUUUUUCCUUGGCCGAAAGGUCAUGGGUAAUCUUGUGAAACUCUG
UCGUGCUGGGGAUAGAGCAUUGCAAUUAUUGCUCUUCAACGAGGAAUUCC
UAGUAAGCGUGAGUCAUCAGCUCGCGUUGAUUACGUCCCUGCCCUUUGUA
CACACCGCCCGUCGCU
>OtMZZ177
CCTCCTGCTAAATAGCTTGGTTGGCTACGGCTGACTAAAGCTTCTTAGAG
GGACTATTAATATTTAGTTGATGGAAGTTGGAGGCAATAACAGGTCTGTG
ATGCCCTTAGATGTTCTGGGCCGCACGCGCGCTACACTGACCAAGCCAGC
GAGTATATAACCTTATCCGAAAGGATTGGGTAATCTTGTGAAACTTGGTC
GTGATGGGGATAGAGCATTGCAATTATTGCTCTTCAACGAGGAATACCTA
GTAAGCGTATGTCATCAGCATGCGTTGATTACGTCCCTGCCCTTTGTACA
CACCGCCCGTCGCT
>OtMZZ178
TAACCTGCTAAATAGCCAGGCCCGCTTTGGTGGGTCGCCGGCTTCTTAGA
GGGACTATCGGCTCAAGCCGATGGAAGTTTGAGGCAATAACAGGTCTGTG
ATGCCCTTAGATGTTCTGGGCCGCACGCGCGCTACACTGACACAGCCAAC
GATTTCATCACCTTGGCCGGAAGGTCGGGGTAATCTTGTTAAACTGTGTC
GTGCTGGGGATAGAGCATTGCAATTATTGCTCTTCAACGAGGAATGCCTA
GTAAGCGCATGTCATCAGCATGCGTTGATTACGTCCCTGCCCTTTGTACA
CACCGCCCGTCGCT
>OtMZZ179
UAACCUGCUAAAUAGGGCAGCUAGCAUUUGCUGGUGUGCUCUUCUUAGAG
GGACUAUGGGUAACAAACCCAUGGAAGUUUGAGGCAACAACAGGUCUGUG
AUGCCCUUAGACGUUCUGGGCCGCACGCGCGCUACACUGACGGAGCCAGC
AAGUACAACCUUGGUCGAGAGGCCCGGGUAAUCUCGUGAAACUCCGUCGU
GCUGGGGAUAGAGCUUUGUAAUUUUUGCUCUUCAACGAGGAAUUCCUAGU
AAGCGCAAGUCAUCAGCUUGCGUUGAUUACGUCCCUGUUCUUUGUACACA
CCGCCCGUCGCU
>OtMZZ180
UAACCUGCUAAAUAGCCUGUAUUGCUUUGGCAGUACGCCGGCUUCUUAGA
GGGACUAUCGGCUCAAGCCGAUGGAAGUUUGAGGCAAUAACAGGUCUGUG
AUGCCCUUAGAUGUUCUGGGCCGCACGCGCGCUACACUGACGGAGCCAGC
GAGUACUUCCUUGGCCGAAAGGCCCGGGUAAUCUUGUGAAACUCCGUCGU
GCUGGGGAUAGAGCAUUGCAAUUAUUGCUCUUCAACGAGGAAUGCCUAGU
AAGCGCAUGUCAUCAGCAUGCGUUGAUUACGUCCCUGCCCUUUGUACACA
CCGCCCGUCGCU
>OtMZZ181
TAACCTGCTAAATAGCCCGGCTAGCTTTGGCTGGTCGCTGGCTTCTTAGA
GGGACTATCGGCTCAAGCCGATGGAAGTTTGAGGCAATAACAGGTCTGTG
ATGCCCTTAGATGTTCTGGGCCGCACGCGCGCTACACTGACAGAGCCAAC
GAGTTATTCACCTTGGCCGGAAGGTCTGGGTAATCTTGTTAAACTCTGTC
GTGCTGGGGATAGAGCATTGCAATTATTGCTCTTCAACGAGGAGTGCCTA
GCAAGCGCATGTCATCAGCATGCGTTGATTACGTCCCTGCCCTTTGTACA
CACCGCCCGTCGCT
>OtMZZ182
TAACCTGCTAAATAGCCCGGCTAGCTTTGGCTGGTCGCTGGCTTCTTAGA
GGGACTATCGGCTCAAGCCGATGGAAGTTTGAGGCAATAACAGGTCTGTG
ATGCCCTTAGATGTTCTGGGCCGCACGCGCGCTACACTGACAGAGCCAAC
GAGTTTATCACCTTCGCCGGAAGGCGCGGGTAATCTTCGAAACTTTGTCG
TGCTGGGGATAGACCATTGCAATTTTTGGTCTTCAACGAGGAATTCCTAG
TAAGCGCATGTCATCAGCATGCGTTGATTACGTCCCTGCCCTTTGTACAC
ACCGCCCGTCGCT
>OtMZZ183
UAACCUGCUAAAUAGCCCGGCCGGCCCUGGCCGGCCGCCGGCUUCUUAGA
GGGACUAUCGGCUCAAGCCGAUGGAAGUUUGAGGCAAUAACAGGUCUGUG
AUGCCCUUAGAUGUUCUGGGCCGCACGCGCGCUACACUGACAGGGCCAAC
GAGUGCAUCGCCUUGGCCGGAAGGCCUGGGUAAUCUUGUUAAACCCUGUC
GUGCUGGGGAUAGGGCAAUGCAAUUAUUGCCCUUCAACGAGGAAUGCCUA
GUAAGCGCGAGUCAUCAGCUCGCGUUGAUUACGUCCCUGCCCUUUGUACA
CACCGCCCGUCGCU
>OtMZZ184
UAACCUGCUAAAUAGCCAGGCCGGCUUUCGCUGGUCUCCGGCUUCUUAGA
GGGACUGUUGGCAUCUAGCCGACGGAAGUUUGAGGCAAUAACAGGUCUGU
GAUGCCCUUAGAUGUUCUGGGCCGCACGCGCGCUACACUGACAGAGCCAG
CGAGUUUUUUCUCCUUGUCCGGAAGGACUGGGUAAUCUUGUGAAACUCUG
UCGUGCUGGGGAUAGAGCAUUGCAAUUAUUGCUCUUCAACGAGGAAUUCC
UAGUAAGCGUGAGUCAUCAGCUCGCGUUGAUUACGUCCCUGCCCUUUGUA
CACACCGCCCGUCGCU
>OtMZZ185
UAACCUGCUAACUAGCCAGGCUAGCUUUGGCUGGUCGCCGGCUGCUUAGA
GGGACCAUCGGCUCAAGCCGACGGAAGUUUGAGGCAAUAACAGGUCUGUG
AUGCCCUUAGAUGUUCUGGGCCGCACGCGCGCUACACUGACAGAGCCAAC
GAGUUAUUCACCUUGGCCGGAAGGUCUGGGUAAUCUUGUUAAACUCUGUC
GUGCUGGGGAUAGAGCAUUGCAAUUAUUGCUCUUCAACGAGGAAUGCCUA
GUAAGCGCAUGUCAUCAGCAUGCGUUGAUUACGUCCCUGCCCUUUGUACA
CACCGCCCGUCGCU
>OtMZZ186
TAACCTGCTAAATAGCCAGGCCGACTTTGGTTGGTCGCCGGCTTCTTAGA
GGGACTGTCAGCGTCTAGCTGACGGAAGTTTGAGGCAATAACAGGTCTGT
GATGCCCTTAGATGTTCTGGGCCGCACGCGCGCTACACTGACAGATCCAG
CGAGTTTTCACCTTGGCCGGAAGGTCTGGGTAATCTTGTGAAACTCTGTC
GTTCTGGGGATAGAGCATTGCAATTATTGCTCTTCAACGAGGAATACCTA
GTAAGCGCAAGTCATCAGCTTGCGTTGATTACGTCCCTGCCCCTTGTACA
CACCGCCCGTCGCT
>OtMZZ187
CGGCCCTTAAATAGCCCGGCCCGCATTTGCGGGTTGCTGGCTTCTTAAGG
GGACTATCGGCTCAAGCCGATGGAAGTGCGCGGCAATAACAGGTCTGTGA
TGCCCTTAGATGTTCTGGGCCGCACGCGCGCTACACTGACAGGGCCAGCG
AGTACATCACCTTGGCCGAGAGGCCTGGGTAATCTTGTTAAACCCTGTCG
TGCTGGGGATAGAGCATTGCAATTATTGCTCTTCAACGAGGAATGCTTAG
TAGGCACGAGTCATCAGCTCGTGCCGATTACGTCCCTGCCCTTTGTACAC
ACCGCCCGTCGCT
>OtMZZ188
UAACCUGCUAAAUAGCCAGGCUAGCUUUGGCUGGUCGCCGGCUUCUUAGA
GGGACUAUCGGCUCAAGCCGAUGGAAGUUUGAGGCAAUAACAGGUCUGUG
AUGCCCUUAGAUGUUCUGGGCCGCACGCGCGCUACACUGACAGAGCCAAC
GAGUUAUUCACCUUGGCCGGAAGGUCUGGGUAAUCUUGUUAAACUCUGUA
GUGCAGGGGAUAGAGCAUUGCAAUUAUUGCUCUUCAACGAGGAAUGCCUA
GUAAGUGGAUGUCAUCAGCAUGCGUUGAUUACGUCCCUGCCCUUUGUACA
CACCGCCCGUCGCU
>OtMZZ189
UAACCUGCUAAAUUGCCAGGCUAGCUUUGGCUGGUCGCCGGCUUCUUAGA
GGGACUAUCGGCUCAAGCCGAUGGAAGUUUGAGGCAAUAACAGGUCUGUG
AUGCCCUUAGAUGUUCUGGGCCGCACGCGCGCUACACUGACAGAGCCAAC
GAGUUUUCUUCCUUGACCGAAAGGUCUGGGUAAUCUUGUUAAACUCUGUC
GUGCUGGGGAUAGAGCAUUGCAAUUAUUGCUCUUCAACGAGGAAUGCCUA
GUAAGCGCGUGUCAUCAGCACGCGUUGAUUACGUCCCUGCCCUUUGUACA
CACCGCCCGUCGCU
>OtMZZ190
TAACCTGCTAAATAGTTACGTTAACTTTGGTTGACGGTTTTAACTTCGTA
GAGGGACTATTGATGTTTAATCAATGGAAGTTTGAGGCAATAACAGGTCT
GTGATGCCCTTAGATGTTCTGGGCCGCACGCGCGCTACACTGATGAAGGC
AACAAGTAATTCACCTTGGCCGGAAGGTCTGGGTAATCTTTTGAAACCTC
ATCGTGCTGGGGATAGAGCATTGCAATTATTGCTCTTCAACGAGGAATTC
CTAGTAAGCGTGAGTCATCAGCTCGCGTTGATTACGTCCCTGCCCTTTGT
ACACACCGCCCGTCGCT
>OtMZZ191
UAACCUGCUAAAUAGUCCAGCUGUCUUUUGAUGGCUGCUGACUUCUUAGA
GGGACUGUCAGCGUCUAGCUGACGGAAGUUUGAGGCAAUAACAGGUCUGU
GAUGCCCUUAGAUGUUCUGGGCCGCACGCGCGCUACACUGACAGGGCCAG
CGAGUUUAUCACCUUGGCUGAAAGGCCUGGGUAAUCUUGUGAAACCUUGU
CGUGCUGGGGAUAGAGCAUUGCAAUUAUUGCUCUUCAACGAGCAAUACCU
AGUAAGCGCAAGUCAUCAGCUUGCGUUGAUUACGUCCCUGCCCUUUGUAC
ACACCGCCCGUCGCU
>OtMZZ192
UAACCUGCUAAAUAGCCCGGCCCGCCUAGGCGGGUCGCCGGCUUCUUAGA
GGGACUAUCGGCUCAAGCCGAUGGAAGUUUGAGGCAAUAACAGGUCUGUG
AUGCCCUUAGAUGUUCUGGGCCGCGCGCGCGCUACACUGACAGAGCCAGC
GAGUACCUCCUUGGCCGGAAGGCCCGGGUAAUCUUGUGAAACUCUGUCGU
GCUGGGGAUAGAGCAUUGCAAUUAUUGCUCUUCAACGAGUAAUCCCUAGU
AAGCGCAAGUCAUCAGCUUGCGUUGAUUACGUCCCUGCCCUUUGUACACA
CCGCCCGUCGCU
>OtMZZ193
UAACCUGCUAAAUAGCCAGGCCGGCUUUGGCUGGUCGCCGGCUUCUUAGA
GGGACUGUCAGCGUCUAGCUGACGGAAGUUUGAGGCAAUAACAGGUCUGU
GAUGCCCUUAGAUGUUCUGGGCCGCACGCGCGCUACACUGACAGAGCCAG
CGAGUUAAUCACCUUGGCCGGAAGGUCUGGGUAAUCUUGUUAAACUCUGU
CGUGCUGGGGAUAGAGCAUUGCAAUUAUUGCUCUUCAACGAGUAAUUCCU
AGUAAGCGUGAGUCAUCAGCUCGCGUUGAUUACGUCCCUGCCCUUUGUAC
ACACCGCCCGUCGCU
>OtMZZ194
UAACCUGCUAAAUAGCCAGGCUAGCUUUGGCUGGUCGCCGGCUUCUUAGA
GGGACUAUCGGCUCAAGCCGAUGGAAGUUUGAGGCAAUAACAGGUAUGUG
AUGCCCUUAGAUGUUCUGGGCCGCACGCGCGCUACACUGACAGAGCCAAC
UAGUUAUUCACCUUGGCCUGAAGGUCUGGGUAAUCUUGUUAAACUCUGUC
GUGCUGGGGAUAGAGCAUUGCAAUUAUUGCUCUUCAACGAGGAAUGCCUA
GUACGCGCAUGUCAUCAGCAUGCGUUGAUUACGUCCCUGCCCUUUGUACA
CACCGCCCGUCGCU
>OtMZZ195
UAACCUGCUAAAUAGCCAGGCUAGCUUUGGCUGGUCGCCGGCUUCUUAGA
GGGACUAUCGGCUCAAGCCGAUGGUAGUUUGAGGCAAUAACAGGUCUGUG
AUGCCCUUAGAUGUUCUGGGCCGCACGCGCGCUACACUGACAGAGCCAAC
GAGUUCAUUUCCUUGCCCGGAAGGGUUGGGUAAUCUUGUUAAACUCUGUC
GUGCUGGGGAUAGAGCAUUGCAAUUAUUGCUCUUCAACGAGGAAUGCCUA
GUAAGCGUACGUCAUCAGCGUGCGUUGAAUACGUCCCUGCCCUUUGUACA
CACCGCCCGUCGCU
>OtMZZ196
TCTCCTGCTAAATAGTTTGGTTGGCTACGGCTGGCAAAAGCTTCTTAGAG
GGACTGTTAATATTTAGTTGATGGAAGTTGGAGTCAATAACAGGTCTGTG
ATGCCCTTAGATGTTCTGGGCCGCACGCGCGCTACACTGACCAAGCCAGC
GAGTATAACACCTTATCCGAAAGGATTGGGTAATCTTGTGAAACTTGGTC
GTGATGGGGATAGAGCATTGCAATTATTGCTCTTCAACGAGGAATACCTA
GTAAGCGTATGTCATCAGCATGCGTTGATTACGTCCCTGCCCTTTGTACA
CACCGCCCGTCGCT
>OtMZZ197
TAACCTGCTAAATAGCCAGGCTAGCTTTGGCTGGTCGCCGGCTTCTTAGA
GGGACTATCGGCTCAAGCCGATGGAAGTTTGAGGCAATAACAGGTCTGTG
ATGCCCTTAGATGTTCTGGGCCGCACGCGCGCTACACTGACAGAGCCAAC
GAGTTCATCACCTTGGCCGAAAGGTCTGGGTAATCTTGTTAAACTCTGTC
GTGCTGGGGATAGAGCGTTGCAATTATTGCTCTTCTACGAGGAATTCCTA
GTAAGCGCAAGTCATCAGCTTGCGCTGATTACGTCCCTGCCCTTTGTACA
CACCGCCCGTCGCT
>OtMZZ198
TAACCTGCTAAATAGCCAGGCTAGCTTTGGCTGGTCGCCGGCTTCTTAGA
GGGACTATCGGCTCAAGCCGATGGAAGTTTGAGGCAATAACAGGTCTGTG
ATGCCCTTAGATGTTCTGGGCCGCACGCGCGCTACACTGACAGAGCCAAC
GAGTTCATCACCTTGGCCGGAAGGTCTGGGTAATCTTGTGAAACCTTGTC
GTGCTGGGGATAGAGCATTGCAATTATTGCTCTTCAACGAGGAATACCTA
GTAAGCGCAAGTCATCAGCTTGCGTTGATTACGTCCCTGCCCTTTGTACA
CACCGCCCGTCGCT
>OtMZZ199
UAACCUGCUAAAUAGCCAGGCUAGCUUUGGCUGGUCGCCGGCUUCUUAGA
GGGACUAUCGGCUCAAGCCGAUGGAAGUUUGAGGCAAUAACAGGUCUGUG
AUGCCCUUAGAUAUUCUGGGCCGCACGCGCGCUACACUGACAGAGCCAAC
GAGUUCAUCACCUUGGCCGGAAGGUCUGGGUAAUCUUGUUAAACUCUGUC
GUGCUGGGGAUAGAGCAUUGCACUUAUUGCUCUUCAACGAGGAAUGCCUA
GUAAGCGCGUAUCAUCAGUACGCGUUGAUUACGUCCCUGCCCUUUGUACA
CACCGCCCGUCGCU
>OtMZZ200
UAACCUGCUAAAUAGUCAGGCUGGCUUCGGCCGGUCGUCGACUUCUUAGA
GGGACUGUCAGCGUCUAGCUGACGGAAGUUUGAGGCAAUAACAGGUCUGU
GAUGCCCUUAGAUGUUCUGGGCCGCACGCGCGCUACACUGACAGAGCCAG
CGAGUUCUUUCACCUUGGCCGGAAGGUCCGGGAAAUCUUGUGAAACUCUG
UCGUGCUGGGGAUAGAGCAUUGCAAUUAUUGCUCUUCAACGAGGAAUGCC
UAGUAAGCGUGAGUCAUCAGCUCGCGUUGAUUACGUCCCUGCCCUUUGUA
CACACCGCCCGUCGCU
>OtMZZ201
TAACCTGCTAACTAGCCAGGCTCGCTTTGGCGGGTCGCCGGCTTCTTAGG
GGGACTATCGGCTTAAGCCGATGGAAGTGAGGCAATAACGGGTCTGTGAT
GCCCTTAGATGTTCTGGGCAGCACGCGCGCTACACTGACAGAGCCAGCGA
GTTCTTTACCTTGGCCGAAAGGCCCGGGTAATCTTGTTAAACTCTGTCGT
GCTGGGGATAGAGCATTGCAATTATTGCTCTTCAACGAGGAATGCCTAGT
AAGCGCGTGTCATCAGCACGCGTTGATTACGTCCCTGCCCTTTGTACACA
CCGCCCGTCGCT
>OtMZZ202
TAACCTGCTAACTAGCCCGGCCGACTTTGGTTAGCCGCTGGCTTCTTAGA
GGGACTATTGGCGTTTAGCCAATGGAAGTTTGAGGCAATAACAGGTCTGT
GATGCCCTTAGATGTTCTGGGCCGCACGCGCGCTACACTGACGGAGGCAA
CGAGTTTCTTCCTTGTCCGGAAGGACTGGGTAATCTTTTGAAACTTCGTC
GTGATGGGGATAGAGCATTGCAATTATGGCTCTTCAACGAGGAATTCCTA
GTAAGCGTGAGTCATCAGCTCGCGTTGATTACGTCCCTGCCCTTTGTACC
CACCGCCCGTCGCT
>OtMZZ203
CGGCCCTTAAATAGCCCGGTCCGCGTTTGCGGGCCGCTGGCTTCTTAGGG
GGACTATCGGCTCAAGCCGATGGAAGTGCGCGGCAATAACAGGTCTGTGA
TGCCCTTAGATGTTCTGGGCCGCACGCGCGCTACACTGACAGGGCCAGCG
AGTACATCACCTTGGCCGAGAGGCCCGGGTAATCTTGTTAAACCCTGTCG
TGCTGGGGATAGGGCATTGCAATTATTGCTCTTCAACGAGGAATGCCTAG
TAGGCACGAGTCATCAGCTCGTGCCGATTACGTCCCTGCCCTTTGTACAC
ACCGCCCGTCGCT
>OtMZZ204
TGACCTACTAAATAGCTCTACTTGCGATTGCAGGTAGCTAGCTTCTTATA
GGGACTATCTATTACAAGTAGATGGAAGTTCGAGGCAATAACAGGTCTGT
GATGCCCTTAGACGTTCTGGGCCGCACGCGCGCTACACTGACGGAGCCAG
CGAGTTGACCAAGCCCGAGAGGGCTAGGTAATCTTGTGAAACTCCGTCGT
GCTGGGGATAGAGCATTGCAATTATTGCTCTTCAACGAGGAATTCCTAGT
AAGCGCAAGTCATCAGCTTGCGTTGATTACGTCCCTGCCCTTTGTACACA
CCGCCCGTCGCT
>OtMZZ205
UAACCUGCUAAAUAGCCAGGCCGGCUUUUGCUGGUCGUCGGCUUCUUAGA
GGGACUGUCGGCGUCUAGCCGACGGAAGUUUGAGGCAAUAACAGGUCUGU
GAUGCCCUUAGAUGUUCUGGGCCGCACGCGCGCUACACUGACAGGUCCAG
CGAGUUCAUUAACCUUGGCCGGAAGGUCUGGGUAAUCUUGUGAAACCCUG
UCGUGCUGGGGAUAGAGCAUUGCAAUUAUUGCUCUUCAACGAGGAAUACC
UAGUAAGCGCAAGUCAUCAGCUUGCGUUGAUUACGUCCCUGCCCUUUGUA
CACACCGCCCGUCGCU
>OtMZZ206
TAACCTGCTAAATAGCCGGTACGACATTTTGTTGTACATTGGCTTCTTAG
AGGGACTATTGACGTTTAATCAATGGAAGTTTGAGGCAATAACAGGTCTG
TGATGCCCTTAGATGTTCTGGGCCGCACGCGCGCTACACTGACAGAGGCA
GCGAGTATTATATTCCTTATTCGAAAGAATTGGGTAATCTTGTTAAACTC
TGTCGTGCTGGGGATAGAGCATTGCAATTATTGCTCTTCAACGAGGAATT
CTTAGTAAGCGCAAGTCATCAGCTTGCGTTGATTACGTCCCTGCTCTTTG
TACACACCGCCCGTCGCT
>OtMZZ207
TAACCTGCTAAATAGCCAGGCCGGCTTTCGCTGGTCGCCGGCTTATTAGA
GGGACTGTCAGCGTCTAGCTGACGGAAGTTTGAGGCAATAACAGGTCTGT
GATGCCCTTAGATGTTCTGGGCCGCACGCGCGCTACACCGACAGAGCCAG
CGAGTTTTTTTCCTTGACCGGAAGGTCTGGGTAATCTTGTGAAACTCTGT
CGTGCTGGGGATAGAGCATTGCAATTCTTGCTCTTCAACGAGGAATACCT
AGTAAGCGTGAGTCATCAGCTCGCGTTGATTACGTCCCTGCCCTTTGTAC
ACACCGCCCGTCGCT
>OtMZZ208
TAACCTGCTAAATAGCCAGGCCCGCTTTGGCGGGTCGCCGGCTTCTTAGA
GGGACTATCGGCGCAAGCCGATGGAAGTTTGAGGCAATAACAGGTCTGTG
ATGCCCTTAGATGTTCTGGGCCGCACGCGCGCTACACTGACACAGCCAAC
GAGTTCATCACCTTAGCCGGAAGGTTTGGGTAGTCTTGTTAAACTGTGTC
GTGCTGGGGATAGGGCATTGCAATTATTGCTCTTCAACGAGGAATGCCTA
GTAAGCGCATGTCATCAGCATGCGTTGATTACGTCCCTGCCCTTTGTACA
CACCGCCCGTCGCT
>OtMZZ209
TAACCTGCTAAATAGCCAGGCTAGCTTTGGCTGGTCGCCGGCTTCTTAGA
GGGACTATCGACTCAAGCCGATGGAAGTTTGAGGCAATAACAGGTCTGTG
ATGCCCTTAGATGTTCTGGGCCGCACGCGCGCTACACTGACAGAGCAAAC
GAGTTATTCACCTTGGCCGGAAGGTCTGGGTAATCTTGTTAAACTCTGTC
GTGCGGGGGATAGAGCATTGCAATTATTGCTCTTCAACGAGGAATGCCTA
GTAAGCGCATGTCATCAGCATGCGTTGATTACGTCCCTGCCCTGTGTACA
CACCGCCCGTCGCT
>OtMZZ210
TAACTTACTAAATAGGCGCAGGAATTTCGATTCCTTGGCGACTTCTTAGA
AGGACTATGGATGTTTAATCCATGGAAGTCTGAGGCAATAACAGGTCTGT
GATGCCCTTAGATGTTCTGGGCCGCACGCGCGCTACACTGATGAAGTCAG
CGAGTTCATTCCTTGGCCGACAGGGCTGGGTAATCTTGTGAAACTTCATC
GTGATGGGGATAGACCATTGCAATTATTGGTCTTCAACGAGGAATTCCTA
GTAAGCGCGAGTCATCAGCTCGCGTTGATTACGTCCCTGCCCTTTGTACA
CACCGCCCGTCGCT
>OtMZZ211
UGACCUGCUAAAUAGCCAGGUUGACUUUUGUCGGCGGCCGGCUUCUUAGA
GGGACUUUUGGCUCAAGCCAAUGGAAGUACGAGGCAAUAACAGGUCUGUG
AUGCCCUUAGAUGUUCUGGGCCGCACGCGCGCUACACUGACAGAGCCAGC
GAGUACAUCACCUUGGCCGAAAGGUUUGGGUAAUCUUGUUAAACUCUGUC
GUGCUGGGGAUAGAGCAUUGCAAUUAUUGCUUUUCAACGAGGAAUGCCUA
GUAAGCGCAAGUCAUCAGCUUGCGUUGAUUACGUCCCUGCCCUUUGUACA
CACCGCCCGUCGCU
>OtMZZ212
TATCTTATTAAATAGTCTCAGGAATTTTCGATTCCTTGGGGACTTCTTAG
ATGGACTATGAACGTTTAGTTCATGGAAGTTTTAGGCAATAACAGGTCTG
TGATGCCCTTAGATGTTCTGGGCCGCACGCGCGCTACACTGATGAAGTCA
GCGAGTTCATTCCTTGGCCGGAAGGTCTGGGTAATCTTGTGAAACTTCAT
CGTGATGGGGATAGACCATTGCAATTATTGGTCTTCAACGAGGAATTCCT
AGTAAGCGCAAGTCATCAGCTTGCGTTGATTACGTCCCTGCCCTTTGTAC
ACACCGCCCGTCGCT
>OtMZZ213
TAACCTGCTAAATAGGGTTGCGATTTTTTTTAATCGTAAGTCTTCTTAGA
GGGACTAACTACATTTAGTGGATGGAAGTTTGAGGCAATAACAGGTCTGT
GATGCCCTTAGATGTTCTGGGCCGCACGCGCGCTACACTGATGAAGGCAG
CGAGTATATAACCTTGACCGGAAGGTCTGGGCAATCTTGTGAAACTTCAT
CGTGCTGGGGATAGACCATTGCAATTATTGGTCTTCAACGAGGAATTCCT
AGTAAGCGCAAGTCATCAGCTTGCATTGATTACGTCCCTGCCCTTTGTAC
ACACCGCCCGTCGCT
>OtMZZ214
UAACCUGCUAAAUAGCCCGUAUUGCUUUGGCAGUACGCCGGCUUCUUAGA
GGGACUAUCGGCUCAAGCCGAUGGAAGUUUGAGGCAAUAACAGGUCUGUG
AUGCCCUUAGAUGUUCUGGGCCGCACGCGCGCUACACUGACAGAGCCAGC
GAGUACUCCCUUGGCCGAAAGGUCCGGGUAAUCUUGUUAAACUCUGUCGU
GCUGGGGAUAGAGCAUUGCAAUUAUUGCUUUUCAACGAGGAAUCCCUAGU
AAGCGCACGUCAUCAGCUUGCGUUGAUGACGUCCCUGCCCUUUGUACACA
CCGCCCGUCGCU
>OtMZZ215
TAACCTGCTAAATAGTCACGCCAAGGTTTCCTTGGTGCTATGACTTCTTA
GAAGGACTATTGATGTCTAATCAATGGAAGTTTGAGGCAATAACAGGTCT
GTGATGCCCTTAGATGTTCTGGGCCGCACGCGCGCTACACTGATGAAGTC
AGCGAGTTTATCGCCTTGGCCGGAAGGTCTGGGTAATCTTGTGAAACTTT
ATCGTGCTGGGGATAGACCTTTGCAATTATTGGTCTTCAACGAGGAATTC
CTAGTAAGCGTGAGTCATCAGCTCACGTTGATTACGTCCCTGCCCTTTGT
ACACACCGCCCGTCGCT
>OtMZZ216
TAACCAGCTAAATAGCCAGGCTAGCTTTGGCTGGTCGCCGGCTTGTTAGA
GGGACTATCGGCTCAAGCCGATGGAAGTTTGGGGCAATAACAGGTCTGTG
ATGCCCTTCGATGTTCTGGGCCGCACGCGCGCTACACTGACAGAGCCAAC
GAGTTATTCACCTTGGCCGGAAGGTCTGGGTAATCTTGTTAAACTCTGTC
GTGCTGGGGATAGAGCATTGCAATTATTGCTCTTCAACGAGGAATGCCTA
GTAAGCGCATGTCATCAGCATGCGTTGATTACGTCCCTGCCCTTTGTACA
CACCGCCCGTCGCT
>OtMZZ217
TAACCTGCTAAATAGCCAGGCCCGCTTTTGCGGGTCGCCGGCTTCTTAGA
GGGACTATCGGATTTCAAGTCGATGGAAGTTTGAGGCAATAACAGGTCTG
TGATGCCCTTAGATGTTCTGGGCCGCACGCGCGCTACACTGACGGAGCCA
ACGAGTTCATCACCTTGGCCGAAAGGTCTGGGTAATCTTGTTAAACTCCG
TCGTGCTGGGGATAGAGCATTGCAATTATTGCTCTTCAACGAGGAATGCC
TAGTAAGCGCATGTCATCAGCATGCGTTGATTACGTCCCTGCCCTTTGTA
CACACCGCCCGTCGCT
>OtMZZ218
UAACCUGCUAAAUAGUUAUGCGAUUUUUUUUAAUCGUAGAACUUCUUAGA
GGGACUAACUACAUUUAGUGGUUGGAAGUUUGAGGCAAUAACAGGUCUGU
GAUGCCCUUAGAUGUUCUGGGCCGCACGCGCGCUACACUGAUGAAGGCAG
CGAGUAUAUAACCUUGACCGGAAGGUCUGGGUAAUCUUGUGAAACUUCAU
CGUGCUGGGGAUAGAUCAUUGCAAUUAUUGAUCUUCAACGAGGAAUUCCU
AGUAAGCGCAAGUCAUCAACUUGCGUUGAUUACGUCCCUGCCCUUUGUAC
ACACCGCCCGUCGGU
>OtMZZ219
UAACCUGCUAAAUAGCCAGGCUAGCUUUGGCUGGUCGCCGGCUUCUUAGA
GGGACUAUCGGCUCAAGCCGAUGGAAGUUUGAGGCAAUAACAGGUCUGUG
AUGCCCUUAGAUGUUCUGGGCCGCACGCGCGCUACACUGACAGAGCCAAC
GAGUUAUUCACCUUGGCCGGAAGGUCUGGGUAAUCUUGUUAAACUCUGUC
GUGCUGGGGAUAGAGCAUUGCAAUUAUUAAUCUUCAACGAGGAAUUCCUA
GUAAGCGCGAGUCAUCAGCUCGCGUUGAUUACGUCCCUGCCCUUUGUACA
CACCGCCCGUCGCU
>OtMZZ220
TAACCTGCTAAATAGGGTTGCGATTTTTTTAATCGTAAGTCTTCTTAGAG
GGACTAACTACATTTAGTGGTTGGAAGTTTGAGGCAATAACAGGTCTGTG
ATGCCCTTAGATGTTATGGGCCGCACGCGCGCTACACTGATGAAGGCAGC
GAGTATATAACCTTGACCGGAAGGTCTGGGTAATCTTGTGAAACTTCATC
GTGCTGGGGATAGATCATTGCAATTATTGATCTTCAACGAGGAATTCCTA
GTAAGCGCAAGTCATCAACTTGCGTTGATTACGTCCCTGCCCTTTGTACA
CACCGCCCGTCGGT
>OtMZZ221
UAACCUGCUAAAUAGCCCGUAUUGCUUUGGCAGCACGCUGGCUUCUUAGA
GGGACUAUCGGCUCAAGCCGAUGGAAGUUUGAGGCAAUAACAGGUCUGUG
AUGCCCUUAGAUGUUCUGGGCCGCACGCGCGCUACACUGACAGAGCCAGC
GAGUUCUCCCUUAGCCGGAAGGCUCGGGUAAUCUUGUUAAACUCUGUCGU
GCUGGGGAUAGAGCAUUGCAAUUAUUGCUCUUCAACGAGGAAUCCCUAGU
AAGCGCAAGUCAUCAACUUGCGUUGAUUACGUCCCUGCCCUUUGUACACA
CCGCCCGUCGGU
>OtMZZ222
TACTCTGCTAAATAGCCAGGCTAGCTTTGGCTGGTCGCCGGCTTCTTAGA
GAGACTATCGACTCAAGTCGATGGAAGTTTGAGGCAATAACAGGTCTGTG
ATGCCCTTAGATGTTCTGGGCCGCACGCGCGCTACAATGACAGAGCCAAC
GAGTTCTTCACCTTGGCCGAAAGGTCTGGGTAATCTTGTTAAACTCTGTC
GTGCTGGGGATAGAGCATTGCAATTATTGCTCTTCAACGAGGAATGCCTA
GTACGCGCGTGTCATCAGCATGCGTTGATTACGTCCCTGCCCTTTGTACA
CACCGCCCGTCGCT
>OtMZZ223
TAACCTGCTAAATAGTACTGCAATTTCCGAATTGTAGGACTTCTTAGAGG
GACTAACTGCGTTTAGCGGTTGGAAGTTTGAGGCAATAACAGGTCTGTGA
TGCCCCTAGATGTTCTGGGCCGCACGCGCGCTACACTGATGAAGGCAGCG
AGTATATAACCTTGACCGGAAGGTCTGGGCAATCTTGTGAAACTTCATCG
TGCTGGGGATAGACCATTGCAATTATTGGTCTTCAACGAGGAATTCCTAG
TAAGCGCAAGTCATCAGCTTGCGTTGATTACGTCCCTGCCCTTTGTACAC
ACCGCCCGTCGGT
>OtMZZ224
UAACCUGCUAAAUAGCCAGGCUAGCUUUGGCUGGUCGCCGGCUUCUUAGA
GGGACUAUCGGCUCAAGCCGAUGGAAGUUUGAGGCAAUAACAGGUCUGUG
AUGCCCUUAGAUGUUCUGGGCCGCACGCGCGCUACACUGACAGAGCCAGC
GAGUACAUCACCUUGGCCGAAAGGUCUGGGUAAUCUUGUUAAACUCUGUC
GUGCUGAGGAUAGAGCAUUGCAAUUAUUGCUCUUCAACGAGGAAUGCCUA
GUAAGCGCAAGUCAUCAGCUUGCGUUGAUUACGUCCCUGCCCUUUGUACA
CACCGCCCGUCGCU
>OtMZZ225
TATCTTATTAAATAGTACCAGGAATTCCGATTCCTCGGGTACTTCTTAGA
AGGACTATGGATGTTTAATCCATGGAAGTTTTAGGCAATAACAGGTCTGT
GATGCCCTTAGATGTTCTGGGCCGCACGCGCGCTACACTGATGAAGTCAG
CGAGTTCACTCCTTGGCCGAAAGGTCTGGGTAATCTTGTGAAACTTTATC
GTGATGGGGATAGACCATTGCAATTATTGGTCTTCAACGAGGAATTCCTA
GTAAGCGCAAGTCATCAGCTTGCTTTGATTACGTCCCTGCCCTTTGTACA
CACCGCCCGTCGCT
>OtMZZ226
TGACCTGCTAAATAGCCCAACTCACTTTTGTGGGTTGCTGGCTTCTTAGA
GGGACTTTTGGCTCAAGCCAATGGAAGTACGAGGCAAAAACAGGTCTGTG
ATGCCCTTAGATGTTCTGGGCCGCACGCGCGCTACACTGACTGAGCCAGC
GAGTACAACACCTTGGCCGAAAGGTCTGGGTAATCTTGTTAAACCCTGTC
GTGCTGGGGATAGAGCATTGCAATTATTGCTCTTCAACGAGGAATGCCTA
GTAAGCGCATGTCATCAGCATGCGTTGATTACGTCCCTGCCCTTTGTACA
CACCGCCCGTCGCT
>OtMZZ227
UAACCUGCUAAAUAGCCAGGCUAGCUUUGGCUGGUCGCCGGCUUCUUAGA
GGGACUAUCGGCUCAAGCCGAUGGAAGUUUGAGGCAAUAACAGGUCUGUG
AUGCCCUUAGAUGUUCUGGGCCGCACGCGCGCUACACUGACAGAGCCAAC
GAGUUAUUCACCUUGGCCGGAAGUUCUGAGUAAUCUGGUUAAACUCUGUC
GUGCUGGGGAUAGAGCAUUGCAAUUAUUUCUCUUCAACGAGGAAUGCCUA
GUAAGCGCAUGUCAUCAGCAUGCGUUGAUUACGUCCCUGCCCUUUGUACA
CACCGCCCGUCGCU
>OtMZZ228
TAACCTGCTAAATAGTCAGGCCGGCTTTTGCTGGTCTCTGGCTTCTTAGA
GGGACTGTCAGCGTCTAGCTGACGGAAGTTTGAGGCAATAACAGGTCTGT
GATGCCCTTAGATGTTCTGGGCCGCACGCGCGCTACACTGACAGAGCCAG
CGAGTTCTTACCTTGTCCGAAAGGTACTGGGTAATCTTGTGAAACTCTGT
CGTGCTGGGGATAGAGCATTGCAATTATTGCTCTTCAACGAGGAATGCCT
AGTAAGCGCATGTCATCAGCATGCGTTGATTACGTCCCTGCCCTTTGTAC
ACACCGCCCGTCGCT
>OtMZZ229
TAACCTGCTAACTAGTCAAGCTGGCTACGGCTGGTTTCTGACTTCTTAGA
GGGACTATCAGCGTCTAGCTGATGGAAGTTTGAGGCAATAACAGGTCTGT
GATGCCCTTAGATGTTCTGGGCCGCACGCGCGCTACACTGACAGAGCCAG
CGAGTTCTTTATTCCTGGACCGGAAGGTTCTGGGTAATCTTGTGAAACTC
TGTCGTGCTGGGGATAGAGCATTGCAATTATTGCTCTTCAACGAGGAATT
CCTAGTAAGCGTGAGTCATCAGCTCGCGTTGATTACGTCCCTGCCCTTTG
TACACACCGCCCGTCGCT
>OtMZZ230
TAACCTGCTAAATAGCCAGGCTAGCTTTGGCTGGTCGCCGGCTTCTTAGA
GGGACTATCGGCTCAAGCCGATGGAAGTTTGATGCAATAACAGGTCTGTG
ATGCCCTTAGATGTTCTGGGCCGCACGCGCGCTACACTGACAGAGCCAAC
GAGTTTTTTTCCTTGGCCGAAAGGCCTGGGTAATCTTGTTAAACTCTGTC
GTGCTGGGGATAGAGCATTGCAATTATTGCTCTTCAACGAGGAATTCCTA
GTAAGCGCAAGTCATCAGCTTGCGTTGATTACGTCCCTGCCCTTTGTACA
CACCGCCCGTCGCT
>OtMZZ231
TAACCTGCTAAATAGCCCGTACTGCTCTGGCAGTTCGCTGGCTTCTTAGA
GGGACTATCGGCTCAAGCCGATGGAAGTTTGAGGAAATAACAGGTCTGTG
ATGCCCTTAGATGTCCTGGGCCGCACGCGCGTTACACTGACATGGCCAGC
GAGTACCTCCTTGGCCGAAAGGCCCGGGTAATCTTGTTAAACCCTGTCGT
GCTGGGGATAGAGCATTGCAATTATTGCTCTTCAACGAGGAATCCCTAGT
AAGCGCAAGTCATCAGCTTGCGTTGATTACGTCCCTGCCCTTTGTACACA
CCGCCCGTCGCT
>OtMZZ232
UAACCUGCUAAAUAGCCCGACUAGCUUUUGCUGGUCGCUGGCUUCUUAGA
GGGACUAUUGGCAUAAAGCCAAUGGAAGUUUGAGGCAAUAACAGGCCUGU
GAUGCCCUUAGAUGUUCUGGGCCGCACGCGCGCUACACUGACGGAGCCAG
CGAGUUCAUUUCCUUGGCCGGAAGGUCAUGGGUAAUCUUGUGAAACUCCG
UCGUGCUGGGGAUAGAGCAUUGCAAUUAUUGCUCUUCAACGAGGAAUUCC
UAGUAAGCGCAAGUCAUCAGCUUGCGUUGAUUACGUCCCUGCCCUUUGUA
CACACCGCCCGUCGCU
>OtMZZ233
TAACCTGCTAAATAGCCAGGCTAGCTTTGGCTGGTCGCCGGCTTCTTAGA
GGGACTATCGGCTCAAGCCGATGGAAGTTTGAGGCAATAACAGGTCTGTG
ATGCCCTTAGATGTTCTGGGCCGCACGCGCGCTACACTGACAGAGCCAAC
GAGTTATTCACCTTGGCCGGAAGGTCTGGGTAATCTTGTTAAACTCTTTC
GTGCTGGGGATAGAGCATTGCAATTATTGCTCTTCAACGAGGAAAGCCTA
GTAAGCGCATGTCATCAACATGCGTTGGTTACGTCCCTGCCCTTTGTACA
CACCGCCCGTCGCT
>OtMZZ234
UAACCUGCUAAAUAGUCAGGCCGGCUUUUGCUGGUCUCUGGCUUCUUAGA
GGGACUGUCAGCGUCUAGCUGACGGAAGUUUGAGGCAAUAACAGGUCUGU
GAUGCCCUUAGAUGUUCUGGGCCGCACGCGCGCUACACUGACAGAGCCAA
CGAGUUAUUCACCUUGGCCGGAAGGUCUGGGUAAUCUUGUUAAACUCUGU
CGUGCUGGGGAUAGAGCAUUGCAAUUAUUACUCUUCAACGAGGAAUGCCU
AGUAAGCGCAUGUCAUCAGCAUGCGUUGAUUACGUCCCUGCCCUUUGUAC
ACACCGCCCGUCGCU
>OtMZZ235
UAACCUGCUAAAUAGCCAGGCUAGCUUUGGCUGGUCGCCGGCUUCUUAGA
GGGACUAUCGGCUCAAGCCGAUGGAAGGUUGAGGCAAUAACAGGUCUGUG
AUGUCCUUAGACGUUCUGGGCCGCACGCGCGCUACACUGACAGAGCCAAC
GAGUUAUUCACCUUGGCCGGAAGGUCUGGGUAAUCUUGUUAAACUCUGUC
GUGCUGGGGAUAGAGCAUUGCAAUUACUGCUCUUCAACGAGGAAUGCCUA
GUAAGCGCAUGUCAUCAGCAUGCGUUGAUUACGUCCCUGCCCUUUGUACA
CACCGCCCGUCGCU
>OtMZZ236
UAACCUGCUAAAUAGCCAGGCUAGCUUUGGCUGGUCGCCGGCUUCUUAGA
GGGACUAUCGGCUCAAGCCGAUGGAAGUUUGAGGCAAUAACAGGUCUGUG
AUGCCCUUAGAUGUUUUGGGCCGCACGCGCGCUACACUAACAGAGCCAAC
GAGUUAUUCACCUUGACCGAAAGGUCUGGGUAAUCUUGUUAAACUCUGUC
GUGCUGGGGAUAGAGCAUUGCAAUUAUUGCUCUUCAACGAGGAAUUCCUA
GUAAGCGCAAGUCAUCAGCUUGCGCUGAUUACGUCCCUGCCCUUUGUACA
CACCGCCCGUCGCU
>OtMZZ237
TAACCTGCTAAATAGCCAGGCCGGCTTTTGCTGGTCGCTGGCTTCTTAGA
GGGACTGTCAGCGTCTAGCTGACGTAAGTTTGAGGCAATAACAGGTCTGT
GATGCCCTTAGATGTTCTGGGCCGCACGCGCGCTACACTGACAGGGCCAG
CGAGTTTTTTTCCTTGACCGGAAGGTCTGGGTAATCTTGTGAAACCCTGT
CGTGCTGGGGATAGAGCATTGCAATTATTGCTCTTCAACGAGGAATACCT
AGTAAGCGTGAGTCATCAGCTCGCGTTGATTACGTCCCTGCCCTTTGTAC
ACACCGCCTGTCGCT
>OtMZZ238
UAACCUGCUAAAUAGCCAGGCUAGCUUUGGCUGGUCGCCGGCUUCUUAGC
GGGACUAUCGGCUCAAGCCGAUGGAAGUUUGAGGCAAUAACAGGUCUGUG
AUGCCCUUAGAUGUUCUGGGCCGCACGCGCGCUACACUGACAGAGCCAAC
GAGUUAUUCACCUUGGCCGGAAGGUCUGGGUAAUCUUGAUAAACUCUGUC
GUGCUGGGGAUAGAGCGUUGCAAUUAUUGCUCUUCAACCAGGAAUGCCUA
GUAAGCGCAUGUCAUCAGCAUGCGUUGAUUACGUCCCUGCCCUUUGUACA
CACCGCCCGUCGCU
>OtMZZ239
TAACCTGCTAAATAGCCAGGCTAGCTTTGGCTGGTCGCCGGCTTCTTAGA
GGGACTATCGGCTCAAGCCGATGGTAGTTTGAGGCAATAACAGGTCTGTG
ATGCCCTTAGATGTTCTGGGCCGCACGCGCGCTACACTGACAGAGCCAAG
GCGTTATTCACCTTGGCCGGAAGGTCTGGGTAATCTTGTTAAACTCTGTC
GTGCTGGGGATAGAGCATTGCAATTATTGCTCTTCAACGAGGAATGCCTA
GTAAGAGCATGTCATCAGCATGCGTTGATTACGTCCCTGCCCTTTGTACA
CACCGCCCGTCGCT
>OtMZZ240
TAACCTGCTAAATAGCCAGGCCCGCTTTGGCGGGTCGCCGGCTTCTTAGA
GGGACTATCGGCTCAAGCCGATGGAAGTTTGAGGCAATAACAGGTCTGTG
ATGCCCTTAGATGTTCTGGGCCGCACGCGCGCTACACTGACAGAGCCAAC
GAGTTCATTTCCTTAGCCGAAAGGTACTGGGTAATCTTGTGAAACTCTGT
CGTGCTGGGGATAGAGCATTGCAATTATTGCTCTTCAACGAGGAATACCT
AGTAAGCGTGAGTCATCAGCTCGCGTTGATTACGTCCCTGCCCTTTGTAC
ACACCGCCCGTCGCT
>OtMZZ241
TAACCTACTAAATAGTGCTGCTAGCTTTTGCTGGTATAGTCACTTCTTAG
AGGGACTATCGATTTCAAGTCGATGGAAGTTTGAGGCAATAACAGGTCTG
TGATGCCCTTAGACGTTCTGGGCCGCACGCGCGCTACACTGACGGAGCCA
ACGAGTATTAACCTTGGCCGAGAGGTCATGGGTAATCTTGTGAAACTCCG
TCGTGCTGGGGATAGAGCATTGCAATTATTGCTCTTCAACGAGGAATTCC
TAGTAAGCGCAAGTCATCAGCTTGCGTTGATTACGTCCCTGCCCTTTGTA
CACACCGCCCGTCGCT
>OtMZZ242
UAACCUGCUAAAUAGCCAGGCCGGCUUUUGCUGGUCGCCGGCUUCUUAGA
GGGACUGUCAGCGUCUAGCUGACGGAAGUUUGAGGCAAUAACAGGUCUGU
GAUGCCCUUAGAUGUUCUGGGCCGCACGCGCGCUACACUGACAGAGCCAG
CGAGUUUUUUUUCCUUGACCGGAAGGUCUGGGUAAUCUUGUGAAACUCUG
UCGUGCUGGGGAUAGAGCAUUGCAAUUAUUGCUCUUCAACGAGGAAUACC
UAGUAAGCGUGAGUCAUCAACUUGCAUUGAUUACGUCCCUGCCCUUUGUA
CACACCGCCCGUCGCU
>OtMZZ243
TAACCTGCTAAATAGCCAGGCTAGCTTTGGCTGGTCGCCGGCTTCTTAGA
GGGACTATCGGCTAAAGCCGATGGAAGTTTGAGGCAATAACAGGTCTGTG
ATGCCATTAGATGTTCTGGGCCGCACGCGCGCTACACTGACAGAGCCAAC
GAGTTATTCACCTTGGCCGGAAGGTCTGGGTAATCTTGTTAAACTCTGTC
GTGCTGGGGATAGAGCATTGCAATTATTGCTCTTCAACGAGGAATGCCTA
GTAAGCGCATGTCATCAGCATGCGTTGACTACGTCCCTGCCCTTTGTATA
CACCGCCCGTCGCT
>OtMZZ244
TAACCTGCTAAATAGCCCGGCCCGCTTTGGCGGGTCGGCGGCTTCTTAGA
GGGACTATCGGCTCAAGCCGATGGAAGTTTGAGGCTATAACAGGTCTGTG
ATGCCCTTAGATGTTCTGGGCCGCACGGGCGCTACACTGACAGAGCCAAC
GAGTTCATCACCTTGGCCGGAAGGTCTGGGTAATCTTGTTAAACTCTGTC
GTGCTGGGGATAGAGCATTGCAATTATTGCTCTTCAACGAGGAATGCCTA
GTAAGCGCATGTCATCAGCATGCGTTGATTACGTCCCTGCCCTTTGTACA
CACCGCCCGTCGCT
>OtMZZ245
TAACCTGCTAAATAGCCAGGCCGGCTTTTGCTGGTCGCCGGCTTCTTAGA
GGGACTGTCAGTTTCTAACTGACGGAAGTTTGAGGCAATAACAGGTCTGT
GATGCCCTTAGATGTTCTGGGCCGCACGCGCGCTACTCTGACAGAGCCAG
CGAGGTTTTTTCCTTGGCCGGAAGGTCTGGGTAATCTTGTGAAACTCTGT
CGTGCTGGGGATAGAGCATTGCAATTATTGCTCTTCAACGAGGAATACCT
AGTAAGCGTGAGTCATCAGCTCGCGTTGATTACGTCCCTGCCCTTTGTAC
ACACCGCCCGTCGCT
>OtMZZ246
TAACCTGCTAAATAGTTACGTTAACTTTGGTTGACGTTTAACTTCTTAGA
GGGACTATTGATGTTTAATCAATGGAATTTTGAGGCAATAACAGGTCTGT
GATGCCCTTAGATGTTCTGGGCCGCACGCGCGCTACACTGATGAAGGCAA
CAAGTAATTCACCTTGGCCGGAAGGTCTGGGTAATCTTTTGAAACTTCAT
CGTGCTGGGGATAGAGCATTGCAATTATTGCTCTTCAACGAGGAATTCCT
AGTAAGCGCAAGTCATCAGCTTGCGTTGATTACGTCCCTGCCCTTTGTAC
ACACCGCCCGTCGCT
>OtMZZ247
TAACCTGCTAAATAGCCCGGCTAGCTTTGGCTGGTCGCTGGCTTCTTAGA
GGGACAATCGGCTCAAGCCAATGGAAGTTTGAGGCAATAACAGGTCTGTG
ATGCCCTTAGATGTTCTGGGCCGCACGCGCGCTACACTGACAGAGCCAAC
CAGTTTTTTTCCTTGACCGAAAGGTCTGGGTAATCTTGTTAAACTCTGTC
GTGCTGGGGATAGAGCATTGCAATTATTGCTCTTCAACGAGGAATGCCTA
GTAAGCGCAAGTCATCAGCTTGCGTTGATTACGTCCCTGCCTTTTGTACA
CACCGCCCGTCGCT
>OtMZZ248
UAACCUGCUAAAUAGCCAGGCUAGCUUUGGCUGGUCGCCGGCUUCUUAGA
GGGACUAUCGGCUCAAGCCGAUGGAAGUUUGAGGCAAUAACAGGUCUGUG
AUGCCCUUAGAUGUUCUGGGCCGCACGCGCGCUACACUGACAGAGCCAAC
GAGUUAUUCACCUUGUCCGAAAGGUACUGGGUAAUCUUGUGAAACUCUGU
CGUGCUGGGGAUAGAGCAUUGCAAUUAUUGCUCUUCAACGAGGAAUACCU
AGUAAGCGUGAGUCAUCAGCUCGCGUUGAUUACGUCCCUGCCCUUUGUAC
ACACCGCCCGUCGCU
>OtMZZ249
TAACCTGCTAAATAGCCAGGCCGGCTTTGGCTGGTCGCTGAGCTTCTTAG
AGGGACTGTCAGCGTCTAGCTGACGGAAGTTTGAGGCAATAACAGGTCTG
TGATGCCCTTAGATGTTCTGGGCCGCACGCGCGCTACACTGACAGAGCCA
GCGAGTTTTTCACCTTGACCGGAAGGTCTGGGTAATCTTGTGAAACTCTG
TCGTGCTGGGGATAGAGCATTGCAATTATTGCTCTTCAACGAGGAATACC
TAGTAAGCGTGAGTCATCAGCTCGCGTTGATTACGTCCCTGCCCTTTGTA
CACACCGCCCGTCGCT
>OtMZZ250
CGACCTGCTAAATAGCCAGGCTAGCTTTGGCTGGTCGCCGGCTTCTTAGA
GGGACTATCGGCTCAAGCCGATGGAAGTTTGAGGCAATAACAGGTCTGTG
ATGCCCTTAGATGTTTTGGGCCGCACGCGCGCTACACTGACAGAGCCAAC
GAGTTATTAACCTTGGCCGGAAGGTCTGGGTAATCTTGTTAAACTCTGTC
GTGCTGGGGATAGAGCATTGCAATTATTGCTCTTCAACGAGGAATGCCTA
GTAAGCGCATGTCATCAGCATGCGTTGATTACGTCCCTGCCCTTTGTACA
CACCGCCCGTCGCT
>OtMZZ251
UAACCUGCUAAAUAGCCAGGCUAGCUUUGGCUGGUCGCCGGCUUCUUAGA
GGGACUAUCGGUGUUCAACCGAUGGAAGUUUGAGGCAAUAACAGGUCUGU
GAUGCCCUUAGAUGUUCUGGGCCGCACGCGCGCUACACUGACAGAGCCAG
CGAGUUUUUCACCUUGGCCGGAAGGUCUGGGUAAUCUUGUGAAACUCUGU
CGUGCUGGGGAUAGAGCAUUGCAAUUAUUGCUCUUCAACGAGGAAUACCU
AGUAAGCGUGAGUCAUCAGCUCGCGUUGAUUACGUCCCUGCCCUUUGUAC
ACACCGCCCGUCGCU
>OtMZZ252
UAACCUGCUAAAUAGCCAGGCUGGCUUUUGCUAGUCGCCGGCUUCUUAGA
GGGACUGUCAGCGUCUAGCUGACGGAAGUUUGAGGCAAUAACAGGUCUGU
GAAGCCCUUAGAUGUUCUGGGCCGCACGCGCGCUACACUGACAGAGCCAG
CGAGUUUUUCACCUUGGCCGGAAGGUCUGGGUAAUCUUGUGAAACUCUGU
CGUGCUGGGGAUAGAGCAUUGCAAUUAUUGAUCUUCAACGAGGAAUACCU
AGUAAGCGUGAGUCAUCAGCUCGCGUUGAUUACGUCCCUGCCCUUUGUAC
ACACCGCCCGUCGCU
>OtMZZ253
UAACCUGCUAAAUAGACAGGCCGGCUUUUGCUGGUCGCCGUCUUCUUAGA
GGGACUGUCGGCGUCUAGCCGACGGAAGUUUGAGGCAAUAACAGGUCUGU
GAUGCCCUUAGAUGUUCUGGGCCGCACGCGCGCUACACUGACAGGUCCAG
CGAGUUCAUUCACCUUGGCCGAAAGGCCCGGGUAAUCUUGUGAAACCCUG
UCGUGCUGGGGAUAGAGCAUUGCAAUUAUUGCUCUUCAACGAGGAAUACC
UAGUAAGCGCAAGUCAUCAGCUUGCGUUGAUUACGUCCCUGCCCUUUGUA
CACACCGCCCGUCGCU
>OtMZZ254
TAACCTGCTAAATAGTCAGGCCGGCTTTTGCTGGTCGCGGGCTTCTTAGA
GGGACTGTCAGCGTCTAGCTGACGGAAGTTTGAGGCAATAACAGGTCTGT
GATGCCCTTAGATGTTCTGGGCCGCACGCGCGCTACACTGACAGAGCCAA
CGAGTTATTCACCTTGGCCGGAAGGTACTGGGTAATCTTGTGAAACTCTG
TCGTGCTGGGGATAGAGCATTGCAATTATTGCTCTTCAACGAGGAATACC
TAGTAAGCGTGAGTCATCAGCTCGCGTTGATTACGTCCCTGCCCTTTGTA
CACACCGCCCGTCGCT
>OtMZZ255
UAACCUGCUAAAUAGCCAGGCCGGCUUUUGCUGGUUCUCCGGCUUCUUAG
AGGGACUGUCGGCGUCUAGCCGACGGAAGUUUGAGGCAAUAACAGGUCUG
UGAUGCCCUUAGAUGUUCUUGGCCGCACGCGCGCUACACUGACAGGGCCA
GCGAGUUUAUCACCUUGGCCGGAAGGUCUGGGUAAUCUUGUGAAACCCUG
UCGUGCUGGGGAUAGAGCAUUGCAAUUAUUGCUCUUCAACGAGGAAUUCC
UAGUAAGCGUGAGUCAUCAGCUCGCGUUGAUUACGUCCCUGCCCUUUGUA
CACACCGCCCGUCGCU
>OtMZZ256
TAACCTGCTAAATAGCCAGGCCGGCTTTCGCTGGTCGCCGGCTTCTTAGA
GGGACTGTCAGCGTCTAGCTGACGGAAGTTTGAGGCAATAACAGGTCTGT
GATGCCCTTAGATGTTCTGGGCCGCACGCGCGCTACACTGACGGGACCAA
CGAGTTATTCACCTTGGCCGGAAGGTCTGGGTAATCTTGTTAAACTCTGT
CGTGCTGGGGATAGAGCATTGCAATTATTGCTCTTCAACGAGGAATGCCT
AGTAAGCGCATGTCATCAGCATGCGTTGATTACGTCCCTGCCCTTTGTAC
ACACCGCCCGTCGCT
>OtMZZ257
UAACCUGCUAAAUAGCCAGGCCGGCUUUUGCUGGUCGCCGGCUUCUUAGA
GGGACUGUCUGCGUCUAGCAGACGGAAGUUUGAGGCAAUAACAGGUCUGU
GAUGCCCUUAGAUGUUCUGGGCCGCACGCGCGCUACACUGACAGAGCCAG
CGAGUUUAUUUUAUUCCUUGGCCGAAAGGCCUGGGUAAUCUUGUGAAACU
CUGUCGUGCUGGGGAUAGAGCAUUGCAAUUAUUGCUCUUCAACGAGGAAU
UCCUAGUAAGCGUGAGUCAUCAGCUCGCGUUGAUUACGUCCCUGCCCUUU
GUACACACCGCCCGUCGCU
>OtMZZ258
TAACCTGCTAAATAGCCCGGCCGGCTTTTTGCTGGTCGCTGGCTTCTTAG
AGGGACTGTCAGCGTCTAGCTGACGGAAGTTTGAGGCAATAACAGGTCTG
TGATGCCCTTAGATGTTCTGGGCCGCACGCGCGCTACACTGACAGAGCCA
GCGAGTTCATCTCCTTGTCCGGAAGGACTGGGTAATCTTGTGAAACTCTG
TCGTGCTGGGGATAGAGCATTGCAATTATTGCTCTTCAACGAGGAATTCC
TAGTAAGCGTGAGTCATCAGCTCGCGTTGATTACGTCCCTGCCCTTTGTA
CACACCGCCCGTCGCT
>OtMZZ259
UAACCUGCUAAAUAGUCAGGCCGGCUUUUGCUGGUCUUUGACUUCUUAGA
GGGACUGUCAGCGUCUAGCUGACGGAAGUUUGAGGCAAUAACAGGUCUGU
GAUGCCCUUAGAUGUUCUGGGCCGCACGCGCGCUACACUGACAGAGCCAG
CGAGUUUUUUUCUCCUUGUCCGGAAGGACUGGGUAAUCUUGUGAAACUCU
GUCGUGCUGGGGAUAGAGCAUUGCAAUUAUUGCUCUUCAACGAGGAAUUC
CUAGUAAGCGUGAGUCAUCAGCUCGCGUUGAUUACGUCCCUGCCCUUUGU
ACACACCGCCCGUCGCU
>OtMZZ260
TAACCTGCTAAATAGCCAGGCCGGCTTTCGCTGGTCGCCGGCTTCTTAGA
GGGACTGTCAGCGTCTAGCTGACGGAAGTTTGAGGCAATAACAGGTCTGT
GATGCCCTTAGATGTTCTGGGCCGCACGCACGCTACACTGACAGAGCCAG
CGAGTTATTCACCTTGGCCGGCAGGTCTGGGTAAACTTGTGAAACTCTGT
CGTGCTGGGGATAGAGCATTGCAATTATTGCTCTTCAACGAGGAATACCT
AGTAAGCGTGAGTCATCAGCTCGCGTTGATTACGTCCCTGCCCTTTGTAC
ACACCGCCCGTCGCT
>OtMZZ261
TAACCTGCTAAATAGTCAGGCCGGCTTTTGCTGGTCTCTGGCTTCTTAGA
GGGACTGTCAGCGTCTAGCTGACGGAAGTTTGAGGCAATAACAGGTCTGT
GATGCCCTTAGATGTTCTGGGCCGCACGCGCGCTACACTGACAGAGCCAG
CGAGTTTGTCACCTTGGCCGGAAGGTCTGGGTAATCTTGTGAAACTCTGT
CGTGCTGGGGATAGAGCATTGCAATTATTGCTCTTCCACGAGGAATACCT
AGTAAACGTGAGTCATCAGCTCGCGTTGATTACGTCCCTGCCCTTTGTAC
ACACCGCCCGTCGCT
>OtMZZ262
TAACCTGCTAAATAGCCAGGCCGGCTTTTGCTGGTCGCCGGCTTCTTAGA
GGGACTGTCAGCGTCTAGCTGACGGAAGTTTGAGGCAATAACAGGTCTGT
GATGCCCTTAGATGTTCTGGGCCGCACGCGCGCTACACTGACAGAGTCAG
CGAGTTATTTCACCTAGGCCGGAAGGTCCGGGTAATCTTGTGAAACTCTG
TCGTGCTGGGGATAGAGCATTGCAATTATTGCTCTTCAACGAGGAATACC
TAGTAAGCGTGAGTCATCAGCTCGCGTTGATTACGTCCCTGCCCTTTGTA
CACACCGCCCGTCGCT
>OtMZZ263
UAACCUGCUAAAUAGCCAGGCUAGCUUUGGCUGGUCGCCGGCUUCUGAGA
GGGACUAUCGGCUCAAGUCGAUGGAAGUUUGAGGCAAUAACAGGUCUGUG
AUGCCCUUAGAUGUUCUGGGCCGCGCGCGCGCUACACUGACAGAGCCAAC
GAGUUAUUCACCUUGGCCGGAAGGUCUGGGUAAUCUUGUUAAACUCUGUC
GUGCUGGGGAUAGAGCAUUGCAAUUAUUGAUCUUCAACGAGGAAUGCCUA
GUAAGCGCAUGUCAUCAGCAUGCGUUGAUUACGUCCCUGCCCUUUGUACA
CACCGCCCGUCGCU
>OtMZZ264
TAACCTGCTAAATAGCCAGGCCGGCTTTTGCTGGTCGCCGGCTTCTTAGA
GGGACTATCAGCATCTAGCTGATGGAAGTTTGAGGCAATAACAGGTCTGT
GATGCCCTTAGATGTTCTGGGCCGCACGCGCGCTACACTGACAGAGCCAG
CGAGTTTTTTTACCTTGGCCGGAAGGTCTGGGAAATCTTGTGAAACTCTG
TCGTGCTGGGGATAGAGCATTGCAATTATTGCTCTTCAACGAGGAATTCC
TAGTAAGCGTGAGTCATCAGCTCGCGTTGATTACGTCCCTGCCCTTTGTA
CACACCGCCCGTCGCT
>OtMZZ265
UAACCUGCUAAAUAGCCAGGUCGGCUUCUGCUGAUCGCCGGCUUCUUAGA
GGGACUGUCAGCGUCUAGCUGACGGAAGUUUGAGGCAAUAACAGGUCUGU
GAUGCCCUUAGAUGUUCUGGGCCGCACGCGCGCUACACUGACAGAGCCAG
CGAGUUUUUCACCUUGGCCGGAAGGUACUGGGUAAUCUUGUGAAACUCUG
UCGUGCUGGGGAUAGAGCAUUGCAAUUAUUGCUCUUCAACGAGGAAUACC
UAGUAAGCGUGAGUCAUCAGCUCGCGUUGAUUACGUCCCUGCCCUUUGUA
CACACCGCCCGUCGCU
>OtMZZ266
TAACCTGCTAAATAGCAAGGCTAGCTTTGGCTGGTCGCCGGCTTCTTAGA
GGGACTATCGGCTCAAGCCGATGGAATTTTGAGGCAATAACAGGTCTGTA
ATGCCCTTAGATGTTCTGGGCCGCACGCGCGCTACACTGGCAGAGCCAAC
GAGTTATTCACCTTGGCCGGAAGGTCTGGGTAATCTTGTTAAACTCTGTC
GTGCTGGGGATAGAGCATTGCAATTATTGCTCTTCAACGAGGAATGCCTA
GTAAGCGCATGTCATCAGCATGCGTTGATTACGTCCCTGCCCTTTGTACA
CACCGCCCGTCGCT
>OtMZZ267
UAACCUGCUAAAUAGCCAGGCCGGCUUUCGCUGGUCGCCGGCUUCUUAGA
GGGACUAUCGGCUCAAGCCGAUGGAAGUUUGAGGCAAUAACAGGUCUGUG
AUGCCCUUAGCUGUUCUGGGCCGCACGCGCGCUACACUGACAGAGCCAAC
GAGUUAUUCACCUUGGCCGGAAGGUCUGGGUAAUCGUGUUAAACUCUGUC
GUGCUGGGGAUAGAGCAUUGCAAUUAUUGCUCUUCAACGAGGAAUGCCUA
GUAAGCGCAUGUCAUCAGCAUGCGUUGAUUACGUCCCUGCCCUUUGUACA
CACCGCCCGUCGCU
>OtMZZ268
UAUCCUGCUAAAUAGCCAGGCCGGCUCUUGCUGGUCGCCGGCUUCUUAGA
GGGACUGCUGUUGCGUCUAGCCAGCGGAAGUUUGAGGCAAUAACAGGUCU
GUGAUGCCCUUAGAUGUUCUGGGCCGCACGCGCGCUACACUGACAGAGCC
AGCGAGUUUUUCACCUUGACCGGAAGGUCUGGGUAAUCUUGUGAAACUCU
GUCGUGCUGGGGAUAGAGCAUUGCAAUUAUUGCUCUUCAACGAGGAAUUC
CUAGUAAGCGUGAGUCAUCAGCUCGCGUUGAUUACGUCCCUGCCCUUUGU
ACACACCGCCCGUCGCU
>OtMZZ269
CTACCTGTCATACTACGGGCGCTGATGAGAATCGGTGTACGTTCTATGAG
GGGCTGACTGGGATTACCAGTAGGAAGTTTGAGGCAATAACAGGTCTGTG
ATGCCCTTAGATGTTCTGGGCTGCACGCGCGCTACACTGATGGAGGCAGC
GAGTGTTACCTGTACCGGAAGGTGTGGGAAATCTTGTGAAACTCCATCGT
GCTGGGGATAGACCATTGCAATTATTGGTCTTCAACGAGGAATTCCTAGT
AAGCGCAAGTCATCAGCTTGCGTTGATTACGTCCCTGCCCTTTGTACACA
CCGCCCGTCGCT
>OtMZZ270
UAACCUGCUAAAUAGCCAGGCCGUCUUCGGAUGGUCGCCGGCUUCUUAGA
GGGACUGUCAGAUAUCAAGCUGACGGAAGUUUGAGGCAAUAACAGGUCUG
UGAUGCCCUUAGAUGUUCUGGGCCGCACGCGCGCUACACUGACAGAGCCA
GCGAGUUUUUUUCCUUGGCCGGAAGGUCUGGGUAAUCUUGUGAAACUCUG
UCGUGCUGGGGAUAGAGCAUUGCAAUUAUUGCUCUUCAACGAGGAAUACC
UAGUAAGCGUGAGUCAUCAGCUCGCGUUGAUUACGUCCCUGCCCUUUGUA
CACACCGCCCGUCGCU
>OtMZZ271
TAACCTGCTAAATATCCAGGCTAGCTTTGGCTGGTCGCCGGCTTCTTAGA
GGGACTATCGGCTCAAGCCGATGGAAGTTTGAGGCAATAACAGGTCTGTG
ATGCCCTTAGATGTTCTGGGCCGCACGCGCGCTACACTGACAGAGCCAAC
GAGTTATTGACCTTTGCCGGAAGGTCTGGGTAATCTTGTTAAACTCTGTC
GTGCTAGGGATAGAGCATTGCAATTATTGCTCTTCAACGAGGAATGCCTA
GTAAGCGCATGTCATCAGCATGCGTTGATTACGTCCCTGCCCTTTGTACA
CACCGCCCGTCGCT
>OtMZZ272
TAACCTGCTAAATAGTCAGGCCGGCTTTTGCTGGTCTCTGGCTTCTTAGA
GGGACTGTCAGCGTCTAGCTGACGGAAGTTTGAGGCAATAACAGGTCTGT
GATGCCCTTAGATGTTCTGGGCCGCACGCGCGCTACACTGACAGAGCCAG
CGAGTTCTTACCTTGTCCGAAAGGTACTGGGTAATCTTGTGAAACTCTGT
CGTGCTGGGGATAGAGCATTGCAATTTCTTGCTCTTCAACGAGGAATTCC
TAGTAAGCGTGAGTCATCAGCTCGCGTTGATTACGTCCCTGCCCTTTGTA
CACACCGCCCGTCGCT
>OtMZZ273
TGACCTGCTAAATAGACGGGTTGACATTTTGTTGGCCCCTTATGTCTTCT
TAGAGGGACAATCGACCGTCTAGGTGATGGAGGCAAAAGGCAATAACAGG
TCTGTGATGCCCTTAGATGTTCCGGGCTGCACGCGCGCTACACTGACAGA
GACAACGAGTGGGGCCCCTTGTCCGAAATGACTGGGTAAACTTGTGAAAC
TTTGTCGTGCTGGGGATGGAGCTTTGTAATTTTTGCTCTTCAACGAGGAA
TTCCTAGTAAGCGCATGTCATCAGCATGCGTTGATTACGTCCCTGCCCTT
TGTACACACCGCCCGTCGCT
>OtMZZ274
UAACCUGCUAAAUAGCCAGGCUAGCUUUGGCUGGUCGCCGGCUUCUUAGA
GGGACUAUCGGCUCAAGCCGAUGGAAGUUUGAGGCAAUAACAGGUCUGUG
AUGCCCUUAGAUGUUCUGGGCCGCACGCGCGCUACACUGACAGAGCCAAC
GAGUUAUUCACCUUGGCCGGAAGGUCUGGGUAAUCUUGUUAAACUCUGUC
GUGCUGGGGAUAGAGCAUUGCAAUUAUUGCUCUUCAACGAGGAAUGCCUA
GUAAGCGCGUGUUAUUAGCAUGCGUUGAUUACGUCCCUGCCCUUUGUACA
CACCGCCUGUCGCU
>OtMZZ275
TAACCTGCTAAATAGCCAGGCTAGCTTTGGCTGGTCGCCGGCTTCTTAGA
GGGACTGTCTGCGTCTAGCAGACGGAAGTTTGAGGCAATAACAGGTCTGT
GATGCCCTTAGATGTTCTGGGCCGCACGCGCGCTACACTGACAGAGCCAG
CGAGTTTCTTTTCCCTTGGCCGGAAGGTCTGGGTAATCTTGTGAAACTCT
GTCGTGCTGGGGATAGAGCATTGCAATTATTGCTCTTCAACGAGGAATAC
CTAGTAAGCGTGAGTCATCAGCTCGCGTTGATTACGTCCCTGCCCTTTGT
ACACACCGCCCGTCGCT
>OtMZZ276
TAACCTGCTAAATAGCCCAGCCGGCTTTCGCTGGTTGCTGGCTTCTTAGA
GGGACTGTCAGCGTCTAGCTGACGGAAGTTTGAGGCAATAACAGGTCTGT
GATGCCCTTAGATGTTCTGGGCCGCACGCGCGCTACACTGACAGGGCCAG
CGAGTTTTTCACCTTGTCCGAAAGGTACTGGGTAATCTTGTGAAACTCTG
TCGTGCTGGGGATAGAGCATTGCAATTATTGCTCTTCAACGAGGAATACC
TAGTAAGCGTGAGTCATCAGCTCGCGTTGATTACGTCCCTGCCCTTTGTA
CACACCGCCCGTCGCT
>OtMZZ277
UAACCUGCUAAAUAGUCAGGCCGGCUUUUGCUGGUCUUUGACUUCAUAGA
GGGGCUGUCAGCGUCUAGCUGACGGAAGUUUGAGGCAAUAACAGGUCUGU
GAUGCCCUUAGAUGUUCUGGGCCGCACGCGCGCUACACUGACAGAGCCAG
CGAGUUUUUACCUUGUCCGAAAGGUACUGGGUAAUCUUGUGAAACUCUGU
CGUGCUGGGGAUAGAGAAUUGCAAUUAUUGCUCUUCAACGAGGAAUACCU
AGUAAGCGUGAGUCAUCAGCUCGCGUUGAUUACGUCCCUGCCCUUUGUAC
ACACCGCCCGUCGCU
>OtMZZ278
UAACCUGCUAAAUAGCCAGGCCCGCUUUGGCGGGUCGCCGGCUUCUUAGA
GGGACUAUCGGCUCAAGCCGAUGGAAGUUUGAGGCAAUAACAGGUCUGUG
AUGCCCUUAGAUGUUCUGGGCCGCACGCGCGCUACACUGACAGAGCCAAC
GAGUUAUUCACCUUGGCCGGAAGGUCAUGGGUAAUCUUGUGAAACUCUGU
CGUGCUGGGGAUAGAGCAUUGCAAUUAUUGCUCUUCAACGAGGAAUUCCU
AGUAAGCGUGAGUCAUCAGCUCGCGUUGAUUACGUCCCUGCCCUUUGUAC
ACACCGCCCGUCGCU
>OtMZZ279
TAACCTGCTAAATAGCCAGGTCGGCTTTGGCTGGCCGCTGGCTTCTTAGA
GGGACTATCGGCGTTTAGCCGATGGAAGTTTGAGGCAATAACAGGTCTGT
GATGCCCTTAGATGTTCTGGGCCGCACGCGCGCTACACTGACAAAGCCAG
CGAGTTCTCACCTTTACCGGAAGGTACGGGTAATCTTGTGAAACTTTGTC
GTGATGGGGATAGAGCATTGCAATTATTGCTCTTCAACGAGGAATACCTA
GTAAGCGTGAGTCATCAGCTCGCGTTGATTACGTCCCTGCCCTTTGTACA
CACCGCCCGTCGCT
>OtMZZ280
TAACCTGCTAAATAGCCAGGCCCGCTTTGGCGGGTCGCCGGCTTCTTAGA
GGGGCTATCGGCTCAAGCCGATGGAAGTTTGAGGCAATAACAGGTCTGTG
ATGCCCTTAGATGTTCTGGGCCGCACGCGCGCTACACTGACACAGCCAAC
GAGTTCGTCACCTTAACCGAAAGGTTTGGGTAATCTTGTTAAACTGTGTC
GTGCTGGGGATAGAGCATTGCAATTATTGCTCTTCAACGAGGAATGCCTA
GTAAGCGCATGTCATCAGCATGCGTTGATTACGTCCCTGCCCTTTGTACA
CACCGCCCGTCGCT
>OtMZZ281
UAACCUGCUAAAUAGCCAGGCCGUCUUUUGAUGGUCGCCGGCUUCUUAGA
GGGACUGUCAGCGUCUAGCUGACGGAAGUUUGAGGCAAUAACAGGUCUGU
GAUGCCCUUAGAUGUUCUGGGCCGCACGCGCGCUACACUGACAGAGCCAG
CGAGUUUUUUUAUUUUCCUUGACCGAAAGGUCUGGGUAAUCUUGUGAAAC
UCUGUCGUGCUGGGGAUAGAGCAUUGCAAUUAUUGCUCUUCAACGAGGAA
UUCCUAGUAAGCGUGAGUCAUCAGCUCGCGUUGAUUACGUCCCUGCCCUU
UGUACACACCGCCCGUCGCU
>OtMZZ282
TAACCTGCTAAATAGCCAGGCTAGCTTTGGCTGGTCGCCGGCTTCTTAGA
GGGACTATCGGCTCAAGCCGATGGAAGTTTGAGGCAATAACAGGTCTGTT
ATGCCCTTAGATGTTCTGGGCCGCACGCGCGCTACACTGACAGAGCCAAC
GAGTTATTCACCTTGGCCGGGAGGTCTGGGTAATCTTGTTAAGCTCTGTC
GTGCTGGGGGTAGAGCATTGCAATTATTGCTCTTCAACGAGGAATGCCTA
GTAAGCGCATGTCATCAGCATGCGTTGATTACGTCCCTGCCCTTTGTACA
CACCGCCCGTCGCT
>OtMZZ283
TAACCTGCTAAATAGCCAGGCCGGCTTTTGCTGGTCGCCGGCTTCTTAGA
GGGACTATCAGCATCTAGCTGATGGAAGTTTGAGGCAATAACAGGTCTGT
GATGCCCTTAGATGTTCTGGGCCGCACGCGCGCTACACTGACAGAGCCAG
CGAGTTTATCACCTTGGCCGGAAGGTCTGGGTAATCTTGTGAAACTCTGT
CGTGCTGGGGATAGAGCATTGCAATTCTTGCTCTTCAACGAGGAATTCCT
AGTAAGCGCATGTCATCAGCATGCGTTGATTACGTCCCTGCCCTTTGTAC
ACACCGCCCGTCGCT
>OtMZZ284
UAACCUGCUAAAUAGCCAGGCUAGCUUUGGCUGGUCGCCGGCUUCUUAGA
GGGACUGUCAGCGUCUAGCUGACGGAAGUUUGAGGCAAUAACAGGUCUGU
GAUGCCCUUAGAUGUUCUGGGCCGCACGCGCGCUACACUGACAGAGUCAG
CGAGUUCUUACCUUGUCCGAAAGGUACUGGGUAAUCUUGUGAAACUCUGU
CGUGCUGGGGAUAGAGCAUUGCAAUUAUUGCUCUUCAACGAGGAAUACCU
AGUAAGCGUGAGUCAUCAGCUCGCGUUGAUUACGUCCCUGCCCUUUGUAC
ACACCGCCCGUCGCU
>OtMZZ285
UAACCUGCUAAAUAGCCAGGCUAGCUUUGGCUGGUCGCCGGCUUCUUAGA
GGGACUAUCGGCUCAAGCCGAUGGAAGUUUGAGGCAAUAACAGGUCUGUG
AUGCCCUUAGAUGUUCUGGGCCGCACGCGCGCUACACUGACAGAGCCAGC
GAGUUUUUUUCCUUGGCCGGAAGGUCAUGGGUAAUCUUGUGAAACUCUGU
CGUGCUGGGGAUAGAGCAUUGCAAUUAUUGCUCUUCAACGAGGAAUGCCU
AGUAAGCGCAUGUCAUCAGCAUGCGUUGAUUACGUCCCUGCCCUUUGUAC
ACACCGCCCGUCGCU
>OtMZZ286
UAACCUGCUAAAUAGCCAGGCUAGCUUUGGCUGGUCGCCGGCUUCUUAGA
GGGACUAUCGGCUCAAGUCGAUGGAAGUUUGAGGCAAUAACAGGUCUGUG
AUGCCCUUAGAUGUUCUGGGCCGCACGCGCGCUACACUGACAGAGCCAAC
GAGUUUACAACCUUGUCCGAAAGGUCUGGGUAAUCUUGUUAAACUCUGUC
GUGCUGGGGAUAGAGCAUUGCAAUUAUUGCUCUUCAACGAGGAAUGCCUA
GUAAGCGCAUGUCAUCAGCAUGCGUUGAUUACGUCCCUGCCCUUUGUACA
CACCGCCCGUCGCU
>OtMZZ287
TAACCTGCTAAATGGCCAGGCTAGCTTTGGCTGGTCGCCGGCTTCTTAGA
GGGACTATCGGCTCAAGCCGATGGAAGTTTGAGGCAATAACAGGTCTGTG
ATGCCCTTAGATGTTATGGGCCGCACGCGCGCTTCACTGACAGAGCCAAC
GAGTTATTCACCTTGGCCGGAAGGTCTGGGTAATCTTGTTAAACTCTGTC
GTGCTGGGGATAGCGCATTGCAATTATTGCTCTTCAACGAGGAATGCCTA
GTAAGCGCATGTCATCAGCATGCGTTGATTACGTCCCTGCCCTTTGTACA
CACCGCCCGTCGCT
>OtMZZ288
TCCCCTTCTAAATAGCCAGGCTAGCTTTTGCTGGTCGCCGGCTTCTTAGA
GGGACTATCGGCTCAAGCCGATGGAAGTTTGAGGCAATAACAGGTCTGTG
ATGCCCTTAGATGTTCTGGGCCGCACGCGCGCTACACTGACAGAGCCAAC
GAGTTATTCACCTTGGCCGGAAGGTCTGGGTAATCTTGTTAAACTCTGTC
GTGCTGGGGATAGAGCATTGCAATTATTGCTCTTCAACGAGGAATGCCTA
GTAAGCGCATGTCATCAGCATGCGTTGATTACGTCCCTGCCCTTTGTACA
CACCGCCCGTCGCT
>OtMZZ289
TAACCTGCTAAATAGTCAGGCCGGCTTTTGCTGGTCGTTGGCTTCTTAGA
GGGACTGTCAGCGTCTAGCTGACGGAAGTTTGAGGCAATAACAGGTCTGT
GATGCCCTTAGATGTTCTGGGCCGCACGCGCGCTACACTGACAGAGCCAG
CGAGTTCATTTAACCTTGGCCGGAAGGTCTGGGTAATCTTGTGAAACTCT
GTCGTGCTGGGGATAGAGCATTGCAATTATTGCTCTTCAACGAGGAATTC
CTAGTAAGCGTGAGTCATCAGCTCGCGTTGATTACGTCCCTGCCCTTTGT
ACACACCGCCCGTCGCT
>OtMZZ290
TAACCTGCTAAATAGCCAGGCTGGCTTTTGCTGGTCGCCGGCTTCTTAGA
GGGACTATCGGCGTCTAGCCGATGGAAGTTTGAGGCAATAACAGGTCTGT
GATGCCCTTAGATGTTCTGGGCCGCACGCGCGCTACACTGACAGAGCCAG
CGAGTTCATTTAACCTTGGCCGGAAGGTCTGGGTAATCTTGTGAAACTCT
GTCGTGCTGGGGATAGAGCATTGCAATTATTGCTCTTCAACGAGGAATTC
CTAGTAAGCGTGAGTCATCAGCTCGCGTTGATTACGTCCCTGCCCTTTGT
ACACACCGCCCGTCGCT
>OtMZZ291
TAACCTGCTAAATAGCCAGGCCGGCTTTTGCTGGTTCTCCGGCTTCTTAG
AGGGACTGTCTAGCGTCTAGCAGACGGAAGTTTGAGGCAATAACAGGTCT
GTGATGCCCTTAGATGTTCTGGGCCGCACGCGCGCTACACTGACAGAGCC
AGCGAGTATTCACCTTGGCCGGAAGGTCTGGGTAATCTTGGGAAACTCTG
TCGTGCTGGGGATAGAGCATTGCAATTATTGCTCTTCAACGAGGAATTCC
TAGTAAGCGTGAGTCATCAGCTCGCGTTGATTACGTCCCTGCCCTTTGTA
CACACCGCCCGTCGCT
>OtMZZ292
UAACCUGCUAAAUAGUCAGGCCGUCUUUUGAUGGUCGCCGACUUCUUAGA
GGGACUGUCAGCGUCUAGCUGACGGAAGUUUGAGGCAAUAACAGGUCUGU
GAUGCCCUUAGAUGUUCUGGGCCGCACGCGCGCUACACUGACAGAUCCAG
CGAGUUUUUCACCUUGGCCGGAAGGUCUGGGUAAUCUUGUGAAACUCUGU
CGUGCUGGGGAUAGAGCAUUGCAAUUAUUGCUCUUCAACGAGGAAUACCU
AGUAAGCGUGAGUCAUCAGCUCGCGUUGAUUACGUCCCUGCCCUUUGUAC
ACACCGCCCGUCGCU
>OtMZZ293
TAACCTGCTAAATAGCCAGGCCGGCTTTTGCTGGTCTCCGGCTTCTTAAA
GGGACTGTCGGCGTCTAGCCGACGGAAGTTTGAGGCAATAACAGGTCTGT
GATGCCCTTAGATGTTCTGGGCCGCACGCGCGCTACACTGACAGAGCCAG
CGAGTTTTTTTTCCCTTAGCCGGAAGGCTTGGGTAATCTTGTGAAACTCT
GTCGTGCTGGGGATAGAGCATTGCAATTATTGCTCTTCAACGAGGAATTC
CTAGTAAGCGTGAGTCATCAGCTCGCGTTGATTACGTCCCTGCCCTTTGT
ACACACCGCCCGTCGCT
>OtMZZ294
TAACCTGCTAAATAGCCAGGCCGTCTTTCGATGGTCGCGGCTTCTTAGTG
GGACTGTCAGCGTCTAGCTGACGGAAGTTTGAGGCAATAACAGGTCTGTG
ATGCCCTTAGATGTGCTGGGCCGCACGAGCGCTACACTGACAGAGCCAGC
GAGTTTTTCACCTTGGCCGGAAGGTCTGGGTAATCTTGTGAAACTCTGTC
GTGCTGGGGATAGAGCATTGCAATTATTGCTCTTCAACGAGGAATTCCTA
GTAAGCGTGAGTCATCAGCTCGCGTTGATTACGTCCCTGCCCTTTGTACA
CACCGCCCGTCGCT
>OtMZZ295
TAACCTGCTAAATAGCCAGGCTAGCTTTGGCTGGTCGCCGGCTTCTTAGA
GGGACTATCGGCTCAAGCCGATGGAAGTTTGAGGCAATAACAGGTCTGTG
ATGCCCTTAGATGTTCTGGGCCGCACGCGCGCTACACTGACAGAGCCAAC
GAGTTATTCACCGTGGCCGGAAGGTCTGGGTAATCTTGTTAAACTCTGTC
GTGCTGGGGATAGAGCATTGCAATTATTGCTCTTGAATGAGGAATGCCTA
GTAAGCGCATGTAATCAGCATGCGTTGATTACGTCCCTGCCCTTTGTACA
CACCGCCCGTCGCT
>OtMZZ296
UAACCUGCUAAAUAGCCAGGCUAGCUUUGGCUGGUCGCCGGCUUCUUAGA
GGGACUAUCGGCUCAAGCCGAUGGAAGUUUGAGGCAAUAACAGGUCUGUG
AUGCCCUUAGAUGUUCUGGGCAGCACGCGCGCUACACUGACAGAGCCAAC
GAGUUAUUCACCUUGGCCGGAAGGUCUGGGUAAUCUUGUUAAACUCUGUC
GUGCUGGGGAUAGAGCAUUGAAAUUAUUGCUCUUAAACGAGGAAUGCCUA
GUAAGCGCAUGUCAUCAGCAUGCGUUGAUUACGUCCCUGCCCUUUGCACA
CACCGCCCGUCGCU
>OtMZZ297
UAACCUGCUAAAUAGCCAGGCCGUCUUUGGAUGGUCGCCGGCUUCUUAGA
GGGACUGUCAGCGUCUAGCUGACGGAAGUUUGAGGCAAUAACAGGUCUGU
GAUGCCCUUAGAUGUUCUGGGCCGCACGCGCGCUACACUGACAGAGCCAG
CGAGUUUUUUUUCCUUGGCCGGAAGGUCUGGGUAAUCUUGUGAAACUCUG
UCGUGCUGGGGAUAGAGCAUUGCAAUUAUUGCUCUUCAACGAGGAAUACC
UAGUAAGCGCAAGUCAUCAGCUUGCGUUGAUUACGUCCCUGCCCUUUGUA
CACACCGCCCGUCGCU
>OtMZZ298
TAACCTGCTAAATAGCCAGGCTAGCTTTGGCTGGTCGCCGGCTTCTTAGA
GGGACTATCGGCTCAAGCCGATGCAAGTTTGAGGCAATAACAGGTCTGGG
ATGCCCTTAGATGTTCTGGGCCGCACGCGCGCTACACTGACATAGCCAAC
GAGGTATTCACCTTGGCCGGAAGGTCTGGGTAATCTTGTTAAACTCTGTC
GTGCTGGGGATAGAGCATTGCAATTATTGCTCTTCAACGAGGAATGCCTA
GTAAGCGCATGTCATCAGCATGCGTTGATTACGTCCCTGCCCTTTGTACA
CACCGCCCGTCGCT
>OtMZZ299
TAACCTGCTAAATAGCAAGGCCGGCTTTGGCTGGTCTCTTGCTTCTTAGA
GGGACTATCAGCGTCTAGCTGATCGAAGTTTGAGGCAATAACAGGTCTGT
GATGCCCTTAGATGTTCTGGGCCGCACGCGCGCTACACTGACAGAGCCAG
CGAGTCTTCACCTTGGCCGGAAGGTCCGGGTAATCTTGTGACACTCTGTC
GTGCTGGGGATAGAGCATTTCAATTATTGCTCTTCAACGAGGAATTCCTA
GTAAGCGTGAGTCATCAGCTCGCGTTGATTACGTCCCTGCCCTTTGTACA
CACCGCCCGTCGCT
>OtMZZ300
TAACCTGCTAAATAGCCAGGCCGGCTTTCGCTGGTCGCCGGCTTCTTAGA
GGGACTGTCAGCGTCTAGCTGACGGAAGCTTGAGGCAATAACAGGTCTGT
GATGCCCTTAGATGTTCTGGGCCGCACGCGCGCTACACTGACAGAGCCAG
CGAGTCTTTTCACCTTGGCCGGAAGGTCTGGGTAATCTTGTGAAACTCTG
TCGTGCTGGGGATAGAGCATTGCAATTATTGCTCTTCAACGAGGAATTCC
TAGTAAGCGTGAGTCATCAGCTCGCGTTGATTACGTCCCTGCCCTTTGTA
CACACCGCACGTCGCT
>OtMZZ301
TAACCTGCTAAATAGCCAGGCCGGCTTCGGCTGGTCTCCGGCTTCTTAGA
GGGACTGTCAGCGTCTAGCTGACTGAAGTTTGAGGCAATAACAGGTCTGT
GATGCCCTTAGATGTTCTGGGCCGCACGCGCGCTACACTGACAGAGCCAG
CGAGTTTTTCACCTTGGCCGGAAGGCATGGGGTAATCTTGTGAAACTCTG
TCGTGCTGGGGATAGAGCATTGCAATTATTGCTCTTCAACGAGGAATACC
TAGTAAGCGTGAGTCATCAGCTCGCGTTGATTACGTCCCTGCCCTTTGTA
CACACCGCCCGTCGCT
>OtMZZ302
TAACCTGCTAAATAGCCAGGCTAGCTTTGGCTGGTCGCCGGCTTCTTAGA
GGGACTATCGGCTCAAGCCGATGTAAGTTTGAGGCAATAACAGGTTTGTG
ATGCCCTTAGATGTTCTGGGCCGTACGCGCGCTACACTGACAGAGCCAAC
GAGTTATTCACCTTGGCCGGAAGGTCTGGGTAATCTTGTTAAACTCTGTC
GTTCTGGGGATAGAGCATTGCAATTATTGCTCTTCAACGAGGAATGCCTA
GTAAGCGCATGTCATCAGCATGCGTTGATTACGTCCCTGCCCTTTGTACA
CACCGCCCGTCGCT
>OtMZZ303
TAACCTGCTAAATAGTCAGGCCGACTTTATGTTGGTAGCCGGCTTCTTAG
AGGGACTATCAGCGTTTAGCTGATGGAAGTTTGAGGCAATAACAGGTCTG
TGATGCCCTTAGATGTTCTGGGCCGCACGCGCGCTACACTGACAGAGCCA
GCGAGTTTTCTTTTCCCTTGGCCGGAAGGCTGTGGTAATCTTGTGAAACT
CTGTCGTGCTGGGGATAGAGCATTGCAATTATTGCTCTTCAACGAGGAAT
TCCTAGTAAGCGTGAGTCATCAGCTCGCGTTGATTACGTCCCTGCCCTTT
GTACACACCGCCCGTCGCT
>OtMZZ304
TAACCTGCTAAATAGCCAGGCTAGCTTTGGCTGGTCGCCGGCTTCTTAGA
GGGACTATCGGCTCAAGCCGATGGAAGTTTGAGGCAATAACAGGTCTGTG
GTGCCCTTACATGTTCTGGGCCGAACGCGCACTACACTGACAGAGCCAAC
GAGTTATTCACCTTGGCCGGAAGGTCTGGGTAATCTTGTTAAACTCTGTC
GTGCTGGGGATAGAGCATTGCAATTATTGCTCTTCAACGAGGAATGCCTA
GTAAGCGCATGTCATCAGCATGCGTTGATTACGTCCCTGCCCTTTGTACA
CACCGCCCGTCGCT
>OtMZZ305
UAACCUGCUAAAUAGCCAGGCUAGCUUUGGCUGGUCGCCGGCUUCUUAGA
GGGACUAUCGGUGUUCAACCGAUGGAAGUUUGAGGCAAUAACAGGUCUGU
GAUGCCCUUAGAUGUUCUGGGCCGCACGCGCGCUACACUGACAGAGCCAA
CGAGUUUUUCUCCUUGACCGAAAGGUCUGGGUAAUCUUGUUAAACUCUGU
CGUGCUGGGGAUAGAGCAUUGCAAUUAUUGCUCUUCAACGAGGAAUGCCU
AGUAAGCGCAAGUCAUCAGCUUGCGUUGAUUACGUCCCUGCCUUUUGUAC
ACACCGCCCGUCGCU
>OtMZZ306
TAACCTGCTAAATAGCCAGGCCGGCTTTTGCTGGTCGCCGGCTTCTTAGA
GGGACTATCAGCATCTAGCTGATGGAAGTTTGAGGCAATAACAGGTCTGT
GATGCCCTTAGATGTTCTGGGCCGCACGCGCGCTACACTGACAGAGCCAG
CGAGTTTATCACCTTGTCCGAAAGGTACTGGGTAATCTTGTGAAACTCTG
TCGTGCTGGGGATAGAGCATTGCAATTATTGCTCTTCAACGAGGAATACC
TAGTAAGCGTGAGTCATCAGCTCGCGTTGATTACGTCCCTTCCCTTTGTA
CACACCGCCCGTCGCT
>OtMZZ307
TAACCTGCTAAATAGCCAGATCGGCTTTTGCTGATCACCGGCTTCTTAGA
GGGACTTTCAGTGTCTAACTGACGGAAGTTTGAGGCAATAACAGGTCAGT
GATGCCCTTAGATGTTCTGGGCCGCACGCGCGCTACACTGACAGAGCCAG
CGAGTTTTTTTCCTTGGCCGGAAGGTCTGGGTAATCTTGTGAAACTCTGT
CGTGCTGGGGATAGAGCATTGCAATTATTGCTCTTCAACGAGGAATACCT
AGTAAGCGTGAGTCATCAGCTCGCGTTGATTACGTCCCTGCCCTTTGTAC
ACACCGCCCGTCGCT
>OtMZZ308
TAACCTGCTAAATAGCCAGGCCGGCTTTCGCTGGTCTCCGGCTTCTTAGA
GGGACTGTCAGCGTCTAGCTGACGGAAGTTTGAGGCAATAACAGGTCTGT
GATGCCCTTAGATGTTCTGGGCCGCACGCGCGCTACACTGACAGAGCCAG
CGAGTTTTTCACCTTGTCCGAAAGGTACTGGGTAATCTTGTGAAACTCTG
TCGTGCTGGGGATAGAGCATTGCAATTATTGCTCTTCGACGAGGAATACC
TAGTAAGCGTGAGTCATCAGCTCGCGTTGATTACGTCCCTGCCCTTTGTA
CACACCGCCCGTCGCT
>OtMZZ309
UAACCUGCUAAAUAGCCAGGCUAGCUUUGACUGGGCGCCGGCUUCUUAGA
GGGACUAUCGGCUCAAGCCGAUGGAAGUUUGAGGCAAUAACAGGUCUGUG
AUGCCCCUAGAUGUUCUGGGCCGCACGCGCGCUACACUGACAGAGCCAAC
GAGUUAUUCACCUUGGCAGGAAGGUCUGGGUAAUCUUGUUAAACUCUGUC
GUGCUGGGGAUAGAGCAUUGCAAUUAUUGCUCUUCAACGAGGAAUGCCUA
GUAAGCGCAUGUCAUCAGCAUGCGUUGAUUACGUCCCUGCCCUUUGUACA
CACCGCCCGUCGCU
>OtMZZ310
TAACCTGCTAAATAGCCAGGCTAGCTTTGGCTGGTCGCCTGCTTCTTAGA
GGGACTATCGGCTCAAGCAGATGGAAGTTTGAGGCAATAACAGGTCTGTG
ATGCCCTTAGATGTTCTGGGCCGCACGCGCGCGACACTGACAGAGCCAAC
GAGTTATTCACCTTGGCCGGAAGGTCTGGGTAATCTTGTTAAACTCTGTC
GTGCTGGGGATAGAGCATTGCAATTATTGCTCTTCAACGAGGAATGCCTA
GTAAGCGCATGTCATCAGCATGCGTTGATAACGTCCCTGCCCTTTGTACA
CACCGCCCGTCGCT
>OtMZZ311
TAACCTGCTAAATAGTCAGGCCGGCTTTTGCTGGTCTCTGGCTTCTTAGA
GGGACTGTCAGCGTCTAGCTGACGGAAGTTTGAGGCAATAACAGGTCTGT
GATGCCCTTAGATGTTCTGGGCCGCACGCGCGCTACACTGACAGAGCCAA
CGAGTTATTCACCTTGTCCGAAAGGTACTGGGTAATCCTGTGAAACTCTG
TCGTGCTGGGGATAGAGCATTGCAATTATTGCTCTTCAACGAGGAATACC
TAGTAAGCGTAAGTCATCAGCTTGCGTTGATTACGTCCCTGCCCTTTGTA
CACACCGCCCGTCGCT
>OtMZZ312
UAACCUGCUAAAUAGCCAGGCUAACUUUGGCUGGUCGCCGGCUUCUUAGA
GGGACUAUCGGCUCAAGCCGAUGGAAGUUUGAGGCAAUAACAGGUCUGUG
AUGCCCUUAGAUGUUCUGGGCCGCACGCGCGCUACACUGACAGAGCCAAC
GAGUUAUUCACCUUGGCCGGAAGGUCUGGGUAAUCUUGUUAAACACUGUC
GUGCUGGAGAUAGAGCAUUGCAAUUAUUGCUCUUCAACGAGGAAUGCCUA
GUCAGCGCAUGUCAUCAGCAUGCGUUGAUUACGUCCCUGCCCUUUGUACA
CACCGCCCGUCGCU
>OtMZZ313
UAACCUGCUAAAUAGCCAGGCUAGCUUUCGCUGGUCGCCGGCUUCUUAGA
GGGACUGUCAGCGUCUAGCUGACGGAAGUUUGAGGCAAUAACAGGUCUGU
GAUGCCCUUAGAUGUUCUGGGCCGCACGCGCGCUAAACUGACAGAGCCAG
CGAGUUUUUCACCUUGGCCGGAAGGUCUGGGUAAUCUUGUGAAACUCUGU
CGUGCUGGGGAUAGAGCAUUGCAAUUAUUGCUCUUCAAGGAGGAAUACCU
AGUAAGCGUGAGUCAUCAGCUCGCGUUGAUUACGUCCCUGCCCUUUGUAC
ACACCGCCCGUCGCU
>OtMZZ314
TAACCTGCTAAATAGCCAGGGCGGCTTCGGCTGGTCGCCGGCTTCTTAGA
GGGACTGTCAGCGTCTAGCTGACGGAAGTTTGAGGCAATAACAGGTCTGT
GATGCCCTTAGATGTTCTGGGCCGCACGCGCGCTACACTGACAGAGACAG
CGAGTTTTTTTCCTTGACCGGAAGGTCTGGGTAATCTTGTGAAACTCTGT
CGTGCTGGGGATAGAGCATTGCAATTATTGCTCTTCAACGAGGAATACCT
AGTAAGCGTGAGTCATCAGCTCGCGTTGCTTACGTCCCTGCCCTTTGTAC
ACACCGCCCGTCGCT
>OtMZZ315
TAACCTGCTAACTAGTCAGGCTGGCTTCGGCTGGTCTCTGACTTCTTAGA
GGGAATATCAGCGTTTAGCTGTTGGAAGTTTGAGGCAATAACAGGTCTGT
GATGCCCTTAGATGTTCTGGGCCGCACGCGCGCTACACTGACAGAACCAG
CGAGTTTTTTTTCCTTCACCGGAAGGTTGTGGGTAATCTTGTGAAATTCT
GTCGTGCTGGGGATAGAGCATTGCAATTATTGCTCTTCAACGAGGAATCC
CTTGTAAGCGTGAGTCATCAGCTCGCGTTGAATACGTCCCTGCCCTTTGT
ACACACCGCCCGTCGCT
>OtMZZ316
TAACCTGCTAAATAGCCAGGCCGGCTTTTGCTGGTCGCCGGCTTCTTAGA
GGGATTGTCAGCGTCTAGCTGACGGACGTTTGAGGCAATAACAGGTCTGT
GATGCCCTTAGATGTTCTGGGCCGCACGCGCGCTACACTGACAGAGCCAG
CGAGTGTTTTTTCCTTTACCGGAAGGTCTGGGTAATCTTGTGAAACTCTG
TCGTGCTGGGGATAGAGCATTGCAATTATTGCTCTTCAACGAGGAATACC
TAGTAAGCGTGAGTCATCAGCTCGCGTTGATTACGTCCCTGCCCTTTGTA
CACACCGCCCGTCGCT
>OtMZZ317
UAACCUGCUAAAUAGCCAGGCUAGCUUUGGCUGGUCGCCGGCUUCUUAGA
GGGACUAUCGUCUCAAGCCGAUGGAAGUUUGAGGCAAUAACAGGUCUGUG
AUGCCCUUAGAUGUUCUGGGCCGCACGCGCGCUACACUGACAGAGCCCAC
GAGUUAUUCACCUUGGCCGGAAAGUCUGGGUAAUCUUGUUAAACUCUGUC
GUGCUGGGGAUAGAGCCUUGCAAUUAUUGCUCUUCAACGAGGAAUGCCUA
GUAAGCGCAUGUCAUCAGCAUGCGUUGAUUACGUCCCUGCCCUUUGUACA
CACCGCCCGUCGCU
>OtMZZ318
UAACCUGCUAAAUAGUCAGGCCGGCUUUUGCUGGUCUCUGGCUUCUUAGA
GGGACUGUCAGCGUCUAGCUGACGGAAGUUUGAGGCAAUAACAGGUCUGU
GAUGCCCUUAGAUGUUCUGGGCCGCACGCGCGCUACACUGACAGAGCCAG
CGAGUUUCUUUUCCCUUGGCCGGAAGGUCUGGGUAAUCUUGUGAAACUCU
GUCGUGCUGGGGAUAGAGCAUUGCAAUUAUUGCUCUUCAACGAGGAAUGC
CUAGUAAGCGUGGGUCAUCAGCUCGCGUUGAUUACGUCCCUGCCCUUUGU
ACACACCGCCCGUCGCU
>OtMZZ319
TTATTTACTAAATAGTAACTCTTATCTTTTAGATAGGTTTTGCTTCTTAG
AGAGTCTATTAACGTTTATTTAATGGAAGTTGAAGGCAATAACAGGTCTG
TGATGCCCTTAGATGTTCTGGGCCGCACGCGCGCTACACTGATAAATTCA
ACAAGTTACACATTTTTGTGGTGTCCTTGGTCGAAAGGCTTGGGTAATCT
TTTTGAAACTTTATCGTGCTGGGGATAGTACATTGCAATTATTGTACTTG
AACGAGGAATTCCTAGTAAACGCATGTCATCAGCATGTGTTGATTACGTC
CCTGCCCTTTGTACACACCGCCCGTCGCT
>OtMZZ320
TAACCTGCTAAATAGCCAGGTCGGCTTCTGCTGATCGCCGGCTTCTTAGA
GGGAGTGTCAGCGTCTAGCTGACGGAAGTTTGAGGCAATAACAGGTCTGT
GATGCCCTTAGATGTTCTGGGCCGCACGCGCGCTACACTGACAGAGCCAG
CGAGTTTTTCACCTTGGCCGGAAGGTCTGGGTAATCTTGTTAAACTCTGT
CGTGCTGGGGATAGAGCATTGCAATTATTGCTCTTCAACGAGGAATGCCT
AGTAAGCGCATGTCATCAGCATGCGTTGATTACGTCCCTGCCCTTTGTAC
ACACCGCCCGTCGCT
>OtMZZ321
TAACCTGCTAAATAGCCAGGCTAGCTTTGGCTGGTCGCCGGCTTCTTAGA
GGGATTATCGGCTCAAGCTGATGGAAGTTTGAGGCAATAACAGGTCTGTG
ATGCCCTTAGATGTTCTGGGCCGCACGCGCGCTACACTGACAGAGCCAAC
GAGTTATTCACCTTGGCCGGAAGGTCTGGGTAATCTTGTTAAACTCTCTC
GTGCTGGGGATAGAGCATTGCAATTATTGCTCTTCAACGAGGATTGCCTA
GTAAGCGCATGTCATCAGCATGCGTTGATTACGTCCCTGCCCTTTGTACA
CACCGCCCGTCGCT
>OtMZZ322
UACCCUGCUAAAUAGCCAGGCUAGCUUUAGCUGGUCGCCGGCUUCUUAGA
GAGACUAUCAACUCAAGUUGAUGGAAGUUUGAGGCAAUAACAGGUCUGUG
AUGCCCUUAGAUGUUCUGGGCCGCACGCGCGCUACACUGACAGAGCCAAC
GAGUUCUUCACCUUGGCCGAAAGGUCUGGGUAAUCUUGUUAAACUCUGUC
GUGCUGGGGAUAAAGCAUUGCAAUUAUUGCUUUUCAACGAGGAAUGCCUA
GUAAGCGCGGGUCAUCAGCAUGCGUUGAUUACGUCCCUGCCCUUUGUACA
CACCGCCCGUCGCU
>OtMZZ323
UAACUUGCUAAAUAGCCAGGCUAGCUUUGGCUGGUCGCCGGCUUCUUAGA
GGGACUAUCGGCUCAAGCCGAUGGAAGUUUGAGGCAAUAACAGGUCUGUG
AUGCCCUUAGAUGUUCUGGGCCGCACGCGCGCUGCACUGACAGAGCCAAC
GAGUUAUUCACCUUGGCCGGAAGGUCUGGGUAAUCUUGUUAAACUCUGUC
GUGCUGGGGAUAGAGCAUUGCAAUUAUUGCUCUUCAACGAGGAAUGCCUA
GUAAGCGCAAGUCAUCAGCAUGCGUUGAUUACGUCCCUGCCCUUUGUACA
CACCGUCCGUCGCU
>OtMZZ324
TAACCTGCTAAATAGCCAGGCTAGCTTTGGCTGGTCGCCGGCTTCTTAGA
GGGACAATCGGCTCAAGCCGATGGAAGTTTGAGGCAATAACAGGTCTGTG
ATGCCCTTAGATGTTCTGGGCCGCACGCGCGCTACACTGACAGTGCCAAC
AAGTTATTCACCTTGGCCGGAAGGTCTGGGTAATCTTGTTAAACTCTGGC
GTGCTGGGGATAGAGCATTGCAATTATTGCTCTTCAACGAGGAATGCCTA
GTAAGCGCATGTCATCAGCATGCGTTGATTACGTCCCTGCCCTTTGTACA
CACCGCCCGTCGCT
>OtMZZ325
CTACCTGTCATACTACGACTGTTGATGTGAATCGGCAGGCGTTCTATGAG
GGACTGACTGGGGTTACCAGTAGGAAGTTTGAGGCAATAACAGGTCTGTG
ATGCCCTTAGATGTTCTGGGCTGCACGCGCGCTACACTGATGGAGGCAGC
GAGTCTTACTTGTACCGGAAGGTATGGGAAATCTTGTGAAACTCCATCGT
GCTGGGGATAGACCATTGCAATTATTGGTCTTCAACGAGGAATTCCTAGT
AAGCGCAAGTCATCAGCTTGCGTTGATTACGTCCCTGCCCTTTGTACACA
CCGCCCGTCGCT
>OtMZZ326
UAACCUGCUAAAUAGCCAGGCUAGCUUUGGCUGGUCGCCGGCUUCUUAGA
GGGACUAUCGGCUCAAGCCGAUGGAAGUUUGAGGCAAUAACAGGUCUGUG
AUGCCCUUAGAUGUUCUGGGCCGCACGCGCGCUACACUGACAGAGCCAAC
GAGUUUCUUCCUUGACCGAAAGGCCUGGGUAAUCUUGUUAAACUCUGUCG
UGCUGGGGAUAGAGCAUUGCAAUUAUUGCUCUUCAACGAGGAAUUGCUAG
UAAGCGCAAUUCGUCAGCUUGCGCUGAUUACGUCCCUGCCCUUUGUACAC
ACCGCCCGUCGCU
>OtMZZ327
UAACCUGCUAAAUAGUCCGACUAGCUUUGGCUGGUUGCUGACUUCUUAGA
GGGACUAUCGGCUUCAAGCCGAUGGAAGUUUGGGGCAAUAACAGGUCUGU
GAUGCCCUUAGAUGUUCUGGGCCGCACGCGCGCUACACUGACAGAGCCAG
CGAGUUGAUACCUUGGCCGAAAGGUCUGGGAAAUCUUGUGAAACUCUGUC
GUGCUGGGGAUAGAGCAUUGCAAAUAUUGCUCUUCAACGAGGAAUUCCUA
GUAAGCGCAAGUCAUCAGCUUGCGUUGAUUACGUCCCUGCCCUUUGUACA
CACCGCCCGUCGCU
>OtMZZ328
UAACCUACUAAAUAGCCCGUAUUGCUUUGGCAGUACGCCGGCUUCUUAGA
GGGACUAUCGGCGCAAGCCGAUGGAAGUUUGAGGCAAUAACAGGUCUGUG
AUGCCCUUAGAUGUUCUGGGCCGCACGCGCGCUACACUGACGGAGCCAGC
GAGUACUCCCUUGGCCGGAAGGACCGGGUAAUCUUGUUAAACUCCGUCGU
GCUGGGGAUAGAGCAUUGCAAUUAUUGCUCUUCAACGAGGAAUCCCUAGU
CAGCGCAAGUCAUCAGCUUGCGUUGAUUACGUCCCUGCCCUUUGUACACA
CCGCCCGUCGCU
>OtMZZ329
TAACCTGCTAAATAGTCACGCCAAGGATTCCTTGGTGCATTGACTTCTTA
GAGGGACTATTGATGTCTAATCAATGGAAGTTTGAGGCAATAACAGGTCT
GTGATGCCCTTAGATGTTCTGGGCCGCACGCGCGCTACACTGATGAAGTC
AGCGAGTTTTTCACCTTGGCCGGAAGGTCTGGGTAATCTTGTGAAACTTT
ATCGTGCTGGGGATAGACCTTTGCAATTATTGGTCTTCAACGAGGAATTC
CTAGTAAGCGTGAGTCATCAGCTCACGTTGATTACGTCCCTGCCCTTTGT
ACACACCGCCCGTCGGT
>OtMZZ330
TAACCTACTAAATAGCCCGGCCCGCTTTTGCGGGTCGCTGGCTTCTTAGA
GGGACTATCGGCTCAAGCCGATGGAAGTTGGAGGCAATAACAGGTCTGTG
ATGCCCTTAGATGTTCTGGGCCGCACGCGCGCTACACTGACGGAGCCAAC
GAGTATCTCTCCTTAGCCGGAAGGCTTGGGTAATCTTGTTAAACTCCGTC
GTGCTGGGGATAGAGCATTGCAATTATTGCTCTTCAACGAGGAATGCCTA
GTAAGCGCAAGTCATCAGCTTGCGTTGATTACGTCCCTGCCCTTTGTACA
CACCGCCCGTCGCT
>OtMZZ331
UAACCUACUAAAUAGCCCGAUCAGCUUUUGCUGGUUGCUGGCUUCUUAGA
GGGACUAUCGGCUCAAGCCGAUGGAAGUUUGAGGCAAUAACAGGUCUGUG
AUGCCCUUAGAUGUUCCGGGCCGCACGCGCGCUACACUGACGGAGCCAAC
GAGUUUUUUCCUUAGCCGGAAGGCUUGGGUAAUCUUGUUAAACUCCGUCG
UGCUGGGGAUAGAGCAUUGCAAUUAUUGCUCGUCAACGAGGAAUGCCUAG
UAAGCGCGAGUCAUCAGCUCGCGUUGAUUACGUCCCUGCCCUUUGUACAC
ACCGCCCGUCGCU
>OtMZZ332
TAGCTTTTATTTGCGCAGCCTAACAATTTTGTTGGGTTTGCGCCATAAAA
GGACTATCGAATTCAAGTCGATGGAAGTTTGAGGCAATAACAGGTCTGTG
ATGCCCTTAGACGTTCTGGGCCGCACGCGCGCTACACTGACGGAGCCAGC
GAGTTTACCTTCGCCGAGAGGTTTGGGGAAATCTTGAGAAACTCCGTCGT
GCTGGGGATAGAGCATTGTAATTTTTGCTCTTCAACGAGGAATTCCTAGT
AAGCGCAAGTCATCAGCTTGCGTTGATTACGTCCCTGCCCTTTGTACACA
CCGCCCGTCGCT
>OtMZZ333
CGGCCCUUAAAUAGCCCGGUCCGCAUUUGCGGGCCGCUGGCUUCUUAAGG
GGACUAUCGGCUCAAGCCGAUGGAAGUGCGCGGCAAUAACAGGUCUGUGA
UGCCCUUAGAUGUUCUGGGCCGCACGCGCGCUACACUGACAGGGCCAGCG
AGUACAUCACCUUAACCGAGAGGUUUGGGUAAUCUUGUUAAACCCUGUCG
UGCUGGGGAUAGAGCAUUGCAAUUAUUGCUCUUCAACGAGGAAUGCCUAG
UAGGCACGAGUCAUCAACUCGUGCCGAUUACGUCCCUGCCCUUUGUACAC
ACCGCCCGUCGCU
>OtMZZ334
TAACCTGCTAAATAGTAATGCTAACTTTGGTTGGCATCGTCTTCTTAGAG
GGACTATGGATGTTTAATCCATGGAAGTTTGAGGCAATAACAGGTCTGTG
ATGCCCTTAGATGTTCTGGGCCGCACGCGCGTTACACTGATGAAGGCAAC
AAGTAATTCACCTTGGCCGGAAGGTCTGGGTAATCTTTTGAAACTTCATC
GTGCTGGGGATAGAGCATTGTAATTATTGCTCTTAAACGAGGAATTCCTA
GTAAGCGTTTGTCATCAGCAAGCGTTGATTACGTCCCTGCCCTTTGTACA
CACCGCCCGTCGCT
>OtMZZ335
TGACCTGCTAAATAGACGGGTTGACAATTTGTTGGCCCCTTATGTCTTCT
TAGAGGGACAATCGACCGTCTCGGTGATGGAGGCAAAAGGCAATAACAGG
TCTGTGATGCCCTTAGATGTTCCGGGCTGCACGCGCGCTACACTGACAGA
GACAACGAGTGGTTCCCCTTGTCCGAAATGACTGGGTAAACTTGTGAAAC
TTTGTCGTGCTGGGGATGGAGCTTTGTAATTTTTGCTCTTCAACGAGGAA
TTCCTAGTAAGCGCAAGTCATCAGCTTGCGTTGACTACGTCCCTGCCCTT
TGTACACACCGCCCGTCGCT
>OtMZZ336
TACTCTGCTAAATAGCCAGGCTAACTTTGGTTGGACGCCGGCTTCTTAGA
GAGATTATCAACTCAAGTTGATGGAAGTTTGAGGCAATAACAGGTCTGTG
ATGCCCTTAGATGTTCTGGGCCGCACGCGCGCTACACTGACAGAGCCAAC
GAGTTCTTCACCTTGTTCGAAAGAATTGGGTAATCTTGTTAAACTCTGTC
GTGCTGGGGATAAAGCATTGCAATTATTGCTTTTCAACGAGGAATGCCTA
GTAAGCGCGTGTCATCAGCATGCGTTGATTATGTCCCTGACCTTTGTACA
CACCGCCCGTCGCT
>OtMZZ337
TAACCTGCTTAATAGCCAGGCCGGCTCTTGCTGGCCGTCGGCTTCTTAGA
GGGACTGTCTGCGTCTAGCAGACGGAAGTTTGAGGCAATAACAGGTCTGT
GATGCCCTTAGATGTTCTGGGCCGCACGCGCGCTACACTGACAGAGCCAG
CGAGTTCTTTTCCCTTGGCCGGAAGGTCTGGGTAATCTTGTGAAACTCTG
TCGTGCTGGGGATAGAGCATTGCAATTATTGCTCTTCAACGAGGAATACC
TAGTAAGCGTGAGTCATCAGCTCGCGTTGATTACGTCCCTGCCCTTTGTA
CACACCGCCCGTCGCT
>OtMZZ338
TAACCTGCTAAATAGTTACGTTAACAATTGTTGGCGGTTTTAACTTCTTA
GAGGGACTATTGATGTTTAATCAATGGAAGTTTGAGGCAATAACAGGTCT
GTGATGCCCTTAGATGTTCTGGGCCGCACGCGCGCTACACTGATGAAGGC
AACAAGTAAATTTCACCTTGGCCGGAAGGTCTGGGTAATCTTTTGAAACT
TCATCGTGCTGGGGATAGAGCATTGCAATTATTGCTCTTCAACGAGGAAT
TCCTAGTAAGCGTGAGTCATCAGCTCGCGTTGATTACGTCCCTGCCCTTT
GTACACACCGCCCGTCGCT
>OtMZZ339
TAACCTGCTAAATAGATGTGCGATCTTTTTGATCGTGGCAGCTTCTTAGA
GGGACTAACTACATTTTAGTGGTTGGAAGTTTGAGGCAATAACAGGTCTG
TGATGCCCTTAGATGTTCTGGGCCGCACGCGCGCTACACTGATGAAGGCA
GCGAGTATATAACCTTGACCGTAAGGTCTGGGCAATCTTGTGAAACTTCA
TCGTGCTGGGGATAGACCATTGCAATTATTGGTCTTCAACGAGGAATTCC
TAGTAAGCGCAAGTCATCAACTTGCGTTGATTACGTCCCTGCCCTTTGTA
CACACCGCCCGTCGGT
>OtMZZ340
TATTCTGCTAAATAGACAGACTCATTTTTTAATGGGGTTGAAGACTTCGG
TCTTTACTGTCTTCTTAGAGAGACTATCGTCTTTAAGAAGAAGGAAGTTT
GAGGCAATAAAAGGTCTGTGATGCCCTTAGATGTTCTTGGCCGCACGCGC
GCTACACTGATGCAGTCAGCGAGTTATAATTCCTTGGCTGACAAGTCTGG
GTAAACTTTTGAAACTGCATCGTGCTGGGGATAGAGCATTGCAATTATTG
CTCTTCAACGAGGAATTCCTAGTAAGCGCAAGTCATCAGCTTGCGTTGAT
TACGTCCCTGCCCTTTGTACACACCGCCCGTCGCT
>OtMZZ341
UAACCUGCUAAAUAGUUGGCGUAUGUUUUCAUAUGACCAACUUCUUAGAG
GGACUAACUACAUUUAGUGGUUGGAAGUUUGAGGCAAUAACAGGUCUGUG
AUGCCCUUAGAUGUUCUGGGCCGCACGCGCGCUACACUGAUGAAGGCAGC
GAGUAUAUAACCUUGACCGGAAGGUCUAGGCAAUCUUGUGAAACUUCAUC
GUGCUGGGGAUAGACCAUUGCAAUUUUUGGUCUUCAACGAGGAAUUCCUA
GUAAGCGCAAGUCAUCAGCUUGCGUUGAUUACGUCCCUGCCCUUUGUACA
CACCGCCCGUCGGU
>OtMZZ342
TAACCTGCTAAATAGTTGCATTAACTCTGGTTGATGACAACTTCTTAGAG
GGACTATTGGCGATTAGTCAATGGAAGTTTGAGGCAATAACAGGTCTGTG
GTGCCCTTAGATGTTCTGGGCCGCACGCGCGCTACACTGATAAAGGCAAC
AAGTAATTCACCTTGGCCGGAAGGTCTGGGTAATCTTTTGAAACTTTATC
GTGCTGGGGATAGTCCTTTGCAATTATTGGACTTAAACGAGGAATTCCTA
GTAAGCGCATGTCATCAACATGCGTTGATTACGTCCCTGCCCTTTGTACA
CACCGCCCGTCGGT
>OtMZZ343
TGACCTGCTAAATAGCCCGTTCGACTTTTGTTGGACGCTGGCTTCTTAGA
GGGACTTTTGGCTCAAGCCAATGGAAGTACGAGGCAATAACAGGTCTGTG
ATGCCCTTAGATGTTCTGGACAGCACGCGCGTTACACTGACAGAGTCAGC
GAATAAATCGCCTTGGCCGAAAGGCCTGGGTAATCTTGTTAAACTCTGTC
GTGCTGGGGATAGAGCATTGCAATTATTGCTCTTCAACGAGGAATGCCTA
GTAAGCGCAAGTCATCAGCTTGCGTTGACTACGTCCCTGCCCTTTGTACA
CACCGCCCGTCGCT
>OtMZZ344
TAACCTGCTAAATAGCCCGGCCGGCTTTGGCTGGCCGTTTGGCTTCTTAG
AGGGACTAACGGCGTTTAGCCGTTGGAAGTTTGAGGCAATAACAGGTCTG
TGATGCCCTTAGATGTTCTGGGCCGCACGCGCGCTACACTGACTGAGCCA
GCGAGTTTATCACCTTGACCGAGAGGTCTGGGTAATCTTGTGAAACTCAG
TCGTGCTGGGGATAGAGCATTGCAATTATTGCTCTTCAACGAGGAATACC
TAGTAAGCGTGAGTCATCAGCTCGCGTTGATTACGTCCCTGCCCTTTGTA
CACACCGCCCGTCGCT
>OtMZZ345
TATCCTGCTAAATAGCCCGGCCGGCTTTGGCTGGTCGCTGGCTTCTTAGA
GGGACTATTGTGCGTTTAGCTAAAGGAAGTTTGAGGCAATAACAGGTCTG
TGATGCCCTTAGATGTTCTGGGCCGCACGCGCGCTACACTGACAGAGCCA
GCGAGTATTCTTCCTTGGCTGGAAAGCCTGGGTAATCTTGTTAAACTCTG
TCGTGATGGGGATAGAACATTGCAATTATTGTTCTTCAACGAGGAATTCC
TAGTAAGCGCAAGTCATCAGCTTGCGTTGATTACGTCCCTGCCCTTTGTA
CACACCGCCCGTCGCT
>OtMZZ346
UAACCUGCUAAAUAGUUGCAUUAACUCUGGUUGAUGACAACUUCUUAGAG
GGACUAUUGGCGAUUAGUCAAUGGAAGUUUGAGGCAAUAACAGGUCUGUG
AUGCCCUUAGAUGUUCUGGGCCGAGGAGUCCACGCGCGCUACACUGAUAA
AGGCAACAAGUAAUUCACCUUGGCCGGAAGGUCUGGGUAAUCUUUUGAAA
CUUUAUCGUGCUGGGGAUAGUCCUUUGCAAUUAUUGGACUUAAACGAGGA
AUUCCUAGUAAGCGUGAGUCAUCAGCUCGCGUUGAUUACGUCCCUGCCCU
UUGUACACACCGCCCGUCGCU
>OtMZZ347
TAACCTGCTAAATAGCCTGTATTGCTTTGGCAGTACACCGGCTTCTTAGA
GGGACTATCGGCTCAAGCCGATGGAAGTTTGAGGCAATAACCGGTCTGTG
ATGCCCTTAGATGTTCTGGGCCGCACGCGCGCTACACTGACGGAGCCAGC
GCGTACTTCCTTGGCCGAAAGGCCCGGGTAATCTTGTGAAACTCCGTCGT
GCTGGGGATAGCGCATTGCAATTATTGCTCTTCAACGAGGAATCCCTAGT
AAGCGCAAGTCATCAGCTTGCGTTGATTACGTCCCTGCCCTTTGTACACA
CCGCCCGTCGCT
>OtMZZ348
CGACCUGCUAAAUAGCCCGGUCCGCAUUUGCGGGCCGCUGGCUUCUUAGU
GGGACUAUCGGCUCAAGCCGAUGGAAGUGCGCGGCAAUAACAGGUCUGUG
AUGCCCUUAGAUGUUCUGGGCCGCACGCGCGCUACACUGACAGGGCCAGC
GAGUACAUCACCUUAACCGAGAGGUUUGGGUAAUCUUGUUAAACCCUGUC
GUGCUGGGGAUAGAGCAUUGCAAUUAUUGCUCUUCAACGAGGAAUGCCUA
GUAGGCACGAGUCACCAGCUCGUGCCGAUUACGUCCCUGCCCUUUGUACA
CACCGCCCGUCGCU
>OtMZZ349
UAACCUGCUAAAUAGUUUUGCUAUUUUUUUAAUGGUAAAACUUCUUAGAG
GGACUAACUACAUUUUAGUGGUUGGAAGUUUGAGGCAAUAACAGGUCUGU
GAUGCCCUUAGAUGUUCUGGGCCGCACGCGCGCUACACUGAUGAAGGCAG
CGAGUAUAUAACCUUGACCGUAAGGUCUGGGCAAUCUUGUGCAACUUCAU
CGUGCUGGGGAUAGGCCAUUGCAAUUAUUGGUCUUCAACGAAGAAUUCCU
AGUAAGCGCAAGUCAUCAACUUGCGUUGAUUACGUCCCUGCCCUUUGUAC
ACACCGCCCGUCGGU
>OtMZZ350
TAACCTGCTAAATAGTTGCGTTAACTTTGGTTGACGATCAACTTCTTAGA
GGGACTATCGATGTTTAATCGATGGAAGTTTGAGGCAATAACAGGCCTGT
GATGCCCTTAGATGTTCTGGGCCGCACGCGCGCTACACTGATGAAGGCAA
CAAGTAATCACCTTGGCCGGAAGGCCCGGGTAATCTTTTGAAACTTTATC
GTGATGGGGATAGAGCATTGCAATTATTGCTCTTAAACGAGGAATTCCTA
GTAAGCGTGAGTCATCAGCTCGCGTTGATTACGTCCCTGCCCTTTGTACA
CACCGCCCGTCGCT
>OtMZZ351
UAACCUGCUAAAUAGCCCGGCCCGCUUUGGCGGGUCGCCGGCUUCUUAGA
GGGACUAUCGGUUUCAAACCGAUGGAAGUUUGAGGCAAUAACAGGUCUGU
GAUGCCCUUAGAUGUUCUGGGCCGCACGCGCGCUACACUGACAGAGCCAA
CGAGUUCAUUUCCUUGCCCGGAAGGGUUGGGUAAUCUUGUUAAACUCUGU
CGUGCUGGGGAUAGAGCAUUGCAAUUAUUGCUCUUCAACGAGGAAUGCCU
AGUAAGCGUAUGUCAUCAGCGUGCGUUGAUUACGUCCCUGCCCUUUGUAC
ACACCGCCCGUCGCU
>OtMZZ352
TAACCTGCTAAATAGCCAGGCTAGCTTTGGCTGGTCGCCGGCTTCTTAGA
GGGACTATCGGCTCAAGCCGATGGAAGTTTGAGGCAATAACAGGTCTGTG
ATGCCCTTAGATGTTCTGGGCCGCACGCGCGCTACACTGACAGAGCCAAC
GAGTTTTTCACCTTGGCCGGAAGGTGTGGGTAATCTTGTTAAACTCTGTC
GTGCTGGGGATAGCGCATTGCAATTCTTGCTCTTCAACGAGGAATGCCTA
GTAAGCGCGTGTCATCAGCACGCGTTGATTACGTCCCTGCCCTTTGTACA
CACCGCCCGTCGCT
>OtMZZ353
UAACCUGCUAAAUAGCCAGGCCAGCUUUGGCUGGUCGCCGGCUUAUUAGA
GGGACUAUCGGCUCAAGCCGAUGGAAGUUUGAGGCAAUAACAGGUCUGUG
AUGCCCUUAGAUGUUCUGGGCCGCACGCGCGCUACACUGACAGAGGCAAC
GAGUUCAUUUCCUUGGCCGGAAGGUCUGGGUAAUCUUGUUAAACUCUGUC
GUGCUGGGGAUAGAGCAUUUCAAUUAUUGCUCUUCAACGAGGAAUGCCUA
GUAAGCGGAUGUCAUCAGCAUGCGUUGAUUACGUCCCUGCCCUUUGUACA
CACCGCCCGUCGCU
>OtMZZ354
UAACCUGCUAAAUAGCCAGGCCCGCUUUUGCGGGUCGCCGGCUUCUUAGA
GGGACUAUCGGCUCAAGCCGAUGGAAGUUUGAGGCAAUAACAGGUCUUUG
AUGCCCUUAGAUGUUCUGGGCCGCACGCGCGCUACACUGACAGAGGCAAC
GAGUUCACCACCUUGGCCGGAAGGUCUGGGUAAUCUUGUUAGACUCUGUC
GUGCUGGGGAUAGAGCAUUGCAAUUAUUGCUCUUCAACGAGGAAUGCCUA
GUAAGCGCAUGUCAUCAGCAUGCGUUGAUUACGUCCCUGCCCUUUGUACA
CACCGCCCGUCGCU
>OtMZZ355
UAACCUGCUAAAUAGCCAGGCUAGCUUUGGCUGGUCGGCGGCUUCUUAGA
GGGACUAUCGGCUCAAGCCGAUGGAAGUUUGAGGCAAUAACAGGUCUGUG
AUGCCCUUAGAUGUUCUGGGCCGCACGCGCGCUACACUGACAGAGCCAAC
GAGUUCAUCCCCUUAGCCGGAAGGCUUGGGUAAUCUUGUUAAACUCUGUC
GUGCUGGGGAUAGAGCUUUGCAAUUAUUGCUCUUCAACGAGGAAUGCGUA
GUAAGCGCGUGUCAUCAGCAUGCGUUGAUUACGUCCCUGCCCUUUGUACA
CACCGCCCGUCGCU
>OtMZZ356
UAACCUGCUAAAUAGCCAGGUCAGCUCCGGCUGGCCGCCGGCUUCUUAGA
GGGACUAUCGGCUCAAGCCGAUGGAAGUUUGAGGCAAUAACAGGUCUGUG
AUGCCCUUAGAUGUUCUGGGCCGCACGCGCGCUACACUGACAGAGACAAC
GAGUUCAUCUCCUUGGCCGGAAGGUCUGGGUAAUCUUGUUAAACUCUGUC
GUGCUGGGGAUAGACCAUUGCAGUUAUUGCUCUUCAACGAGGAAUGCCUA
GUAAGCGCAAGUCAUCAGCUUGCGUUGAUUACGUCCCUGCCCUUUGUACA
CACCGCCCGUCGCU
>OtMZZ357
TAACCTGCTAAATAGCCAGGCCGGCTTTTGCTGGTCGCCGGCTTCTTAGA
GGGACTGTCAGCGTCTAGCTGACGGAAGTTTGAGGCAATAACAGGTCTGT
GATGCCCTTAGATGTTCTGGGCCGCACGCGCGCTACACTGACAGAGCCAG
CGAGTACTTTTTCCTTGGCCGGAAGGTCATGGGTAATCTTGTGAAACTCT
GTCGTGCTGGGGATAGAGCATTGCAATTATTGCTCTTCAACGAGGAATTC
CTAGTAAGCGTGAGTCATCAGCTCGCGTTGATTACGTCCCTGCCCTTTGT
ACACACCGCCCGTCGCT
>OtMZZ358
UAACCUGCUAAAUAGUUGUGCUAACUUUGGUUGGCAUUUGACUUCUUAGA
GGGACUAUGGAUGUUUAAUCCAUGGAAGUUUGAGGCAAUAACAGGUCUGU
GAUGCCCUUAGAUGUUCUGGGCCGCACGCGCGCUACACUGAUGAAGGCAA
CGAGUAUCACCUUGGCCGGAAGGUCUGGGUAAUCUUUUGAAACUUUAUCG
UGCUGGGGAUAGAGCAUUGCAAUUAUUGCUCUUAAACGAGGAAUUCCUAG
UAAGCGUAUGUCAUCAGCAUGCGUUGAUUACGUCCCUGCCCUUUGUACAC
ACCGCCCGUCGCU
>OtMZZ359
TAACCTACTAAATAGTAGTGCTAGCATTTGCTGGTTGTCTACTTCTTAGA
GGGACTATCGGTTTCAAGCCGATGGAAGTTTGAGGCAATAACAGGTCTGT
GATGCCCTTAGACGTTCTGGGCCGCACGCGCGCTACACTGACGGAGCCAG
CGAGTCTAACCTTGGCCGAGAGGTCTTGGTAATCTTGTGAAACTCCGTCG
TGCTGGGGATAGAGCATTGTAATTATTGCTCTTCAACGAGGAATTCCTAG
TAAGCGCAAGTCATCAGCTTGCGTTGATTACGTCCCTGCCCTTTGTACAC
ACCGCCCGTCGCT
>OtMZZ360
CCGCCTACTAAATAGTTACGCGAATAGTTGCATTAACTCTGGTTGATGAC
AACTTCTTAGAGGGACTATTGGCGATTAGTCAATGGAAGTTTGAGGCAAT
AACAGGTCTGTGATGCCCTTAGATGTTCTGGGCCGCACGCGCGCTACACT
GATAAAGGCAACAAGTAATTCACCTTGGCCGGAAGGTCTGGGTAATCTTT
TGAAACTTTATCGTGCTGGGGATAGTCCTTTGCAATTATTGGACTTAAAC
GAGGAATTCCTAGTAAGCGTGAGTCATCAGCTCGCGTTGATTACGTCCCT
GCCCTTTGTACACACCGCCCGTCGCT
>OtMZZ361
UGGCCUCUAACUAGGGUGCGCAGCGGUAGCUACGCGACCUUCUUAGGGGG
ACUAUUGAUGUAAGUCGAUGGAAGUUCGAGGCAAUAACAGGUCUGUGAUG
CCCUUAGACGUUCUGGGCCGCACGCGCGCUACACUGACGGAGGCAGCGAG
UUGACCUUUGCCGAGAGGCAUGGGAAAUCUUGUGAAACUCUGUCGUGCUG
GGGAUAGAGCAUUGCAAUUAUUGCUCUUCAACGAGGAAUGCCUAGUAAGC
GCAUGUCAUCAGCAUGCGUUGAUUACGUCCCUGCCCUUUGUACACACCGC
CCGUCGCU
>OtMZZ362
UAACCUGCUAAAUAGUCAGGCCGGCUUUUGGCUGGUCGCCGACUUCUUAG
AGGGACUGUCAGCGUCUAGCUGACGGAAGUUUGAGGCAAUAACAGGUCUG
UGAUGCCCUUAGAUGUUCUGGGCCGCACGCGCGCUACACUGACAGAGCCA
GCGAGUUCUCACCUUGUCCGAAAGGUACUGGGUAAUCUUGUGAAACUCUG
UCGUGCUGGGGAUAGAGCAUUGCAAUUAUUGCUCUUCAACGAGGAAUACC
UAGUAAGCGUAAGUCAUCAGCUUGCGUUGAUUACGUCCCUGCCCUUUGUA
CACACCGCCCGUCGCU
>OtMZZ363
UAACAUGCUAACUAGUUGCGAGUACGAGAGUAUUCGAGACUUCUUAGAGG
GACUGACUACGUUUAGUAGUCGGAAGUUUGAGGCAAUAACAGGUCUGUGA
UGCCCUUAGAUGUUCUGGGCUGCACGCGCGCUACACUGACAAAGUCAGCG
AGUACUACCUUGGCCGAGAGGCUUGGGAAAUCUUGUGAAACUUUGUCGUG
CUGGGGAUAGAUCAUUGCAAUUAUUGGUCUUGAACGAGGAAUUCCUAGUA
AGCGCAUGUCAUCAGCAUGCGUUGAUUACGUCCCUGCCCUUUGUACACAC
CGCCCGUCGCU
>OtMZZ364
TAACCTGCTTAATAGCCAGGCTGGCTTTTGCTAGTCGCCGGCTTCTTAGA
GGGACTGTCAGTGTCTAACTGACGGAAGTTTGAGGCAATAACAGGTCTGT
GATGCCCTTAGATGTTCTGGGCCGCACGCGCGCTACACTGACAGAGCCAG
CGAGTTTTTTTCCTTGACCGGAAGGTCTGGGTAATCTTGTGAAACTCTGT
CGTGCTGGGGATAGAGCATTGCAATTATTGCTCTTCAACGAGGAATACCT
AGTAAGCGTGAGTCATCAGCTCGCGTTGATTACGTCCCTGCCCTTTGTAC
ACACCGCCCGTCGCT
>OtMZZ365
GUUAUUGCCUCUAACUAGGGUGCGCAGCGGUAGCUACGCGACCUUCUUAG
GGGGACUAUUGAUGUAAGUCGAUGGAAGUUCGAGGCAAUAACAGGUCUGU
GAUGCCCUUAGACGUUCUGGGCCGCACGCGCGCUACACUGACGGAGGCAG
CGAGUUGACCUUUGCCGAGAGGCAUGGGAAAUCUUGAAACUCCGUCGUGC
UGGGGAUAGAGCAUUGCAAUUUUUGCUCUUCAACGAGGAAUUCCUAGUAA
GCGCAAGUCAUCAGCUUGCGUUGAUUACGUCCCUGCCCUUUGUACACACC
GCCCGUCGCU
>OtMZZ366
CGGCCCTTAAATAGCACGGTACGCATTTGCGGGCCGCTGGCTGCTTAGGG
GGACTATCGGCTCAAGCCGATGGAAGTGCGCGGCAATAACAGGTCTGTGA
TGCCCTTAGATGTTCTGGGCCGCACGCGCGCTACACTGACAGGGCCAGCG
AGTACATCACCTTGGCCGAGAGGTCTGGGTAATCTTGTTAAACCCTGTCG
TGCTGGGGATAGAGCATTGCAATTATTGCTCTTCAACGAGGAATGCCTAG
TAGGCACGAGTCATCAGCTCGTGCCGATTACGTCCCTGCCCTTTGTACAC
ACCGCCCGTCGCT
>OtMZZ367
TAACCTGCTAAATAGTTATGCGATTTTTCTAATCGTAACTAACTTCTTAG
AGGGACTAACTACTTTTAGTGGTTGGAAGTTTGAGGCAATAACAGGTCTG
TGATGCCCTTAGATGTTCTGGGCCGCACGCGCGCTACACTGATGAAGGCA
GCGAGTATATAACCTAAGCCGGAAGGCCGGGGTAATCTTGTGAAACTTCA
TCGTGCTGGGGATAGACCATTGCAATTATTGGTCTTCAACGAGGAATTCC
TAGTAAGCGCAAGTCATCAGCTTGCGTTGATTACGTCCCTGCCCTTTGTA
CACACCGCCCGTCGGT
>OtMZZ368
UAUACUACUAAAUAGCCAGGCCCGCUUUGGCGGGUCGCCGGCUUCUUAGA
GUGACUUUCGGCUCAAGCCGAAGGAAGUUUGAGGCAAUAACAGGUCUGUG
AUGCCCUUAGAUGUUCCGGGCCGCACGCGCGCUACACUGACAGAGCCAAC
GAGUUCAUCUCCUUGUCCGAAAGGUCUGGGUAAUCUUGUUAAACUCUGUC
GUGCUGGGGAUAAAGCAUUGCAAUUAUUGCUUUUCAACGAGGAAUUCCUA
GUAAGCGCAAGUCAUCAGCUUGCGUUGAUUACGUCCCUGCCCUUUGUACA
CACCGCCCGUCGCU
>OtMZZ369
UAACCUGCUAAAUAGCCCGGCUAGCUUUUGCUGGUCGCUGGCUUCUUAGA
GGGACUAUCGGCUCAAGCCGAUGGGAGUUUGAGGCAAUAACAGGUCUGUG
AUGCCCUUAGAUGUUCUGGGUCGCACGCGCGCUACACUGACGGAGCCAAC
GAGUUCUUUUCCUUGGCCGAAAGGCUUGGGUAAUCUUGUUAAACUCCGUC
GUGCUGGGGAUGGAGCAUUGCAAUUAUUGCUCUUCAACGAGGAAUUCCUA
GUAAGCGCGAGUCAUCAGCUCGCGUUGAUUACGUCCCUGCCCUUUGUACA
CACCGCCCGUCGCU
>OtMZZ370
UAACCUGCUAAAUAGACUUGCGAUCUUCUUGAUCGUAAGCCUUCUUAGAG
GGACUAACUACUUUUAGUGGUUGGAAGUUUGAGGCAAUAACAGGUCUGUG
AUGCCCUUAGAUGUUCUGGGCCGCACGCGCGCUACACUGAUGAAGGCAGC
GAGUAUAUAACCUUGUCCGUAAGGACUGGGCAAUCUUGUGAAACUUCAUC
GUGCUGGGGAUAGACCCUUGCAAUUUUUGGUCUUCAACGAGGAAUUCCUA
GUAAGCGCUAGUCAUCAGCUUGCGUUGAUUACGUCCCUGCCCUUUGUACA
CACCGCCCGUCGGU
>OtMZZ371
TAACCTGCTAAATAGCCCGGCCAGCTTTTGCTGGTCGCCGGCTTCTTAGA
GGGACTATCGGCTCAAGCCGATGGAAGTTTGAGGCAATAACAGGTCTGTG
ATGCCCTTAGATGTTCTGGGCCGCACGCGCTCTACACTGACGGAGCCAAC
GAGTTTTTTCCTTATCCGGAAGGCTTGGGTAATCTTGTTAAACTCCGTCG
TGCTGGGGATAGAGCATTGCAATTATTGCTCTTCAACGAGGAATGCCTAG
TAAGCGCGAGTCATCAGCTCGCGTTGATTACGTCCCTGCCCTTTGTACAC
ACCGCCCGTCGCT
>OtMZZ372
TAACCTGCTAAATAGTCAGGCTGGCTTTTGCTGGTCGCAGACTTCTTAGA
GGGACTATCAGCGTTTAGCTGATGGAAGTTTGAGGCAATAACAGGTCTGT
GATGCCCTTAGATGTTCTGGGCCGCACGCGCGCTACACTGACAAGGCCAG
CGAGTATATCACCTTGTCCGAAAGGACTGGGTAATCTTGTGAAACCTTGT
CGTGCTGGGGATAGAGCATTGCAATTATTGCTCTTCAACGAGGAATACCT
AGTAAGCGCAAGTCATCAGCTTGCGTTGATTACGTCCCTGCCCTTTGTAC
ACACCGCCCGTCGCT
>OtMZZ373
TCCTCTGCTAAATAGCCAGGCTAGCTTTGGCTGGTCGCCGGCTTCTTAGA
GAGACTATCGGCTCAAGCCGATGGAAGTTGGAGGCAATAACAGGTCTGTG
ATGCCCTTTGATGTTCTGTGCCGCACGCGCGCTACACTGACAGAGCCAAC
GAGTTCTTCACCTTGGCCGAAAGGTCTGGGTAATCTTGTTAAACTCTGTC
GTGCTGGGGATAGAGCATTGCAATTATTGCTCTTCAACGAGGAATGCCTA
GTAAGCGCACATCATCAGTGTGCGTTGATTACGTCCCTGCCCTTTGTACA
CACCGCCCGTCGCT
>OtMZZ374
UAACCUGCUAAAUAGGGGCGUCUGCUUUUUGCAGGCCGAACCUUCUUAGA
GGGACUAUCGAUUUCAAGUCGAUGGAAGUUUGAGGCAAUAACAGGUCUGU
GAUGCCCUUAGACGUUCUGGGCCGCACGCGCGCUACACUGACGGAGCCAG
CGAGUAUUUAUUGUCCUUGGCCGAGAGGUCUGGGUAAUCUUGUGAAACUC
CGUCGUGCUGGGGAUAGAGCAUUGCAAUUAUUGCUCUUCAACGAGGAAUU
CCUAGUAAGCGCAAGUCAUCAGCUUGCGUUGAUUACGUCCCUGCCCUUUG
UACACACCGCCCGUCGCU
>OtMZZ375
TCCCCTTCTCCCTCGCCCGGCTAGCTTTGGCTGGTCGCCGGCTTCTTAGA
GGGACTATCGGCTCAAGCCGATGGAAGTTTGAGGCAATAACAGGTCTGTG
ATGCCCTTAGATGTTCTGGGCCGCACGCGCGCTACACTGACAGAGCCAAC
GAGTTCATCACCTTGGCCGGAAGGTCTGGGTAATCTTGTTAAACTCTGTC
GTGCTGGGGATAGAGCATTGCAATTATTGCTCTTCAACGAGGAATGCCTA
GTAAGCGCATGTCATCAGCATGCGTTGATTACGTCCCTGCCCTTTGTACA
CACCGCCCGTCGCT
>OtMZZ376
TAACCTGCTAAATAGCCAGGTCAGCTTTGGCTGGCCGCCGGCTTCTTAGA
GGGACTTTCGGCTCAAGCCGAAGGAAGTTTGAGGCAATAACAGGTCTGTG
ATGCCCTTAGATGTTCTGGGCCGCACGCGCGCTACACTGACAGAGACAAC
GGGTTCATCCCCTTGGCCGGAAGGTCTGGGTAATCTTGTTAAACTCTGTC
GTGCTGGGGATAGAGCATTGCAATTATTGCTCTTCAACGAGGAATGCCTA
GTAAGCGCAAGTCATCAGCTTGCGTTGATTACGTCCCTGCCCTTTGTACA
CACCGCCCGTCGCT
>OtMZZ377
UGACCUACUAAAUAGCCCAACUCACUUUUGUGGGUUGCUGGCUUCUUAGA
GGGACUUUUUGGCUCAAGCCAAUGGAAGUACGAGGCAAAAACAGGUCUGU
GAUGCCCUUAGAUGUUCUGGGCCGCACGCGCGCUACACUGACAGGGCCAG
CGAGUACAUCACCUUGGCCGAAAGGUCUGGGUAAUCUUGUUAAACCCUGU
CGUGCUGGGGAUAGAGCAUUGCAAUUAUUGCUCUUCAACGAGGAAUGCCU
AGUAAGCGCAAGACAUCAGCUUGCGUUGAUUACGUCCCUGCCCUUUGUAC
ACACCGCCCGUCGCU
>OtMZZ378
UCAUCGUUAACUAGCCCGGCUCGCCUUGGCGGGUUGCCGGCUUCUUAGCG
AGACUUUUGGCUUAAGCCAAAGGAAGUUGGAGGCAAUAACAGGUCUGUGA
UGCCCUUAGAUGUUCUGGGCUGCACGCGCGCUACACUGACAGAGGCAACG
AGUUUUUUUCCUUGGCCGGAAGGCCUGGGGAACCUUGGUAAAGUCUGUCG
UGCUGGGGAUAGAGCAUUGCAAUUAUUGCUCUUCAACGAGGAAUGCCUAG
UAAGCGCGUGUCAUCAGCAUGCGUUGAUUACGUCCCUGCCCUUUGUACAC
ACCGCCCGUCGCU
>OtMZZ379
UAACCUGCUAAAUAGUACUGCUGUUUCUUUAACGGUAAGACUUCUUAGAG
GGACUAACUACAUUUAGUGGUUGGAAGUUUGAGGCAAUAACAGGUCUGUG
AUGCCCUUAGAUGUUCUGGGCCGCACGCGCGCUACACUGAUGAAGGCAGC
GAGUAUAUCACCUUGACCGGAAGGUCUGGGCAAUCUUGUGAAACUUCAUC
GUGCUGGGGAUAGACCAUUGCAAUUAUUGGUCUUCAACGAGGAAUUCCUA
GUAAGCGCAAGUCAUCAGCUUGCGUUGAUUACGUCCCUGCCCUUUGUACA
CACCGCCCGUCGGU
>OtMZZ380
TAACCTACTAAATAGCCCGGCCAGCTTTTGCTGGTCGCTGGCTTCTTAGA
GGGACTATCGGCTCAAGCCGATGGAAGTTTGAGGCAATAACAGGTCTGTG
ATGCCCTTAGATGTTCTGGGCCGCACGCGCGCTACACTGACGGAGCCAAC
GAGTATCTCTCCTTAGCCGGAAGGCTTGGGTAATCTTGTTAAACTCCGTC
GTGCTGGGGACAGAGCATTGCAATTATTGCTCTTCAACGAGGAATTCCCA
GTAAGCGCGAGTCATAAGCTCGCGTTGATTACGTCCCTGCCCTTTGTACA
CACCGCCCGTCGCT
>OtMZZ381
TAACCTGCTAAATAGTTATGCTAACTTTGGTTGGTATTGACTTCTTAGAG
GGACTATGGATGTTTAATCCATGGAAGTTTGAGGCAATAACAGGTCTGTG
ATGCCCTTAGATGTTCTGGGCCGCACGCGCGCTACACTTATGAAGGCAAC
AAGTAATTCACCTTGGCCGGAAGGTCTGGGTAATCTTTTGAAACTTCATC
GTGCTGGGGATAGAGCATTGCAATTATTGCTCTTCAACGAGGAATTCCTA
GTAAGCGCATGTCATCAGCATGCGTTGATTACGTCCCTGCCCTTTGTACA
CACCGCCCGTCGCT
>OtMZZ382
UAACCUGCUAAAUAGCCCAGUCGACUAUGGCUGGUCGCUGGCUUCUUAGA
GGGACUUUUAGCGUUUAGCUAAAGGAAGUUUGAGGCAAUAACAGGUCUGU
GAUGCCCUUAGAUGUUCUGGGCCGCACGCGCGCUACACUGACAGAGCCAG
CGAGUAUUCUUCCUUGGCUGGAAGGCCUGGGUAAUCUUGUUAAACUCUGU
CGUGAUGGGGAUAGAACAUUGCAAUUAUUGUUCUUCAACGAGGAAUUCCU
AGUAAGCGCAAGUCAUCAGCUUGCGUUGAUUACGUCCCUGCCCUUUGUAC
ACACCGCCCGUCGCU
>OtMZZ383
TAACCTACTAACTAGCCCGTATTGCTTTGGCAGTACGCTGGCTTCTTAGA
GGGACTATCGGCTCAAGCCGATGGAAGTTTGAGGCAATAACAGGTCTGTG
ATGCCCTTAGATGTTCTGGGCCGCACGCGCGCTACACTGACGGAGCCAGC
GAGTACTCCCTTGGCCGAAAGGCCTGGGTAATCTTGTTAAAACTCCGTCG
TGCTGGGGATAGAGCATTGCAATTATTGCTCTTCAACGAGGAATCCCTAG
TAAGCGCAAGTCATCAGCTTGCGTTGATTACGTCCCTGCCCTTTGTACAC
ACCGCCCGTCGCT
>OtMZZ384
UAACCUGCUAAAUAGUUGUGCCAACUUUGGUUGGCAUCAGCUUCUUAAAA
AUGUUUGUUUAAUCCAUGGAAGUUUGAGGCAAUAACAGGUCUGUGAUGCC
CUUAGAUGUUCUGGGCCGCACGCGCGCUACACUGAUGAAGGCAACGAGUA
UCACCUUGGCCGGAAGGUCUGGGUAAUCUUUUGAAACUUUAUCGUGAUGG
UGAUAGAGCAUUGCAAUUAUUGCUCUUUAACGAGGAAUUCCUAGUAAGCG
UAUGUCAUCAGCAUGCGUUGAUUACGUCCCUGCCCUUUGUACACACCGCC
CGUCGCU
>OtMZZ385
UAACCUGCUAAAUAGUCGCGGGAACUUGCGUUUCUGGCGACUUCUUAGAG
GGACUAACCACGUUUAGUGGUUGGAAGUUUGAGGCAAUAACAGGUCUGUG
AUGCCCUUAGAUGUUCUGGGCUGCACGCGCGCUACACUGAUAGAGGCAGC
GAGUCUACAACCUUGACCGGAAGGUCUGGGAAAUCUUGUGAAACUCUAUA
GUGCUGGGGAUAGACCAUUGCAAUUAUUGGUCUUCAACGAGGAAUUCCUA
GUAAGCGCAAGUCAUCAGCUUGCGUUGAUUACGUCCCUGCCCUUUGUACA
CACCGCCCGUCGCU
>OtMZZ386
UAACCUGCUAAAUAGCCCGGGUGGCGUUCGCCGCUCGCUGGCUUCUUAGA
GGGACUAUCGGCUCAAGCCGAUGGAAGUUUGAGGCAAUAACAGGUCUGUG
AUGCCCUUAGAUGUUCUGGGCCGCACGCGCGCUACACUGACAGGGCCAGC
GAGUACAUCACCUUGGCCGAGAGGUCCGGGUAAUCUUGUGAAACCAUGUC
GUGCUGGGGAUAGAGCAUUGCAAUUAUUGCUCUUCAACGAGGAAUGCCUA
GUAGGCACGAGUCAUCAGCUCGUGCCGAUUACGUCCCUGCCCUUUGUACA
CACCGCCCGUCGCU
>OtMZZ387
UAACCUGCUAAAUAGUAUUGCGAACCGGCGUUCGUGAAUGCUUCUUAGAG
GGACUGACCACGUUUAGUGGUAGGAAGUUUGAGGCAAUAACAGGUCUGUG
AUGCCCUUAGAUGUUCUGGUCCGCACGCGCGCUACACUGACAAAGUCAGC
GAGUAUAUAAUCUUGGCCGGAAGGUCCGGGCAAUCUUGUGAAACUUUGUC
GUGCUGGGGAUAGACCAUUGCAAUUAUUGGUCUUCAACGAGGAAUUCCUA
GUAAGCGCAAGUCAUCAGCUUGCGUUGAUUACGUCCCUGCCCUUUGUACA
CACCGCCCAUCGCU
>OtMZZ388
TAACCTGCTAAATAGTTATGCGATTTTTCTAATCGTAGCTAACTTCTTAT
AGGGACTAACTACATTTTAGTGGTTGGAAGTTTGAGGCAATAACAGGTCT
GTGATGCCCTTAGATGTTCTGGGCCGCACGCGCGCTACACTGATGAAGGC
AGCGAGTATATAACCTTGACCGTAAGGTCTGGGCAATCTTGTGAAACTTC
ATCGTGCTGGGGATAGACCATTGCAATTATTGGTCTTCAACGAGGAATTC
CTAGTAAGCGCAAGTCATCAACTTGCGTTGATTACGTCCCTGCCCTTTGT
ACACACCGCCCGTCGGT
>OtMZZ389
UAACCUGCUAAAUAGCCCGUAUUGCUUUGGCAGUACGCCGGCUUCUUAGA
GGGACUAUCGGCUCAAGCCGAUGGAAGUUUGAGGCAAUAACAGGUCUGUG
AUGCCCUUAGAUGUUCUGGGCCGCACGCGCGCUACACUGACGGAGCCAGC
GAGUACGCCCUUGGCCGGAAGGCCUGGGUAAUCUUGUUAAACUCCGUCGU
GCUUGGGAUAGAGCAUUGCAAUUAUUGCUCUUCAACGAGGAAUCCCUAGU
AAGCGCAAGUUAUCAGCUUGCGUUGAUUACGUCCCUGCCCUUUGUACACA
CCGCCCGUCGCU
>OtMZZ390
TAACCTGCTAAATAGACCAGCCGGCTTTGGCTAGCTGCTGTCTTCTTAGA
GGGACTATCAGCGTTTGGCTGATAGAAGTTTGAGGCAATAACAGGTCTGT
GATGCCCTTAGATGTTCTGGGCCGCACGCGCGCTACACTGACAGAGCCAG
CGAGTCTACCACCTTTGCCGGAAGGCATGGGTAATCTTGTGAAACTCTGT
CGTGATGGGGATAGAGCATTGCAATAATTGCTCTTCAACGAGGAATACCT
AGTAAGCGTGATTCATCAGATCGCGTTGATTACGTCCCTGCCCTTTGTAC
ACACCGCCCGTCGCT
>OtMZZ391
UAACCUGCUAAAUAGCCCAGCCGGCUUUUGCUGGUUGCUGGCUUCUUAGA
GGGACUGUCCAGCGUCUAGCAGACGGAAGUUUGAGGCAAUAACAGGUCUG
UGAUGCCCUUAGAUGUUCUGGGCCGCACGCGCGCUACACUGACAGAGCCA
GCGAGUAUCCACCUUGGCCGGAAGGUCUGGGUAAUCUUGUGAAACUCUGU
CGUGCUGGGGAUAGAGCAUUGCAAUUAUUGCUCUUCAACGAGGAAUUCCU
AGUAAGCGUGAGUCAUCAGCUCGCGUUGAUUACGUCCCUGCCCUUUGUAC
ACACCGCCCGUCGCU
>OtMZZ392
TAACCTGCTAAATAGCCCGGCCGACTTTGGTTGGTCGCTGGCTTCTTAGA
GGGACTATCGGCGTTTAGCCGATGGAAGTTTGAGGCAATAACAGGTCTGT
GATGCCCTTAGATGTTCTGGGCCGCACGCGCGCTACATTGACCGAACCAG
CGAGTTTATCACCTTGGCCGGAAGGCCTGGGTAATCTTGTGAAACTCGGT
CGTGATGGGGATAGAGCATTGCAATTATTGCTCTTCAACGAGGAATACCT
AGTAAGCGTGAGTCATCAGCTCGCGTTGAATTCGTCCCTGCCCTTTGTAC
ACACCGCCCGTCGCT
>OtMZZ393
TAACCTGCTAAATAGACCGGCCGACTATGGTTAGCCGCTGTCTTCTTAGA
GGGACTATTGGCGTTTAGCTAATGGAAGTTTGAGGCAATAACAGGTCTGT
GATGCCCTTAGATGTTCTGGGCCGCACGCGCGCTACACTGACGGAGCCAG
CGAGTTTAACACCTTGCCCGGAAGTGCTGGGTAATCTTGTGAAACTTTGT
CGTGCTGGGGATAGAGCATTGCAATTATTGCTCTTCAACTAGGAATTCCT
AGTAAGCGTAAGTCATCAGCTTGCGTTTATTACGTCCCTGCCCTTTGTAC
ACACCGCCTGTCGCT
>OtMZZ394
TAACCTGCTAAATAGCCCGGCCGACTTTGGTTGGTCGCTGGCTTCTTAGA
GGGACTATCGACATCTAGTCGATGGAAGTTTGAGGCAATAACAGGTCTGA
GATGCCCTTAGATGTTCTGGGCCGCACGCGCGCTACACTGACCGAACCAG
CGAGTTAATCACCTTGGCCGGAAGGCCTGGGTAATCTTGTGAAATTCGGT
CGTGATGGGGATAGAGCATTGCAATTATTGCTCTTCAACGAGGAATACCT
AGTAAGCGTGAGTCATCAGCTCGCGTTGAATTCGTCCCTGCCCTTTGTAC
ACACCGCCCGTCGCT
>OtMZZ395
TAACCTGCTAAATAGTTGCATAAACTCTGGTTTATGATCAACTTCTTAGA
GGGACTATAGACGTTTAGTCTATGGAAGTTTGAGGCAATAACAGGTCTGT
GATGCCCTTAGATGTTCTGGGCCGCACGCGCGCTACACTGATAAAGGCAA
CAAGTAATTCACCTTGGCCGGAAGGTCTGGGTAATCTTTTGAAACTTTAT
CGTGCTGGGGATAGTCCTTTGCAATTATTGGACTTAAACGAGGAATTCCT
AGTAAGCGTGAGTCATCAGCTCGCGTTGATTACGTCCCTGCCCTTTGTAC
ACACCGCCCGTCGCT
>OtMZZ396
TAACCTGCTAAATAGTTGCATAAACTCTGGTTTATGATCAACTTCTTAGA
GGGACTATAGACGTTTAGTCTATGGAAGTTTGAGGCAATAACAGGTCTGT
GATGCCCTTAGATGTTCTGGGCCGCACGCGCGCTACACTGATGAAGGCAG
CAAGTAATTCACCTTGGCCGGAAGGTCTGGGTAATCTTCTGAAACTTCAT
CGTGCTGGGGATAGTCCTTTGCAATTATTGGACTTCAACGAGGAATTCCT
AGTAAGCGCGAGTCATCAGCTCGCGTTGATTACGTCCCCGCCCTTTGTAC
ACACCGCCCGTCGCT
>OtMZZ397
UAACCUGCUAAAUAGUUAUAUUAACUUUGGUUGGUACUUAACUUCUUAGA
GGGACUAUGGAUGUUUAAUCCAUGGAAGUUUGAGGCAAUAACAGGUCUGU
GAUGCCCUUAGAUGUUCUGGGCCGCACGCGCGCUACACUGAUGAAGGCAA
CAAGUAAUUCACCUUGGCCGGAAGGUCUGGGUAAUCUUUUGAAACUUUAU
CGUGCUGGGGAUAGAGCAUUGCAAUUAUUGCUCUUCAACGAGGAAUUCCU
AGUAAGCGCAAGUCAUCAGCUUGCGUUGAUUACGUCCCUGCCCUUUGUAC
ACACCGCCCGUCGCU
>OtMZZ398
UAACCUGCUAAAUAGCCAGGCCGGCUUUGGCUGGUCGCGGGCUUCUUAGA
GGGACUGUCGGCGUCUAGCCGACGGAAGUUUGAGGCAAUAAAAGGUCUGU
GAUGCCCUUAGAUGUUCUGGGCCGCACGCGCGCUACACUGACAGAGCCAG
CGAGUUCACAUCCUUGGCCGGAAGGUCCGGGUAAUCUUGUGAAACUCUGU
CGUGCUGGGGAUAGAGCAUUGCAAUUAUUGCUCUUCAACGAGGAAUUCCU
AGUAAGCGCAAGUCAUCAGCUUGCGUUGAUUACGUCCCUGCCCUUUGUAC
ACACCGCCCGUCGCU
>OtMZZ399
TAACCTGCTAAATAGCCAGGCCGGCTTTTGCTGGTCGCAGGCTTCTTAGA
GGGACTATCAGCGTCTAGCTGATGGAAGTTTGAGGCAATAACAGGTCTGT
GATGCCCTTAGATGTTCTGGGCCGCACACGCGCTACACTGACAGAGCCAG
CGAGTTATTCACCTTGGCTGGAAAGTCTGGGTAATCTTGTTAAACTCTGT
CGTGCTGGGGATAGAGCATTGCAATTATTGCTCTTCAACGAGGAATTCCT
AGTAAGCGTGAGTCATCAGCTCGCGTTGATTACGTCCCTGCCCTTTGTAC
ACACCGCCCGTCGCT
>OtMZZ400
UAACCUGCUAAAUAGACCGGCCGACUAUGGUUAGCCGCUGUCUUCUUAGA
GGGACUAUUGGCGUUUAGCUACUGGAAGUUUGAGGCAAUAACAGGUCUGU
GAUGCCCUUAGAUGUUCUGGGCCGCACGCGCGCUACACUGACGGAGCCAG
CGAGUUUAUCACCUUGUCCGGAAGGACUGGGUAAUCUUGUGAAACUUUGU
CGUGCUGGGGAUAGAGCAUUGCAAUUAUUGCUCUUCAACGAGGAAUUCCU
AGUAAGCGUAAGUCAUCAGCUUGCGUUGAUUACGUCCCUGCCCUUUGUAC
ACACCGCCUGUCGCU
>OtMZZ401
TAACCTACTAAATAGCCAGGCCGGCTTCGGCTGGTCGCCGGCTTCTTAGA
GGGACTATCAGCGTCTAGCTGATGGAAGTTTGAGGCAATAACAGGTCTGT
GATGCCCTTAGATGTTCTGGGCCGCACGCGCGCTACACTGACAGAGCCAG
CGAGTTTTTCACCTTGGCCGGAAGGTCTGGGTAATCTTGTGAAACTCTGT
CGTGCTGGGGATAGAGCATTGCAATTATTGCTCTTCAACGAGGAATTCCT
AGTAGGCGTGAGTCATCAGCTCGCGTCGATTACGTCCCTGCCCTTTGTAC
ACACCGCCCGTCGCT
>OtMZZ402
TAACCTGCTTAATAGACAGGCCGGCTTTTGCTGGTCGCCGTCTTCTTAGA
GGGACTGTCTGCGTCTAGCAGACGGAAGTTTGAGGCAATAACAGGTCTGT
GATGCCCTTAGATGTTCTGGGACGCACGCGCGCTACACTGACAGAGCCAG
CGAGTTTTTTTCCTTGGCCGGAAGGTCTGGGTAATCTTGTGAAACTCTGT
CGTGCTGGGGATAGAGCATTGCAATTATTGCTCTTCAACGAGGAATTCCT
AGTAAGCGTGAGTCATCAGCTCGCGTTGATTACGTCCCTGCCCTTTGTAC
ACACCGCCCGTCGCT
>OtMZZ403
UAACCUGCUAAAUAGCCCGGCCGGCUUUGGCUGGUCGUUGGCUUCUUAGA
GGGACUGUCGGCGUUUAGCCGCCGGAAGUUUGAGGCAAUAACAGGUCUGU
GAUGCCCUUAGAUGUUCUGGGCCGCACGCGCGCUACACUGACUGAGCCAG
CGAGUUUAUCACCUUGGCCGAGAGGCCUGGGUAAUCUUGUGAAACUCAGU
CGUGCUGGGGAUAGAGCAUUGCAAUUAUUGCUCUUCAACGAGGAAUACCU
AGUAAGCGUAAGUCAUCAACUUGCGUUGAUUACGUCCCUGCCCUUUGUAC
ACACCGCCCGUCGCU
>OtMZZ404
UAACCUGCUUAAUAGCCAGGCCGGCUUUUGCUGGUCGCCGGCUUCUUAGA
GGGACUGUCUGCGUCUAGCAGACGGAAGUUUGAGGCAAUAACAGGUCUGU
GAUGCCCUUAGAUGUUCUGGGCCGCACGCGCGCUACACUGAUAGAGCCAG
CGAGUUUAUAACCUUGGCCGGAAGGUCUGGGUAAUCUUGUGAAACUCUGU
CGUGCUGGGGAUAGAGCAUUGCAAUUAUUUCUCUUCAACGAGGAAUUCCU
AGUAAGCGUGAGUCAUCAGCUCGCGUUGAUUACGUCCCUGCCCUUUGUAC
ACACCGCCCGUCGCU
>OtMZZ405
CGGCCCUUAAAUAGCCCGCUCCGCGUCUGCGGAACGCUGGCUUCUUAGGG
GUACUAUCGGCUCAAGCCGAUGGAAGUACGUGGCAAUAACAGGUCUGUGA
UGCCCUUAGAUGUUCUGGGCCGCACGCGCGCUACACUGACAGGGCCAGCG
AGUACAUCACCUUGGCCGAGAGGCCCGGGUAAUCUUGUUAAACCCUGUCG
UGCUGGGGAUAGAGCAUUGCAAUUAUUGCUCUUCAACGAGGAAUGCCUAG
UAGGCACGAGUCAUCAGCUCGUGCCGAUUACGUCCCUGCCCUUUGUACAC
ACCGCCCGUCGCU
>OtMZZ406
UAACCUGCUAAAUAGUCAGGCCGGCUUUUGCUGGUCGCCGACUUCUUAGA
GGGACUGUCAGCGUCUAGCUGACGGAAGUUUGAGGCAAUAACAGGUCUGU
GAUGCCCUUAGAUGUUCUGGGCCGCACGCGCGCUACACUGACAGGGCCAG
CGAGUUUAUCACCUUGGCCGAAAGGCCUGGGUAAUCUUGUGAAACCUUGU
CGUGCUGGGGAUAGAGCAUUGCAAUUAUUGCUCUUCAACGAGGAAUACCU
AGUAAGCGCAAGUCAUCAGCUUGCGUUGAUUACGUCCCUGCCCUUCGUAC
ACACCGCCCGUCGCU
>OtMZZ407
UAACCUGCUAAAUAGCCAGGCCGGCUUUUGCUGGUCGCCGGCUUCUUAGA
GGGACUGUCUGCGUCUAGCAGACGGAAGUUUGAGGCAAUAACAGGUCUGU
GAUGCCCUUAGUUGUUCUGGGCCGCACGCGCGCUACACUGACAGAGCCAG
CGAGUUUUUUUCCUUGGCCGGAAGGUCUGGGUAAUCUUGUGAAACUCUGU
UGUGCUGGGGAUAGAGCAUUGCAAUUAUUGCUCUUCAACGAGGAAUACCU
AGUAAGCGUGAGUCAUAAGCUCGCGUUGAUUACGUCCCUGCCCUUUGUAC
ACACCGCCCGUCGCU
>OtMZZ408
TAACCTGCTAAATAGTTGCGTTAACCTTGGTTGACGATCAACTTCTTAGA
GGGACTATCGATGTTTAATCGCTGGAAGTTGGAGGCAATAACAGGTCTGT
GATGCCCTTAGATGTTCTGGGCCGCACGCGCGCTACACTGATGAAGGCAA
CAAGTAATAACCTTGGCCGGAAGGTCCAGGTAATCTTTTGAAACTTTATC
GTGCTGGGGATAGAGCATTGCAATTATTGCTCTTAAACGAGGAATTCCTA
GTAAGCGTGAGTCATCAGCTCGCGTTGATTACGTCCCTGCCCTTTGTACA
CACCGCCCGTCGCT
>OtMZZ409
TAACCTGCTAAATAGTCAGGCCGGCTTTTGCTGGACGCGGACTTCTTAGA
GGGACTGTCGGCGTCTAGCCGACGGAAGTTTGAGGCAATAACAGGTCTGT
GATGCCCTTAGATGTTCTGGGCCGCACACGCGCTACACTGACAGAGCCAG
CGAGTTTTTTTCCTTGGCCGAAAGGTCTGGGTAATCTTGTGAAACTCTGT
CGTGCTGGGGATAGAGCATTGCAATTATTGCTCTTCAACGAGGAATTCCT
AGTAAGCGTGAGTCATCAGCTCGCGTTGATTACGTCCCTGCCCTTTGTAC
ACACCGCCCGTCGCT
>OtMZZ410
TAACCTGCTAAATAGTTGTGCCAACTTTGGTTGGAATCGACTTCTTAGAG
GGACGATGGATGTTTAATCCATGGAAGTTTGAGGCAATAACAGGGCTGTG
ATGCCCTTAGATGTTCTGGGCCGCACGCGCGCTACACTGATGAAGGCAAC
GAGTATCGCCTTGGCCGGAAGGTCTGGGTAATCTTTTGAAACTTTATCGT
GCTGGGGATAGAGCATTGCAATTATTGCTCTTTAACGAGGAATTCCTAGT
AAGCGTATGTCATCAGCATGCGTTGATTACGTCCCTGCCCTTTGTACACA
CCGCCCGTCGCT
>OtMZZ411
TAACCTGCTAAATAGACCAGTCGACTTTGGTTGACTGCTGTCTTCTTAGG
GGGACTATCAGCGTTTAGCTGATGGAAGTTTGAGGCAATAACAGGTCTGT
GATGCCCTTAGATGTTCTGGGCCGCACGCGCGCTACACTGACAGCGCCAG
CGAGTCTTTTTCCTTTGCCGGAAGGCATGGGTAATCTTGTGAAACTCTGT
CGTGATGGGGATAGAACATTGCAATTATTGTTCTTCAACGAGGAATACCT
AGTAAGCGTGATTCATCAGATCGCGTTGATTACGTCCCTGCCCTTTGTAC
ACACCGCCCGTCGCT
>OtMZZ412
UAACCUACUAAAUAGCGCGACUAGCUUUUGCUGGUGCUGACGCUUCUUAG
AGGGACUAUCGAUUUCAAGUCGAUGGAAGUUUGAGGCAAUAACAGGUCUG
UGAUGCCCUUAGACGUUCUGGGCCGCACGCGCGCUACACUGACGGAGCCA
GCGAGUCUAGCCUUGGCCGAGAGGUCAUGGGUAAUCUUGUGAAACUCCGU
CGUGCUGGGGAUAGAGCAUUGCAAUUAUUGCUCUUCAACGAGGAAUUCCU
AGUAAGCGCAAGUCAUCAGCUUGCGUUGAUUACGUCCCUGCCCUUUGUAC
ACACCGCCCGUCGAU
>OtMZZ413
UAACCUGCUAACUAGUUGCGAAUACGUGAGUAUUUGAGACUUCUUAGAGG
GACUGACUAUGUUUAAUAGUCGGAAGUUUGAGGCAAUAACAGGUCUGUGA
UGCCCUUAGAUGUUCUGGGCUGCACGCGCGCUACAAUGACAAAGUCAGCG
AGUACAACCUUGGCCGAGAGGUCUGGGAAAUCUUGUGAAACUUUGUCGUG
CUGGGGAUAGAUCAUUGCAAUUAUUGGUCUUGAACGAGGAAUUCCUAGUA
AGCGCAUGUCAUCAGCAUGCGUUGAUUACGUCCCUGCCCUUUGUACACAC
CGCCCGUCGCU
>OtMZZ414
TATCCTACTAAATAGCCACGCTAAGCTTTGCTTGGTGCTTGGCTTCTTAG
AGGGACTGTTGGCGTTTAGCCAATGGAAGTTTGAGGCAATAACAGGTCTG
TGATGCCCTTAGATGTTCTGGGCGGCACGCGCGCTACACTGATGAAGTCA
GCGAGTTCATTCCTTGGCCGGAAGGCCCGGGTAATCTTGTGAAACTTCAT
CGTGCTGGGGATAGAGCATTGCAATTATTGCTCTTCAACGAGGAATTCCT
AGTAAGCGCAAGTCATCAGCTTGCGTTGATTACGTCCCTGCCCTTTGTAC
ACACCGCCCGTCGTT
>OtMZZ415
UAACCUGCUAAAUAGCCCGGCCGACUUUGGUUGGUCGCUGGCUUCUUAGA
GGGACUAUCAGCGUUUAGCUGAUGGAAGUUUGAGGCAAUAACAGGUCUGU
GAUGCCCUUAGAUGUUCUGGGCCGCACGCGCGCUACACUGACAGAACCAG
CGAGUUUAUCACCUUGGCCGGAAGGCCUGGGUAAUCUUGUGAAACUCGGU
CGUGAUGGGGAUAGAGCAUUGCAAUUAUUGCUCUUCAACGAGGAAUGCCU
AGUAAGCGCGAGUCAUCAGCUCGCGUUGAUUACGUCCCUGCCCUUUGUAC
ACACCGCCCGUCGCU
>OtMZZ416
UAUCCUGCUAAAUAGCCCGGCCGGCUUUGGCUGGUCGCUGGCUUUUUAGA
GGGACUUUUAGCGUUUAGCUAAAGGAAGUUUGAGGCAAUAACAGGUCUGU
GAUGCCCUUAGAUGUUCUGGGCCGCACGCGCGCUACACUGACAGAGCCAG
CGAGUUCAUCACCUUGGCCGGAAGGUCUGGGUAAUCUUGUUAAACUCUGU
CGUGCUGGGGAUAGAGCAUUGCAAUUAUUGCUCUUCAACGAGGAAUGCCU
AGUAAGCGCAUGUCAUCAGCAUGCGUUGAUUACGUCCCUGCCCUUUGUAC
ACACCGCCCGUCGCU
>OtMZZ417
UAUCCUGCUAAAUAGCCCGGCCGGCUUUGGCUGGUCGCUGUCUUCUUAGA
GGGACUUUUAGCGUUUAGCUAAAGGAAGUUUGAGGCAAUAACAGGUCUGU
GAUGCCCUUAGAUGUUCUGGGCCGCACGCGCGCUACACUGACAGAGCCAG
CGAGUAUUCUUCCUUGGCUGGAAAGCCUGGGUAAUCUUGUUAAACUCUGU
CGUGAUGGGGAUAGAACAUUGCAAUUAUUGCUCUUCAACGAGGAAUGCCU
AGUAAGCGCAUGUCAUCAGCAUGCGUUGAUUACGUCCCUGCCCUUUGUAC
ACACCGCCCGUCGCU
>OtMZZ418
UAACCUGCUAACUAGUGCCCGUUACGUGAGUAGCGGGUGACUUCUUAGAG
GGACUGACUAUGUUUAAUAGUCGGAAGUUUGAGGCAAUAACAGGUCUGUG
AUGCCCUUAGAUGUUCUGGGCUGCACGCGCGCUACACUGACAAAGGCAGC
GAGUAUACCUUGGCCGAGAGGUCUGGGAAAUCUUGUUAAACUUUGUCGUG
CUGGGGAUAGAUCAUUGCAAUUAUUGGUCUUGAACGAGGAAUUCCUAGUA
AGCGCAUGUCAUCAGCUUGCGUCGAUUACGUCCCUGCCCUUUGUACACAC
CGCCCGUCGCU
>OtMZZ419
TAACCTACTAAATAGTGCTGCTAGCATTTGCTGGTATAGTCACTTCTTAG
AGGGACTATCGATTTCAAGTCGATGGAAGTTTGAGGCGATAACAGGTCTG
TGATGCCCTTAGACGTTCTGGGCCGCACGCGCGCTACACTGACGGAGCCA
GCGAGTATAAACCTTGGCCGAGAGGTCTGGGAAATCTTGTGAAACTCCGT
CGTGCTGGGGATAGAGCATTGTAATTGTTGCTCTTCAACGAGGAATTCCT
AGTAAGCGCAAGTCATCAGCTTGCGTTGATTACGTCCCTGCCCTTTGTAC
ACACCGCCCGTCGCT
>OtMZZ420
TAACCTGCTAAATAGCCAGGCCCGCTTTGGCGGGCCGCCGGCTTCTTAGA
GGGACTATCGGCTCAAGCCGATGGAAGTTTGAGGCAATAACAGGTCTGTG
ATGCCCTTAGATGTTCTGGGCCGCACGCGCGCTACACTGACAGAGCCAAC
GAGGTTTTTTTCCTTGGCCGGAAGGTCTGGGTAATCTTGTTAAACTCTGT
CGTGCTGGGGATAGAGCATTGCAATTATTGCTCTTCAACGAGGAATGCCT
AGTAAGCGCATGTCATCAGCATGCGTTGATTACGTCCCTGCCCTTTGTAC
ACACCGCCCGTCGCT
>OtMZZ421
TAACCTACTAAATAGTGCGATTAGCTTTTGCTGATATTGACACTTCTTAG
AGGGACTATCGATTTCAAGTCGATGGAAGTTTGAGGCAATAACAGGTCTG
TGATGCCCTTAGACGTTCTGGGCCGCACGCGCGCTACACTGACGGAGCCA
GCGAGTAATAACCTTGGCCGAGAGGTCTGGGTAATCTTGTGAAACTCCGT
CGTGCTGGGGATAGAGCATTGCAATTATTGCTCTTCAACGAGGGATTCCT
AGTAAGCGCAAGTCATCAGCTTGCGTTGATTACGTCCCTGCCCTTTGTAC
ACACCGCCCGTCGCT
>OtMZZ422
TAACCTGCTAAATAGTCAGGCTAGCTTTGGCTGGTCGCCGGCTTCTTAGA
GGGACTATCGGCTCAAGCCGAAGGAAGTTTGAGGCAATAACCGGTCTGTG
ATGCCCTTAGATGTTCTGGGCCGCACGCGCGCTACACTGACAGAGCCAAC
GAGTTTTCTCCCTTGGCCGGAAGGCCTGGGTAATCTTGTTAAACTCTGTC
GTGCGGGGGATAGAGCGTTGCAATTATTGCTCTTCAACGAGGAATGCCTA
GTAAACGCGTGTCATCAGCACGCGTTGATTACGTCCCTGCCCTTTGTACA
CACCGCCCGTCGCT
>OtMZZ423
CTACCAGTCATACTACAAGGTCCGATGTGAATCGGGACTTGTTCTATGAG
GGACTGACTGGGGTTACCAGTAGGAGGTTTGAGGCAATAACAGGTCTGTG
ATGCCCTTAGATGGTCTGGGCTGCACGCGCGCTACACTGATGGAGGCAGC
GAGTATCACCTGTGCCGGAAGGCATGGGAAATCTTGTGAAACTCCATCGT
GCTGGGGATAGACCATTGCAATTATTGGTCTTCAACGAGGAATTCCTAGT
AAGCGCAAGTCATCAGCTTGCGTTGATTACGTCCCTGCCCTTTGTACACA
CCGCCCGTCGCT
>OtMZZ424
UAACCUGCUAAAUAGCCAGGCUAGCUUUGGCUGGUCGCCGGCUUCUUAGA
GGGACUAUCGGCUCAAGCCGAUGGAAGUUUGAGGCAAUAACAGGUCUGUG
AUGCCCUUAGAUGUUCUGGGCCGCACGCGCGCUACACUGACAGAGCCAAC
GAGUUCAUCACCUUGGCCGGAAGGUCUGGGUAAUCUUGUUAAACUCUGUC
GUGCUGGGGAUAGAGCAUUUGCAAUUAUUGCUCUUCAACGAGCAAUGCCU
AGUAAGCGCAUGUCAUCAGCAUGCGUUGAUUACGUCCCUGCCCUUUGUAC
ACACCGCCCGUCGCU
>OtMZZ425
UGACCUGCUAAAUAGCCCGUUCGACUCUGGUUGGACGCUGGCUUCUUAGA
GGGACUUUUGGCUCAAGCCAAUGGAAGUACGAGGCAAUAACAGGUCUGUG
AUGCCCUUAGAUGUCCUGGGCGGCACGCGCGUUACACUGACAGAGCCAGC
GAGUUCAUCACCUUGGCCGAGAGGCCUGGGUAAUCUUGUUAAACUCUGUC
GUGCUGGGGAUAGAGCAUUGCAAUUGUUGCUCUUCAACGAGGCAUGCCUA
GUAAGCGCAAGUCAUCAGCUUGCGUUGACUACGUCCCUGCCCCUUUGUAC
ACACCGCCCGUCGCU
>OtMZZ426
UAACCUGCUAAAUAGACCGGCCGACUAUGGUUAGCCGCUGUCUUCUUAGA
GGGACUAUUGGCGUUUAGCUAAUGGAAGUUUGAGGCAAUAACAGGUCUGU
GAUGCCCUUAGAUGUUCUGGGCCGCACGCGCGCUACACUGACGGAGCCAG
CGAGUUUAACACCUUGCCCGGAAGGGCUGGGUAAUCUUGUGAAACUUUGU
CGUGCUGGGGAUAGAGCAUUGCAAUUAUUGCCCUUCAACGAGGAAUUCCU
AGUAAGCGUAAGUCAUCAGCUCGCGUUGACUACGUCCCUGCCCUUUGUAC
ACACCGCCCGUCGCU
>OtMZZ427
UAACCUGCUAAAUAGCCCGACUAGCUUUUGCUGCUCGCUGGCUUCUUAGA
GGGACUAUUGGCAUAAAGCCAAUGGAAGUUUGAGGCAAUAACAGGUCUGU
GAUGCCCUUAGAUGUUCUGGGCCGCACGCGCGCUACACUGACGGAGCCAA
CGAGUUCAUCACCUUGGCCGGAAGGUCUGGGUAAUCUUGUUAAACUCUGU
CGUGCUGGGGAUAGAGCAUUGCAAUUAUUGCUCUUCAACGAGGAAUGCCU
AGUAAGCGCAUGUCAUCAGCAUGCGUUGAUUACGUCCCUGCCCUUUGUAC
ACACCGCCCGUCGCU
>OtMZZ428
UAACCUGCUAAAUAGCCCGGCCGACUUUGGUUGGUCGCUGGCUUCUUAGA
GGGACUAUCAGCGUUUAGCUGAUGGAAGUUUGAGGCAAUAACAGGUCUGA
UGAUGCCCUUAGAUGUUCUGGGCCGCACGCGCGCUACACUGACCGAACCA
GCGAGUUUAUCACCUUAGCCGGAAGGCUUGGGUAAUCUUGUGAAACUCGG
UCGUGAUGGGGAUAGAGCAUUGCAAUUAUUGCUCUUCAACGAGGAAUACC
UAGUAAGCGUGAGUCAUCAGCUCGCGUUGAAUACGUCCCUGCCCUUUGUA
CACACCGCCCGUCGCU
>OtMZZ429
UAACCUGCUAAAUAGCCAGGCUAGCUUUGGCUGGUCGCCGGCUUCUUAGA
GGGACUUUCGGCUCAAGCCGAUGGAAGUUUGAGGCAAUAACAGGUCUGUG
AUGCCCUUAGAUGUUCUGGGCCGCACGCGCGCUACACUGACAGAGCCAAC
GAGUUCUUUCCUUAGCCGAAAGGUUUGGGUAAUCUUGUUAAACUCUGUCG
UGCUGGGGAUAGAGCAUUGCAAUUAUUGCUCUUCAACGAGGAAUUCCUAG
UAGGCGCAACUCAUCAGCUUGCGCCGAUUACGUCCCUGCCCUUUGUACAC
ACCGCCCGUCGCU
>OtMZZ430
TAACCTGCTAAATAGTTACGATAACTTTGGTTGTCGGATTGACTTCTTAG
AGGGACTATGAATGTTTAATTCATGGAAGTTTGAGGCAATAACAGGTCTG
TGATGCCCTTAGATGTTCTGGGCCGCACGCGCGCTACATTGATGAAGGCA
ACAAGTTTTTTCCTAGACCGGAAGGTCCGGGTAATCTTTTGAAACTTTAT
CGTGCTGGGGATAGAGCATTGCAATTATTGCTCTTAAACGAGGAATTCCT
AGTAAGCGTGAGTCATCAGCTCGCGTTGATTACGTCCCTGCCCTTTGTAC
ACACCGCCCGTCGCT
>OtMZZ431
UAUACUGCUAAAUAGCCCGGCCGGCUUUGGUUGGUCGCUGGCUUCUUAGA
GGGACUAUCAGCGUUUAGCUGAUGGAAGUUUGAGGCAAUAACAGGUCUGU
GAUGCCCUUAGAUGUUCUGGGCCGCACGCGCGCUACACUGACCGAACCAG
CGAGUUUAUCACCUUGGCCGGAAGGCCUGGGUAAUCUUGUGAAACUCGGU
CGUGAUGGGGAUAGAGCAUUGCAAUUAUUGCUCUUCAACGAGGAAUGCCU
AGUAAGCGUGAGUCAUCAGCUCGCGUUGAAUUCGUCCCUGCCCUUUGUAC
ACACCGCCCGUCGCU
>OtMZZ432
TAACCTGCTAAATAGCCCGGCCGACTTTGGTTGGTCGCTGGCTTCTTAGA
GGGACTATCAGCGTTTAGCTGATGGAAGTTGGAGGCAATAACAGGTCTGT
GATGCCCTTAGATGTTCTGGGCCGCACGCGCGCTACACTGACCGAACCAG
CGAGTTTATCACCTTGGCCGGAAGGCCTGGGTAATCTTGTGAAACTCGGT
CGTGATGGGGATAGAGCATTGCAATTATTGCTCTTCAACGAGGCATACCT
AGTAAGCGTGAGTCATCAGCTCGCGTTGCATTCGTCCCTGCCCTTTGTAC
ACACAGCCCGTCGCT
>OtMZZ433
TAACCTGCTAAATAGCCAGGCTAGCTTTGGCTGGTCGCTGGCTTCTTAGA
GGGACTATCAGCGTTTAGCTGATGGAAGTTTGAGGCAATAACAGGTCTGT
GATGCCCTTAGATGTTCTGGGCCGCACGCGCGCTACACTGACCGAACCAG
CGAGTTTATCACCTTGGCCGGAAGGCCTGGGTAATCTTGTGAAACTCGGT
CGTGATGGGGATAGAGCATTGCAATTATTGCTCTTCAACGAGGAATACCT
AGTAAGCGTGAGTCATCAGCTCGCGTTGAATTCGTCCCTGCCCTTTGTAC
ACACCGCCCGTCGCT
>OtMZZ434
TAACCTGCTAAATAGCCAGGCCCGCTTCGGCGGGACGCCGGCTTCTTAGA
GGGATTATAGGCTCAAGCCGATGGAAGTTTGAGGCAATAACAGGTCTGTG
ATGCCCTTAGATGTTCTAGGCCGCACGCGCGCTACACTGACAGAGCCAAC
GAGTTCATCACCTTGGCCGGAAGGTCTGGGTAATCTTGTTAAACTCTGTC
GTGCTGGGGATAGGGCATTGCAATTATTGCCCTTCAACGAGGAATGCCTA
GTAAGCGCATGTCATCAGCATGCGTTGATTACGTCCCTGCCCTTTGTACA
CACCGCCCGTCGCT
>OtMZZ435
UGACCUGCUAAAUAGCCCGGUUCACGUUUGUGGGCCGCCGGCUUCUUAGA
GGGACUUUUGGCUCAAGCCAAUGGAAGUACGAGGCAAAAACAGGUCUGUG
AUGCCCUUAGAUGUUCUGGGCCGCACGCGCGCUACACUGACAGAGCCAGC
GAGUACACCACCUUGGCCGAAAGGUCUGGGUAAUCUUGUUAAACUCUGUC
GUGCUGGGGAUAGAGCAUUUGCAAUUAUUGCUCUUCAACGAGGAAUGCCU
AGUAAGCGCAAGUCAUCAGCUUGCGUUGAUUACGUCCCUGCCCUUUGUAC
ACACCACCCGUCGCU
>OtMZZ436
TAGCCTGCTAAATAGCCCGGCCGGCTTTGGCTGGTCGCTGGCTTCTTAGA
GGGACTTTTAGCGTTTAGCTAAGGGAAGTTTGAGGCAATAACAGGTCTGT
GATGCCCTTAGATGTTCTGGGCCGCACGCGCGCTACACTGACAGAGCCAG
CGAGTATTCTTCCTTGGCTGGAAAGCCTGGGTAATCTTGTTAAACTCTGT
CGTGATGGGGATAGAACATTGCAATTATTGTTCTTCCCCATGAACGAGGA
ATTCCCAGTAAGCGCGAGTCATCAGCTCGCGTTGATTACGTCCCTGCCCT
TTGTACACACCGCCCGTCGCT
>OtMZZ437
UAACCUGCUAAAUAGUCGUGCUAACUUUGGUUGGCAUUUGACUUCUUAGA
GGGACUAUGGAUGUUUAAUCCAUGGAAGUUUGAGGCAAUAACAGGUCUGU
GAUGCCCUUAGAUGUUCUGGGCCGCACGCGCGCUACACUGAUGAAGGCAA
CAAGUAAUUCACCUUGGCCGGAAGGUCUGGGUAAUCUUUUGAAACUUUAU
CGUGCUGGGGAUAGAGCAUUGUAAUUAUUGCUCUUGAACGAGGAAUUCCU
AGUAAGCGUUUGUCAUCAGCAAGCGUUGAUUACGUCCCUGCCCUUUGUAU
ACACCGCCCGUCGCU
>OtMZZ438
TAACCTGCTAAATAGATGCGCGATCTTTGTGATAGTAGTATCTTCTTAGA
GGGACTAACTACTTTTAGTGGTTGGAAGTTTGAGGCAATAACAGGTCTGT
GATGCCCTTAGATGTTCTGGGCCGCACGCGCGCTACACTGATGAAGGCAG
CGAGTTTATAACCTTGGCCGGAAGGTCTGGGCAATCTTGTGAAACTTCAT
CGTGCTGGGGATAGACCATTGCAATTATTGGTCTTCAACGAGGAATTCCT
AGTAAGCGCAAGTCATCAGCTTGCGTTGATTACGTCCCTGCCCTTTGTAC
ACACCGCCCGTCGGT
>OtMZZ439
UAACCUGCUAAAUAGUUGUGCCAACUUUGGUUGGCAUCGACUUCUUAGAG
GGACUAUGGAUGUUUAAUCCAUGGAAGUUUGAGGCAAUAACAGGUCUGUG
AUGCCCUUAGAUGUUCUGGGCCGCACGCGCGCUACACUGAUGAAGGCAGC
GAGUAUCGCCUUGGCCGGAAGGUCCGGGUAAUCUUUUGAAACUUUAUCGU
GCUGGGGAUAGAGCAUUGUAAUUAUUGCUCUUCAACGAGGAAUUCCUAGU
ACGCGUAUGUCAUCAGCAUGCGUUGAUUACGUCCCUGCCCUUUGUACACA
CCGCCCGUCGCU
>OtMZZ440
UAACCUGCUAAAUAGCCCCAGUCGACUAUGGUUGGCUGCUGGCUUCUUAG
AGGGACUAUUGGCGUUUAGCCAAUGGAAGUUUGAGGCAAUAACAGGUCUG
UGAUGCCCUUAGAUGUUCUGGGCCGCACGCGCGCUACACUGACGGAGCCA
ACGAGUCUUUUCCUUGUCCGGAAGGACUGGGUAAUCUUGUGAAACUUCGU
CGUGCUGGGGAUAGAGCAUUGCAAUUAUUGCUCUUCAACGAGGAAUUCCU
AGUAAGCGUGAGUCAUCAGCUCGCGUUGAUUACGUCCCUGCCCUUUGUAC
ACACCGCCCGUCGCU
>OtMZZ441
TAACCTGCTAAATAGCCCGACTAGCTTTTGCTGCTCGCTGGCTTCTTAGA
GGGACTATTGGCATAAAGCCAATGGAAGTTTGAGGCAATAACAGGTCTGT
GATGCCCTTAGATGTTCTGGGCCGCACGCGCGCTACACTGACGGAGCCAG
CGAGTATTCTTCCTTGGCCGGAAGGTCTGGGTAATCTTGTGAAACTCCGT
CGTGATGGGGATAGAGCATTGCAATTATTGCTCTTCAACGAGGAATTCCT
AGTAAGCGCAAGTCATCAGCTTGCGTTGATTACGTCCCTGCCCTTTGTAC
ACACCGCCCGTCGCT
>OtMZZ442
UAACCUGCUAAAUAGCCCGACAAGCUUAGGCUGGUCGCUGGCUUCUUAGA
GGGACUAUCGGCUCAAGCCGAUGGAAGUUUGAGGCAAUAACAGGUCUGUG
AUGCCCUUAGAUGUUCUGGGCCGCACGCGCGCUACACUGACGGAGCCAAC
GAGUUCAUCACCUUGGCCGAAGGGUCUGGGUAAUCUUGUUAAACUCCGUC
GUGCUGGGGAUAGAGCAUUGCAAUUAUUGCUCUUCAACGAGGAAUGCCUA
GUAAGCGCAUAUCAUCAGUAUGCGUUGAUUACGUCCCUGCCCUUUGUACA
CACCGCCCGUCGCU
>OtMZZ443
TAACCTGCTAAATAGCCCAGCCGACTTTGGTTAGCTGCTGGCTTCTTAGA
GGGACTATTGGCGTTTAGCCAATGGAAGGTTGAGGCAATAACAGGTCTGT
GATGCCCTTAGATGTTCTGGGCCGCACGCGCGCTACACTGACGGAGCCAA
CGAGTATTTTCCTTGTCCGGAAGGACTGGGTAATCTTGTGAAACTTTGTC
GTGCTGGGGATAGAGCATTGCAATTATTGCTCTTCAACGAGGAATTCCTA
GTAAGCGTGAGTCATCAGCTCGCGTTGATTACATCCCTGCCCTTTGTACA
CACCGCCCGTCGCT
>OtMZZ444
TAACCTGCTAAATAGCCCGGCTAGCTTTGGCTGGTCGCCGGCTTCTTAGA
GGGACTATCGGCTCAAGCCGATGGAAGTTTGAGGCAATAACAGGTCTGTG
ATGCCCTTAGACGTTCTGGGCCGCACGCGCGCTAAACTGACAGAGCCAAC
GAGTTCATCACCTTGGCCGAAAGGCTTGGGTAATCTTGTTAAACTCTGTC
GTGCTGGGGATAGAGCATTGCAATTATTGCTCTTCAACGAGGAATCTCTA
GTAAGCGCAAGTCATCAGCTTGCGTTGATTACGTCCCTGCCCTTTGTACA
CACCGCCCGTCGCT
>OtMZZ445
TAACCTGCTAACTAGTGCGCATTACGCGAGTAGTGTGTGACTTCTTAGAG
GGACTGACTATGTTTAATAGTCGGAAGTTTGAGGCAATAACAGGTCTGTG
ATGCCCTTAGATGTTCTGGGCTGCACGCGCGCTACACTGACAAAGGCAGC
GAGTATACCTTGGCCGAGAGGTCCGGGAAATCTTGTAAAACTTTGTCGTG
CTGGGGATAGATCATTGCAATTATTGGTCTTGAACGAGGAATTCCTAGTA
AGCGCAAGTCATCAGCTTGCGTTGATTACGTCCCTGCCCTTTGTACACAC
CGCCCGTCGCT
>OtMZZ446
UAACCUGCUAAAUAGCCAGGUCGGCUUUCGCUGAUCGCCGGCUUCUUAGA
GGGACUGUCAGUGUCUAACUGACGGAAGUUUGAGGCAAUAACAGGUCUGU
GAUGCCCUUAGAUGUUCUGGGCCGCACGCGCGCUACACUGACAGAGCCAG
CGAGUUCUUUUCCUUGGCCGGAAGGUCUGGGUAAUCUUGUGAAACUCUGU
CGUGCUGAGGAUAGAGCAUUGCAAUUAUUGCUCUUCAACGAGGAAUACCU
AGUAAGCGUGAGUCAUCAGCUCGCGUUGAUUACGUCCCUGCCCUUUGUAC
ACACCGCCCGUCGCU
>OtMZZ447
TAACCTGCTAAATAGTTATACTAACTTTGGTTGGTAGTTGACTTCTTGGA
GGGACTATGTATGTTTAATCCATGGAAGTTTGAGGCAATAACAGGTCTGT
GATGCCCTTAGATGTTCTGGGCCGCACGCGCGCTACACTGATGAAGGCAA
CAAGTAATTCACCTTGGCCGGAAGGTCTGGGTAATCTTTTGAAACTTCAT
CGTGCTGGGGATAGAGCATTGCAATTATTGCTCTTCAACGAGGAATTCCT
AGTAAGCGTGAGTCATCAGCTCGCGTTGATTACGTCCCTGCCCTTTGTAC
ACACCGCCCGTCGCT
>OtMZZ448
TAACCTGCTAAATAGACCAGCCGGCTTTGGCTAGCTGCTGTCTTCTTAGA
GGGACTATCAACGTTTAGCTGATGGAAGTTTGAGGCAATAACAGGTCTGT
GATGCCCTTAGATGTTCTGGGCCGCACGCGCGCTACACTGACATAGCCAG
CGAGTCTACCACCTTTGCCGGAAGGCATGGGTAATCTTGTGAAACTCTGT
CGTGATGGGGATAGAACATTGCAATTATTGTTCTTCAACGAGGAATACCT
AGTAAGCGTGATTCATCAGATCGCGTTGATTACGTCCCTGCCCTTTGTAC
ACACCGCCCGTCGCT
>OtMZZ449
TAACCTGCTAAATAGTTGCATCAACTCTGGTTGATGATCAACTTCTTAGA
GGGACTATAGACGTTTAGTCTAGGGAAGTTTGAGGCAATAACAGGTCTGT
GATGCCCTTAGATGTTCTGGGCCGCACGCGCGCTACACTGATAACAGCAA
CAAGTAATTCACCTTGGCCGGAAGGTCCGGGTAATCTTCTGAAATGTTAT
CGTGCTGGGGATAGTCCTTTGCAATTATTGGACTTCAACGAGGAATTCCT
AGTAAGCGTGAGTCATCAGCTCGCGTTGATTACGTCCCTGCCCTTTGTAC
ACACCGCCCGTCGCT
>OtMZZ450
TAACCTGCTAAATAGCCAGGCCGGCTTTTGCTGGTCGCCGGCTTCTTAGA
GGGACTATCAGCATCTAGCTGATTGAAGGTTGAGGCAATAACAGGTCTGT
GATGCCCTTAGATGTTCTGGGCCGCACGCGCGCTACACTGACAGAGCCAG
CGAGTTTATCACCTTGGCCGGAAGGTCTGGGTAATCTTGTGAAACTCTGT
CGTGCTGGGGATAGAGCATGGCAATTCTTGCTCTTCAACGAGGAATTCCT
AGTAAGCGTGAGTCATCAGCTCGCGTTGATTACGTCCCTGCCCTTTGTAC
ACACCGCCCGTCGCT
>OtMZZ451
TAACCTGCTAACTAGCCAGGCTAGCTTTGGCTGGTCGCCGGCTTCTTAGA
GGGACTATCGGCTTAAGCCGATGGAAGTGAGGCAATAACAGGTCTGTGAT
GCCCTTAGATGTTCTGGGCCGCACGCGCGCTACACTGACAGAGCCAGCGA
GTTCTTTACCTTGGCCGAAAGGCCTGGGTAATCTTGTTAAACTCTGTCGT
GCTGGGGATAGAGCATTGCAATTATTGCTCTTCAACGAGGAATGCCTAGT
AAGCGCATGTCATCAGCATGCGTTGATTACGTCCCAGCCCTTTGTACACA
CCGCCCGTCGCT
>OtMZZ452
UAACCUGCUAAAUAGUUGUGCCAACUUUGGUUGGCAUCGACUUCUUAGAG
GGACUAUGGAUGUUUAAUCCGUGGAAGUUUGAGGCAAUAACAGGUCUGUG
AUGCCCUUAGAUGUUCUGGGCCGCACGCGCGCUACACUGAUGAAGGCAAC
GAGUAUCACCUUGGCCGGAAGGUCUGGGUAAUCUGUUGAAACUUUAUCGU
GCUGUGGAUAGAGCAUUGCAAUUAUUGCUCUUCAACGAGGAAUUCCUAGU
AAGCGCAUGUCAUCAGCAUGCGUUGAUUACGUCCCUGCCCUUUGUACACA
CCGCCCGUCGCU
>OtMZZ453
TAACCTGCTAAATAGTACTGCGATTTTTCTAATCGTAGGACTTCTTGGAG
GGACTAACTACATTTTAGTGGTTGGAAGTTTGAGGCAATAACAGGTCTGT
GATGCCCTTAGGTGTTCTGGGCCGCACGCGCGCTACACTGATGAAGGCAG
CGAGTATATAACCTTGACCGGAAGGTCTGGGCAATCTTGTGAAACTTCAT
CGTGCTGGGGATAGACCATTGCAATTATTGGTCTTCAACGAGGAATTCCT
AGTAAGCGCAAGTCATCAACTTGCGTTGATTACGTCCCTGCCCCTTGTAC
ACACCGCCCGTCGGT
>OtMZZ454
UAACCUGCUAACUAGCCCGGCCGACUUUGGUUGGUCGCUGGCUUCUUAGA
GGGACUAUUGGCGUUUAGCUAAUGGAAGUUUGAGGCAAUAACAGGUCUGU
GAUGCCCUUAGAUGUUCUGGGCCGCACGCGCGCUACACUGACGGAGCCAG
CGAGUUUAUCACCUUGUCCGGAAGGACUGGGUAAUCUUGUGAAACUUUGU
CGUGCUGGGGAUAGAGCAUUGCAAUUAUUGCUCUUCAACGAGGAAUUCCU
AGUAAGCGUAAGUCAUGAGCUUGCGUUGAUUACGUCCCUGCCCUUUGUAC
ACACCGCCUGUCGUU
>OtMZZ455
UAACCUGCUAAAUAGUAGGGGGAACUUUGGUUCCUUGCGACUUCUUAGAG
GGACUAACCACGUUUAGUGGUUGGAAGUUUGAGGCAAUAACAGGUCUGUG
AUGCCCUUAGGUGUUCUGGGCUGCACGCGCGCUACACUGAUAGAGGCAGC
GAGUAUACAACCUUGACCGGAAGGUCUGGGAAAUCUUGUGAAACUCUAUC
GUGCUGGGGAUAGACCAUUGCAAUUAUUGGUCUUCAACGAGGAAUUCCUA
GUAAGCGCAAGUCAUCAGCUUGCGUUGAUUACGUCCCUGCCCUUUGUACA
CACCGCCCGUCGCU
>OtMZZ456
TAACCTACTAAATAGCCCGGCCAGCTTTCGCTGGTCGCTGGCTTCTTAGA
GGGACTATCGGCTCAAGCCGATGGAAGTTTGAGGCAATAACAGGTCTGTG
ATGCCCTTAGATGTTCTGGGCCGCACGCGCGCTACACTGACGGAGCCAAC
GAGTACTGTTTCCTTGGCCGGAAGGCTTGGGTAATCTTGTTAAACTCCGT
CGTGCTGGGGATAGAGCATTGCAATTATTGCTCTTCAACGAGGAATGCCT
AGTAAGCGCTAGTCATCAGCTCGCGTTGATTACGTCCCTGCCCTTTGTAC
ACACCGCCCGTCGCT
>OtMZZ457
TCTCCTGCTAAATAGTCTAGCTGGCTTTGGCTGGCTATTGACTTCTTAGA
GGGACTATCAACGTTTAGTTGATGGAAGTTGGAGGCAATAACAGGTCTGT
GATGCCCTTAGATGTTCTGGGCCGCACGCGCGCTACACTGACCAAGCCAG
CGAGTATATCACCTTATCCGAAGGGATTGGGTAATCTTGTGAAACTTGGT
CGTGATGGGGATAGAGCATTGCAATTATTGCTCTTCAACGAGGAATACCT
AGTAAGCGTATGTCATTAGCATGCGTTGATTACGTCCCTGCCCTTTGTAC
ACACCGCCCGTCGCT
>OtMZZ458
UAACCUGCUAAAUAGCCCGGCCGACUUUGGUUAGCCGCUGGCUUCUUAGA
GGGACUAUUAGCGUUUAGCUAAUGGAAGUUUGAGGCAAUAACAGGUCUGU
GAUGCCCUUAGAUGUUCUGGGCCGCACGCGCGCUACACUGACGGAGCCAG
CGAGUUUAUCACCUUGUCCGGAAGGACUGGGUAAUCUUGUGAAACUUUGU
CGUGCUUUGGAUAGAGCAUUGCAAUUAUUGCUCUUCAACGAGGAAUUCCU
AGUAAGCGUGGGUCAUCAGCUCGCGUUGAUUACGUCCCUGCCCUUUGUAC
ACACCGCCUGUCGCU
>OtMZZ459
CTACCTGTCATACTACGGGAGTTGATGTGAATCGGCTGACGTTCTATGAG
GGACTGACTGGGGTTGCCAGTAGGAAGTTTGAGGCAAAAACAGGTCTGTG
ATGCCCTTAGATGTTCTGGGCTGCACGCGCGCTACACTGATGGGGGCAGC
GAGTGATACCTGTGCCGGAAGGCATGGGAAATCTTGTGAAACTCCATCGT
GCTGGGGATAGACCATTGCAATTATTGGTCTTCAACGAGGAATTCCTAGT
AAGCGCAAGTCATCAGCTTGCGTTGATTACGTCCCTGCCCTTTGTACACA
CCGCCCGTCGCT
>OtMZZ460
TAACCTGCTAAATAGTTGGATTAACCTTGGTTGATTACAACTTCTTAGAG
GGACTATCGATGTTTAATCGATGGAAGTTTGAGGCAATAACGGGTCTGTG
ATGCCCTTAGATGTTCTGGGCCGCACGCGCGCTACACTGATAATGGCAAC
AAGTATCAACCTTGGCCGGAAGGTCTGGGTAATCTTTTGAAACATTATCG
TGCTGGGGATAGAGCATTGCAATTATTGCTCTTCAACGAGGAATTCCTAG
TAAGCGTGAGTCATCAGCTCGCGTTGATTACGTCCCTGCCCTTTGTACAC
ACCGCCCGTCGCT
>OtMZZ461
UAACCUGCUAAAUAGCCCGGCCGGCUCUUGCUGGUCGCUGGCUUCUUAGA
GGGACUGUCAGCGUCUAGCUGACGGAAGUUUGAGGCAAUAACAGGUCUGU
GAUGCCCUUAGAUGUUCUGGGCCGCACGCGCGCUACACUGACAGAGCCAG
CGAGUUCAUAACCUUGGCCGGAAGGUCUGGGUAAUCUUGUGAAACUCUGU
CGUGCUGUGGAUAGAGCAUUGCAAUUAUUGCUCUUCAACGAGGAAUUCCU
AGUAAGCGUGAGUCAUCAGCUCGCGUUGAAUUCGUCCCUGCCCUUUGUAC
ACACCGCCCGUCGCU
>OtMZZ462
TAACCTGCTAAATAGTTGTGCCAACTTTGGTTGGCATCGACTTCTTAGAG
GGACTATGAATGTTTAATCCATGGAAGTTTGAGGCAATAACAGGTCTGTG
ATGCCCTTAGATGTTCTGGGCCGCACGCGCGCTACACTGATGAAGGCAAC
AAGTATCACCTTGGCCGGAAGGTCTGGGTAATCTTTTGAAACTTTATCGT
GCTGGGGATAGAGCATTGCAATTATTGCTCTTCAACGAGGAATTCCTAGT
AAGCGCATGTCATCAGCATGCGTTGATTTCGTCACTGCCCTTTGTACACA
CCGCCCGTCGCT
>OtMZZ463
UAACCUGCUAAAUAGUAUUGCAAUUUUUUUAAUUGUAAGACUUCUUAGAG
GGACUAACUACAUCUUAGUGGUUGGAAGUUUGAGGCAAUAACAGGUCUGU
GAUGCCCUUAGAUGUUCUGGGCCGCACGCGCGCUACACUGAUGAAGGCAG
CGAGUAUAUACCCUGGACCGGAAGGUCUGGGCAAUCUUGUGAAACUUCAU
CGUGCUGGGGAUAGACCAUUGCAAUUUUUGGUCUUCAACGAGGAAUUCCU
AGUAAGCGCAAGUCAUCAACUUGCGUUGAUUACGUCCCUGCCCUUUGUAC
ACACCGCCCGUCGGU
>OtMZZ464
UAACCUGCUAAAUAGCCAGGCUAGCUUUGGCUGGUCGCCGGCUUCUUAGA
GGGACUUUCGGCUCAAGCCGAUGGAAGUUUGAGGCAAUAACAGGUCUGUG
GUGCCCUUAGAUGUUCUGGGCCGCACGCGCGCUACACUGACAGAGCCCAC
GAGUUCUUUCCUUAACCGAAAGGUUUGGGUAAUCUUGUUAAACUCUGUCG
UGCUGGGGAUAGAGUAUUGCAAUUAUUGCUCUUCAACGAGGAAUUCCUAG
UAAGCGCAAGUCAUCAGCUUGCGCUGAUUACGUCCCUGCCCUUUGUACAC
ACCGCCCGUCGCU
>OtMZZ465
TAACCTGCTAACTAGCCCGTGTCGCTCCGGCGGCACGCTGGCTTCTTAGA
GGGACTATCGGCTCAAGCCGATGGAAGTTTGAGGCAATAACAGGTCTGTG
ATTCCCTTAGATGTTCTGGGCCGCACGCGCGCTACACTGACAGAGCCAAC
GAGTACTCCCTTGGCTGGAAGGCCCGGGTAATCTTGTTAAACTCTGTCGT
GCTGGGGATAGAGCATTGCAATTATTGCTCTTCAACGAGGAATCCCTAGT
AAGCGCAAGTCATCAGCTTGCGTTGATTACGTCCCTGCCCTTTGTACACA
CCGCCCGTCGCT
>OtMZZ466
UAACCUGCUAAAUAGUUGCAUCAACUCUGGUUGAUGAUCAACUUCUUAGA
GGGACUAUAGAUGUUUAAUCUAUGGAAGUUUGAGGCAAUAACAGGUCUGU
GAUGCCCUUAGAUGUUCUGGGCCGCACGCGCGCUACACUGAUAAAGGCAA
CAAGUAAUUCACCUUGGCCGGAAGGUCUGGGUAAUCUUUUGAAACUUUAU
CGUGCUGGGGAUAGUCCUUUGCAAUUAUUGGACUUGAACGAGGAAUUCCU
AGUACGCGUGAGUCAUCAGAUCGCGUUGAUUACGUCCUUGCCCUUUGUAC
ACACCGCCCGUCGCU
>OtMZZ467
TAACCTGCTAAATAGACTTGCCATTTTTCTAATGGTAAGCCTTCTTAGAG
GGACTAACTACTTTTAGTGGTTGGAAGTTTGAGGCAATAACAGGTCTGTG
ATTCCCTTAGATGTTCTGGGCCGCACGCGCGCTACACTGATGAAGGCAGC
GAGTATATAACCTTGACCGAAAGGTCTGGGAAATCTTGTGAAACTTCATC
GTGCTGGGGATAGACCTTTGCAATTATCGGTCTTCAACGAGGAATTCCTA
GTAAGCGCAAGTCATCAGCTTGCGTTGATTACGTCCCTGCCCTTTGTACA
CACCGCCCGTCGGT
>OtMZZ468
UUACCUGCUAAAUAGUUGACUAAACUCUGGUUUAGAUCAUACUUCUUAGA
GGGACUAUUGAUGUUUAAUCAAUGGAAGUUAGAGGCAAUAACAGGUCUGU
GAUGCCCUUAGAUGUUCUGGGCCGCACGCGCGCUACACUGAUAUAGGCAA
CGAGUAAUUCACCUUGGCCGGAAGGUCUGGGUAAUCUUUUGAAACUAUAU
CGUGCUGGGGAUAGUCCUUUGCAAUUAUUGGACUUGAACGAGGAAUUCCU
AUUAAGCGUGAGUCAUCAGCUCGCGUUGAUUACGUCCCUGCCCUUUGUAC
ACACCGCCCGUCGCU
>OtMZZ469
UAACCUGCUAAAUAGUUACGUUAACUUUGGUUGACGGUUGACUUCUUAGA
GGGACUAUGGAUGUUUAAUCCAUGGCAGUUUGAGGCAAUAACAGGUCUGU
GAUGCCCUUAGAUGUUCUGGGCCGCACGCGCGCUACACUGAUGAAGGCAA
CAAGUAAUUCACCUUGGCCGGAAGGUCUGGGUAAUCUUUUGAAACUUCAU
CGUGCUUGGGAUAGAGCAUUGCAAUUAUUGCUCUUCAACGAGGAAUUCCU
AGUAAGCGUGAGUCAUCAGCUCGCGUUGAUUACGUCCCUGCCCUUUGUAC
ACACCGCCCGUCGCU
>OtMZZ470
TAACCTGCTAAATAGCCAGGCTAGCTTCGGCTAGTCGTAGGCTTCTTAGA
GGGACTGTCGGCGTTTAGCCGACGGAAGTTTGAGGCAATAACAGGTCTGT
GATGCCCTTAGATGTTCTGGGCCGCACGCGCGCTACACTGACTGAGCCAG
CGAGTTTATCACCTTGGCCGAGAGGCCTGGGTAATCTTGTGAAACTCAGT
CGTGCTGGGGATAGAGCATTGCAATTATTGCTCTTCAACGAGGAATACCT
AGTAAGCGTAAGTCACCAACTTGCGTTGATTACGTCCCTGCCCTTTGTAC
ACACCGCCCGTCGCT
>OtMZZ471
CGACCTACTAAATAGCCAGGCTAGCTTTGGCTGGTCGCCGGCTTCTTAGA
GGGACTATCGGCTCAAGCCGATGGAAGTTTGAGGCAATAACAGGTCTGTG
ATGCCCTTAGATGTTCTGGGCCGCACGCGCGCTACACTGACAGAGCCAAC
GAGTTCCTTCCTTGACCGAAAGGTCTGGGTAATCTTGTTAAACTCTGTCG
TGCTGGGGATAGAGCATTGCAATTATTGCTCTTCAACGAGGAATTCCTAG
TAAGCGCAAGTCATCAGCTTGCGCTGATTACGTCCCTGCCCTTTGTACAC
ACCGCCCGTCGCT
>OtMZZ472
UAACCUGCUAAAUAGUUAUGCUAACUUUGGUUGGUAAUUGACUUCUUCGA
GGGACUAUGGAUGUUUAAUCUAUGGAAGUUUGAGGCAAUAACAGGUCUGU
GAUGCCCUUAGAUGUUCUGGGCCGCACGCGCGCUACACUGAUGAAGGCAA
CAAGUAAUUCACCUUGGCCGGAAGGUCUGGGUAAUCUUUUGAAACUUUAU
CGUGCUGGAGAUAGAGCAUUGCAAUUAUUGCUCUUCAACGAGGAAUUCCU
AGUAAGCGCAAGUCAUCAGCUUGCGUUGAUUACGUCCCUGCCCUUUGUAC
ACACCGCCCGUCGCU
>OtMZZ473
TAACCTGCTAAATAGCCCGGCCAGCTTTGGTTGGTCGCCGGCTTCTTAGA
GGGACTATCGGCTCAAGCCGATGGAAGTTTGAGGCAATAACATTTCTGTG
ATGCCCTTAGATGTTCTGGGCCGCACGCGCGCTACACTGACAGAGCCAAC
GAGTTCATTCCTTGGCCGGAAGGTCTGGGTAATCTTGTTAAACTCTGTCG
TGCTGGGGATAGAGCATTGCAATTATTGCTCTTCAACGAGGAATGCCTAG
TAAGCGCATGTCATCAGCATGCGTTGATTACGTCCCTGCCCTTTGTACAC
ACCGCCCGTCGCT
>OtMZZ474
UAACCUGCUAAAUAGUUACAUUAUCUUUGGAUGAUGCUUAACUUCUUAGA
GGGACUACGGGCGUUUAGUCCGUGGAAGUUUGAGGCAAUAACAGGUCUGU
GAUGCCCUUAGAUGUUCUGGGCCGCACGCGCGCUACACUGAUGAAGUCAA
CGAGUAUUUUCCUUGGCCGGAAGGUCUGGGUAAUCUUUUGAAACUUUAUC
GUGAUGGGGAUAGAGCAUUGUAAUUAUUGCUCUUGAACGAGGAAUUCCUA
GUAAGCGCAAGUCAUAAGCUUGCGUUGAUUACGUCCCUGCCCUUUGUACA
CACCGCCCGUCGCU
>OtMZZ475
UAACCUGCUAAAUAGCCAGGCUAGCUUUGGCUGGUCGCCGGCUUCUUAGA
GGGACUAUCGGCUCAAGCCGAUGGAAGUUUGAGGCAAUAACAGGUCUGUG
AUGCCCUUAGCUGUUCUGGGCCGCACGCGCGCUACACUGACAGAGCCAAC
GAGUUCUUCACCUUGGCCGAAAGGUUUGGGUAAUCUUGUUAAACUCUGUC
GUGUUGGGGAUAGAGCAUUGCAAUUAUUGCUCUUCAACGAGGAAUGCCUA
GUAAGCGCAUGUCAUCAGCAUGCGUUGAUUACGUCUCUGCCCUUUGUACA
CACCGCCCGUCGCU
>OtMZZ476
UGACCUGCUAAAUAGACGGGUUGACAUUUAGUUGACCCCUUACGUCUUCU
UAGAGGGACAAUCGACCGUCUAGGUGAUGGAGGCAAAAGGCAAUAACAGG
UCUGUGAUGCCCUUAGAUGUUCCGGGCUGCACGCGCGCUACACUGACAGA
GACAACGAGUGGGGCCCCUUGUCCGAAAUGACUGCGUAAACUUGUGAAAC
UUUGUCGUGCUGGGGAUGGAGCUUUGUAAUUUUUGCUCUUCAACGAGGAA
UUCCUAGUAAGCGAAAGUCAUCAGCUUGCGUUGACUACGUCCCUGCCCUU
UGUACACACCGCCCGUCGCU
>OtMZZ477
TAACCTGCTAAATAGCCAGGCCGTCTTTGGATGGTCGCCGGCTTCTTAGA
GGGACTGTCAGCGTCTAGCTGACGGAAGTTTGAGGCAATAACAGGTCAGT
GATGCCCTTAGATGTTCTGGGCCGCACGCGCGCTACACTGACAGAGCCAG
CGAGTTCTTTTCCTTGGCCGGAAGGTCTGGGTAATCTTGTGAAACTCTGT
CGTGCTGGGGATAGAGAATTGCAATTATTGCTCTTCAACGAGGAATACCT
AGTAAGCGTGAGTCATCAGCTCGCGTTGATTACGTGCCTGCCCTTTGTAC
ACACCGCCCGTCGCT
>OtMZZ478
UAACCUACUAAAUAGCCAGGCUAGCUUUGGCUGGUCGCCGGCUUCUUAGA
GGGACUUUCGGCUCAAGCCGAAGGAAGUUUGAGGCAAUAACAGGUCUGUG
AUGCCCUUAGAUGUUCUGGGCCGCACGCGCGCUACACUGACAGAGCCAAC
GAGUUUUCCACCUUGGCCGAAAGGUCUGCGUAAUCUUGUUAAACACUGUC
GUGCUGGGGAUAGAGCAUUGCAAUUAUUGAUCUUCAACGAGGAAUGCCUA
GUAAGCGCGUGUCAUCAGCAUGCGUUGAUUACGUCCCUGCCCUUUGUACA
CACCGCCCGUCGCU
>OtMZZ479
TAATCTGCTAAATAGCCCGACTAGCTTTTGCTGGCCGCCGGCTTCTTAGA
GGGACTATTCGCATAAAGCCAATGGAAGTTTGAGGCAATAACAGGTCTGT
GATGCCCTTAGATGTTCTGGGCCGCACGCGCGCTACACGGACGGAGCCAG
CGAGTTCATTTCCTTGGCCGGAAGGTCTGGGTAATCTTGTGAAACTCCGT
CGTGATGGGGATAGAGCATTGCAATTATTGCTCTTCAACGAGGAATTCCT
AGTAAGCGCAAGTCATCAGCTTGCGTTGATTACGTCCCTGCCCTTTGTAC
ACACCGCCCGTCGCT
>OtMZZ480
UAACCUGCUAAAUAGUCGCGUUAACUUUGGUUGACUUUUUUGACUUCUUA
GAGGGACUAUGAAUGUUUAAUUCAUGGAAGUUUGAGGCAAUAACAGGUCU
GUGAUGCCCUUAGAUGUUCUGGGCCGCACGCGCGCUACACUGAUGAAGGC
AACAAGUACCAACCUAGGCCGGAAGGUCCGGGUAAUCUUUUGAAACUUCA
UCGUGCUGGGGAUAAAGCAUUGCAAUUAUUGCUUUUCAACGAGGAAUUCC
UAGUAAGCGCAAGUCAUCAGCUUGCGUUGAUUACGUCCCUGCCCUUUGUA
CACACCGCCCGUCGCU
>OtMZZ481
UAACCUGCUAAAUAGCCCGGUCAGCUUUUGCUGGCCGCCGGCUUCUUAGA
GGGACUAUCGACUCAAGCCGAUGGAAGUUUGAGGCAAAAACAGGUCUGUG
AUGCCCUUAGAUGUUCUGGGCCGCACGCGCGCUACACUGACAGAGACAAC
GAGUACAUCACCUUGGCCGAAAGGUCCGGGUAAUCUUGUUAAACUCUGUC
GUGCUGGGGAUAGAGCAUUGCAAUUAUUGCUCUUCAACGAGGAAUGCCUA
GUAAGCGCAAGUCAUCAGCUUGCGUUGAUUACGUCCCUGCCCUUUGUACA
CACCGCCCGUCGCU
>OtMZZ482
UAACCUGCUAAAUAGUUAUGCCAACCUUGGUUGGUACCUAACUUCUUAGA
GGGACUACUAAUGUUUAAUUAGUGGAAGUUUGAGGCAAUAACAGGUCUGU
GAUGCCCUUAGAUGUUCUGGGCCGCACGCGCGCUACACUGAUCAAGGCAA
CAAGUAUUCUCCUUGGCCGGAAGGUCUGGGUAAUCCUUUGAAACUUGAUC
GUGCUGGGGAUAGAGCACUGCAAUUAUUGCUCUUCAACGAGGAAUUCCUA
GUAAGCGCAAGUCAUCAGCUUGCGUUGAUUACGUCCCUGCCCUUUGUACA
CACCGCCCGUCGCU
>OtMZZ483
UAACCUGCUAAAUAGCCCGGCCGGCCUUGGCCGACCGCCGGCCUCUUAGA
GGGACUAUCGGCUCAAGCCGAUGGAAGUUUGAGGCAAUAACAGGUCUGUG
AUGCCCUUAGAUGUUCUGGGCCGCACGCGCGCUACACUGACGGGGCCAAC
GAGUGCAUCGCCUUGGCCGGAAGGCCUGGGUAAGCUUGUUAAACCCCGUC
GUGCUGGGGAUAGGGCAUUGCAAUUAUUGCCCUUCAACGAGGAAUGCCUA
GUAAGCGCGAGUCAUCAGCUCGCGUUGAUUACGUCCCUGCCCUUUGUACA
CACCGCCCGUCGCU
>OtMZZ484
UAACCUGCUAAAUAGCAAGGCUAGCUUUGGCUGGUCGCCGGCUUCUUAGA
AGGACUAUCGGCUCAAGCCGAUGGAAGUUUGAGGGAAUAACAGGUCUGUG
AUGCCCUUAGAUGUUCUGGGCCGCACGCGCGCUACACUGACUCGGCCAAC
GAGUUUCUUCCUUGUCCGAAAGGUCUGGGUAAUCUUGUUAAACCGAGUCG
UGCUGGGGAUAGAGCAUUGCAAUUAUUGCUCUUCAACGAGGAAUUCCUAG
UAAGCGCAAGUCAUCAGCUUGCGCUGAUUACGUCCCUGCCCUUUGUACAC
ACCGCCCGUCGCU
>OtMZZ485
CAGCCUGCUAAAUAGUCCGAGUCAUCCUCGAUGGCUCGCCGGCUUCUUAG
AGGGACUAUCGGCUCAAGCCGAUGGAAGUUUGAGGCAAUAACAGGUCUGU
GAUGCCCUUAGAUGUUCUGGGCCGCACGCGCGCUACACUGACAGAGCCAA
CGAGUUCAUCACCUUGGCCGGAAGGUCUGGGUAAUCUUGUUAAACUCUGU
CGUGCUGGGGAUAGAGCAUUGCAAUUAUUGCUCUUCAACGAGGAAUGCCU
AGUAAGCGCAUGUCAUCAGCAUGCGUUGAUUACGUCCCUGCCCUUUGUAC
ACACCGCCCGUCGCU
>OtMZZ486
UAACCUGCUAAAUAGCCAGGCUAGCUUUGGCUGGUCGCCGGCUUCUUAGA
GGGACUAUCGGCUCAAGCCGAUGGAAGUUUGAGGCAAUAACAGGUCUGUG
AUGCCCUUAGAUGUUCUGGGCCGCACGCGCGCUACACUGACAGGGCCAAC
GAGUUCAUCACCUUGGCCGAAAGGCCUGGGUAAUCUUGUUAAACCCUGUC
GUGCUGGGGAUAGAGCAUUGCAAUUAUUGCUCUUCAACGAGGAAUGCCUA
GUAAGCGCAAGUCAUCAGCUUGUGUUGAUUACGUCCCUGCCUUUUGUACA
CACCGCCCGUCGCU
>OtMZZ487
UAACCUGCUAAAUAGCCCGGCUAGCUUUGGCUGGCCGCCGGCUUCUUAGA
GGGACUAUCGGCUCAAGCCGAUGGAAGUUUGAGGCAAUAACAGGUCUUUG
AUGCCCUUAGAUGUUCUGGGCCGCACGCGCGCUACACUGACAGAGCCAAC
GAGUUCCCCCCUUGGCCGAGAGGCCUGGGUAAUCUUGUUAAACUCUGUCG
UGCUGGGGAUAGAGCAUUGCAAUUAUUGCUCUUCAACGAGGAAUUCCUAG
UAAGCGCAAGUCAUCAGCUUGCGCUGAUUACGUCCCUGCCCUUUGUACAC
ACCGCCCGUCGCU
>OtMZZ488
UAACCUGCUAAAUAGUUGCAUUCACUUUGGUGGAUGAUCAACUUCUUAGA
GGGACUAUAGACGUUUAGUCUAUGGAAGUUUGAGGCAAUAACAGGUCUGU
GAUGCCCUUAGAUGUUCUGGGCCGCACGCGCGCUACACUGAUAACAGCAA
CAAGUAAUUAACCUUGGCCGAAAGGUCUGGGUAAUCUUUUGAAAGGUUAU
CGUGCUGGGGAUAGUCCUUUGCAAUUAUUGGACUUAAACGAGGAAUUCCU
AGUAAGCGCGAGUCAUCAGCUCGCGUUGAUUACGUCCCUGCCCUUUGUAC
ACACCGCCCGUCGCU
>OtMZZ489
UAACCUGCUAAAUAGACAGACCAGCUUUGGCUGGUCGCCGGCUUCUUAGA
GGGACUAUCGGCCCAAGCAGAUGGAAGUUUGAGGCAAUAACAGGUCUGUG
AUGCCCUUAGAUGUUCUGGGCCGCACGCGCGCUACACUGACAGAGGCAAC
GAGUUCAUUUCCUUGGCCGGAAGGUCUGGGUAAUCUUGUUAAACUCUGUC
GUGCUGGGGAUAGAGCAUUGCAAUUAUUGCUCUUCAACGAGGAAUGCCUA
GUAAGCGCAUGUCAUCAGCAUGCGUUGAUUACGUCCCUGCCCUUUGUACA
CACCGCCCGUCGCU
>OtMZZ490
UAACCUGCUAAAUAGUCCGGCCGGCUUUUGCUGGUCGCUGACUUCUUAGA
GGGAAUAACAGCGUUUAGCUGUUGGAAGUUUGAGGCAAUAACAGGUCUGU
GAUGCCCUUAGAUGUUCUGGGCCGCACGCGCGCUACACUGACUGAGCCAG
CGAGUUUAUAACCUUGGCCGAAAGGUCUGGGUAAUCUUGUGAAACUCAGU
CGUGCUGGGGAUAGAGCAUUGCAAUUAUUGCUCUUCAACGAGGAAUGCCU
AGUAAGCGUGAGUCAUCAGCUCACGUUGAUUACGUCCCUGCCCUUUGUAC
ACACCGCCCGUCGCU
>OtMZZ491
TAACCTGCTAAATAGTGCGGGCGACTTGCGTCGCTGCGTTCTTCTTAGAG
GGACTGACTACGATTAGTGGTCGGAAGTTTGAGGCAATAACAGGGCTGTG
ATGCCCTTAGATGTTCTGGGCTGCACGCGCGCTACACTGACGAGGTCAGC
AAGTTTAATCCTTGACCGGAAGGTCTGGGTAATCTTTTGAAACCTTGTCG
TGCTGGGGATAGACCATTGCAATTATTGGTCTTCAACGAGGAATTCCTAG
TAAGCGCAAGTCATCAGCTTGCGTTGATTACGTCCCTGCCCTTTGTACAC
ACCGCCCGTCGCT
>OtMZZ492
UAACCUGCUAAAUAGCCAGGCUAGCUUUGGCUGGUCGCCGGCUUCUUAGA
GGGACUAUCGGCUCAAGCCGAUGGAAGUUUGAGGCAAUAACAGGUCUGUG
AUGCCCUUAGAUGUUCUGGGCCGCCCGCGCGCUACACUGAUUGAGCCAAC
GAGUUUCUUCCUUGUCCGAAAGGUCUGGGUAAUCUUGUUAAACUCAAUCG
UGCUGGGGAUAGAGCAUUGCAAUUAUUGCUCUUCAACGAGGAAUUCCUAG
UAAGCGCAAGUCAUCAGCUUGCGCUGAUUACGUCCCUGCCCUUUGUACAC
ACCGCCCGUCGCU
>OtMZZ493
TGACCTGCTAAATAGACGGGTTGACATTTTGTTGGCCCCTTACGTCTTCT
TAGAGGGACAATCGACCGTCTAGGTGATGGAGGCAAAAGGCAATAACAGG
TCTGTGATGCCCTTAGATGTTCCGGGCTGCACGCGCGCTACACTGACAGA
GACAACGAGTGGGGCCCCTTGTCCGAAATGACTGGGTAAACTTGTGAAAC
TTTGTCGGGCTGGGGATGGAGCTTTGTTATTTTTTGCTCTTCAACGAGGA
ATTCCTAGTAAGGGCAAGTCATCAGCTTGCGTTGACTACGTCCCTGCCCT
TTGTACACACCGCCCGTCGCT
>OtMZZ494
UAACCUGCUAAAUAGUCAGGCCGGCUUUUGCUGGUCGCAGGCUUCUUAGA
GGGACUGUCAGCGUUUAGCUGACGGAAGUUUGAGGCAAUAACAGGUCUGU
GAUGCCCUUAGAUGUUCCGGGCCGCACGCGCGCUACACUGACAGAGCCAG
CGAGUUCUUUUCCUUGGCCGGAAGGUCUAGGUAAUCUUGUGAAACUCUGU
CGUGCUGGGGAUAGAGCAUUGCAAUUAUUGCUCUUCAACGAGGAAUACCU
AGUAAGCGUGAGUCAUCAGCUCGCGUUGAUUACGUCCCUGCCCUUUGUAC
ACACCGCCCGUCGCU
>OtMZZ495
TAACCTGCTAAATAGTTGCATTCACTTTGGTGGATGATCAACTTCTTAGA
GGGACTATAGACGTTTAGTCTATGGAAGTTTGAGGCAATAACAGGTCTGT
GATGCCCTTAGATGTTCTGGGCCGCACGCGCGCTACACTGATAACAGCAA
CAAGTAATTCACCTTGGCCGGAAGGTCTGGGTAATCTTTTGAAACTATAT
CGTGCTGGGGATAGTCCTTTGCAATTATTGGACTTGAACGAGGAATTCCT
AGTAAGCGTGAGTCATCAGCTCGCGTTGATTACGTCCCTGCCCTTTGTAC
ACACCGCCCGTCGCT
>OtMZZ496
TAACCTACTAAATAGACGGGTTGACATTTTGTTGGCCCCTTACGTCTTCT
TAGAGGGACAATCGACCGTCTAGGTGATGGAGGCAAAAGGCAATAACAGG
TCTGTGATGCCCTTAGATGTTCCGGGCTGCACGCGCGCTACACTGACAGA
GACAACGAGTGGGGCCCCTTGTCCGAAATGACTGGGTAAACTTGTGAAAC
TTTGGCGTGCTGGGGATGGAGCTTTGTAATTTTTGCTCTTCAACGAGGAA
TTCCTAGTAAGCGCAAGTCATCAGCTTGCGTTGACTACGTCCCTGCCCTT
TGTACACACCGCCAGTCGCT
>OtMZZ497
TAACCTGCTAAATAGCCCGTATTGCTTTGGCAGTACGCTGGCTTCTGAGA
GGGACTATCGGCTCAAGCCGATGGAAGTTTGAGGCAATAACAGGTCTGTG
ATGCCCTTAGATGTTCTGGGCCGCACGCGCGCTACACTGACACAGCCAGC
GAGTACTCCCTTGGCCGGAAGGTCCGGGTAATCTTGTTAAACTGTGTCGT
GCTGGGGATAGAGCATTGCAATTATTGCTCTTCAACGAGGAATCCCTAGT
AAGCGCAAGTCATCAGCTTGCGTTGATTACGTCCCTGCCCTTTGTACACA
CCGCCCGTCGCT
>OtMZZ498
CUACCUGUCAUACUACGACAGCUGAUGUGAAUCGGUUGGCGUUCUAUGAG
GGACUGACUGGGGUUACCAGUAGGAAGUUUGAGGCAAUAACAGGUCUGUG
AUGCCCUUAGAUGUUCUGGGCUGCACGCGCGCUACACUGAUGGAGGCAGC
GAGUGUUACCUGUACCGGAAGGUAUGGGAAAUCUUGUGAAACUCCAUCGU
GCUGGGGAUAGACCAUUGCAAUUAUUGGUCUUCAACGAGGCAUUCCUAGU
AAGCGCAAGUCAUCAGCUUGCGUUGAUUACGUCCCUGCCCUUUGUACACA
CCGCCCGUCGCU
>OtMZZ499
TGACCTGCTAAATAGACGGGTTGACATTTTGTTGTCCCCTTACGTCTTCT
TAGAGGGACAATCGACCGTCTAGGTGATGGAGGCAAAAGGCAATATCAGG
TCTGTGATGCCCTTAGATGTTCCGGGCAGCACGCGGGCTACACTGACAGA
GACAACGAGTGGGGCCCCTTGTCCGAAATGACTGGGTAAACTTGTGAAAC
TTTGTCGTGCTGGGGATGGAGCTTTGTAATTTTTGCTCTTCAACGAGGAA
TTCCTAGTAAGCGCAAGTCATCAGCTTGCGTTGACTACGTCCCTGCCCTT
TGTACACACCGCCCGTCGCT
>OtMZZ500
UAACCUGCUAAAUAGCCCGCGUCGCUCCGGCGGCGCGCCGGCUUCUUAGA
GGGACUAUCGGCUCAAGCCGAUGGAAGUUUGAGGCAAUAACAGGUCUGUG
AUGCCCUUAGAUGUUCUGGGCCGCACGCGCGCUACACUGACGGGGCCAGC
GAGUGCUCCCUUGGCCGGAAGGCCCGGGUAAUCUUGUUAAACCCCGUCGU
GCUGGGGAUAGAGCAUUGCAAUUAUUGCUCUUCAACGAGGAAUCCCUAGU
AAGCGCACGUCAUCAGCUUGCGUUGAUUACGUCCCUGCCCUUUGUACACA
CCGCCCGUCGCU
>OtMZZ501
TAACCTGCTAAATAGCCCCATCGACTATGGTTGGTGGCTGGCTTCTTAGA
GGGACTATTGGCTTCCAGCCAATGGAAGTTTGAGGCAATCACAGGTCTGT
GATGCCCTTAGATGTTCTGGGCCGCACGCGCGCCACACTGACGGAGCCAA
CGAGTACTTTCCTTGTCCGGGAGGACTGGGTAATCTTGTGAAACTTCGTC
GTGCTGGGGATAGAGCAGTGCAATTATTGCTCTTCAACGAGGAATTCCTA
GTAAGCGTGAGTCATCAGCTCGCGTTGATTACGTCCCTGCCCTTTGTACA
CACCGCCCGTCGCT
>OtMZZ502
TACTCTGCTAAATAGCCAGGCTAGCTTTGGCTGGTCGCCGGCTTCTTAGA
GAGACTATCAACTCAAGTTGATGTAAGTTTGAGGCAATAACAGGTCTGTG
ATGCCCTTAGATGTTCTGGGCCGCACGCGCGCTACACTGACAGAGCCAAC
GAGTTCTTCACCTTGGCCGAAAGGTCTGGGTAATCTTGTTAAACTCTGTC
GTGCTGGGGATAAAGCATTGCAATTATTGCTTTTCAACGAGGAATGCCTA
GTAAGCGCGTGTCATCAGCTCGTGTTGATTACGTCCCTGCCCTTTGTACA
CACCGCCCGTCGCT
>OtMZZ503
TAACCTACTAAATAGTGCTGCTAGCTTTGGCTGGTATAGTCACTTCTTAG
AGGGACTATCGATTTCAAGTCGATGGAAGTTTGAGGCAATAACAGGTCTG
TGATGCCCTTAGACGTTCTGGGCCGCACGCGCGCTACACTGACGGAGCCA
GCGAGTTTATACCTTGGCCGAGAGGTCCGGGAAATCTTGTGAAACTCCGT
CGTTCTGGGGATAGAGCATTGTAATTATTGCTCTTCAACGAGGAATTCCT
AGTAAGCGCAAGTCATCAGCTTGCGTTGATTACGTCCCTGCCCTTTGTAC
ACACCGCCCGTCGCT
>OtMZZ504
TAACCTGCTAAATAGCCCCATCGACTATGGTTGGTGGCTGGCTTCTTAGA
GGGACTATTGGCTTCCAGCCAATGGAAGTTTGAGGCAATAACAGGTCTGT
GATGCCCTTAGATGTTCTGGGCCGCACGCGCGCTACACTGACGGAGCCAA
CGAGTACTTTCCTTGTCCGGAAGGACTGGGTAATCTTGTGAAACTTCGTC
GTGCTGGGGATAGGGCATTGCAATTATTGCTCTTCAACGAGGAATGCCTA
GTAAGCGCATGTCATCAGCATGCGTTGATTACGTCCCTGCCCTTTGTACA
CACCGCCCGTCGCT
>OtMZZ505
UAACCUGCUAAAUAGCCAGGCCCGCUUUGGCGGGUCGCCGGCUUCUUAGA
GGGACUAUCGGCUCAAGCCAAUGGAAGUACGAGGCAAUAACAGGUCUGUG
AUGCCCUUAGAUGUUCUGGGCCGCACGCGCGCUACACUGACAGAGCCAGC
GAGUACAUCACCUUGGCCGAAAGGUCUGGGUAAUCUUGUUAAACUCUGUC
GUGCUGGGGAUAGAGCAUUGCAAUUAUUGCUCUUCAACGAGGAAUGCCUA
GUAAGCGCAAGUCAUCAGCUUGCGUUGAUUACGUCCCUGCCCUUUGUACA
CACCGCCCGUCGCU
>OtMZZ506
TAACCTGCTAAATAGCCAGGCTAGCTTTGGCTGGTCGCCGGCTTCTTAGA
GGGACTATCGGCTCAAGCCGATGGAAGTTTGAGGCAATAACAGGTCTGTG
ATGCCCTTAGATGTTCTGGGCCGCACGCGCGCTACACTGACAGAGCCAAC
GAGTTCATCGCCTTGGCCGGAAGGTCTGGGTAATCTTGTTAAACTCTGTC
GTGCTGGGGATAGATTATTGTAATTTTTAATCTTCAACGAGGAATTCCTA
GTAAACGCAAGTCAACAGCTTGCATTGATTACGTCCCTGCCCTTTGTACA
CACCGCCCGTCGCT
>OtMZZ507
TGACCTGCTAAATAGCCCAACTCACTTTTGTGGGTTGCTGGCTTCTTAGA
GGGACTTTTGGCTCAAGCCAATGGAAGTACGAGGCAAAAACAGGTCTGTG
ATGCCCTTAGATGTTCTGGGCCGCACGCGCGCTACACTGACAGGGCCAGC
GAGTACATCACCTTGGCCGAAAGGTCTGGGTAATCTTGTTAAACCCTGTC
GTGCTGGGGATAGAGCATTGCAATTATTGATCTTGAACGAGGAATTCCTA
GTAAGCGCGAGTCATCAGCTCGCGTTGATTACGTCCCTGCCCTTTGTACA
CACCGCCCGTCGCT
>OtMZZ508
UAACCUGCUAAAUAGCCAGGCCCGCUUCGGCGGGUCGCCGGCUUCUUAGA
GGGACUAUCGGCUCAAGCCGAUGGAAGUUUGAGGCAAUAACAGGUCUGUG
AUGCCCUUAGAUGUUCUGGGCCGCACGCGCGCUACACUGACAGAGCCAAC
GAGUUCAUCACCUUGGCCGGAAGGUCUGGGUAAUCUUGUUAAACCCUGUC
GUGCUGGGGAUAGAGCAUUGCAAUUAUUGCUCUUCAACGAGGAAUGCCUA
GUAAGCGCAAGUCAUCUGCUUGCGUUGAUUACGUCCCUGCCCUUUGUACA
CACCGCCCGUCGCU
>OtMZZ509
TAACCTGCTAAATAGCCAGGCCCGCTTCGGCGGGTCGCCGGCTTCTTAGA
GGGACTATCGGCTCAAGCCGATGGAAGTCTGAGGCAATAACAGGTCTGTG
ATGCCCTTCGATGTTCTGGGCCGCACGCGCGTTACACTGACAGAGCCAAC
GAGTTCATCACCGTGGCCGGAAGGTCTGGGTAATCTTGTTAAACTCTGTC
GTGCTGGGGATAGGGCATTGCAATTATTGCCCTTCAACGAGGAATGCCTA
GTAAGCGCATGTCATCAGCATGCGTTGATTACGTCCCTGCCCTTTGTACA
CACCGCCCGTCGCT
>OtMZZ510
TGACCTGCTAAATAGCCCAACTCACTTTTGTGGGTTGCTGGCTTCTTAGA
GGGACTTTTGGCTCAAGCCAATGGAAGTATGAGGCAAAAAAAGGTCTGTG
ATGCCCTTAGATGTTCTGGGCCGCACGCGCGCTACACTGACAGAGCCAAC
GAGTTCATCACCTTGGCCGGAAGGTCTGGGTAATCTTGTTAAACTCTGTC
GTGCTGGGGATAGGGCATTGCAATTATTGCCCTTCAACGAGGAATGCCTA
GTAAGCGCATGTCATCAGCATGCGTTGATTACGTCCCTGCCCTTTGTACA
CACCGCCCGTCGCT
>OtMZZ511
TAACCTGCTAAATAGCCAGGCTAGCTTTGGCTGGTAGCCGGCTTCTTAGA
GGGACGATCGGCTCTAGCCGATGGAAGTTTGAGGCAATAACAGGTCCGTG
ATGCCCTTAGATGTTCTGGGCCGCACGCGCGCTACACTGACAGAGCCAAC
GAGTTCATCACCTTGGCCGGAAGGTCTGGGTAATCTTGTTAAACTCTGTC
GTGCTGGGGATAGAGCATTGCAATTATTGCTCTTCAACGAGGAATGCCTA
GTAAGCGCATGTCATCAGCATGCGTTGATTTCGTCTCTGCCCTTTGTACA
CACCGCCCGTCGCT
>OtMZZ512
AAACCTGCTAAATAGCCAGGCCCGCTTTGGCGGGTCGCCGGCTTCTTAGA
GGGACTATCGGCTCAAGCCGATGGAAGTTTGAGGCAATAACAGGTCTGTG
ATGCTCTTAGATGTTCTGGGCCGCACGCGCGCTACACTGACAGAGCCAAC
GAGTTCATTTCCTTGGCCGGAAGGTCTGGGTAATCTTGTTAAACTCTGTC
GTGCTGGGGATAGAGCATTGCAATTATTGCTCTTCAACGAGGAATGCCTA
GTAAGCGCATGTCATCAGCATGCGTTGATTTCGTCTCTGCCCTTTGTACA
CACCGCCCGTCGCT
>OtMZZ513
UAACCUGCUAAAUAGCCAGGCUAGCUUUGGCUGGUCGCCGGCUUCUUAGA
GGGACUAUCGGCUCAAGCCGAUGGAAGUUUGAGGCAAUAACAGGUCUGUG
AUGCCCUUAGAUGUUCUGGGCCGCACGCGCGCUACACUGACAGAGCCAAC
GAGUUCUUCACCUUGGCCGGAAGGUCUGGGUAAUCUUGUUAAACUCUGUC
GUGCUGGGGAUAGAGCAUUGCAAUUAUUGCUCUUCAACGAGGAAUGCCUA
GUAAGGGCAACUCAUCAACUUGCGUUGAUUACGUCCCUGCCCUUUGUACA
CACCGCCCGUCGGU
>OtMZZ514
UAACCUGCUAAAUAGCCCCAUCGACUAUGGUUGGUGGCUGGCCUCUUAGA
GGGACUAUUGGCUUCCAGCCAAUGGAAGUUUGAGGCCAUAACAGGUCUGU
GAUGCCCUUAGAUGUUCUGGGCCGCACGCGCGCUACACUGACGGAGCCAA
CGAGUACUUUCCUUGUCCGGAAGGACUGGGUAAUCUUGUGAAACUUCGUC
GUGCUGGGGAUAGAGCAUUGCAAUUAUUGCUCUUCAACGAGGAAUUCCCA
GUAAGCGCGAGUCAUCAGCUCGCGUUGAUUACGUCCCUGCCCUUUGUACA
CACCGCCCGUCGCU
>OtMZZ515
TAACCTGCTAAATAGCCAGGCCCGCTTCGGCGGGTCGCCGGCTTCTTAGA
GGGACTATCGGCTCAAGCCGATGGAAGTTTGAGGAAATAACAGGGCTGTG
ATGCCCTTAGATGGTCTGGGCCGCACGCGCGCTACACTGACAGAGCCAAC
GAGTTCATCACCTTGGCCGGAAGGTCTGGGTAATCTTGTTAAACTCTGTC
GTGCTGGGGATAGGGCATTGCAATTATTGCCCTTCAACGAGGAATGCCTA
GTAAGCGCATGTCATCAGCATGCGCTGATTACGTCCCTGCCCTTTGTACA
CACCGCCCGTCGCT
>OtMZZ516
TAACCTGCTAAATAGTTACGCCAACCTTGTGTTGGTGGTCAACTTCTTAG
AGGGACTACATACGTTTAGTATGTGGAAGTTTGAGGCAATAACAGGTCTG
TGATGCCCTTAGATGTTCTGGGCCGCACGCGCGCTACACTGATGAAGGCA
ACGAGTATATAACCTTGACCGGAAGGTCTGGGTAATCTTGTCGAACTTCA
TCGTGCTGGGGATAGACCATTGCAATTATTGGTCTTCAACGAGGAATTCC
TAGTAAGCGCAAGTCATCAGCTTGCGTTGATTACGTCCCTGCCCTTTGTA
CACACCGCCCGTCGGT
>OtMZZ517
TAACCTGCTAAATAGCCAGGCTAGCTTTGGCTGGTCGCCGGCTTCTTAGA
GGGACTATCGGCTCAAGCCGATGGAAGTTTGAGGCAATAACAGGTCTGTG
ATGCCCTTAGATGTTCTGGGCCGCACGCGCGCTACACTGACAGAGCCAAC
GAGTTCATCACCTTGACCGGAAGGTCTGGGTAATCTTGTCAAACTTCATC
GTGCTGGGGATAGACCATTGCAATTATTGGTCTTCAACGAGGAATTCCTA
GTAAGCGCAAGTCATCAGCTTGCGTTGATTACGTCCCTGCCCTTTGTACA
CACCGCCCGTCGGT
>OtMZZ518
TAACCTGCTAAATAGCCCCATCGACTATGGTTGGTGGCTGGCTTCTTAGA
GGGACTATTGGCTTCCAGCCAATGGAAGTTTGAGGAAATAACAGGTCTGT
GATGCCCTTAGATGTTCTGGGCCGCACGCGCGCTACACTGACGGAGCCAA
CGAGTACTTTCCTTGTCCGGAAGGACTGGGTAATCTTGTGAAACTTCATC
GTGCTGGGGATAGACCATTGCAATTATTGCTCTTGAACGAGGAATTCCTA
GTAAGCGTGAGTCATCAGCTCGCGTTGATTACGTCCCTGCCCTTTGTACA
CACCGCCCGTCGCT
>OtMZZ519
UAACCUGCUAAAUAGUCACGUUAACAUUUGUUGACGGCGACUUCUUAGAG
GGACUAUUGAUGUUUAGUCAAUGGAAGUUUGAGGCAAUAACAGGUCUGUG
AUGCCCUUAGAUGUUCUGGGCCGCACGCGCGCUACACUGAUGAAGGCAAC
AAGUAAUCACCUUGGCCGGAAGGCCUGGGUAAUCUUUUGAAACUUUAUCG
UGCUGGGGAUAGAGCAUUGCAAUUAUUGCUCUUGAACGAGGAAUUCCCAG
UAAGCGCAAGUCAUCAGCUUGCGUUGAUUACGUCCCUGCCCUUUGUACAC
ACCGCCCGUCGCU
>OtMZZ520
TAACCTGCTAAATAGCCAGGCTAGCTTTGGCTGGTCGCCGGCTTCTTAGA
GGTACTATCGGCTCAAGCCGATGGAAGTTTGAGGCAATAACAGGTCTGTG
ATGCCCTTAGATGTTCTGGGCCGCACGCGCGCTACACTGACAGAGCCAAC
GAGTTATTCACCTTGGCCGGAAGGTCTGGGTAATCTTGTTAAACTCTGTC
GTGCTGGGGATAGACCATTGCAATTATTGGTCTTCAACGAGGAATTCCTA
GTAAGCGCAAGTCATCAGCTTGCGTTGATTACGTCCCTGCCCTTTGTACA
CACCGCCCGTCGGT
>OtMZZ521
TAACCTGCTAAATAGTCAGGCCGGCTTCGGCTGGTCGTCGACTTCTTAGA
GGGACTGTTGGCGTTTAGCCAACGGAAGTTTGAGGCAATAACAGGCCTGT
GATGCCCTTAGATGTTCTGGGCCGCACGCGCGCTACACTGACTGAGCCAG
CGAGTTTTCACCTTGGCCGAGAGGTCTGGGTAATCTTGTGAAACTCAGTC
GTGCTGGGGATAGAGCATTGCAATTATTGCTCTTCAACGAGGAATTCCTA
GTAAGCGCATGTCATCAGCATGCGTTGATTACGTCCCTGCCCTTTGTACA
CACCGCCCGTCGCT
>OtMZZ522
TAACCTGCTAAATAGCCAGGCCCGCTTCGGCGGGTCGCCGGCTTCTTAGA
GGGACTATCGGCTCAAGCCGATGGAAGTTTGAGGCAATAACAGGTCTGTG
ATGCCCTTAGATGTTCTGGGCCGCACGCGCGCTACACTGACAGAGCCAAC
GAGTTCATCACCTTGGCCGGAAGGTCTGGGTAATCTTGTTAAACTCTGTC
GTGCTGGGGATAGGGCATTGCAATTATTGCCCTTCAACGAGGAATACCTA
GTAAGCGTGAGTCACCAGCTCGCGTTGATTACGTCCCTGCCCTTTGTACA
CACCGCCTGTCGCT
>OtMZZ523
TATCCTGCTAAATAGCCCGGCCGGCTTTGGCTGGTCGCTGGCTTCTTAGA
GGGACTATTGGCTTCCAGCCAATGGAAGTTTGAGGCAATAACAGGTCTGT
GATGCCCTTAGATGTTCTGGGCCGCACGCGCGCTACACTGACGGAGCCAA
CGAGTACTTTCCTTGTCCGGAAGGACTGGGTAATCTTGTGAAACTTCGTC
GTGCTGGGGATAGAGCATTGCAATTATTGCTCTTCAACGAGGAATTCCTA
GTAAGCGTGAGTCATCAGCTCGCGTTGATTACGTCCCTGCCCTTTGTACA
CACCGCCCGTCGCT
>OtMZZ524
UACUCUGCUAAAUAGCCAGGCUAGCUUUGGCUGGUCGCCGGCUUCUUAGA
GAGACUAUCAACUCAAGUUGAUGGAAGUUUGAGGCAAUAACAGGUCUGUG
AUGCCCUUAGAUGUUCUGGGCCGCACGCGCGCUACACUGACAGAGCCAAC
GAGUUCAUUUCCUUAGCCGAAAGGUUUGGGUAAUCUUGUUAAGCUCUGUC
GUGCUGGGGAUAGAGCAUUGCAAUUAUUGCUCUUCAACGAGGCAUGCCUA
GUAAGCGCAUGUCAUCAGCAUGCGUUGAUUACGUCCCUGCCCUUUGUACA
CACCGCCCGUCGCU
>OtMZZ525
TGACCTGCTAAATAGCCCAACTCACTTTTGTGGGTTGCTGGCTTCTTAGA
GGGACTTTTGGCTCAAGCCGATGGAAGTTTGAGGCAATAACAGGTCTGTG
ATGCCCTTAGATGTTCTGGGCCGCACGCGCGCTACACTGACAGAGCCAAC
GAGTTATTCACCTTGGCCGGAAGGTCTGGGTAATCTTGTTAAACTCTGTC
GTGCTGGGGATAGAGCATTGCAATTATTGCTCTTCAACGAGGAATGCCTA
GTAAGCGCATGTCATCAGCATGCGTTGATTACGTCCCTGCCCTTTGTACA
CACCGCCCGTCGCT
>OtMZZ526
UAACCUGCUAAAUAGCCAGGCUAGCCUAGGCUGGUCGCCGGCUUCUUAGA
GGGACUAUCGGCGCAAGUCGAUGGAAUUCUGAGGCAAUAACAGGUCUGUG
AUGCCCUUAGAUGUUCUGGGCCGCACGCGCGCUACACUGACAGAGCCAAC
GAGUAUCUUCCUUGUUCGAAAGAUCUGGGUAAUCUUGUUACACUCUGUCG
UGCUGAGGAUAGAGCAUUGCAAUUAUUGCUCUUCAACGAGGAAUUCCUAG
UAAGCGCAAGUCAUCAGCUUGCGCUGAUUACGUCCCUGCCCUUUGUACAC
ACCGCCCGUCGCU
>OtMZZ527
UGACCUGCUAAAUAGCCCAACUCACUUAUGUGCGUUGCUGGCUUCUUAGA
GGGACUUUUGGCUCAAGCCGAUGGAAGUACGAGGCAAAAACAGGUCUGUG
AUGCCCUUAGAUGUUCUGGGCCGCACGCGCGCUACACUGACAGGGCCAGC
GAGUACAUCACCUUGGCCGAAAGGUCUGGGUAAUCUUGUUAAACCCUGUC
GUGCUGGGGAUAGAGCAUAGCAAUUAUUGCUCUUCAACGAGGAAUGCCUA
GUAAGCGCAAGUCAUCAGCUUGCGUUGAUCACGUCCCUGCCCUUUGUACA
CACCGCCCGUCGCU
>OtMZZ528
UAACCUGCUAAAUAGCCAGGCCCGCUUAGGCGUGUCGCCGGCUUCUUAGA
GGGACUAUCGGCUCAAGCCGAUGGAAGUUUGAGGCAAUAACAGGUCUGUG
AUGCCCUUAGAUGUUCUGGGCCGCACGCGCGCUACACUGACAGAGCCAAC
GAGUUCAUUUCCUUGGCCGGAAGGUCUGGGUAAUCUUGUUAAACUCUGUC
GUGCUGGGGAUAGAGCAUUGCAAUUAUUGCUCUUCAACGAGGAAUGCCUA
AUAAGCGCAUGUCAUCAGCAUGCGUUGAUGACGUCCCUGCCCUUUGUACA
CACCGCCCGUCGCU
>OtMZZ529
UAACCUGCUAAAUAGCCCCAUCGACUAGGGUUAGUGGCUGGCUUCUUAGA
GGGACUAUUGGCUUCCAGCCAAUGGAAGUUUGAGGCAAUAACAGGUCUGU
GAUGCCCUUAGAUGUUCUGGGCCGCACGCGCGCUACACUGACGGAGCCAA
CGAGUACUUUCCUUGUCCGGAAGGACUGGGUAAUCUUGUGAAACUUCGUC
GUGCUGGGGAUAGAGCAUUGCAAUUAUUGCUCUUCAACGAGGAAUUCCUA
GUAAGCGUGCGUCAUCAGCUCGCGUUGAUGACGUCCCUGCCCUUUGUACA
CACCGCCCGUCGCU
>OtMZZ530
TAACCTGCTAAATAGCCAGGCCCGCTTTGGCGGGTCGCCGCCTTCTTAGA
GGGACTATCGGCTAAAGCCGATGGAAGTTTGAGGCAATAACAGGTATGTG
ATGCCCTTAGATGTTCTGGGCCGCACGCGCGCTACACTGACAGAGCCAAC
GAGTTCATTTCCTTGGCCGGAAGGTCTGGGTAATCTTGTTAAACTCTGTC
GTGCTGGGGATAGAGCATTGCAATTATTGCTCTTCAACGAGGAATGCCTA
GTAAGCGCATGTCATCAGCATGCGTTGATTAAGTCCCTGCCCTTTGTACA
CACCGCCCGTCGCT
>OtMZZ531
TAACCTGCTAAATAGTTACAATCACTTTGGTGGTTGATTAACTTCTTAGA
GGGACTATAGGCGATTAGTCGATGGAAGTTTGAGGCAATAACAGGTCTGT
GATGCCCTTAGATGTTCTGGGCCGCACGCGCGCTACACTGATGAAGGCAA
CGAGTTTTCACCTTGGCTGGAAAGCCTGGGTAATCTTCTGAAACTTCATC
GTGCTGGGGCTAGTCCCTTGCAATTATTGGACTTAAACGAGGAATTCCTA
GTAAGCGCAAGTCATCAACTTGCGTTGATTACGTCCCTGCCCTTTGTACA
CACCGCCCGTCGCT
>OtMZZ532
TAACCTGCTAAATAGTCCCGCCGGCTTTGGCTGGCGGCTGACTTCTTAGA
GGGACTATCAGCGTTTAGCTGATGGAAGTTTGAGGCAATAACAGGTCTGT
GATGCCCTTAGATGTTCTGGGCCGCACGCGCGCTACACTGACAGAGCCAG
CGAGTATTTTCACCTTAGCCGGAAGGCTCGGGTAATCTTGTGAAACTCTG
TCGTGATGGGGATAGAACATTGCAATTATTGTTCTTCAACGAGGAATACC
TAGTAAGCGTGATTCATCAGATCGCGTTGATTACGTCCCTGCCCTTTGTA
CACACCGCCCGTCGCT
>OtMZZ533
CAACCUGCUAAAUAGCCAGGCUAGCUUUGGCUGGUCGCCGGCUUCUUAGA
GGGACUAUCGGCUCCAGCCGAUGGAAGUUUGAGGCAAUAACAGGUCUGUG
AUGCCCUUAGAUGUUCUGGGCCGCACGCGCGCUACACUGACAGAGCCAAC
GAGUUCAUCACCUUGGCCGGAAGGUCUGGGUAAUCUUGUUAAACUCUGUC
GUGUUGGGGAUAGGGCAUUGCAAUUAUUGCUCUUCAACGAGGAAUUCCUA
GUAAGCGCAAGUCAUCAGCUUGCGCUGAUUACGUCCCUGCCCUUUGUACA
CACCGCCCGUCGCU
>OtMZZ534
TAACCTGCTAAATAGCCCGCATTGCTTTGGCAGTGCGCCGGCTTCTTAGA
GGGACTATCGGCTCAAGCCGATGGAAGTTTGAGGCAATAACAGGTCTGTG
ATGCCCTTAGATGTTCTGGGCCGCACGCGCGCTACACTGACAGAGCCAGC
GAGTTCTTCCTTGGCCGGAAGGCCCGGGTAATCTTGTTAAACTCTGTCGT
GCTGGGGATAGAGCATTGCAATTATTGCTCTTCAACGAGGAATCCCTAGT
AAGCGCATGTCATCAGCATGCGTTGATTACGTCCCTGCCCTTTGTACACA
CCGCCCGTCGCT
>OtMZZ535
UAACCUGCUUAAUAGCCAGGCCGGCUUUUGCUGGUCGCCGGCUUCUUAGA
GGGACUGUCUGCGUCUAGCAGACGGAAGUUUGAGGCAAUAACAGGUCUGU
GAUGCCCUUAGAUGUUCUGGGCCGCACGCGCGCUACACUGACAGAGCCAA
CGAGUUCAUUUCCUUAGCCGAAAGGUUUGGGUAAUCUUGUUAAACUCUGU
CGUGCUGGGGAUAGAGCAUUGCAAUUAUUGCUCUUCAACGAGGAAUGCCU
AGUAAGCGCAUGUCAUCAGCAUGCGUUGAUUACGUCCCUGCCCUUUGUAC
ACACCGCCCGUCGCU
>OtMZZ536
TGACCTGCTAACTAGGCGCACTGACTTTGTACGGGTTGGTGGCAGTCTTC
TTAGAGGGACTATCTCACGGATAGTGGATGGAAGTTCGAGGCAATAACAG
GTCTGTGATGCCCTTAGATGTTCTGGGCTGCACGCGCGCTACACTGACAG
AGCCAGCGAGTTCTCGATCCTTGCCTGGAAAGGTTTTGGGTACACTTGGG
AAACTCTGTCGTGCTGGGGATAGAGCATTGTAATTTTTGCTCTTCAACGA
GGAATTCCTAGTAAGCGCAAGTCATTAGCTTGCGTTGACTACGTCCCTGC
CCTTTGTACACACCGCCCGTCGCT
>OtMZZ537
UAACCUGCUAAAUAGCCAGGCUAGCUUUGGCUGGUCGCCGGCUUCUUAGA
GGGACUAUCGGCUCAAGCCGAUGGAAGUUUGAGGCAAUAACAGGUCUGUG
AUGCCCUUAGAUGUUCUGGGCCGCACGCGCGCUACACUGACAGAGCCAAC
GAGUUAUUCACCUUGGCCGAGAGGCCUGGGUAAUCUUGUGAAACUCAGUC
GUGCUGGGGAUAGAGCAUUGCAAUUAUAGCUCUUCAACGAGGAAUACCUA
GUAAGCGUGAGUCACCAGCUCGCGUUGAUUACGUCCCUGCCCUUUGUACA
CACCGCCUGUCGCU
>OtMZZ538
TAACCTACTAAATAGCCCGGCCAGCTTTCGCTGGTCGCTGGCTTCTTAGA
GGGACTATCGGCTCAAGCCGATGGAAGTTTGAGGCAATAACAGGTCTGTG
ATGCCCTTAGATGTTCTGGGCCGCACGCGCGCTACACTGACAGAGCCAAC
GAGTTTTTCTCCTTGACCGAAAGGTCTGGGTAATCTTGTTAAACTCTGTC
GTGCTGGGGATAGAGCATTGCAATTATTGCTCTTCAACGAGGAATGCCTA
GTAAGCGCAAGTCATCGGCTTGCGTTGATTACGTCCCTGCCTTTTGTACA
CACCGCCCGTCGCT
>OtMZZ539
UGACCUGCUAAAUAGCCCAACUCACUUUUGUGGGUCGCUGGCUUCUUAGA
GGGACUUUUGGCUCAAGCCAAUGGAAGUACGAGGCAAAAACAGGUCUGUG
AUGCCCUUAGACGUUCUGGGCCGCACGCGCGCUACACUGACAGGGCCAGC
GAGUACAUCACCUUGGCCGAAAGGUCUGGGUAAUCUUGUUAAACUCUGUC
GUGCUGGGGACAGAGCAUUGCAAUUAUUGCUCUUCAACGAGGAAUGCCUA
GUAAGCGCAUGUCAUCAGCAUGCGUUGAUUACGUCCCUGCCCUUUGUACA
CACCGCCCGUCGCU
>OtMZZ540
UAACCUGCUAAAUAGUCCGUAUUACCCCGGUAGUACGCCGACUUCUUAGA
GGGACUAUCGGCUCAAGCCGAUGGAAGUUUGAGGCAAUAACAGGUCUGUG
AUGCCCUUAGAUGUUCUGGGCCGCACGCGCGUUACACUGACGGGGCCAGC
GAGUCUUUCCUUGACCGAAAGGUCCGGGUAAUCUUGUGAUACCCCGUCGU
GCUGGGGAUAGAGCAUUGCAAUUAUUGCUCUUCAACGAGGAAUCCCUAGU
AAGCGCAAGUCAUCAGCUUGCGUUGAUUACGUCCCUGCCCUUUGUACACA
CCGCCCGUCGCU
>OtMZZ541
TAACCTGCTAAATAGTCAGGCCGGCTTCGGCTGGTCGTCGACTTCTTAGA
GGGACTGTCGGCGTTTAGCCGACGGAAGTTTGAGGCAATAACAGGTCTGT
GATGCCCTTAGATGTTCTGGGCCGCACGCGCGCTACACTGACAGAGTCAA
CGAGTTCATCACCTTGGCCGGAAGGTCTGGGTAATCTTGTTAAACTCTGT
CGTGCTGGGGATAGAGCATTGCAATTATTGCTCTTCAACGAGGAATGCCT
AGTAAGCGCATGTCATCAGCATGCGTTGATTACGTCCCTGCCCTTTGTAC
ACACCGCCCGTCGCT
>OtMZZ542
TCTCCTGCTAAATAGTCTAGCTGGCTACGGCTGGCTATTGGCTTCTTAGA
GGGACTATCAACGTTTAGTTGATGGAAGTTGTAGACAATAACAGGTCTGT
GATGCCCTTAGATGTTCTGGGCCTCACGCGCGCTACACTGACCAAGCCAG
CGAGTATATCACCTTATCCGAAAGGATTGGGTAATCTTGTGAAACTTGGT
CGTGATGGGGATAGAGCATTGCAATTATTGCTCTTCAACGAGGAATACCT
AGTAAGCGTATGTCATCAGCATGCGTTGATTACGTCCCTGCCCTTTGTAC
ACACCGCCCGTCGCT
>OtMZZ543
TAACCTGCTAAATAGTCAGGCCGGCTTCGGCTGGTCGTCGACTTCTTAGA
GGGACTATCGGCTCAAGCCGATGGAAGTTTGAGGCAATAACAGGTCCGTG
ATGCCCTTAGATGTTCTGGGCCGCACGCGCGCTACACTGACAGAGCCAAC
GAGTTATTCACCTTGGCCGGAAGGTCTGGGTAATCTTGTTAAACTCTGTC
GTGCTGGGGATAGAGCATTGCAATTATTGCTCTTCAACGAGGAATGCCTA
GTAAGCGCATGTCATCAGCATGCGTTGATTACGTCCCTGCCCTTTGTACA
CACCGCCCGTCGCT
>OtMZZ544
TAACCTGCTAAATAGCCAGGCCCGCTTTGGCGGGTCGCCGGCTTCTTAGA
GGGACTATCGGCTCAAGCCGATGGAAGTTTGAGGCAATAACAGGTCTGTG
ATGCCCTTAGATGTTCTGGGCCGCACGCGCGCTACACTGACAGAGCCAAC
GAGTTCATTTCCTTGGCCGGAAGGTCTGGGTAATCTTGTTAAACTCTGTC
GTGCTGGGGATAGACCATTGCAATTATTGGTCTTGAACGAGGAATTCCTA
GTAAGCACGAGTCATCAACTCGTGCTGATTACGTCCCTGCCCTTTGTACA
CACCGCCCGTCGCT
>OtMZZ545
UAACCUGCUAAAUAGCCAGGCCCGCUUUGGCGGGUCGCCGGCUUCUUAGA
GGGACUAUCGGCUCAAGCCGAUGGAAGUUUGAGGCAAUAACAGGUCUGUG
AUGCCAUUAGAUGUUCUGGGCCGCACGCGCGCUACACUGACAGAGCCAAC
GAGUUCAUUUCCUUGGCCGGAAGGUCUGGGUAAUCUUGUUAAACUCUGUC
GUGCUGGGGAUAGAGCAUUGCAAUUAUUGCUUUUCAACGAGGAAUGCCUA
GUAAGCGCGUGUCAUCAGCAUGCGUUGAUUACGUCCCUGACCUUUGUACA
CACCGCCCGUCGCU
>OtMZZ546
TAACCTGCTAAATAGCCAGGCCGTCTTTGGATGGTCGCCGGCTTCTTAGA
GGGACTGTCAGTGTCTAACTGACGGAAGTTTGAGGCAATAACAGGTCTGT
GATGCCCTTAGATGTTCTGGGACGCACGCGCGCTACACTGACAGAGCCAA
CGAGTTCATTTCCTTAGCCGAAAGGTTTGGGTAATCTTGTTAAACTCTGT
CGTGCTGGGGATAGAGCATTGCAATTATTGCTCTTCAACGAGGAATGCCT
AGTAAGCGCATGTCATCAGCATGCGTTGATTACGTCCCTGCCCTTTGTAC
ACACCGCCCGTCGCT
>OtMZZ547
UAACCCGCUAAAUAGCCAGGCUAGCUUUGGCUGGUCGCCGGCUUCUUAGA
GGGACUAUCGGCUCAAGCCGAUGGAAGUUUGAGGCAAUAACAGGUCUGUG
AUGCCCUUAGAUGUUCUGGGCCGCACGCGCGCUACACUGACCGAACCAGC
GAGUUUAUCACCUUGGCCGGAAGGCCUGGGUAAUCUUGUGAAACUCGGUC
GUGAUGGGGAUAGAGCAUUGCAAUUAUUGCCCUUCAACGAGGAAUACCUA
GUAAGCGUGAGUCAUCAGCUCGCGUUGAAUUCGUCCCUGCCCUUUGUACA
CACCGCCCGUCGCU
>OtMZZ548
UAACCUGCUAAAUAGCCAGGCCCGCUUUGGCGGGUCGCCGGCUUCUUAGA
GGGACUAUCGGCUCAAGCCGAUGGAAGUUUGAGGCAAUAACAGGUCUGUG
AUGCCCUUAGAUGUUCUGGGCCGCACGCGCGCUACACUGACAGAGCCAAC
GAGUUCUUCACCUUGACCGAAAGGUCUGGGUAAUCUUGUUAAACUCUGUC
GUGCUGGGGAUAAAGCAUUGCAAUUAUUGCUCUUCAACGAGGAAUUCCUA
GUAAGCGCAAGUCAUCAGCUUGCGUUGAUUACGUCCCUGCCCUUUGUACA
CACCGCCCGUCGCU
>OtMZZ549
TAACCTGCTAAATAGCCCGTATTGCTCTGGCAGTACGCTGGCTTCTTAGT
GGGACTATCGGCTCAAGCCGATGGAAGTTTGAGGCAATAACAGGTCTGTG
ATGCCCTTAGATGTTCTGGGCCGCACGCGCGCTACACTGACAGAGCCAAC
GAGTTCATCACCTTGGCCGGAAGGTCTGGGTAATCTTGTTAAACTCTGTC
GTGCTGGGGATAGAGCATTGCAATTATTGCTCTTCAACGAGGAATGCCTA
GTAAGCGCATGTCATCAGCATGCGTTGATTACGTCCCTGCCCTTTGTACA
CACCGCCCGTCGCT
>OtMZZ550
TAACCTGCTAAATAGCCAGGCTAGCTTTGGCTGGTCGCCGGCTTCTTAGA
GGGACTATCGGCTCAAGCCGATGGAAGTTTGAGGCAATAACAGGGCTGTG
ATGCCCTTAGATGTTCTGGGCCGCACGCGCGCTACACTGACAGAGCCAAC
GAGTTCATCACCTTGGCCGGAAGGTCTGGGTAATCTTGTTAAACTCTGTC
GTGCTGGGGATAGAGCATTGCAATTATTGCTCTTCAACGAGGAATACCTA
GTAAGCGTGAGTCATCAGCTCGCGTTGAATTCGTCCCTGCCCTTTGTACA
CACCGCCCGTCGCT
>OtMZZ551
UAACCUGCUAAAUAGCCCGGCUAGCUUUGGCUGGUCGCUGGCUUCUUAGA
GGGACUAUCGGCUCAAGCCGAUGGAAGUUUGAGGCAAUAACAGGUCUGUG
GUGCCCUUAGAUGUUCUGGGCCGCACGCGCGCUACACUGACAGAGCCAAC
GAGUUUUUCUCCUUGACCGAAAGGUCUGGGUAAUCUUGUUAAACUCUGUC
GUGCUGGGGAUAGAGCAUUGCAAUUAUUGCUCUUCAGCGUGGAAUGCCUA
GUAAGCGCAGGUCAUCAGCUUGCGUUGAUUACGUCCCUGCCUUUUGUACA
CACCGCCCGUCGCU
>OtMZZ552
UAACCUGCUAAAUAGUUAUACUAACUUUGGUUGGUAAUUGACUUCUUAGA
GGGACUAUGGAUGUUUAAUCCAUGGAAGUUUGAGGCAAUAACAGGUCUGU
GAUGCCCUUAGAUGUUCUGGGCCGCACGCGCGCUACACUGAUGAAGGCAA
CAAGCAAUUCACCUUGGCCGGAAGGUCUGGGUAAUCUUUUGAAACUUCAU
CGUGCUGGGGAUAUAGCAUUGCAAUUAUUGCUCUUCAACGCGGAAUUCCU
AGUAAGGGUGAGUCAUCAGCUCGCGUUGAUUACGUCCCUGCCCUUUGUAC
ACACCGCCCGUCGCU
>OtMZZ553
UAACCUGCUAAAUAGCCAGGCUAGCUUUGGCUGGUCGCCGGCUUCUUAGA
GGGACUAUCGGCUCAAGCCGAUGGAAGUUUGAGGCAAUAACAGGUCUGUG
AUGCCCUUAGAUGUUCUGGGCCGCACGCGCGCUACACUGACAGAGCCAAC
GAGGUUUUUUCCUUGACCGAAAGGUCUGGGUAAUCUUGUUAAACUCUGUC
GUGCUGGGGAUAGAGCAUUGCAAUUAUUGCUCUUCAACGAGGAAUGCCUA
GUAAGCACAAGUCAUCAGCUUGCGUUGAUUACGUCCCUGCCCUUUGUACA
CACCGCCUGUCGCU
>OtMZZ554
TAACCTACTAAATAGCCCGGCCAGCTTTCGCTGGTCGTTGGCTTCTTAGA
GGGACTAGCGGCTCAAGCCGATGGAAGTTTGAGGCAATAACAGGTCTGTG
ATGCCCTTAGATGTTCTGGGCCGCACGCGCGCTACACTGACAGATCCAAC
GAGTTCATTTCCTTAGCCGAAAGGTTTGGGTAATCTTGTTAAACTCTGTC
GTGCTGGGGATAGAGCATTGCAATTATTGCTCTTCAACGAGGAATGCCTA
GTAAGCGCATGTCATCAGCATGCGTTGATTACGTCCCTGCCCTTTGTACA
CACCGCCCGTCGCT
>OtMZZ555
TAACCTGCTAAAAAGCCAGGCCCGCTTTGGCGGGTCGTCGGCTTCTTAGA
GGGACTATCGGCTCAAGCCGATGGAAGTTTGAGGCAATAACAGGTCTGTG
ATGCCCTTAGATGTTCTGGGCCGCACGCGCGCTACACTAACAGAGCCAGC
GAGTATTCTTCCTTGGCTGGAAAGCCTGGGTAATCTTGTTAAACTCTGTC
GTGATGGGGATAGAACATTGCAATTATTGTTCTTCAACGAGGAATTCCTA
GTAAGCGCAAGTCATCAGCTTGCGTTGATTACGTCCCTGCCCTTTGTACA
CACCGCCCGTCGCT
>OtMZZ556
TAACCTGCTAAATAGCCAGGCTAGCTTTGGCTGGTCGTCGGCTTCTTAGA
GGGACTATCGGCTCAAGCCGATGGAAGTTTGAGGCAATAACAGGTCTGTG
ATGCCCTTAGATGTTCTGGGCCGCACGCGCTCTACACTGACAGAGCCAAC
GAGTTCATCACCTTGGCCGGAAGGTCTGGGTACTCTTGTTAAACTCTGTC
GTGCTGGGGATAAAGCATTGCAATTATTGCTTTTCAACGAGGAATGCCTA
GTAAGCGCGTGTCATCAGCATGCGTTGATTACGTCCCTGACCTTTGTACA
CACCGCCCGTCGCT
>OtMZZ557
UAACCUGCUAAAUAGCCAGGCUAGCUUUGGAUGGUUGCCGGCUUCUUAGA
GGGACUAUCGGCUCAAGCCGAUGGAAGUUUGAGGCAAUAACAGGUCUGUG
AUGCCCUUAGAUGUUCUGGGCCGCACGCGCGCUACACUGACAGAGCCAAC
GAGUUCUUCACCUUGGCCGGAAGGUCUGGGUAAUCUUGUUAAACUCUGUC
GUGCUGGGGAUAGAGUAUUGCAAUUAUUGCUCUUCAACGAGGAAUGCUUA
GUAAGCUCAUGUCAUCAGCAUGCGUUGAUUACGUCCCUGCCCUUUGUACA
CACCGCCCGUCGCU
>OtMZZ558
UAACCUGCUAAAUAGCCAGGCUAGCUUUGGCUGGUCGCCGGCUUCUUAGA
GGGACUAUCGGCUCAAGCCGAUGGAAGUUUGAGGCAAUAACAGGUCUGUG
AUGCCCUUAGAUGUUCUGGGCCGCACGCGCGCUACACUGACAGAGCCAAC
GAGUUCAUCACCUUGGCCGGAAGGUCUGGGUAAUCUUGUUAAACUCUGUC
GUGCUGGGGAUAGAGCAUUGCAAUUAUUGCUCUUCAACGAGGAAUGCCUA
GUAAGCACAAGUCAUCAGCUUGCGUUCAUUACGUCCCUGCCUUUUGUACA
CAUCGCCCGUCGCU
>OtMZZ559
TAACCTGCTAAATAGCCAGGCTAGCTTTGGCTGGTCGACGGCTTCTTAGA
GGGACTAGCGGCTCAAACCGATGGAAGTTTGAGGCAATAACAGGTCTGTG
ATGCCCTTAGATGTTCTGGGACGCACGCGCGCTACACTGACAGAGCCAAC
GAGTTCATCACCTTGGCCGGAAGGTCTGGGTAATCTTGTTAAACTCTGTC
GTGCTGGGGATAGAGCATTGCAATTATTGCTCTTCAACGAGGAATGCCTA
GTAAGCGCATGTCATCAGCATGCGTTGAGTACGCCCCTGCCCTTTGTACA
CACCGCCCGTCGCT
>OtMZZ560
UAACCUGCUAAAUAGCCCGGCUAGCUUUGGGUGGUGGCUGGCUUCUUAGA
GGGACUAUCGGCUCAAGCCGAUGGAAGUUUGAGGCAAUAACAGGUCUGUG
AUGCCCUUAGAUGUUCUGGGCCGCACGCGCGCUACACUGACAGAGCCAAC
GAGUUUUUCUCCUUGACCGAAAGGUCUGGGUAAUCUUGUUAAACUCUGUC
GUGCUGGGGAUAGAGCAUUGCAAUUAUUGCUCUUCAACGAGGAAUGCAUA
GUAAGCGCAAGUCAUCAGCUUGCGUUCAUUACGUCCCUGCCUUUUGUACA
CACCGCCCGUCGCU
>OtMZZ561
TAACCTGCTAAATAGCCAGGCTAGCTTTGGCTGGTCGCCGGCTTCTTAGA
GGGACTATCGGCTCAAGCCGATGGAAGGTTGAGGCAATAACAGGTCTGTG
ATGCCCTTAGATGTTCTGGGCCGCACGCGCGCTACACTGACGGAGCCAGC
GAGTACTCCCTTGGCCGAAAGGCCTGGGTAATCTTGTTAAACTCCGTCGT
GCTGGGGATAGAGCATTGCAATTATTGCTCTTCAACGAGGAATCCCTAGT
AAGCGCAAGTCATCAGCTTGCGTTGATTACGTCCCTGCCCTTTGTACACA
CCGCCCGTCGCT
>OtMZZ562
TAACCTACTAAATAGCCCGGCCAGCTTTCGCTGGTCGCTGGCTTCTTAGA
GGGACGATCGGCTCAAGCCGATGGAAGTTTGAGGCAATAACAGGTCTGTG
ATGCCCTTAGATGTTCTAGGCCGCACGCGCGCTACACTGACGGAGCCAAC
GAGTACTTTTCCTTGGCCGGAAGGCTTAGGTAATCTTGTTAAACTCCGTC
GTGCTGGGGATAGAGCATTGTAATTATTGCTCTTCAACGAGGAATGCCTA
GTAAGCGCGAGTCATCAGCTCGCGTTAATTACGTCCCTGCCCTTTATACA
CACCGCCCGTCGCT
>OtMZZ563
TAACCCCTAAATAGCCCGTGTTGCTTTTGCAGCGCGCCGGCTTCTTAGGG
GGACTATCGGCTCAAGCCGATGGAAGTTTGAGGCAATAACAGGTCTGTGA
TGTCCTTAGATGTTCTGGGCCGCACGCGCGCGACACTGACAGGACCAGCG
AGTACTCCCTTGGCCGAGAGGCCCGGGTAATCTTGTTAAGTCCTGTCGTG
CTGGGGATAGAGCATTGCAATTATTGCTCTTCAACGAGGAATCCCTAGTA
AGCGCAAGTCATCAGCTTGCGTTGATTACGTCCCTGCCCTTTGTACACAC
CGCCCGTCGCT
>OtMZZ564
UAACCUGCUAAAUAGCCAGGCCGUCUUUGGAUGGUCGCCGGCUUCUUAGA
GGGACUGUCAGUGUCUAACUGACGGAAGUUUGAGGCAAUAACAGGUCUGU
GAUGCCCUUAGAUGUUCUGGGCCGCACGCGCGCUACACUGACAGGGCCAG
CGAGUUUUUUUCCUUGACCGGAAGGUCUGGGUAAUCUUGUGAAACCCUGU
CGUGCUGGGGAUAGAGCAUUGCAAUUAUUGUUCUUCAACGAGGAAUACCU
AGUAAGCGUGAGUCAUCAGCUCGCGUUGAUUACGUCCCUGCCCUUUGUAC
ACACCGCCCGUCGCU
>OtMZZ565
TAACCTGCTAAATAGCCAGGCCCGCTTTGGCGGGTCGCCGGCTTTTTAGG
GGGACTATCGGCTCAAGCCGATGGAAGTTTGAGGCAATAACAGTTCTGGG
ATGCCCTTAGATGTTCTGGGCCGCACGCGCGCTACACTGACAGAGCCAAC
GAGTTCATTTCCTTGGCCGGAAGGTCTGGGTAATCTTGTTAAACTCTGTC
GTGCTGGGGATAGAGCATTGCAATTATTGCTCTTCAACGAGGAATGCCTA
GTAAGCGCATGTCATCAGCATGCGTTGATTACGTCCCTGCCCTTTGTACA
CACCGCCCGTCGCT
>OtMZZ566
UAACCUGCUAAAUAGCCCCAUCGACUAUGGUUGGUGGCUGGCUUCUUAGA
GGGACUAUUGGCUUCCAGCCAAGGGAAGUUUGAGGCAAUAACAGGUCUGU
GAUGCCCUUAGAUGUUCUGGGCCGCACGCGCGCUACACUGACGGAGCCAA
CGAGUACCUUCCUUGUCCGGAAGGACUGGGUAAUCUUGUGAAACCUCGUC
GUGCUGGGGAUAGAGCAUUGCAAUUAUUGCUCUUCAACGAGGAAUUCCUA
GUAAGCGUGAGUCAUCAGCCCGCGUUGAUUACGUCCCUGCCCUUUGUACA
CACCGCCCGUCGCU
>OtMZZ567
UACUCUGCUAAAUAGCCAGGCUAGCUUUGGUUGGUCGCCGGCUUCUUAGA
GAGACUAUCAACUCAAGUUGAUGGAAGUUUGAGGCAAUAACAGGUCUGUG
AUGCCCUUAGAUGUUCUGGGGCGGCAGGCGCGCUACACUGACAGAGCCAA
CGAGUUCUCCACCUUGGCCGAAAGGUCUGGGUAAUCUUGUUAAACUCUGU
CGUGCUGGGGAUAAAGCAUUGCAAUUAUUGCUUUUCAACGAGGAAUGCCU
AGUAAGCGCGUGUCAUCAGCAUGCGUUGAUUACGUCCCUGACCUUUGUAC
ACACCGCCCGUCGCU
>OtMZZ568
TAACCTGCTAAATAGCCCGGCTAGCTTTGGCTGGTCGCTGGCTTCTTAGG
GGGACTATCGGCTCAAGCCGATGGAAGTTTGAGGCAATAACAGGTCTGTG
ATGCCCCTAGATGTTCTGGGCCGCACGCGCGCTACACTGACAGAGCCAAC
GAGGTTTTCTCCTTGACCGAAAGGTCTGGGTAATCTTGTTAAACTCTGTC
GTGCTGGGGATAGAGCATTGCAATTATTGCTCTTCAACGAGGAATGCCTA
GTAAGCGCAAGTCATCAGCTTGCGTTGATTACGTCCCTGCCTTTTGTGCA
CACCGCCCGTCGCT
>OtMZZ569
TAACCTGCTAAATAGCCCGGCTAGCTTTGGCTGGTCGCTGGCTTCTTAGA
GGGACTATCGGCTCAAGCCGATGGAAGTTTGAGGCAATAACAGGTCTGTG
ATGCGCTTAGATGTTCTGGGCCGCACGCGCGCTACACTGACAGAGCCAAC
GAGTTTTTCTCCTTGACCGAAAGGTCTAGGTAATCTTGTTAAACTCTGTC
GTGCTGGGGATAGAGCATTGCAATTATTGCTCTTCAACGAGGAATGCCTA
GTAAGCGCAAGTATTCAGCTTGCGTTGATTACGTCCCTGCCTTTTGTACA
CACCGCCCGTCGCT
>OtMZZ570
TAACCTGCTAAATAGCCCGGCCCGCTTTGGCGGGTCGCCGGCTTCTTAGA
GGGACTATCGGCTCAAGCCGATGGAAGTTTGAGGCAATAAAAGGTCTGTG
ATGCCCTTGGATGTTCTGGGCCGCACGCGCGCTACACTGACAGAACCAAC
GAGTTCATTTCCTTGCCCGGAAGGGTTGGGTACTCTTGTTAAACTCTGTC
GTGCTGGGGATAGAGCATTGCAATTATTGCTCTTCAACGAGGAATGCCTA
GTAAGCGTACGTCATCAGCGTGCGTTGATTACGTCCCTGCCCTTTGTACA
CACCGCCCGTCGCT
>OtMZZ571
TAACCTGCTAAATAGCCAGGCTAGCTTTGGCTGGCCGCCGGCTTTTTAGA
GGGACTAGCGGCTCAAGCCGATGGAAGTTTGAGGCAATAACAGGTCTGTG
ATGCCCTTAGATGTTCTGGGCCGCACGCGCGCTACACTGACAGAGCCAAC
GAGTTATTTTCCTTGGCCGGAAGGTCTGGGTAATCTTGTTAAACTCTGTC
TTGCTGGGGATAGAGCATTGCAATTATTGCTCTTCAACGAGGAATGCCTA
GTAAGCGCATGTCATCAGCATGCGTTGATTACGTCCCTGCCCTTTGTACA
CACCGCCCGTCGCT
>OtMZZ572
TAACCTGCTAAATAGCCCCATCGACTATGGTTGGTGGCTGGCTTCTTAGA
GGGACTATTGGCTTCCAGCCAATGGAAGTTTGAGGCAATAACAGGTCTGT
GATGCCCTTAGATGTTCTGGGCCGCACGCGCGCTACACTGACGGAGCCAA
CGAGTACTTTCCTTGTCCGGAAGGACTGGGTAATCTTGTGAAACTTCGTC
GTGCTGGGGATAGAGCATTGCAATTATTGCTCCTCAACGAGGAATTCCTA
GTAAACGCAAGTCATCAGCTTGCATTGATTACGTCCCTGCCCTTTGTACA
CACCGCCCGTCGCT
>OtMZZ573
UAACCUGCUAUAUAGCCCGGCUAGCUUUGGCUGGUCGCUGGCUUCUUAGA
GGGACUAUCGGCUCAAGCCGAUGGAAGUUUGAGGCAAUAACAGGUCUGUG
AUGCCCUUAGAUGUUCUGGGCCGCACGCGCGCUACACUGACAGAGCCAAC
GAGUUUUUCUCCUUGACCGAAAGGUCUGGGUAAUCUUGUUAAACUCUGUC
GUGCUGGGGAUAGAGCAUUGCAAUUAUUGCUCUUCAACUAUGAAUGCCUA
GUAAGCACAAGUCAUCAGCUUGCGUUGAUUACGUCCCUGCCUUUUGUACA
CACCGCCCGUCGCU
>OtMZZ574
UAACCUGCUAAAUAGCCCCAUCGACUAUGGUUGGUGGCUGGCUUCUUAGA
GGGACUAUUGGCUUCCAGCCAAUGGAAGUUUGAGGCAAUAACAGGUCUGU
GAUGCCCUUAGAUGUUCUGGGCCGCACGCGCGCUACACUGACGGAGCCAA
CGAGUACUUUCCUUGUCCGGAAGGACUGGGUAAUCUUGUGAAACUUCGUC
GUGCUGGGGUUAGAGAAUUGCAAUUAUUGCUCUUCAACGAGGAAUUCCUA
GUAAGCGUGAGUCAUCAGCUCGCGUUAAUUACGUCCCUGCCCUUUGUACA
CCCCGCCCGUCGCU
>OtMZZ575
TAACCTACTAAATAGCCAGGCTAGCTTTGGCTGGTCGCCGGCTTCTTAGA
GGGACTGTCGGCTCAAGCCGAAGGAAGTTTGAGGCAATAACAGGTCTGTG
ATGCCCTTAGATGTTCTGGGCCGCACGCGCGCTACACTGACAGAGCCAAC
GAGTTCTTCACCTTGGCCGAAAGGTCTGGGTAATCTTGTTAAACTCTGTC
GTGCTGGGGATAGAGCATTGCAATTATTGCTCTTCAACGAGGAATTCCTA
GTAAGCGCAAGTCATCAACTTGCGTTGATTACGTCCCTGCCCTTTGTACA
CACCGCCCGTCGCT
>OtMZZ576
TAACCTGCTAAATAGCCCGGCTAGCTTTGGCTGGTCTCTGGCTTCTTAGA
GGGACTATCGGCTCAAGCCGATGGAAGTTTGAGGCAATACCAGGTCTTTG
ATGCCCTTAGATGTTCTGGGCCGCACGCGCGCTACACTGATAGAGCCAAC
GAGTTTTTCTCCTTGACCGAAAGGTCTGGGTAATCTTGTTAAACTCTGTC
GTGCTGGGGATAGAGCATTGCAATTATTGCTCTTCAACGAGGAATGCCTA
GTAAGCGCAAGTCATCAGCTTGCGTTGATTACGTCCCTGCCTTTTGTACA
CACCGCCCGTCGCT
>OtMZZ577
UAACCUGCUAAAUAGCCAGGCCGGCUUUCGCUGGUCGCCGGCUUCUUAGA
GGGACUGUCAGCGUCUAGCUGACGGAAGUUUGAGGCAAUAACAGGUCUGU
GAUGCCCUUAGAUGUUCUGGGCCGCACGCGCGCUACGCUGACAGAGCCAG
CGAGUUUUUCACCUUGGCCGGAAGGUCUGGGUAAUAUUGUGAAACUCUGU
CGUGCUGGGGAUAGAGCAUUGCAAUUAUUGCUCUUCAACGAGGAAUACCU
AGUAAGCGUGAGUCAUCAGCUCGCGUUGUUUACGUCCCUACCCUUUGUAC
ACACCGCCCGUCGCU
>OtMZZ578
UAACCUGCUAAAUAGCCAGGCCGGCUUUCGCUGGGCGCCGGCUUCUUAGA
GGGACUGUCAGCGUCUAGCUGACGGAAGUUUGAGGCAAUAACAGGUCUGU
GAUGCCCUUAGAUGUUCUGGGCCGCACGCGCGCUACACUGACAGAGCCAG
CGAGUUUUUCACCUUGGCCGGAAGGUCUGGGUAAUGUUGUGAAACGCUGU
CGUGCUGGGGAUAGAGCCUUGCAAUUAUUGCUCUUCAACGAGGAAUACCU
AGUAAGCGUGAGUCAUCAGCUCGCGUUGCUUACGUCCCUGCCCUUUGUAC
ACACCGCCCGUCGCU
>OtMZZ579
UAACCUGCUAAAUAGCCAGGCUAGCUUUGUCUGGCCGCCGGCUUCUUAGA
GGGACUAUCGGCUCAAGCCGAUGGAAGUUUGAGGCAAUAACAGGUCUGUG
AUGCCCUUAGAUGUUCUGGGCCGCACGCGCGCUACACUGACAGAGCCAAC
GAGUUAUUCACCUUGGCCGGAAGGUCUGGGUAAUCUUGUUAAACUCUGUC
GUGCUGGGGAUAGAGCAUUGCAAUUAUUGCUCUUCAACGGGGAAUGCCUA
GUGAGCGUAUGUCAUCAGCAUGCGUUGAUUACGUCCCUGCCCUUUGUACA
CACCGCCCGUCGCU
>OtMZZ580
UAACCUGCUAAAUAGCCCGGCUAGCUUUGGCUGGACGCUGGCUUCUUAGA
GGGACUAUCGGCUCAAGCCGAUGGAAGUUUGAGGCAAUAACAGGUCUGUG
AUGCCCUUAGAUGUUCUGGGCCGCACGCGCGCUACACUGACAGAGCCAAC
GAGUUUUUCUCCUUGACCGAAAGGUCUGGGUAAUCUUGUUAAACGCUGUC
GUGCUGGGGAUAGAGCAUUGCAAUUAUUGCUCUUCAACGAGGAAUGCCUA
GUAAGCGUAAGUCAUCAGCUUGCGUUGCUUACGUCCCUGCCUUUUGUACA
CACCGCCCGUCGCU
>OtMZZ581
TAACCTGCTAAATAGCCAGGCTAGCTTTGGCTGGTCACCGGCTTCTTAGA
GGGACTTTCGGCTCACGCCGATGGAAGTTTGAGGCAATAACAGGTCTATG
ATGCCCTTAGATGTTCTGGGCCGCACGCGCGCTACACTGACAGAGCCAAC
GAGTTCATCACCTTGGCCGGAAGGTCTGGGTAATCTTGTTAAACTCTGTC
GTGCTGGGGATAGAGCATTGCAATTATTGCTCTTCAACGAGGAATGCCTA
GTAAGCGCATGTCATCAGCATGCGTTGATCACGTACCTGCCCTTTGTACA
CACCGCCCGTCGCT
>OtMZZ582
UAACCUGCUAAAUAGCCAGGCCGGCUUUCGCUGGGCGCCGGCUUCUUAGA
GGGACUGUCAGCGUCUAGCUGACGGAAGUUUGAGGCAAUAACAGGUCUGU
GAUGCCCUUAGAUGUUCUGGGCCGCACGCGCGCUACACUGACAGAGCCAG
CGAGUUUUUUUCCUUGACCGGAAGGUCUGGGUAAUCUUGUGAAACUCCGU
CGUGCUGGGGAUAGAGCAUUGCAAUUAUUGCUCUUCAACGAGGAAUACCG
AGUAAGCGUGAGUCAUCAGCUCGCGUUGAUUACGUCCCUGCCCUUUGUAC
ACACCGCCCGUCACU
>OtMZZ583
UAACCUGCUAAAUAGUCAGGCCGGCUUCGGCUGGACGUCGACUUCUUAGA
GGGACUGUCGGCGUUUAGCCGACGGAAGUUUGAGGCAAUAACAGGUCUGU
GAUGCCCUUAGAUGUUCUGGGCCGCACGCGCGCUACACUGACUGAGCCAG
CGAGUUUUCACCUUGGCCGAGAGGCCUGGGUAAUAUUGUGAAACUCAGUC
GUGCUGGGGAUAGAGCAUUGCAAUUAUUGCUCUUCAACGAGGGAUACCUA
GUAAGCGUGAGUCACCAGCUCGCGUUGUUUACGUCCCUGCCCUUUGUACA
CACCGCCUGUCGCU
>OtMZZ584
TAACCTGCTAAATAGCCAGGCTAGCTTTGGCTGGTCACCGGCTTCTTAGA
GGGACTGTCGGCTCAAGCCGATGGAAGTTTGAGGCAATAACAGGTCTTTG
ATGCCCTTAGATGTTCTGGGCCGCACGCGCGCTACGCTGACAGAGCCAAC
GAGTTATTCACCTTGGCCGGAAGGTCTGGGTAATCTTGTTAAACTCTGTC
GTGCTGAGGATAGAGCATTGCAATTATTGCTCTTCAACGAGGAATGCCTA
GTAAGCGCATGTCATCAGCATGCGTTGATTACGTTCCTGCCCTTTGTACA
CACCGCCCGTCGCT
>OtMZZ585
TAACCTGCTAAATAGCCCGGCTAGCTTTGGCTGGTCGCTGGCTTCTTAGA
GGGACTTTCGGCTCAAGCCGATGGAAGTTTGAGGTAATAACAGGTCTGTG
ATGCCCTTAGATGTTCTGGACCGCACGCGCGCTACACTGACAGAGCCAAC
GAGTTTTTCTCCTTGACCGAAAGGTCTGGGTAATCTTGTTAAACTCTGTC
GTGCTGGGGATAGAGGATTGCAATTATTGCTCTTCAACGAGGAATGCCTA
GTAAGCGCAAGTCATCAGCTTGCGTTGATTACGTCCCTGCCTTTTGTACA
CACCGCCCGTCGCT
>OtMZZ586
TAACCTGCTAAATAGCCCCATCGACTATGGTTGGTGGCTGGCTTCTTAGA
GGGACTATTGGCTTCCAGCCAATGGAAGTTTGAGGCAATAACAGGTCTAT
GATGCCCTTAGATGTTCTGGGCCGCACGCGCGCTACACTGACGGAGCCAA
CGAGTACTTTCCTTGTCCGGAAGGACTGGGTAAGCTTGTGAAACTTCGTC
GTGCTGAGGATAGAGCATTGCAATTATTGCTCTTCAACGAGGAATTCCTA
GTAAGCGTGAGTTATCAGCTCGCGTTGATTACGTCCCTGCCCTTTGTACA
CACCGCCCGTCGCT
>OtMZZ587
UAACCUGCUAAAUAGCCAGGCUAGCUUUGGCUGGUCGCUGGCUUCUUAGA
GGGACUAGCGGCUCAAGCCGAUGGAAGUUUGAGGCAAUAACAGGUCUGUG
AUGCCCUUAGAUGUUCUGGGCCGCACGCGCGCUACACUGACAGAGCCAAC
GAGUUCUUUACCUUGGCCGAAAGGUCUGGGCAAUCUUGUUAAACUCUGUC
GUGCUGGGGAUAGAGCAUUGCAAUUAUUGCUCUUCAACGAGGAAUGCCUA
GUAAGCGCAUGUCAUCAGCAUGCGUUGAUUACGUCCCUGCCCUUUGUACA
CACCGCCCGUCGCU
>OtMZZ588
UAUCUUAUUAAAUAGUUCCAGGAAUUUCGAUUCUUUGGGAACUUCUUAGA
AGGACUAUGGAUGUUUAAUCCAUGGAAGUUUUAGGCAAUAACAGGUCUGU
GAUGCCCUUAGAUGUUCUGGGCCGCACGCGCGCUACACUGAUGAAGUCAG
CGAGUUCAUUCCUUGGCCGAAAGGUCUGGGUAAUUUUGUGAAACUUCAUC
GUGAUGGGGAUAGACCAUUGAAAUUAUUGGUCUUCAACGAGGAAUUCCUA
GUAAGCGCGAGUCAUCAGCUCGCGUUGAUUACGUCCCUGCCCUUUGUACA
CACCGCCCGUCGCU
>OtMZZ589
TAACCTGCTAAATAGCCAGGCCGGCTTCGGCTGGTCGCCGGCTTCTTAGA
GGGACTGTCAGCGTCTAGCTGACGGAAGTTTGAGGCAATAACAGGTCTGT
GATGCCCTTAGATGTTCTGGGCCGCACGCGCGCTACACTGACAGGGCCAG
CAAGTATTTCACCTTGGCCGGAAGGTCTGGGTAATCTTGTGAAACCCTGT
CGTGCTGGGGATAGAGCATTGCAATTATTGCTCTTCAACGAGGAATTCCT
AGTAAGCGTGAGTCATCAGCTCGCGTTGATTACATCCCTGCCCTTTGTAC
ACACCGCCCGTCGCT
>OtMZZ590
UAACCUGCUAAAUAGCCAGGCUAGCUUUGGCUGGUCGCCGGCUUCUUAGA
GGGACCAUCGGCUCAAGCCGACGGAAGUUUGAGGCAAUAACAGGUCUGUG
AUGCCCUUAGAUGUUCUGGGCCGCACGCGCGCUACACUGACAGAGCCAAC
GAGUUCUUCACCUUGGCCGAAAGGUCUGGGUAAUCUUGUUAAACUCUGUC
GUGCUGGGGAUAGAGCAUUGCAAUUAUUGCUCUUCAACGAGGAAUGCCUA
GUAAGCGCAAGUCAUCAGCUUGCGUUGAUUACGUCCCUGCCUUUUGUACA
CACCGCCCGUCGCU
>OtMZZ591
TAACCTGCTAAATAGCCAGGCTAGCTTTGGCTGGTCGCCGGCCTCTTAGA
GGGACTATCGGCTCAAGCCGATGGAAGTTTGAGGCAATAACAGGTCTGTG
ATGCCCTTAGATGTTCTGGGCCGCACGCGCGCTACACTGACAGAGCCAAC
GAGTTCATCACCTTGGCCGGAAGGTCTGGGTAATCTTGTGAAACTTCATC
GTGCTGGGGATAGACCATTGCAATTATTGGTCTTGAACGAGGAATTCCTA
GTAAGCACGAGTCATCAACTCGTGCTGATTACGTCCCTGCCCTTTGTACA
CACCGCCCGTCGCT
>OtMZZ592
TAACCTGCTAAATAGTCAGGCCGGCTTCGGCTGGTCGTCGACTTCTTAGA
GGGACTGTCGGCGTTTAGCCGACGGAAGTTTGAGGCCATAACAGGTCTGT
GATGCCCTTAGATGTTCTGGGCCGCACGCGCGCTACACTGACTGAGCCAG
CGAGTTTTCACCTTGGCCGAGAGGCCTGGGTAATCTTGTGAAACTCAGTC
GTGCTGGGGATAGAGCATTGCAATTACTGCCCTTCAACGAGGAATACCTA
GTAAGCGTGAGTCACCAGCTCGCGTTGATTACGTCCCTGCCCTTTGTACA
CACCGCCCGTCGCT
>OtMZZ593
UAACCUACUAACUAGCCCGUAUUGCUUUGGCAGUACGCUGGCUUCUUAGA
GGGACUAUCGGCUCAAGCCGAUGGAAGUUUGAGGCAAUAACAGGUCUGUG
AUGCCCUUAGAUGUUCUGGGCCGCACGCGCGCUACACUGACAGAGCCAAC
GAGUUAUUCACCUUGGCCGGAAGGUCUGGGUAAUCUUGUUAAACUCUGUC
GUGCUGGGGAUAGAGCAUUGCAAUUAUUGCUCUUCAACGAGGAAUCCCUA
GUAAGCGCAAGUCAUCAGCUUGCGUUGAUUACGUCCCUGCCCUUUGUACA
CACCGCCCGUCGCU
>OtMZZ594
TAACCTGCTAAATAGCCAGGCCCGCTTTGGCGGGTCGCCGGCTTCTTAGG
GGGACTATCGGCTCAAGCCGATGGAAGTTTGAGGCAATAACAGGTCTGTG
ATGCCCTTAGATGTTCTGGGCCGCACGCGCGCTACACTGACAGAGCCAAC
GAGTTCATTTCCTTAGCCGAAAGGTTTGGGTAATCTTGTTAAACTCTGTC
GTGCTGGGGATAGAGCATTGCAATTATTGCTCTTCAACGAGGAATTCCTA
GTAAACGCAAGTCATCAACTTGCATTGATTACGTCCCTGCCCTTTGTACA
CACCGCCCGTCGCT
>OtMZZ595
TAACCTGCTAAATAGCCAGGCTAGCTTTGGCTGGTCGCCGGCTTCTTAGA
GGGACTATCGGCTCAAGCCGATGGAAGCTTGAGGCAATAACAGGTCTGTG
ATGCCCTTAGATGTTCTGGGCCGCACGCGCGCTACACTGACAGAGCCAAC
GAGTTTCTTCCTTGTCCGAAAGGTCTGGGTAATCTTGTTAAACTCTGTCG
TGCTGGGGATAGAGCATTGCAATTATTGCTCTTCAACGAGGAATTCCTAG
TAAGCGCAAGCCATCAACTTGCATTGATTACGTCCCTGCCCTTTGTACAC
ACCGCCCGTCGCT
>OtMZZ596
TAACCTGCTAAATAGTCAGGCCGGCTTCGGCTGGTAGTCGACTTCTTAGA
GGGACTGTTGGCGTTTAGCCAACGGAAGTTTGAGGCAATAACAGGTATGT
GATGCCCTTAGATGTTCTGGGCCGCACGAGCGCTACACTGACTGAGCCAG
CGAGTTTTCACCTTGGCCGAGAGGCCTGGGTAATCTTGTGAAACTCAGTC
GTGCTGGGGATAGAGCATTGCAATTATTGCTCTTCAACGAGGAATACCTA
GTAAGCGTGAGTCACCAGCTCGCGTTGATTACGGCCCTGCCCTTTGTACA
CACCGCCTGTCGCT
>OtMZZ597
TAACCTGCTACATAGCCAGGCTAGCTTTGGCTGGTAGCCGGCTTCTTGGA
GGGACGATCGGCTCAAGCCGATGGAAGTTTGAGGCAATAACAGGTCTGTG
ATGCCCTTAGATGTTCTGGGCCGCACGCGCGCTACACTGACAGAGCCAAC
GAGTTATTCACCTTGGCCGGAAGGTCTGGGTAATCTTGTTAAACTCTGTC
GTGCTGGGGATAGAGCATTGCAATTATTGCTCTTCACCGAGGAATGCCTA
GTAAGCGCATGTCATCAGCATGCGTTGATTACGTCCCTGCCCTTTGTACA
CACCGCCCGTCGCT
>OtMZZ598
UAACCUGCUAAAUAGCCAGGCCCGCUUUGGCGGUUCGCCGGCUUCUUAGA
GGGACUAUCGGCUCAAGCCGAUGGAAGUUUGAGGCAAUAACAGGUCUGUG
AUGCCCUUAGAUGUUCUGGGCCGCACGCGCGCUACACUGACAGAGCCAAC
GAGUUCAUUUCCUUGGCCGGAAGGUCUGGGUAAUCCUGUUAAACUCUGUC
GUGCUGGGGAUAGAGCAGUGCAAUUAUUGCUCUUCAACGAGGAAUGCCUG
GUAAGCGCAUGUCAUCAGCAUGCGUUGAUUACGUCCCUGCCCUUUGUACA
CACCGCCCGUCGCU
>OtMZZ599
TAACCTGCTAAATAGCCCGGCCCGCTTTGGCGGGTAGCCGGCTTCTTAGA
GGAACTATCGGCTCAAGCCGATGGAAGTTTGAGGCAATAACAGGTCTTTG
ATGCCCTTAGATGTTCTGGGCCGCACGCGCGCTACACTGACAGAGCCAAC
GAGTTCATTTCCTTGCCCGGAAGGGTTGGGTAATCTTGTTAAACTCTGTC
GTGCTGGGGATAGAGCATTGCAATTATTGCTCTTCAACGAGGAATGCCTA
GTAAGCGTACGTCATCAGCGTGCGTTGATTGCGTCCCTGCCCTTTGTACA
CACCGCCCGTCGCT
>OtMZZ600
UAACCUGCUAAAUAGCCAGGCUAGCUUUAGCUGAUCGCCGGCUUCUUAGA
GGGACUAUCGGCUCAAGCCGAUGGAAGUUUGAGGCAAUAACAGGUCUGUG
AUGCCCUUAGAUGUUCUGGGCCGCACGCGCGCUACACUGACAGAGCCAAC
GAGUUAUUCACCUUGGCCGGAAGGUCUGGGUAAUCUUGUUAAACUCUGUC
GUGCUGGGGAUGGAGCAUUGCAAUUAUUGCUCUUCAACGAGGAAUGCCUC
GUAAGCGCCUGUCAUCAGCAUGCGUUGAUUACGUCCCUGCCCUUUGUACA
CACCGCCCGUCGCU
>OtMZZ601
TAACCTGCTAAATAGCCAGGCCCGCTTTGGCGGGTAGCCGGCTTCTTAGA
GGGACAATCGGCTCAAGCCGATGGAAGTTTGAGCCAATAACAGGTCTGTG
ATGCCCTTAGATGTTCTGGGCCGCACGCGCGCTATACTGACAGAGCCAAC
GAGTTCATTTCCTTGGCCGGAAGGTCTGGGTAATCTTGTTAAACTCTGTC
GTGCTGGGGATAGAGCATTGCAATTATTGCTCTTCAACGAGGAATGCCTA
GTAAGCGCATGTCATCAGCATGCGTTGATTACGTCCCTGCCCTTTGTACA
CACCGCCCGTCGCT
>OtMZZ602
UAACCUGCUAAAUAGUCAGGCCGGCUUCGGCUGGUCGUCGACUUCUUAGA
GGGACUGUUGGCGUUUAGCCAACGGAAGUUUGAGGCAAUAACAGGUCUGU
GAUGCCCUUAGAUGUUCUGGGCCGCACGCGCGCUACACUGACUGAGCCAG
CGAGUUUUCACCUUGGCCGAGAGGCCUGGGUAAUCUUGUGAAACUCAGUC
GUGCUGGGGAUAGAGCAUUGCAAUUAUUGUACUUCAACGAGGAAUACCUA
GUAAGCGUUAGUCACCAGCUCGCGUUGACUACGUCCCUGCCCUUUGUACA
CACCGCCUGUCGCU
>OtMZZ603
UAACCUGCUAAAUAGCCCCAUCGACUAUGGUUGGUGGCUGGCUUCUUAGA
GGGACUAUUGGCUUCCAGCCAAUGGAAGUUUGAGGCAAUAACAGGUCUGU
UAUUCCCUUAGAUGUUCUGGGCCGCACGCGCGCUACACUGACGGAGCCAA
CGAGUAUUUUCCUUGUCCGGAAGGACUGGGUAAUCUUGUGAAACUUCGUC
GUGCUGGGGAUAGAGCAUUGCAAUUAUUGCUCUUCAACUAGGAAUUCCUA
GUAAGCGUGAGUCAUCAGCUCGCGUUGAUUACGUCCCUGCCCUUUGUACA
CACCGCCCGUCGCU
>OtMZZ604
TAACCTGCTAAATAGCCCCATCGACTATGGTTGGTGGCTGGCTTCTTAGA
GGGCCTATTGGCTTCCAGCCAATCGAAGTTTGAGGCAATAACAGGTCTGT
GATGCCCTTAGATGTTCTGGGCCGCACGCGCGCTACACTGACTGAGCCAA
CGAGTACTTTCCTTGTCCGGAAGGACTGGGTAATCTTGTGAAACTTCGTC
GTGCTGGGGATAGAGCATTGCAATTACTGCTCTTCAACGAGGAATTCCTA
GTAAGCGTGAGTCATCAGCTCGCGTTGATTACGTCCCTGCCCTTTGTACA
CACCGCCCGTCGCT
>OtMZZ605
UAACCUGCUAAAUAGCCCGGCUAGCUUUGGCUGGUAGCUGGCUUCUUAGA
GGGACUAUCGGCUCAAGCCGACGGAAGUUUGAGGCAAUAACAGGUCUGUG
AUGCCCUUAGAUGUUCUGGGCCGCACGCGCGCUAGACUGACAGAGCCAAC
GAGUUUUUCUCCUUGACCGAAAGGUCUGGGUAAUCUUGUUAAACUCUGUC
GUGCUGGGGAUAGAGCAUUGCAAUUAUUGCUCUUCAACGAGGAAUGCCUA
GUAAGCGCAAUUCAUCAGCUUGCGUUGAUUACGUCCCUGCCUUUUGUACA
CACCGCCCGUCGCU
>OtMZZ606
UAACCUGCUAAAUAGUUGCAUUAACUCUGGUUGAUGACAACUUCUUAGAG
GGACUAUUGGCGAUUAGUCAAUGGAAGUUUGAGGCAAUAACAGGUCUGCG
AUGCCCUUAGAUGUUCUGGGCCGCACGCGCGCUACACUGAAAAAGGCAAC
AAGUAAUUCACCUUGGCCGGAAGGUCUGGGUAAUCUUUUGAAACUUUAUC
GUGCUGGGGAUAGUCCUUUGCAAUUAUUGGACUUAAACGAGGAAUUCCUA
GUAAACGCGAGUCAUCAACUCGCAUUGAUUACGUCCCUGCCCUUUGUACA
CACCGCCCGUCGUU
>OtMZZ607
TAACCTGCTAAATAGTTGCATTAACTCTGGTTGATGACAACTTCTTAGAG
GGACTATTGGCGATTAGTCAATGGAAGTTTGAGGCAATAACAGGTCTGTG
ATGCCCTTAGATGTTCTGGGCCGCACGCGCGCTACACTGATGAAGGCAAC
AAGTAAATTTAACCTTGGCCGGAAGGTCTGGGTAATCTTTTGAAACTTCA
TCGTGCTGGGGATAGAGCATTGCAATTATTGCTCTTCAACGAGGAATTCC
TAGTAAGCGTGAGTCATCAGCTCGCGTTGATTACGTCCCTGCCCTTTGTA
CACACCGCCCGTCGCT
>OtMZZ608
TAACCTGCTAAATAGTTGCGTCAACTCTGGTTGATGACAACTTCTTAGAG
GGACTATCGGCGACTAGTCGATGGAAGTTTGAGGCAATAACAGGTCTGTG
ATGCCCTTAGATGTTCTGGGCCGCACGCGCGCTACACTGATGAAGGCAAC
GAGTTTTCACCTTGGCTGGAAAGCCTGGGTAATCTTCTGAAACTTCATCG
TGCTGGGGCTAGTCCCTTGCAATTATTGGACTTAAACGAGGAATTCCTAG
TAAGCGTGAGTCATCAGCTCGCGTTGATTACGTCCCTGACCTTTGTACAC
ACCGCCCGTCGCT
>OtMZZ609
TAACCTGCTAAATAGCCCCATCGACTATGGTTGGTGGCTGGCTTCTTAGA
GGGACTACTGGCTTCCAGCCAATGGAAGTTTGAGGCAATAACAGGTCTGT
GATGCCCTTAGATGTTCTGGGCCGCACGCGCGCTACACTGACGGAGCCAA
CGAGTACTTTCCTTGTCCGGAAGGACTGGGTAATCTTGTCAAACTTCGTC
GTGCTGGGGATAGAGCATTGCAATTATTGCTCTTCAACGAGGAATTCCTA
GTAAGCGTGATTCATCAGCTCGCGTTGATTACGTCCCTGCCCTTTGTTCA
CACCGCCCGTCGCT
>OtMZZ610
TAACCTGCTAAATAGCCCGGTTAGCTTTGGCTGGCCGCCGGCTTCTTAGA
GGGACTATCGGCTTAAGCCGATGGAAGTTTAAGGTAAAAACAGGTCTATA
ATGCCCTTAGATGTCCTGGGCCGTACGTGCGTTACACTGACAGAGACAAC
GAGTTTATTACCTTAGCCGAAAGGTCCGGGTAATCTTGTTAAACCCTGTC
GTGCTGGGTATAGAGCATTGTAATTATTGCTCTTCAACGAGGAATGCCTA
GTAAGCGCAAGTCATCAGCTTGCGTTGATTACGTCCCTGCCCTTTGTATA
CACCGCCCGTCGCT
>OtMZZ611
TAACCTGCTAAATAGTTGCGTCAACTCTGGTTGATGACAACTTCTTAGAG
GGACTATTGGAATTTAATCCAATGGAAGTTTGAGGCAATAACAGGTCTGT
GATGCCCTTAGATGTTCTGGGCCGCACGCGCGCTACACTGATAAAGGCAA
CAAGTAATTCACCTTGGCCGGAAGGTCTGGGTAATCTTTTGAAACTTTAT
CGTGCTGGGGATAGTCCTTTGCAATTATTGGACTTAAACGAGGAATTCCT
AGTAAGCGTGAGTCATCAGCTCGCGTTGATTACGTCCCTGCCCTTTGTAC
ACACCGCCCGTCGCT
>OtMZZ612
TAACCTGCTAAATAGCCAGGCCGGCTTTGGCTGGTCGTCGGCTTCTTAGA
GGGACTGTCGGCGTTTAGCCGACGGAAGTTTGAGGCAATAACAGGTCTGT
GATGCCCTTAGATGTTCTGGGCCGCACGCGCGCTACACTGACCGAGCCAG
CGAGTCTATCACCTTGGCCGAGAGGCCTGGGTAATCTTGTGAAACTCGGT
CGTGCTGGGGATAGAGCATTGCAATTATTGCTCTTCAACGAGGAATACCT
AGTAAGCGTGAGTCATCAGCTCGCGTTGATTACGTCCCTGCCCTTTGTAC
ACACCGCCCGTCGCT
>OtMZZ613
CGACCTGCTAAATAGTTGCGTAAACTCTGGTTTATGGCAACTTCTTAGAG
GGACTATTGGCGATTAGTCAATGGAAGTTTGAGGCAATAACAGGTCTGTG
ATGCCCTTAGATGTTCTGGGCCGCACGCGCGCTACACTGATAAAGGCAAC
GAGTAATTCACCTTGGCCGGAAGGTCTGGGTAATCTTTTGAAACTTTATC
GTGCTGGGGATAGTCCTTTGCAATTATTGGACTTCAACGAGGAATTCCTA
GTAAGCGTGTGTCATCAGCTCGCGTTGACTACGTCCCTGCCCTTTGTACA
CAACGCCCGTCGCT
>OtMZZ614
TAACCTGCTAAATAGTTGCATTAACTCTGGTTGATGACAACTTCTTAGAG
GGACTATTGGCGATTAGTCAATGGAAGTTTGAGGCAATAACAGGTCTGTG
ATGCCCTTAGATGTTCTGGGCCGCACGCGCGCTACACTGATAAAGGCAAC
AAGTAATTCACCTTGGCCGGAAGGTCTGGGTAATCTTTTGAAACTTTATC
GTGCTGGGGATAGACCATTGCAATTTTTGGTCTTCAACGAGGAATTCCTA
GTAAGCGCATGTCATCAGCATGCGTTGATTACGTCCCTGCCCTTTGTACA
CACCGCCCGTCGCT
>OtMZZ615
UAAUCUGCUAAAUAGUCCGGCCGGCUUUUGCUGGUCGCAGACUUCUUAGA
GGGACUGUCAGCGUCUAGCUGACGGAAGUUUGAGGCAAUAACAGGUCUGU
GAUGCCCUUAGAUGUUCUGGGCCGCACGCGCGCUACACUGACAGAGCCAG
CGAGUUUUCACCUUGGCCGGAAGGUCUGGGUAAUCUUGUGAAACUUUGUC
GUGCUGGGGAUAGAGCAUUGCAAUUAUUGCUCUUCAACGAGGAAUUCCUA
GUAAGCGUGAGUCAUCAGCUCGCGUUGAUUACGUCCCUGCCCUUUGUACA
CACCGCCCGUCGCU
>OtMZZ616
TAACCTGCTAAATAGTTGCATTAACTCTGGTTGATGACAACTTCTTAGAG
GGACTATCGGCTCAAGCCGATGGAAGTTTGAGGCAATAACAGGTCTGTGA
TGCCCTTAGATGTTCTGGGCCGCACGCGCGCTACACTGACAGAGCCAACG
AGTTCATCACCTTGGCCGGAAGGTCTGGGTAATCTTGTTAAACTCTGTCG
TGCTGGGGATAGAGCATTGCAATTATTGCTCTTCAACGAGGAATGCCTAG
TAAGCGCATGTCATCAGCATGCGTTGATTACGTCCCTGTCCTTTGTACAC
ACCGCCCGTCGGT
>OtMZZ617
TAACCTGCTAAATAGCCCGGCCGACTTTGGTTAGCCGCTGGCTTCTTAGA
GGGACTATTAGCGTTTAGCTAATGGAAGTTTGAGGCAATAACAGGTCTGT
GATGCCCTTAGATGTTCTGGGCCGCACGCGCGCTACACTGACGGAGCCAG
CGAGTTTATCACCTTGTCCGGAAGGACTGGGTAATCTTGTGAAACTTTGT
CGTGCTGGGGATAGAGCATTGCAATTATTGCTCTTCAACGAGGAATTCCT
AGTAAGCGCGAGTCATCAACTCGCATTGATTACGTCCCTGCCCTTTGTAC
ACACCGCCCGTCGCT
>OtMZZ618
UAACCUGCUAAAUAGCCCGUAUUGCCUUGGCAGUACGCUUGCUUCUUAGA
GGGACUAUCGGCUCAAGCCGAUGGAAGUUUGAGGCAAUAACAGGUCUGUG
AUGCCCUUAGAUGUUCUGGGCCGCACGCGCGCUACACUGACGGGGCCAGC
GAGUACUUCCUUGACCGAAAGGUCCGGGUAAUCUUGUUAAACCCCGUCGU
GCUGGGGAUAGAGCAUUGCAAUUAUUGCUCUUCAACGAGGAAUCCCUAGU
AAGCGCAAGUCAUCAGCUUGCGUUGAUUACGUCCCUGCCCUUUGUACACA
CCGCCCGUCGCU
>OtMZZ619
TAACCTGCTAAATAGCCAGGCTAGCTTTGGCTGGTCGCCGGCTTCTTAGA
GGGACTATCGGCTCAAGCCGATGGAAGTTTGAGGCAATAACAGGTCTGTG
ATGCCCTTAGATGTTCTGGGCCGCACGCGCGCTACACTGACAGGGTCAGC
GAGTACATCACCTTGGCCGAGAGGTCCGGGTAATCTTGTTAAACCCTGTC
GTGCTGGGGATAGAGCATTGCAATTATTGCTCTTCAACGAGGAATGCCTA
GTAGGCACGAGTCATCAGCTCGTGCCGATTACGTCCCTGCCCTTTGTACA
CACCGCCCGTCGCT
>OtMZZ620
TAACCTGCTAAATAGCCCGCGTTGCTTCTGCAGCGCGCCGGCTTCTTAGA
GGGACTATCGGCTCAAGCCGATGGAAGTTTGAGGCAATAACAGGTCTGTG
ATGCCCTTAGATGTTCTGGGCCGCACGCGCGCGACACTGACAGGGCCAGC
GAGCACTCCCTTGTCCGAAAGGGCCGGGTAATCTTGTCAAACCCTGTCGT
GCTGGGGATAGAGCATTGCAATTATTGCTCTTCAACGAGGAATCCCTAGT
AAGCGCAAGTCATCAACTTGCATTGATTACGTCCCTGCCCTTTGTACACA
CCGCCCGTCGCT
>OtMZZ621
TAACCTGCTAAATAGTCACGCAAACCCCGTGTTTGTGGCCGACTTCTTGG
AGGGACTATCGGTGTTCAACCGATGGAAGTTTGAGGCAATAACAGGTCTG
TGATGCCCTTAGATGTTCTGGGCCGCACGCGCGCTACACTGACAGAGCCA
ACGAGTTCATCACCTTGGCCGGAAGGTCTGGGTAATCTTGTTAAACTCTG
TCGTGCTGGGGATAGAGCATTGCAATTATTGCTCTTCAACGAGGAATGCC
TAGTAAGCGCATGTCATCAGCATGCGTTGATTACGTCCCTGCCCTTTGTA
CACACCGCCCGTCGCT
>OtMZZ622
TAACCTGCTAAATAGCCCGGTCAGCTTTGGCTGGCCGCCGGCTTCTTAGA
GGGACTATCGGCTCAAGCCGATGGAAGTTTGAGGCAAAAACAGGTCTGTG
ATGCCCTTAGATGTTCTGGGCCGCACGCGCGCTACTCTGACAGAGACAAC
GAGTCCATCACCTTGGCCGAAATGTCTGGGTAATCTTGTTAAACTCTGTC
GTGCTGGGGATAGAGCATTGCAATTATTGCTCTTCAACGAGGAATGCCTA
GTAAGCGCAAGTCATCAGCTTGCGTTGATCACGTCCCTGCCCTTTGTACA
CACCGCCCGTCGCT
>OtMZZ623
UAACCUGCUAAAUAGUUGCGUAAACUCUGCUUUAGGGCAACUUCUUAGAG
GGACUAUUGGCGAUUAGUCAAUGGAAGUUUGAGGCAAUAACAGGUCUGGG
AUGCCCUUAGAUGUUCUGGGCCGCACGCGCGCUACACUGAUAAAGGCAAC
GAGUAAUUCACCUUGGCCGGAAGGUCUGGGUAAUCUUUUGAAACUUUAUC
GUGCUGGGGAUAGUCCUUUGCAAUUAUUGGACUUCAACGAGGAAUUCCUA
GUAAGCGUGAGUCAUCAGCUCGCGUUGCUUACGUCCCUGCCCUUUGUACA
CACCGCCCGUCGCU
>OtMZZ624
TAACCTGCTAAATAGACGTGCGAATTTTCGGGTTCGTCGCGTCTTCTTAG
AGGGACTATCGGCTCAAGCCGATGGAAGTTTGAGGCAATAACAGGTCTGT
GATGCCCTTAGATGTTCTGGGCCGCACGCGCGCTACACTGACAGAGCCAA
CGAGTTCATCACCTTGGCCGGAAGGTCTGGGTAATCTTGTTAAACTCTGT
CGTGCTGGGGATAGAGCATTGCAATTATTGCTCTTCAACGAGGAATGCCT
AGTAAGCGCATGTCATCAGCATGCGTTGATTACGTCCCTGCCCCTTGTAC
ACACCGCCCGTCGCT
>OtMZZ625
TAACCTGCTAAATAGTTGCATTAACTCTGGTTGATGACAACTTCTTAGAG
GGACTATTGGCGATTAGTCAATGGAAGTTTGAGGCAATAACAGGTCTGTG
ATGCCCTTAGATGTTCTGGGCCGCACGCGCGCTACACTGATAAAGGCAAC
AAGTAATTCACCTTGGCCGGAAGGTCTGGGTAATCTTTTGAAACTTTATC
GTGCTGGGGATAGTCCTTTGCAATTATTGGACTTAAACGAGGAATTCCTA
GTAAGGGCAAGTCATCAACTTGTCCTGATTACGTCCCTGCCCTTTGTACA
CACCGCCCGTCGCT
>OtMZZ626
UAACCUGCUAAAUAGCCAGGCUAGCUUUGGCUGGUCGCCGGCUUCUUAGA
GGGACUAUCGGCUCAAGCCGAUGGAAGUUUGAGGCAAUAACAGGUCUGUG
AUGCCCUUAGUGGUUCUGGGCCGCACGCGCGCUACACUGACAGAGCCAAC
GAGUUCAUCACCUUGGCCGGAAGGUCUGGGUAAUCUUGUUAAACUCUGUC
GUGCUGGGGAUAGAGCAUUGCAAUUAUUGCUCUUCAACGAGGAAUUCCUA
GUAAGCGUGAGUCAUCAGCUCGAGUUGAUUACGUCCCUGCCCUUUGUACA
CACCGCCCGUCGCU
>OtMZZ627
TAACCTGCTAAATAGCCCGTATTGCTTTCGCAGTACGCTGGCTTCTTAGA
GGGACTATCGGCTCAAGCCGATGGAAGTTTGAGGCAATAACAGGTCTGTG
ATGCCCTTAGATGTTCTGGGCCGCACGCGCGTTACACTGACAGAGCCAGC
GAGTACTTCCTTGGTTGAAAAGCCCGGGTAATCTTGTTAAACTCTGTCGT
GCTGGGGATAGAGCATTGCAATTATTGCTCTTCAACGAGGAATCCCTAGT
ACGCGTAAGTCATCAACTTGCGTTGATTACGTCCCTGCCCTTTGTACACA
CCGCCCGTCGCT
>OtMZZ628
TAACCTGATAAATAGCCCGGCCAGCCTCGGCTGGTCGCCGGCTTCTTAGA
GGGACTATCGGCTCAAGCCGATGGAAGTTTGAGGCAATAACAGGTCTGTG
ATGCCCTTAGATGTTCTGGGCCGCACGCGCGCTACACTGACAGGGCCAAC
GAGTGCATCACCTTGGCCGGAAGGCCCGGGTAATCTTGTTAAACCCTGTC
GTGCTGGGGATAGAGCATTGCAATTATTGCTCTTCAACGAGGAATGCCTA
GTAAGCGCGAGTCATCAGCTCGCGCTGATTACGTCCCTGCCCTTTGTACA
CACCGCCCGTCGCT
>OtMZZ629
UAACCUGCUAAAUAGCCAGGCCCGCUUUGGCGGGUCGCCGGCUUCUUAGA
GGGACUAUCGGCUCAAGCCGAUGGAAGUUUGAGGCAAUAACAGGUCUGUG
AUGCCCUUAGAUGUUCUGGGCCGCACGCGCGCUACACUGACAGAGCCAGC
GAGUACAUCGCCUUAACCGAAAGGUUUGGGUAAUCUUGUUAAACUCUGUC
GUGCUGGGGAUAGAGCAUUGCAAUUAUUGCUCUUCAACGAGGAAUGCCUA
GUAAGCGCAAGUCAUCAGCUUGCGUUGAUUACGUCCCUGCCCUUUGUACA
CACCGCCCGUCGCU
>OtMZZ630
UAACCUGCUAAAUAGCCCGGCCGGCUUUUGCUGGUCGCUGGCUUCUUAGA
GGGACUGUUGUGCGUUUAGCCAACGGAAGUUUGAGGCAAUAACAGGUCUG
UGAUGCCCUUAGAUGUUCUGGGCCGCACGCGCGCUACACUGACAGAGCCA
GCGAGUUUUUUUCCUUGGCCGGAAGGUCUGGGUAAUCUUGUGAAACUCUG
UCGUGCUGGGGAUAGAGCAUUGCAAUUAUUGCUCUUCAACGAGGAAUUCC
UAGUAAGCGUGAGUCAUCAGCUCGCGUUGAUUACGUCCCUGCCCUUUGUA
CACACCGCCCGUCGCU
>OtMZZ631
TAACCTGCTAAATAGTCAGGCCGGCTTTGGCTGGTCGTCGACTTCTTAGA
GGGACTAACAGCGTTTAGCTGTTGGAAGTTTGAGGCAATAACAGGTCTGT
GATGCCCTTAGATGTTCTGGGCCGCACGCGCGCTACACTGACTGAGCCAG
CGAGTTTATAACCTTAACTGAGAAGTTTGGGTAATCTTGTGAAACTCAGT
CGTGCTGGGGATAGGGCCTTGCAATTGTTGCCCTTCAACGAGGAATACCT
AGTAAGCGTGAGTCACCAGCTCGCGTTGATTACGTCCCTGCCCTTTGTAC
ACACCGCCCGTCGCT
>OtMZZ632
TAACCTGCTAAATAGTCAGGCCGGCTTTGGCTGGTCGTCGACTTCTTAGT
GGGACTGTCGGCGTTTAGCCGACGGAAGTTTGAGGCAATAACAGGTCTGT
GATGCCCTTAGATGTTCTGGGCCGCACGCGCGCTACACTGACTGAGCCAG
CGAGTTCATCACCTTGGCCGAGAGGCCTGGGTAAGCTTGTGAAACTCAGT
CGTGCTGGGGATAGAGCATTGCAATTATTGCTCTTCAACGAGGAATACCT
AGTAAGCGTGAGTCACCAGCTCGCGTTGATTACGTCCCTGCCCTTTGTAC
ACACCGCCTGTCGCT
>OtMZZ633
TAACCTGCTAAATAGCTAGGTCGGCTTCGGCTGGCCTCTGGCTTCTTAGA
GGGACTGTCAGCGTTTAGCTGACGGAAGTTTGAGGCAATAACAGGTCTGT
GATGCCCTTAGATGTTCTGGGCCGCACGCGCGCTACACTGACAGAGCCAG
CGAGTTTTTTTCCTTCACCGAAAGGTTGTGGGTAATCTTGTGAAACTCTG
TCGTGCTGGGGATAGAGCATTGCAATTATTGCTCTTCAACGAGGAATCCC
TTGTAAGCGTGAGTCATCAGCTCGCGTTGAATACGTCCCTGCCCTTTGTA
CACACCGCCCGTCGCT
>OtMZZ634
UAACCUGCUAAAUAGCCCGGCCCGCUUUGGCGGGUCGCCGGCUUCUUAGA
GGGACUAUCGGCUCAAGCCGAUGGAAGUUUGAGGCAAUAACAGGUCUGUG
AUGCCCUUAGAUGUUCUGGGCCGCACGCGCGCUACACUGACAGAGCCAAC
GAGUUCAUUUCCUUGGCCGGAAGGUCUGGGUAAUCUUGUUAAACUCUGUC
GUGCUGGGGAUAGAGCAUUGCAAUUAUUGCUCUUCAACGAGGAAUGCCUA
GUAAGCGCAAGUCAUCAGCUUGCGUUGAUUACGUCCCUGCCUUUUGUACA
CACCGCCCGUCGCU
>OtMZZ635
UAACCUGCUAAAUAGCCCGACUGGCUUUGGCUGGUUGCUGGCUUCUUAGA
GGGACUGUCAGCGUUUAGCUGACGGAAGUUUGAGGCAAUAACAGGUCUGU
GAUGCCCUUAGAUGUUCUGGGCCGCACGCGCGCUACACUGACAGAGCCAG
CGAGCAUUUUUCCUUGACCGAAAGGUCUGGGCAAUCUUGUGAAACUCUGU
CGUGCUGGGGAUAGAGCAUUGCAAUUAUUGCUCUUCAACGAGGAAUACCU
AGUAAGCGUGAGUCAUCAGCUCGCGUUGAUUACGUCCCUGCCCUUUGUAC
ACACCGCCCGUCGCU
>OtMZZ636
TAACCTGCTAAATAGCCAGGCCGTCTTCTGATGGTCGCCGGCTTCTTAGA
GGGACTGTCTGCGTCTAGCAGACGGAAGTTTGAGGCAATAACAGGTCTGT
GATGCCCTTAGATGTTCTGGGCCGCACGCGCGCTACACTGACACAGCCAG
CGAGTTTTTTTCCTTGGCCGGAAGGTCTGGGTAATCTTGTGAAACTGTGT
CGTGCTGGGGATAGAGCATTGCAATTATTGCTCTTCAACGAGGAATACCT
AGTAAGCGTGAGTCATCAGCTCGCGTTGATTACGTCCCTGCCCTTTGTAC
ACACCGCCCGTCGCT
>OtMZZ637
TAACCTGCTAAATAGTCAGGCCGGCTTTCGCTGGTCGCCGACTTCTTAGA
GGGACTGTCAGCGTCTAGCTGACGGAAGTTTGAGGCAATAACAGGTCTGT
GATGCCCTTAGATGTTCTGGGCCGCACGCGCGCTACACTGACAGAGCCAG
CGAGTTTTTTTCCTTGGCCGGAAGGTTTGGGTAATCTTGTGAAACTCTGT
CGTGCTGGGGATAGAGCATTGCAATTATTGCTCTTCAACGAGGAATACCT
AGTAAGCGTGAGTCATCAGCGCGCGTTGATTACGTCCCTGCCCTTTGTAC
ACACCGCCCGTCGCT
>OtMZZ638
UAACCUGCUAAAUAGCCAGGCCGGCUUUUGCUGGUCGCCGGCUUCUUAGA
GGGACUAUCAGCGUCUAGCUGAUGGAAGUUUGAGGCAAUAACAGGUCUGU
GAUGCCCUUAGAUGUUCUGGGCCGCACGCGCGCUACACUGACAGAGCCAG
CGAGUUCAUCACCUUGGCCGGAAGGUCCGGGUAAUCUUGUUAAACUCUGU
CGUGCUGGGGAUAGAGCAUUGCAAUUAUUGCUCUUCAACGAGGAAUUCCU
AGUAAGCGUGAGUCAUCAGCUCGAGUUGAUUACGUCCCUGCCUUUUGUAC
ACACCGCCCGUCGCU
>OtMZZ639
TTACCTGCTAAATAGCCCGTATTGCTTTGGCAGTACGCTGGCTTCTTAGA
GGGACTATCCGCTTAAGCGGGTGGAAGTTGGATGCAATAACAGGTCTGTG
ATGCCCTTAGATGTTCTGGGCCGCACGCGCGTTACACTGACAGAGACAGC
GAGTACTTCCTTAGCAGAGATGCTTGGGTAATCTTGTTAAACTCTGTCGT
GCTGGGGATAGAGCATTGCAATTATTGCTCTTCAACGAGGAATTCCTAGT
AAGCGTAAGTCATCAACTTGCGTTGATTACGTCCCTGCCCTTTGTACACA
CCGCCCGTCGCT
>OtMZZ640
UGACCUGCUAACUAGGCCACCUCACCUUGGUGGGGUGCUGCCUUCUUAGA
GGGACUUUUGGCUCAAGCCAAUGGAAGUACGAGGCAAUAACAGGUCUGUG
AUGCCCUUAGAUGUUCUGGGCCGCACGCGCGCUACACUGACGGAGCCAGC
GAGUACACUCCCUUGGCCGAAAGGUCCGGGUAAUCUUGUUAAACUCCGUC
GUGCUGGGGAUAGAGCAUUGCAAUUAUUGCUCUUCAACGAGGAAUGCCCA
GUAAGCGCAAGUCAUCAGCUUGCGUUGAUUACGUCCCUGCCCUUUGUACA
CACCGCCCGUCGCU
>OtMZZ641
TGACTTTTAAATAGCTAGGCTAGCTTTGGCTGGTCGCCGGCTTCTTAGAA
GGACTATCTGCTCAAGCAGATGGAAGTGCGAAGCAATAACAGGTCTGTGA
TGCCCTTAGATGTTCTGGGCCGCACGCGCGCTACACTGACAGAGCCAACG
AGTTCTTCCTTAGCCGAAAGGTTTGGGTAATCTTGTTAAACTCTGTCGTG
CTGGGGATAGAGCATTGCAATTATTGCTCTTCAACGAGGAATTCCTAGTA
AGCGCAAGTCATCAGCTTGCGCTGATTACGTCCCTGCCCTTTGTACACAC
CGCCCGTCGCC
>OtMZZ642
TAACCTGCTAAATAGCCCGTATTGCTTTGGCAGTACGCTGGCTTCTTAGA
GGGACTATCGGCTACAGCCGATGGAAGTTTGAGGCAATAACAGGTCTGTG
ATGCCCTTAGATGTTTTGGGCCGCACGCGCGCTACACTGACTGAGCCAGC
GAGTACTCCCTTGACCGGAAGGTCCGGGTAATCTTGTTAAACTCAGTCGT
GCTGGGGATAGAGCATTGCAATTATTGCTCTTCAACGAGGAATCCCTAGT
AAGCGCAAGTCATCAGCTTGCGTTGATTACGTCCCTGCCCTTTGTACACA
CCGCCCGTCGCT
>OtMZZ643
UAACCUGCUAAAUAGCCCGGCCCGCUUUGGCGGGUCGCCGGCUUCUUAGA
GGGACUAUCGGCUCAAGCCGAUGGAAGUUUGAGGCAAUAACAGGUCUGUG
AUGCCCUUAGAUGUUCUGGGCCGCACGCGCGCUACACUGACAGGGCCAAC
GAGUUAAUGUCCUUGGCCGGAAGGUCUGGGUAAUCUUGUUAAACCCUGUC
GUGCUGGGGAUAGAGCAUUGCAAUUAUUGCUCUUCAACGAGGAAUGCCUA
GUAAACGCGUGUCAUCAGCACGCGUUGAUUACGUCCCUGCCCUUUGUACA
CACCGCCCGUCGCU
>OtMZZ644
UAACCUGCUAAAUAGCCCGGCUAGCUUUGGCUGGUCGCUGGCUUCUUAGA
GGGACUAUCGGCCCAAGCCGAUGGAAGUUUGAGGCAAUAACAGGUCUGUG
AUGCCCUUAGAUGUUCUGGGCCGCACGCGCGCUACACUGACAGAGCCAAC
GAGUUUUUCUCCUUGACCGACAGGUCUGGGUAAUCUUGUUAAACUCUGUC
GUGCUGGGGAUAGAGCAUUGCAAUUAUUGUUCUUUAACGAGGAAUGCCUA
GUAAGCGCAAGUCAUCAGCUUGCGUUGAUUACGUCCCUGCCUUUUGUACA
CACCGCCCGUCGCU
>OtMZZ645
UAACCUGCUAACUAGCCAGGCCGGCUUCGGCUGGUCUCCGGCUUCUUAGA
GGGACUAUCAGCGUAUAGCUGAUGGAAGUUUGAGGCAAUAACAGGUCUGU
GAUGCCCUUAGAUGUUCUGGGCCGCACGCGCGCUACACUGACAGAGCCAG
CGAGUUUUUUUUCCUUCACCGAAAGGUUGUGGGUAAUCUUGUGAAACUCU
GUCGUGCUGGGGAUAGAGCAUUGCAAUUAUUGCUCUUCAACGAGGAAUCC
CUUGUAAGCGUGAGUCAUCAGCUCGCGUUGAAUACGUCCCUGCCCUUUGU
ACACACCGCCCGUCGCU
>OtMZZ646
UAACCUGCUAAAUAGCCAGGCUAGCUUUGGCUGGUGGCCGGCUUCUUAGA
GGGACUAUCGGCUCAAGCCGAUGGAAGUUUGAGGCAAUAACAGGUCUGUG
AUGCCCUUAGAUGUUCUGGGCCGCACGCGCGCUACACUGACGGAGCCAAC
GAGUUUUUUCCUUAACCGAAAGGUUUGGGUAAUCUUGUUAAACUCCGUCG
UGCUGGGGAUAGAGCAUUGCAAUUAUUGCUCUUCAACGAGGAAUUCCUAG
UAAGCGCAAGUCAUCAGCUUGCGCUGAUUACGUCCCUGCCCUUUGUACAC
ACCGCCCGUCGCU
>OtMZZ647
TAACCTGCTAAATAGCCTGGCCGGCACTTGCTGGTCACTGGCTTCTTAGA
GGGACTGTCAGCGTCTAGCTGACGGAAGTTTGAGGCAATAACAGGTCTTT
GATGCCCTTAGATGTTCTGGGCCGCACGCGCGCTACACTGACAGAGCCAG
CGAGTTCTTTTCCTTGGCCGGAAGGTCATGGGTAATCTTGTGAAACTCTG
TCGTGCTGGGGATAGAGCATTGCAATTATTGCTCTTCAACGAGGAATTCC
TAGTAAGCGTGAGTCATCAGCTCGCGTTGATTACGTCCCTGCCCTTTGTA
CACACCGCCCGTCGCT
>OtMZZ648
TCCCCTGCTAACTAGTCCGCATTGCTCCGGCAGTGCGCCGACCTCTTAGA
GGGACCATTGGTGCAAGCCAAAGGAAGTTGGAGGCAAAAACAGGTCTGTG
ATGCCCTTAGATGTTCTGGGCCGCACGCGCGCTACAATGACGGAGCAAGC
GAGTACCTCCTTGGCCGAAAGGTCTGGGTAATCTTGTGAAACTCCGTCGT
GCTGGGGATAGAGCATTGCAATTATTGCTCTTCAACGAGGAATTCCTAGT
AAGCGCAAGTCATCAGCTTGCGTTGATTACGTCCCTGCCCTTTGTACACA
CCGCCCGTCGCT
>OtMZZ649
UAACCUGCUAAAUAGCCCGGCCGGCUUCUGCUGGUCGCUGGCUUCUUAGA
GGGACUGUCAGCGUUUAGCUGACGGAAGUUUGAGGCAAUAACAGGUCUGU
GAUGCCCUUAGAUGUUCUGGGCCGCACGCGCGCUACACUGACAGAGCCAG
CGAGUUCUUUUUCCUUGGCCGAAAGGUCAUGGGUAAUCUUGUGAAACUCU
GUCGUGCUGGGGAUAGAGCAUUGCAAUUAUUGCUCUUCAACGAGGAAUUC
CUAGUAAGCGUGAGUCAUCCGCUCGCGUUGAUUACGUCCCUGCCCUUUGU
ACACACCGCCCGUCGCU
>OtMZZ650
UAACCUGCUAAAUAGCCCGGCUAGCUUUGGCUGGUCGCUGGCUUCUUAGA
GGGACUAUCGGCUCAAGCCGAUGGAAGUUUGGGGCAAUAACAGGUCUGUG
AUGCCCUUAGAUGUUCUGGGCCGCACGCGCGCUACACUGACAGAGCCAAC
GAGUUUUUCUCCUUGACCGAUAGGUCUGGGUAAUCUUGUUAAACUCUGUC
GAGCUGGGGAUAGAGCAUUGCAAUUAUUGCUCUUCAACGAGGAAUGCCUA
GUAAGCGCAAGUCAUCAGCUUGCGUUGAUUACGUCCCUGCCUUUUGUACA
CACAGCCCGUCGCU
>OtMZZ651
UAACCUGCUAAAUAGUCACGCAAACCUCGUGUUUGUGGGUUGCUGGCUUC
UUAGAGGGACUUUUGGCUCAAGCCAAUGGAAGUACGAGGCAAAAACAGGU
CUGUGAUGCCCUUAGAUGUUCUGGGCCGCACGCGCGCUACACUGACAGGG
CCAGCGAGUACAUCACCUUGGCCGACAGGUCUGGGUAAUCUUGUUAAACC
CUGUCGUGCUGGGGAUAGAGCAUUGCAAUUAUUGCUCUUCAACGAGGAAU
GCCUAGUAAGCGCAAGUCAUCAGCUUGCGUUGAUUACGUCCCUGCCCUUU
GUACACACCGCCCGUCGCU
>OtMZZ652
UAACCUGCUAAAUAGCCCGGCCCGCUUUGGCGGGUCGCCGGCUUCUUAGA
GGGACUAUCGGCUCAAGCCGAUGGAAGUUUGAGGCAAUAACAGGUCUGUG
AUGCCCUUAGAUGUUCUGGGCCGCACGCGCGCUACACUGACAGAGCCAAC
GAGUUCAUUUCCUUGGCCGGAAGGUCUGGGUAAUCCUGUUAAACUCUGUC
GUGCUGGGGAUAGAGCAAUGCAAUUAUUGCUCUUCAACGAGGAAUGCCUA
GUAAGCGUACGUCAUCAGCGUGCGUUGAUUACGUCCCAGCCCUUUGUACA
CACCGCCCGUCGCU
>OtMZZ653
UAACCUGCUAAAUAGCCAGGCCCGCCUUGGCGGAUCGCCGGCUUCUUAGA
GGGACUAUCGGCUCAAGCCGAUGGAAGUUUGAGGCAAUAACAGGUCUGUG
AUGCCCUUAGAUGUUCUGGGCCGCACGCGCGCUACACUGACAGAGCCAAC
GAGUUCAUCACCUUGGCCGGAAGGUCUGGGUAAUCUUGUUAAACUCUGUC
GUGCUGGGGAUAGGGCAUUGCAAUUAUUGCCCUUCAACGAGGAAUGCCUG
GUAAGCGCAUGUCAUCAGCAUGCGUUGACUACGUCCCUGCCCUUUGUACA
CACCGCCCGUCGCU
>OtMZZ654
TAACCTGCTAAATAGCCAGGCTGGCTTTGGCTGGTTGCCGGCTTCTTAGA
GGGACTGTCAGCGTATAGCTGACGGAAGTTTGAGGCAATAACAGGTCTGT
GATGCCCTTAGATGTTCTGGGCCGCACGTGCGCTACACTGACAGAGCCAG
CGAGTTTTTTTCCTTGACCGGAAGGTCTGGGTAATCTTGTGAAACTCTGT
CGTGCTGGGGATAGAGCATTGCAATTATTGCTCTTCAACGAGGAATACCT
AGTAAGCGTGAGTCATCAGCTCGCGTTGATTACGTCCCTGCCCTTTGTAC
ACACCGCCCGTCGCT
>OtMZZ655
UAACCUGCUAAAUAGCCAGGCUAGCUUUGGCUGAUCGCAGGCUUCUUAGA
GGGACUAUCGGCUCAAGCCGAUGGAAGUUUGAGGCAAUAACAGGUCUGUG
AUGCCCUUAGAUGUUCUGGGCCGCACGCGCGCUACACUGACAGAGCCAAC
GAGUUAUUCACCUUGGCCGGAAGGUCUGAGUAAUCUUGUUAAACUCUGUC
GUGCUGGGGAUAGAGCAUUGCAAUUAUUGCUCUUCAACGAGGAAUGCCUA
GUAAGCGUAUGUCAUCAGCAUGCGUUGCUUACGUCCCUGCCCUUUGUACA
CACCGCCCGUCGCU
>OtMZZ656
TCTCCTGCTAAATAGCTTGGTTGGCTACGGCTGGCTAAAGCTTCTTAGAG
GGACTATTAATATTTAGTTTATGGAAGTTGGAGGCAATAACAGGTCTGTG
ATGCCCTTAGATGTTCTGGGCCGGACGCGCGCTACACTGACCAAGCCAGT
GAGTATATAACCTTGTCCGAAAGGATTGGGTAATCTTGTGAAACTTGGTC
GTGATGGGGATAGAGCATTGCAATTATTGCTCTTCAACGAGGAATACCTA
GTAAGCGTATGTCATCAGCATGCGTTGATTTCGTCCCTGCCCTTTGTACA
CACCGCCCGTCGCT
>OtMZZ657
UAACCUGCUAAAUAGCCCGGCUAGCUUUGGCUGGUCGCUGGCUUCUUAGA
GGGACUAUCGGCUCAAGCCGAUGGAAGUUUGAGGCAAUAACAGGUCUGUG
AUGCCCUUAGAUGUUCUUGGCCGCACGCGCGCUACACUGACAGAGCCAAC
GAGUUUUUCUCCUUGACCGAAAGGUCUGGGUAAUCUUGUUAAACUCUGUC
GUGCUGGGGAUAGAGCAUUGCAAUUAUUGCCCUUCAACGAGGAAUGCCUA
GUAAGCGCCAGUCAUCAGCUUGCGUUGAAUACGUCCCUGCCUUUUGUACA
CACCGCCCGUCGCU
>OtMZZ658
UAACCUGCUAAAUAGCCCGGCUAGCUUUGGCUGGUCGCUGGCUUCUUAGA
GGGACUAUCGGCUCAAGCCGAUGGAAGUUUGAGGCAAUAACAGGUCUGUG
AUGCCCUUAGAUGUUCUGGGCCGCACGCGCGCUACACUGACAGAGCCAAC
GAGUUUUUCUCCUUGACCGAAAGGUCUGGGUAAUCUCGUUAAACACUGUC
GUGCUGGAGAUAGAGCAUUGCAAUUAUUGCUCUUCAACGAGGAAUGUCUA
GUAAGCGCAAGUCAUCAGCUUGCGUUGAUUACGUCCCUGCCUUUUGUACA
CACCGCCCGUCGCU
>OtMZZ659
TAACCTGCTAAATAGCCAGGCCGGCTTTCGCTGGTCGCCGGCTTCTTAGA
GGGTCTGTCAGCGTCTAGCTGACGGAAGTTTGAGGCAATAACAGGTCTGT
GATGCCCTTAGATGTTCTGGGCCGCACGCGCGCTACACTGACAGAGCCAA
CGAGTTCTTCACCTTGGCCGAAAGGTCTGGGTAATCTTGTTAAACTCTGT
CGTGCTGGGGATAGAGCATTGCAATTATTGCTCTTCAACGAGGAATGCCT
AGTAAGCGCGTGTCATCAGCATGCGTTGATTACGTCCCTGCCCTTTGTAC
ACACCGCCCGTCGCT
>OtMZZ660
UAACCUGCUAAAUAGCCAGGCUAGCUUUGGCUGGUCGCCGGCUUCUUAGA
GGGACUAUCGGCUCAAGUCGAUGGAAGUUUGAGGCAAUAACAGGUCUGUG
AUGCCCUUAGAUGUUCUGGGCCGCACGCGCGCUACACUGACAGAGGCAAC
GAGUUCAUUUCCUUGUCCGGAAGGUCUGGGUAAUCUUGUUAAACUCUGUC
GUGCUGGGGAUAGAGCAUUGCAAUUAUUGCUCUUCAACGAGGAAUGCCUA
GUAAGAGCAUGUCAUCAGCAUGCGUUGAUUACGUCCCUGCCCUUUGUACA
CACCGCCCGUCGCU
>OtMZZ661
UAACCUGCUAAAUAGCCCGGCUAGCUUUGGCUGGUCGCUGGCUUCUUAGA
GGGACUAUCGGCUCAAGCCGAUGGAAGUUUGAGGCAAUAACAGGCCUGUG
AUGCCCUUAGAUGUUCUGGGCCGCACGCGCGCUACACUGACAGAGCCAAC
GAGUUUUUCUCCUUGACCGAAAGGUCUGGGUAAUCUUGUUAAACUCUUUC
GUGCUGGGGAUAGAGCAUUGCAAUUAUUGCUCUUCAACGAGGAAUGCCUA
GUAAGUGCAACUCAUCAGCUUGCGUUGAUUACGUCCCUGCCUUUUGUACA
CACCGCCCGUCGCU
>OtMZZ662
UAACCUGCUAAAUAGUCAGGCCGGCUUUCGCUGGUCGCCGACUUCUUAGA
GGGACUGUCAGCGUCUAGCUGACGGAAGUUUGAGGCAAUAACAGGUCUGU
GAUGCCCUUAGAUGUUCUGGGCCGCACGCGCGCUACACUGACAGAGCCAA
CGAGUUUUUCUCCUUGACCGAAAGGUCUGGGUAAUCUUGUUAAACUCUGU
CGUGCUGGGGAUAGAGCAUUGCAAUUAUUGCUCUUCAACGAGGAAUGCCU
AGUAAGCGCAAAUCAUCAGCUUGCGUUGAUUACGUCCCUGCCUUUUGUAC
ACACCGCCCGUCGCU
>OtMZZ663
UAACCUGCUAAAUAGUACAGAUAGCUUUGGCUGUCUGCGACUUCUUAGGG
GGACUAUCGGCUUCAAGCCGAUGGAAGUUUGAGGCAAUAACAGGUCUGUG
AUGCCCUUAGAUGUUCUGGGCCGCACGCGCGCUACACUGACGGAGGCAGC
GAGUAACAACCUUGGCCGAAAGGUCAUGGGUAAUCUUGUUAAACUCCGUC
GUGCUGGGGAUAGAGCAUUGCAAUUAUUGCUCUUCAACGAGGAAUUCCUA
GUAAGCGCAAGUCAUCAGCUUGCGUUGAUUACGUCCCUGCCCUUUGUACA
CACCGCCCGUCGCU
>OtMZZ664
TAACCTACTAAATAGTGGTGCTAGCATTTGCTGGTTATCCGCTTCTTAGA
GGGACTATCGCTTTCAAGCCGATGGAAGTTTGAGGCAATAACAGGTCTGT
GATGCCCTTAGACGTTCTGGGCCGCACGCGCGCGACACTGACGGAGCCAG
CGAGTCTAACCTTGGCCGAGAGGTCTGGGTAATCTTGTGAAACTCCGTCG
TGCTGGGGATAGAGCATTGTAATTATTGCTCTTCAACGAGGAATTCCTAG
TAAGCGCAAGTCATCAGCTTGCGTTGATTACGTCCCTGCCCTTTGTACAC
ACCGCCCGTCGCT
>OtMZZ665
UAACCUGCUAAAUAGCCAGGCCCGCUUCGGGGGGUUGCCGGCUUCUUAGA
GGGACUAUCGGCUCAAGCCGAUGGAAGUUUGAGGCAAUAACAGGUCUGUG
AUGCCCUUAGAUGUUCUGGGCCGCACGCGCGCUACACUGACAGAGCCAAC
GAGUUCAUCACCUUGGCCGGAAGGUCUGGGUAAUCUUGUUAAACUCUGUC
GUGCUGGGGAUAGGGCAUUGCAAUUAUUGCCCUUCAACGAGGUAUGCCUA
GAAAGCGCAUGUCAUCAGCAUGCGUUGAUUACGUCCCUGCCCUUUGUACA
CACCGCCCGUCGCU
>OtMZZ666
TAACCTGCTAAATAGCCCCATCGACTATGGTTGGTGGCTGGCTTCTTAGA
GGGACTATTTGCTTCCAGGCAATGGAAGTTTGAGGCAATAACAGGTCTGT
GATGCCCTTAGATGTTCTGGGCGGCACGCGCGCTACACTGACGGAGCCAA
CGAGTACTTTCCTTGTCCGGAAGGACTGGGTAATCTTGTGAAACTTCGTC
GTGCTGGGGATAGAGCATTGCAATTATTGCTCTTCAACGAGGAATTCCTA
GTAAGCGTGAGTCATCAGCTCGCGTTGACTACGTCCCTGCCCTTTGTACA
CACCGCCCGTCGCT
>OtMZZ667
TAACCTGCTAAATAGTCAGGCCGGCTTTGGCTGGTCGTCGACTTCTTAGA
GGGACTATTGGCGTTTAGCCAATGGAAGTTTGAGGCAATAACAGGTCTGT
GATGCCCTTAGATGTTCTGGGCCGCACGCGCGCTACACTGACTGAGCCAG
CGAGTTTATAACCTTCACTGAGAAGTGTGGGTAATCTTGTGAAACTCAGT
CGTGCTGGGGATAGAGCATTGCAATTATTGCTCTTCAACGAGGAATACCT
AGTAAGCGTGAGTCACCAGCTCGCGTTGATTACGTCCCTGCCCTTTGTAC
ACACCGCCCGTCGCT
>OtMZZ668
UAACCUACUAAAUAGCACGGCCAGCUUUUGCUGGUCGCCGGCUUCUUAGA
GGGACUAUCGGCUCAAGCCGAUGGAAGUUUGAGGCAAUAACAGGUCUGUG
AUGCCCUUAGAUGUUCUGGGCCGCACGCGCGCUACACUGACGGAGCCAAC
GAGUUCUCCCCUUAGCCGGAAGGCUUGGGUAAUCUUGUUAAACUCCGUCG
UGCUGGGGAUAGAGCAUUGCAAUUAUUGCUCUUCAACGAGGAAUGCCUAG
UAAGCGCGAGUCAUCAGCUCGCGUUGAUUACGUCCCUGCCCUUUGUACAC
ACCGCCCGUCGCU
>OtMZZ669
UAACCUACUAAAUAGCCAGGCUAGCUUUGGCUGGUCGCCGGCUUCUUAGA
GGGACUUUCGGCUCAAGCCGAAGGAAGUUUGAGGCAAUAACAGGUCUGUG
AUGCCCUUAGAUGUUCUGGGCCGCACGCUCGCUACACUGACAGAGCCAAC
GAGUUCAUUUCCUUAGCCGAAAGGUUUGGGUAAUCUUGUUAAACUCUGUC
GUGCUGGGGAUAGAGCAUUGCAAUUAUUGCUCUUCAACGAGGAAUGCCUA
GUAAGCGCAUGUCAUCAGCAUGCGUUGAUUACGUCCCUGCCCUUUGUACA
CACCGCCCGUCGCU
>OtMZZ670
TAACCTGCTAAATAGGGTTGCGATTTTTTTAATCGTAAGTCTTCTTAGAG
GGACTAACTACTGTTCGTGATTGGAAGTTTGAGGCAATAACAGGTCTGTG
ATGCCCTTAGATGTTCTGGGCCGCACGCGCGCTACACTGATGAAGGCAGC
GAGTATATAACCTTGACCGGAAGGTCTGGGCAATCTTGTGAAACTTCATC
GTGCTGGGGATAGACCATTGCAATTATTGGTCTTCAACGAGGAATTCCTA
GTAAGCGCAAGTCATCAGCTTGCGTTGATTACGTCCCTGCCCTTTGTACA
CACCGCCCGTCGGT
>OtMZZ671
UAACCUGCUAAAUAGGGUUGCGAUUUUUUUAAUCGUAAGUCUUCUUAGAG
GUACUAACUACAUUUAGUGGUUGGAAGUUUGAGGCAAUAACAGGUCUGUG
AUGCCCUUAGAUGUUCUGGGCCGCACGCGCGCUACACUGAUGAAGGCAGC
GAGUAUAUAACCUUGACCGGAAGGUCUGGGCAAUCUUGUGAAACUUCAUC
GUGCUGGGGAUAGACCAUUGCAAUUAUUGGUCUUGAACGAGGAAUUCCUG
GUAAGCACGAGUCAUCAACUCGUGCUGAUUACGUCCCUGCCCUUUGUACA
CACCGCCCGUCGCU
>OtMZZ672
TAACCTGCTAAATAGGGTTGCGATTTTTTTAATCGTAAGTCTTCTTAGAG
GGAGTAACTACATTTAGGGGTTGGAAGTTTGAGGCAATAACAGGTCTGTG
ATGCCCTTAGATGTTCTGGGCCGCACGCGCGCTACACTGATGAAGGCAGC
GAGTATATAACCTTGACCGTAAGGTCTGGGCAATCTTGTGAAACTTCATC
GTGCTGGGGATAGACCATTGCAATTATTTGTCTTCAACGAGGAATTCCTA
GTAAGCGCAAGTCATCAGCTTGCGTTGATTACGTCCCTGCCCTTTGTACA
CACCGCCCGTCGGT
>OtMZZ673
UAACCUGCUAAAUAGUCACAGUCAUUUUUAAUGGUUGGAACGACUUCUUA
GAGGGACUAUUGAUGACUAAUCAAUGGAAGUUUGAGGCAAUAACAGGUCU
GUGAUGCCCUUAGAUGUUCUGGGCCGCACGCGCGCUACACUGAUGAAGUC
AGCGAGUCUAACCUUGGCCGAGAGGUCUGGGUAAUCUUGUGAAACUUCAU
CGUGCUGGGGAUAGUCCUUUGCAAUUCUUGGACUUCAACGAGGAAUUCCU
AGUAAGCGCGAGUCAUCAGCUCGCGUUGAUUACGUCCCUGCCCUUUGUAC
ACACCGCCCGUCGCU
>OtMZZ674
TAACCTGCTAAATAGGGTTGCGATTTTTTTAATCGTAAGTCTTCTTAGAG
GGACTAACTACATGTAGTGGTTGGAAGTTTGAGGCAATAACAGGTCTGTG
ATGCCCTTAGATGTACTGGGCCGCACGCGCGCTACACTGATGAAGGCAGA
GGGTATATAACCTTGACCGGAAGGTCTGGGCAATCTTGTGAAACTTCATC
GTGCTGGGGATAGACCATTGCAATTATTGGTCTTCAACGAGGAATTCCTA
GTAAGCGCAAGTCATCAGCTTGCGTTGATTACGTCCCTGCCCTTTGTACA
CACCGCCCGTCGGT
>OtMZZ675
TAACCTGCTAAATAGCCCGTATTGCTTTGGCAGTACGCTGGCTTCTTAGA
GGGACTATCGGCTCAAGCCGATTGAAGTTTGAGGCAATAACAGGTCTGTG
ATGCCCTTAGATGTTCTGGGCCGCACGCGCGTTACACTGACAGAGCCAGC
GAGGTCTTCCTTGGCCGAAAGGCCCGGGTAATCTTGTGAAACTCTGTCGT
GCTGGGGATAGAGCATTGCAATTATTGCTCTTCAACGAGGAATCCCTAGT
AAGCGTAAGTCATCAACTTGCGTTGATTACGTCCCTGCCCTTTGTACACA
CCGCCCGTCGCT
>OtMZZ676
UAACCUGCUAACUAGCCCGCAUUGCUUUGGCAGUGCGCCGGCUUCUUAGA
GGGACUAUCGGCUCAAGCCGAUGGAAGUUUGAGGCAAUAACAGGUCUGUG
AUGCCCUUAGAUGUUCUGGGCCGCACGCGCGCUACACUGACACAGCCAGC
GAGUCCUUCCUUGGCCGAGAGGCCCGGGUAAUCUUGUUAAACUGUGUCGU
GCUGGGGAUAGAGCAUUGCAAUUAUUGCUCUUCAACGAGGAAUCCCUAGU
AAGCGAAAGUCAUCAGCUUGCGUUGAUUACGUCCCUGCCCUUUGUACACA
CCGCCCGUCGCU
>OtMZZ677
UAACCUGCUAAAUAGCCCGCGUUACCUUGGCAGCGCGCUGGCUUCUUAGA
GGGACUAUCGGCUCAAGCCGAUGGAAGUUUGAGGCAAUAACAGGUCUGUG
AUGCCCUUAGAUGUUCUGGGCCGCACGCGCGCUACACUGACAGAGCCAGC
GAGUACUCCCUUGGCCGGAAGGCCCGGGUAAUCUUGUUAAACUCUGUCGU
GCUGGGGAUAGAGCAUUGCAAUUAUUGCUCUUCAACGAGGAAUCCCUAGU
AAGCGCAAGUCAUCAGCUUGCGUUGAUUACGUCCCUGCCCUUUGUACACA
CCGCCCGUCGCU
>OtMZZ678
TAACCTGCTAAATAGCCAGGCCAGCCTTGGCTGGTCGCCGGCTTCTTAGA
GGGACTATCGGCTCAAGCCGATGGAAGTTTGAGGCAATAACAGGTCTGTG
ATGCCCTTAGATGTTCTGGGCCGCACGCGCGCTACACTGACAGGGCCAAC
GAGTACATCACCTTGGCCGAAAGGTCTGGGTAATCTTGTTAAACCCTGTC
GTGCTGGGGATAGAGCATTGCAATTATTGCTCTTCAACGAGGAATTCCTA
GTAAGTACAAGTCATCAGCTTGTGCTGATTACGTCCCTGCCCTTTGTACA
CACCGCCCGTCGCT
>OtMZZ679
UCCCCUGCUAAAUAGCCCCUAUUGCUUUGGCAGUAGGCUGGCUUCUUAGA
GGGCCUAUCCGCUCAAGCGGAUGGAAGUUGGAGGCAAUAACAGGUCUGUG
AUGCCCUUAGAUGUUCUGGGCCGCACGCGCGUUACACUGACGGAGCCACC
GAGUACUUCCUUGGCAGAAAUGCCCGGGUAAUCUUGUUAAACCCCGUCGU
GCUGGGGAUAGAGCAUUGCAAUUAUUGCUCUUCAACGAGGAAUUCCUAGU
AAGCGCAAGUCAUCAGCUUGCGUUGAUUACGUCCCUGCCCUUUGUACACA
CCGCCCGUCGCU
>OtMZZ680
UAACCUGCUAAAUAGCCAGGCCGGCUUUCGCUGUUCGCCGGCUUCUUAGA
GGGACUGUCAGCGUGUAGCUGACGGAAGUUUGAGGCAAUAACAGGUCUGU
GAUGCCCUUAGAUGUUCUGGGCCGCACGCGCGCUACACUGACAGGGCCAG
CGAGUUUUUCACCUUGGCCGGAAGGUCUGGGUAAUCUUGUGAAACCCUGU
CGUGCUGGGGAUAGAGCAUUGCAAUUAUUGCUCUUCAACGAGGAAUACCU
AGUAAGCGUGAGUCAUCAACUCGCGUUGAUUACGUCCCUGCCCUUUGUAC
ACACCGCCCGUCGCU
>OtMZZ681
TGACCTGCTAAATAGACGGGTTGACATTTTGTTGGCCCCTTACGTCTTCT
TAGAGGGACAATCGACCGTCTAGGTGATGGGGGCCAAAGGCAATAACAGG
TCTGTGATGCCCTTAGATGTTCCGGGCTGCACGCGCGCTACACTGACCGA
GACAACGAGTGGGGCCCCTTGTCCGACATGACTGGGTAAACTTGTGAAAC
TTTGTCGTGCTGGGGATGGAGCTTTGTAATTTTTGCTCTTCAACGAGGAA
TTCCTAGTAAGCGCAAGTCATCAGCTTGCGTTGACTACGTCCCTGCCCTT
TGTACACACCGCCCGTCGCT
>OtMZZ682
UAACCCGCUAAAUAGGGUUGCGAUUUUUUUAAUCGUAAGUCUUCUUAGAG
GUACUAACUACAUCUAGUGGUUGGAAGUUUGAGGCAAUAACAGGUCUGUG
AUGCCCUUAGAUGUUCUGGGCCGCACGCGCGCUACACUGAUGAAGGCAGC
GAGUAUAUAACCUUGACCGGAAGGUCUGGGCAAUCUUGUGAAACUUCAUC
GUGCUGGGGAUAGACCAUUGCAAUUAUUGGUCUUCAACGAGGCAUUCCUA
GUAAGCGCAAGUCAUCAGCUUGCGUUGAUUACGUCCCUGCCCUUUGUACA
CACCGCCCGUCGGU
>OtMZZ683
TAACCTGCTAAATAGGGTTGCGATTTTTTTAATCGTAAGTCTTCTTAGAG
GGACTAACTACATTTAGTGGTTGGAAGTTTGAGGCAATAACAGGTCTGTG
ATGCCCTTAGATGTTCTCGGCCGCACGTGCGCTACACTGATGAAGGCAGC
GAGTATATAACCTTGACCGGAAGGTCTGGTCAATCTTGTGAAACTTCATC
GTGCTGGGGATAGACCATTGCAATTATTGGTCTTCAACGAGGAATTCCTA
GTAAGCGCAAGTCATCAGCTTGCGTTGATTACGTCCCTGCCCTTTGTACA
CACCGCCCTTCGGT
>OtMZZ684
UAACCUGCUAAAUAGGGUUGCGAUUUUUUUAAUCGUAAGUCUUCUUAGAG
GGACUAACUACAUUUAGUGGUUGGAAGUUUGAGGCAAUAACAGGUCUGUG
AUGCCCUUAGACGUUCUGGGCCGCACGCGCGCUACACUGAUGAAGGCAGC
GAGUAUAUAACCUUGACCGGAAGGUCUGGGCAAACUUGUGAAACUUCAUC
GUGCUGGGGAUAGACAAUUGCAAUUAUUGGUCUUCAACGAGGAAUUCCUA
GUAAGCGCAAGUCAUCAGCUUGCGUUAAUUACGUCCCUGCCCUUUGUACA
CACCGCCCGUCGGU
>OtMZZ685
TAACCTGCTAAATAGGGTTGCGATTTTTTTAATCTTAAGTCTTCTTAGAG
GGACGAACTACATTTAGTGGTTGGAAGTTTGAGGCAATAACAGGTCTGTG
ATGCCCTTAGATGTTCTGGGCCGCACGCGCCCTACACTGATGAAGGCAGC
GAGTATATAACCTTGACCGGAAGGTCTGGGCAATCTTGTGAAACTTCATC
GTGCTGGGGATAGACCATTGCAATTATTGGTCTTCAACGAGGAATTCCTA
GTAAGCGCAAGTCATCAGCTTGCGTTGATTACGTCCCTGCCCTTTGTACA
CACCGCCCGTCTGT
>OtMZZ686
UAACCUGCUAAAUAGGGUUGCGAUUUUAUUAAUCGUAAGUCUUCUUAGAG
GGACUAACUACAUUUAGUGGUUGGAAGUUUGAGGCAAUAACAGGUCUGUG
AUGCCAUUAGAUGUUCUGGGCCGCACGCGCGCUACACUGAUGAAGGCAGC
GAGUAUAUAACCUUGACCGGAAGGUCUGGGCAAUCUUGUGAAACUUCAUC
GUGCUGGGGAUAGACCAUUGCAAUUAUUGGUCUUCAACGAGGAAUUCCUA
CUAAGCGCAAGUCAUCAGCUUGCGUUGAUAACGUCCCUGCCCUUUGUACA
CACCGCCCGUCGGU
>OtMZZ687
TGACCTGCTAAATAGCCCAACTCACTTTTGTGGGATGCTGGCTTCTTAGA
GGGAATTTTGGCTCAAGCCAATGGAAGTACGAGGCAAAAACAGGTATGTG
ATGCCCTTAGATGTTCTCGGCCGCACGCGCGCTACACTGACAGGGCCAGC
GAGTACATCACCTTGGCCGAAAGGTCTGGGTAATCTTGTTAAACCCTGTC
GTGCTGGGGATAGAGCATTGCAATTATTGCTCTTCAACGAGGAATGCCTA
GTAAGCGCAAGTCATCAGCTTGCGTTGATTATGTCCCTGCCCTTTGTACA
CACCGCCCGTCGCT
>OtMZZ688
UAACCUGCUAAAUAGCCAGGCUAGCUUGGGCUGGUCGCCGGCUUCUUAGA
GGGACUAUCGGCUCAAGCCGAUGGAAGUUUGAGGCAAUAACAGGUCUGUG
AUGCCCUUAGAUGUUCUGGGCCGCACGCGCGCUACACUGACAGAGCCAAC
GAGUUCAUCACCUUGGCCGGAAGGUCUGGGCAAUCUCGUUAAACUCAGUC
GUGCUGGGGAUAGAGCAUUGCAAUUAUUGCUCUUCAACGAGGAAUGCCUA
GUAAGCGCACGUCAUCAGCAUGCGUUGAUCACGUCCCUGCCCUUUGUACA
CACCGCCCGUCGCU
>OtMZZ689
TAACCTGCTAAATAGCCAGGCTAGCTTTGGCTGGACGCCGGCTTCTTAGA
GGGACTATCGGCTCAAGCCGATGGAAGTTTGAGGCAATAACAGGTATGTG
ATGCCCTTAGATGTTCTCGGCCGCACGAGCGCTACACTGACAGAGCCAAC
GAGTTCATCACCTTGGTCGGAAGGTCTGGGTAATCTTGTTAAACTCTGTC
GTGCTGGGGATAGAGCATTGCAATTATTGCTCTTCAACGAGGAATGCCTA
GTAAGCGCATGTCATCAGCATGCGTTGATTAAGTCCCTGCCCTTTGTACA
CACCGCCCGTCGCT
>OtMZZ690
CGGCCCTTAAATAGCCCGGTCCGCATTTGCGGGCCGCTGGCTTCTTAGGG
GGACTATAGGCTAAAGCCGATGGAAGTGCGCGGCAATAACAGGTCTGTGA
TGCCCTTAGATGTTCTGGGCCGCACGCGCGCTACACTGACAGGGCCAGCG
AGTACATCACCTTGACCGAGAGGTCTGGGTAATCTTGTTAAACCCTGTCG
TGCTGGGGATAGAGCATTGCAATTAATGCTCTTCAACGAGGAATGCCTAG
TAGGCACGAGTCATCAGCTCGTGCCGATTACGTCCCTGCCCTTTGTACAC
ACCGCCCGTCGCT
>OtMZZ691
UAACCUGCUAAAUAGUUCUGCUAUUCUUUUAAUCGUAAGUCUUCUUAGAG
GGACUAACUACAUUUAGUGGUUGGAAGUUUGAGGCAAUAACAGGUCUGUG
AUGCCCUUAGAUGUUCUGGGCCGCACGCGCGCUACACUGAUGAAGGCAGC
GAGUAUAUAACCUUGACCGGAAGGUCUGGGCAAUCUUGUGAAACUUCAUC
GUGCUGGGGAUAGACCAUUGCAAUUAUUGGUCUUCAACGAGGAAUUCCUA
GUAAGCGCAAGUCAUCAGCUUGCGUUGAUUACGUCCCUGCCCUUUGUACA
CACCGCCCGUCGGU
>OtMZZ692
TATCCTGCTAAATAGCCCGGCCGGCTTTGGCTGGTCGCTGGCTTCTTAGA
GGGACTTTTAGCGTTTAGCTAAAGGAAGTTTGAGGCAATAACAGGTCTGT
GATGCCCTTAGATGTTCTGGGCCGCACGCGCGCTACACTGACAGAGCCAG
CGAGTTTTTTTTCCTTGGCCGGAAGGTCTGGGTAATCTTGTGAAACTCTG
TCGTGCTGGGGATAGAGCATTGCAATTATTGCTCTTCAACGAGGAATTCC
TAGTAAGCGTGAGTCATCAGCTCGCGTTGATTACGTCCCTGCCCTTTGTA
CACACCGCCCGTCGCT
>OtMZZ693
TAACCTGCTAAATAGCCAGGCTAGCTTTGGCTGGTCGCCGGCTTCTTAGA
GGGACTATCGGCTCAAGCCGATGGAAGTTTGAGGCAATAACAGGTCTGTG
ATGCCCTTAGATGTTCTGGGCCGCACGCGCGCTACACTGACAGAGCCAAC
GAGTTCATCACCTTGGCCGGAAGGTCTGGGTAATCTTGTTAAACTCTGTC
GTGCTGGTGATAGAGCATTGCAATTATTGCTCTTCAACGAGGAATTCCTA
GTAAACGCAAGTCAACAGCTTGCATTGATTACGTCCCTGCCCTTTGTACA
CACCGCCCGTCGCT
>OtMZZ694
TAACCTGCTAAATAGCCCGGCCGGCCCTGGCCGGCCGCCGGCTTCTTAGA
GGGACTATCGGCTCAAGCCGATGGAAGTTTGAGGCAATAACAGGTCTGTG
ATGCCCTTAGATGTTCTGGGCCGCACGCGCGCTACACTGACAGGGCCAAC
GAGTTCATCACCTTGGCCGGAAGGTCTGGGTAATCTTGTTAAACCCTGTC
GTGCTGGGGATAGAGCATTGCAATTATTGCTCTTCAACGAGGAATGCCTA
GTAAGCGCATGTCATCAGCATGCGTTGATTACGTCCCTGCCCTTTGTACA
CACCGCCCGTCGCT
>OtMZZ695
UAACCUGCUAAAUAGCCAGGCCCGCCUCGGCGGGUCGCCGGCUUCUUAGG
GGGACUAUCGGCUCAAGCCGAUGGAAGUUUGAGGCAAUAACAGGUCUGUG
AUGCCCUUAGAUGUUCUGGGCCGCACGCGCGCUACACUGACAGAGCCAGC
GAGUUCUUACCUUGUCCGAAAGGUACUGGGUAAUCUUGUGAAACUCUGUC
GUGCUGGGGAUAGAGCAUUGCAAUUAUUGCUCUUCAACGAGGAAUACCUA
GUAAGCGUGAGUCAUCAGCUCGCGUUGAUUACGUCCCUGCCCUUUGUACA
CACCGCCCGUCGCU
>OtMZZ696
TGACCTGCTAAATAGTTATGCGATTTTTTTAATCGTAGAACTTCTTAGAG
GGACTAACTACATTTAGTGGTTGGAAGTTTGAGGCAATAACAGGTCTGTG
ATGCCCTTAGATGTTCTGGGCCGCACGCGCGCTACACTGATGAAGGCAGC
GAGTATATAACCTTGACCGGAAGGTCTGGGTAATCTTGTGAAACTTCATC
GTGCTGGGGATAGAGCATTGCAATTATTGCTCTTCAACGAGGAATGCCTA
GTAAGCGCATGTCATCAGCATGCGTTGATTACGTCCCTGCCCTTTGTACA
CACCGCCCGTCGCT
>OtMZZ697
TAACCTGCTAAATAGCCCGTATTGCTTTGGCAGTACGCCGGCTTCTTAGA
GGGACTATCGGCTCAAGCCGATGGAAGTTTGAGGCAATAACAGGTCTGTG
ATGCCCTTAGATGTTCTGGGCCGCACGCGCGCTACACTGACAGAGCCAGC
GAGTACATCGCCTTAGCCGAAAGGTTTGGGTAATCTTGTTAAACTCTGTC
GTGCTGGGGATAGAGCATTGCAATTATTGCTCTTCAACGAGGAATGCCTA
GTAAGCGCAAGTCATCAGCTTGCGTTGATTACGTCCCTGCCCTTTGTACA
CACCGCCCGTCGCT
>OtMZZ698
TAACCTGCTAAATAGTTAGGTGATTTTCGAATCATCGGCAACTTCTTAGA
GGGACTATCGGCTCAAGCCGATGGAAGTTTGAGGCAATAACAGGTCTGTG
ATGCCCTTAGATGTTCTGGGCCGCACGCGCGCTACACTGACAGAGCCAAC
GAGTTCATCACCTTGGCCGGAAGGTCTGGGTAATCTTGTTAAACTCTGTC
GTGCTGGGGATAGAGCATTGCAATTATTGCTCTTCAACGAGGAATGCCTA
GTAAGCGCATGTCATCAGCATGCGTTGATTACGTCCCTGCCCTTTGTACG
CACCGCCCGTCGCT
>OtMZZ699
UAACCUGCUAAAUAGCCAGGCCGGCUUUUGCUGGUCUCUGGCUUCUUAGA
GGGACUGUCAGCGUCUAGCUGACGGAAGUUUGAGGCAAUAACAGGUCUGU
GAUGCCCUUAGAUGUUCUGGGCCGCACGCGCGCUACACUGACAGAGCCAG
CGAGUUCUUACCUUGUCCGAAAGGUACUGGGUAAUCUUGUGAAACUCUGU
CGUGCUGGGGAUAGAGCAUUGCAAUUAUUGCUCUUCAACGAGGAAUUCCU
AGUAAGCACGAGUCAUCAACUCGUGCUGAUUACGUCCCUGCCCUUUGUAC
ACACCGCCCGUCGCU
>OtMZZ700
TAACCTGCTAAATAGCCAGGCTAGCTTTGGCTGGTCGCCGGCTTCTTAGA
GGGACTATCGGTGTTTAACCGATGGAAGTTTGAGGCAATAACAGGTCTGT
GATGCCCTTAGATGTTCTGGGCCGCACGCGCGCTACACTGACAGAGCCAA
CGAGTTCATTTCCTTAGCCGAAAGGTTTGGGTAATCTTGTTAAACTCTGT
CGTGCTGGGGATAGAGCATTGCAATTATTGCTCTTCAACGAGGAATGCCT
AGTAAGCGCATGTCATCAGCATGCGTTGATTACGTCCCTGCCCTTTGTAC
ACACCGCCCGTCGCT
>OtMZZ701
UAACCUGCUAAAUAGCCAGGCUAGCUUUGGCUGGUCGCCGGCUUCUUAGA
GGGACUAUCGACAUCUAGUCGAUGGAAGUUUGAGGCAAUAACAGGUCUGU
GAUGCCCUUAGAUGUUCUGGGCCGCACGCGCGCUACACUGACCGAACCAG
CGAGUUAAUCACCUUGGCCGGAAGGCCUGGGUAAUCUUGUGAAAUUCGGU
CGUGAUGGGGAUAGAGCAUUGCAAUUAUUGCUCUUCAACGAGGAAUACCU
AGUAAGCGUGAGUCAUCAGCUCGCGUUGAAUUCGUCCCUGCCCUUUGUAC
ACACCGCCCGUCGCU
>OtMZZ702
UAACCUGCUAAAUAGCCAGGCCGGCUUCGGCUGGUCGCCGGCCUCUUAGA
GGGACUGUCAGCGUCUCGCUGACGGAAGUUUGAGGCAAUAACAGGUCUGU
GAUGCCCUUAGAUGUUCUGGGCCGCACGCGCGCUACACUGACAGAGCCAG
CGAGUUUUUUUUCCUUGGCCGGAAGGUCUGGGUAAUCUUAUGAAACUCUG
UCGUGCUGGGGAUAGAGCAUUGCAAUUAUUGCUCUUCAACGAGGAAUUCC
UAGUAAGCGUGAGUCAUCAGCUCGCGUUGAUUACGUCCCUGCCCUUUGUA
CACACCGCCCGUCGCU
>OtMZZ703
TAACCTGCTAAATAGCCAGGCTAGCTTTGGCTGGTCGCCGGCTTCTTAGA
GGGACTATCGGCTCAAGCCGATGGAAGTTTGAGGCAATAACAGGTCTGTG
ATGCCCTTAGATGTTCTGGGCCGCACGCGCGCTACACTGACAGAGCCAAC
GAGTTCATTTCCTTGGCCGGAAGGTCTGGGTAATCTTGTGAAACTCCGTC
GTGATGGGGATAGAGCATTGCAATTATTGCTCTTCAACGAGGAGTTCCTA
GTAAGCGCAAGTCATCAGCTTGCGTTGATTACGTCCCTGCCCTTTGTACA
CACCGCCCGTCGCT
>OtMZZ704
TAACCTGCTAAATAGCCAGGCTAGCTTTGGCTGGTCGCCGGCTTCTTAGA
GGGACTATCGGTGTTCAACCGATGGAAGTTTGAGGCAATAACAGGTCTGT
GATGCCCTTAGATGTTCTGGGCCGCACGCGCGCTACACTGACGGAGCCAA
CGAGTACTTTCCTTGTCCGGAAGGACTGGGTAATCTTGTGAAACTTCGTC
GTGCTGGGGATAGAGCATTGCAATTATTGCTCTTCAACGAGGAATTCCTA
GTAAGCGTGAGTCATCAGCTCGCGTTGATTACGTCCCTGCCCTTTGTACA
CACCGCCCGTCGCT
>OtMZZ705
UACUCUGCUAAAUAGCCAGGCUAACUUUGGUUGGUCGCCGGCUUCUUAGA
GAGACUAUCAACUCAAGUUGAUGGAAGUUUGAGGCAAUAACAGGUCUGUG
AUGCCCUUAGAUGUUCUGGGCCGCACGCGCGCUACACUGACAGAGCCAAC
GAGUUAUUCACCUUGGCCGGAAGGUCUGGGUAAUCUUGUUAAACUCUGUC
GUGCUGGGGAUAGAGCAUUGCAAUUAUUGCUCUUCAACGAGGAAUGCCUA
GUAAGCGCAUGUCAUCAGCAUGCGUUGAUUACGUCCCUGCCCUUUGUACA
CAACGCCCGUCGCU
>OtMZZ706
UAACCUGCUAAAUAGCCAGGCCCGCUUUGGCGGGUCGCCGGCUUCUUAGA
GGGACUAUCGGCUCAAGCCGAUGGAAGUUUGAGGCAAUAACAGGUCUGUG
AUGCCCUUAGAUGUUCUGGGCCGCACGCGCGCUACACUGACUGAGCCAGC
GAGUUCAUCACCUUGGCCGAGAGGUCUGGGUAAUCUUGUGAAACUCAGUC
GUGCUGGGGAUAGAGCAUUGCAAUUAUUGCUCUUCAACGAGGAAUACCUA
GUAAGCGUGAGUCACCAACUCGCGUUGAUUACGUCCCUGCCCUUUGUACA
CACCGCCCGUCGCU
>OtMZZ707
UAACCUGCUAAAUAGCCAGGCCCGCUUUUGCGGACUGCCGGCUUCUUAGA
GGGACUUUUGGCUCAAGCCAAUGGAAGUACGAGGCAAUAACAGGUCUGUG
AUGCCCUUAGAUGUUCUGGGCCGCACGCGCGCUACACUGACAGAGCCAGC
GAGUACAUCGCCUUAACCGAAAGGUUUGGGUAAUCUUGUUAAACUCUGUC
GUGCUGGGGAUAGAGCAUUGCAAUUAUUGCUCUUCAACGAGGAAUGCCUA
GUAAGCGCAAGUCAUCAGCUUGCGUUGAUUACGUCCCUGCCCUUUGUACA
CACCGCCCGUCGCU
>OtMZZ708
UAACCUGCUAAAUAGCCCGACUAGCUUUUGCUGGUCGCCGGCUUCUUAGA
GGGACUAUCAGCAUCUAGCUGAUGGAAGUUUGAGGCAAUAACAGGUCUGU
GAUGCCCUUAGAUGUUCUGGGCCGCACGCGCGCUACACUGACAGAGCCAG
CGAGUUUAUCACCUUGGCCGGAAGGUCUGGGUAAUCUUGUGAAACUCUGU
CGUGCUGGGGAUAGAGCAUUGCAAUUCUUGCUCUUCAACGAGGAAUUCCU
AGUAAGCGUGAGUCAUCAGCUCGCGUUGAUUACGUCCCUGCCCUUUGUAC
ACACCGCCCGUCGCU
>OtMZZ709
UGACCUGCUAAAUAGCCCGAUUGACUUUUGUCGGUCGCCGGCUUCUUAGA
GGGACUAUCGGCUCAAGCCGAUGGAAGUUUGAGGCAAUAACAGGUCUGUG
AUGCCCUUAGAUGUUCUGGGCCGCACGCGCGCUACACUGACAGAGCCAAC
GAGUUCAUCACCUUGGCCGGAAGGUCUGGGUAAUCUUGUUAAACUCUGUC
GUGCUGGGGAUAGGGCAUUGCAAUUAUUGCCCUUCAACGAGGAAUGCCUA
GUAAGCGCAUGUCAUCAGCAUGCGUUGAUUACGUCCCUGCCCUUUGUACA
CACCGCCCGUCGCU
>OtMZZ710
UACUCUGCUAAAUAGCCAGGCUAACUUUGGUUGGUCGCCGGCUUCUUAGA
GGGACUAUCGGCUCAAGCCGAUGGAAGUUUGAGGCAAUAACAGGUCUGUG
AUGCCCUUAGAUGUUCUGGGCCGCACGCGCGCUACACUGACAGAGCCAAC
GAGUUAUUCACCUUGGCCGGAAGGUCUGGGUAAUCUUGUUAAACUCUGUC
GUGCUGGGGAUAGAGCAUUGCAAUUAUUGAUCUUCAACGAGGAAUGCCUA
GUAAGCGCAUGUCAUCAGCAUGCGUUGAUUACGUCCCUGCCCUUUGUACA
CACCGCCCGUCGCU
>OtMZZ711
TAACCTGCTAAATAGTTACGCGATTTCCGAATCGTGGGCAACTTCTTAGA
GGGACTATCGGCTCAAGCCGATGGAAGTTTGAGGCAATAACAGGTCTGTG
ATGCCCTTAGATGTTCTGGGCCGCACGCGCGCTACACTGACAGAGCCAAC
GAGTTATTCACCTTGGCCGGAAGGTCTGGGTAATCTTGTTAAACTCTGTC
GTGCTGGGGATAGAGCATTGCAATTATTGCTCTTCAACGAGGAATGCCTA
GTAAGCGCATGTCATCAGCATGCGTTGATTACGTCCCTGCCCTTTGTACA
CACCGCCCGTCGCT
>OtMZZ712
TAACCTGCTAAATAGCCAGGCCGGCTTCGGCTGGTCGCCGGCTTCTTAGA
GGGACTGTCAGCGTCTAGCTGACGGAAGTTTGAGGCAATAACAGGTCTGT
GATGCCCTTAGATGTTCTGGGCCGCACGCGCGCTACACTGACAGAGCCAG
CGAGTTTTTTTTCCTTGGCCGGAAGGTCTGGGTAATCTTGTGAAACTCTG
TCGTGCTGGGGATAGAGCATTGCAATTATTGCTCTTCAACGAGGAATTCC
TAGTAAGCACGAGTCATCAACTCGTGCTGATTACGTCCCTGCCCTTTGTA
CACACCGCCCGTCGCT
>OtMZZ713
UAACCUGCUAAAUAGGGUUGCGAUUUUUUUAAUCGUAAGUCUUCUUAGAG
GGACUAACUACAUUUAGUGGUUGGCAGUUUGAGGCAAUAACAGGUCUGUG
AUGCCCUUAGAUGUUCUGGGCCGCACGCGCGCUACACUGAUGAAGGCAGC
GCGAAUAUCACCUUGACCGGAAGGUCUGGGCAAUCUUGUGAAACUUCAUC
GUGCUGGGGAUAGACCAUUGCAAUUAUUGGUCUUCAACGAGGAAUUCCUA
GUAAGCGCAAGUCAUCAGCUUGCGUUGAUUACGUCCCUGCCCUUUGUACA
CACCGCCCGUCGGU
>OtMZZ714
TAACCTGCTAAATAGCCAGGCCCGCTTTGGCGGGTCGCCGGCTTCTTAGA
GGGACTATCGGCTCAAGCCGATGGAAGTTTGAGGCAATAACAGGTCTGTG
ATGCCCTTAGATGTTCTGGGCCGCACGCGCGCTACACTGACAGGGCCAAC
GAGTGCATCGCCTTGGCCGGAAGGCCTGGGTAATCTTGTTAAACCCTGTC
GTGCTGGGGATAGGGCATTGCAATTATTGCCCTTCAACGAGGAATGCCTA
GTAAGCGCGAGTCATCAGCTCGCGTTGATTACGTCCCTGCCCTTTGTACA
CACCGCCCGTCGCT
>OtMZZ715
TAACCTGCTAAATAGTCAGGCCGGCTTTTGCTGGTCGCGGACTTCTTAGA
GGGACTGTCGGCGTCTAGCCGACGGAAGTTTGAGGCAATAACAGGTCTGT
GATGCCCTTAGATGTTCTGGGCCGCACGCGCGCTACACTGACAGAGCCAG
CGAGTTTTTTTCCTTGGCCGAAAGGTCTGGGTAATCTTGTGAAACTCTGT
CGTGCTGGGGATAGAGCATTGCAATTATTGCTCTTCAACGAGGAATGCCT
AGTAAGCGCATGTCATCAGCATGCGTTGATTACGTCCCTGCCCTTTGTAC
ACACCGCCCGTCGCT
>OtMZZ716
UAACCUGCUAAAUAGCCAGGCUAACUUUGGUUGGUCGCAGGCUUCCUAGA
GAGACUAUCAACCCAAGUUGAUGGAAGUUUGAGGCAAUAACAGGUCUGUG
AUGCCCUUAGAUGUUCUGGGCCGCACGCGCGCUACACUGACAGAGCCAAC
GAGUUCUUUUCCUUGUUCGAAAGAAUUGGGUAAUCUUGUUAAACUCUGUC
GUGCUGGGGAUAAAGCAUUGCAAUUAUUGCUUUUCAACGAGGAAUGCCUA
GUAAGCGCGUGUCAUCAGCAUGCGUUGAUUACGUCCCUGACCUUUGUACA
CACCGCCCGUCGCU
>OtMZZ717
TAACCTGCTAACTAGACAGGCTCGCTTTGGCGGGTCGCCGGCTTCTTAGA
GGGACTATCGGCTTAAGCCGATGGAAGTGAGGCAATAACAGGTCTGTGAT
GCCCTTAGATGTTCTGGGCCGCACGCGCGCCACACTGACAGAGCCAGCGA
GTTCCTTACCTTGGCCGAAAGGCCCGGGTAATCTTGTTAAACTCTGTCGT
GCTGGGGATAGAGCATTGCAATTATTGCTCTTCAACGAGGAATGCCTAGT
AAGCGCGTGTCATCAGCTTGCGTTGATTACGTCCCTGCCCTTTGTACACA
CCGCCCGTCGCT
>OtMZZ718
UAACCUGCUAAAUAGCCCGACUAGCUUUUGCUGCUCGCUGGCUUCUUAGA
GGGACUAUUGGCAUAAAGCCAAUGGAAGUUUGAGGCAAUAACAGGUCUGU
GAUGCCCUUAGAUGUUCUGGGCCGCACGCGCGCUACACUGACGGAGCCAG
CGAGUUCAUUCCUUGGCCGGAAGGUCUGGGUAAUCUUGUGAAACUCCGUC
GUGAUGGGGAUAGAGCAUUGCAAUUAUUGCUCUUCAACGAGGAAUGCCCA
GUAAGCGCGUGUCAUCAGCACGCGUUGAUUACGUCCCUGCCCUUUGUACA
CACCGCCCGUCGCU
>OtMZZ719
TAACCTGCTAAATAGCCAGGCTAGCTTTGGCTGGTCGCCGGCGTCTTAGA
GGGACTATCGGCTCAAGCCGATGGAAGTTTGAGGCAATAACAGGTCTGTG
ATGCCCTTAGATGTTCTGGGCCGCACGCGCGCTACAATGACAGAGCCAAC
GAGTTCTTCACCTTGGCCGAAAGGTCTGGGTAATCTTGTTAAACTCTGTC
GTGCTGGGGATAGAGCATTGCAATTATTGCTCTTCAACGAGGAATGCCTA
GTACGCGCGTGTCATCAGCACGCGTGGATTACGTCCCTGACCTTTGTACA
CACCGCCCGTCGCT
>OtMZZ720
TAACCTGCTAAATAGTGACACGGTTCTTTGAGCCGTGGCTCACTTCTTAG
AGGGACTATCGGTTTCAAACCGATGGAAGTTTGAGGCAATAACAGGTCTG
TGATGCCCTTAGATGTTCTGGGCCGCACGCGCGCTACACTGACAGAGCCA
ACGAGTTATTCACCTTGGCCGGAAGGTCTGGGTAATCTTGTTAAACTCTG
TCGTGCTGGGGATAGAGCATTGCAATTATTGCTCTTCAACGAGGAATGCC
TAGTAAGCGCATGTCATCAGCATGCGTTGATTACGTCCCTGCCCTTTGTA
CACACCGCCCGTCGCT
>OtMZZ721
UAACCUGCUAAAUAGGGUUGCGAUUUUUUUAAUCGUCAGUCUUCUUAGAG
GGCCUAACUACAUUUAGUGGUUGGAAGUUUGAGGCAAUAACAGGUCUGUG
AUGCCCUUAGAUGUUCUGGGCCGCACGCGCGCUACACUGAUGAAGGCAGC
GAGUAUAUAACCUUGACCGGAAGGUCUGGGCAAUCUUGUGAAACUUCAUC
GUGCUGGGGAUAGACCAUUGCAAUUAUUGGUCUUCAACGAGGAAUUCCGA
GUAAGCGCAAGUCAACAGCUUGCGUUGAUUACGUCCCUGCCCUUUGUACA
CACCGCCCGUCGGU
>OtMZZ722
TAACCTGCTAAATAGCCAGGCCCGCTTTGGCGGGTCGCCGGCTTCTTAGA
GGGACTATCGGCTCAAGCCGATGGAAGTTTGAGGCAATAACAGGTCTGTG
ATGCCCTTAGATGTTATGGGCCGCACGCGCGCTACACTGACAGAACCAAC
GAGTTCATTTCCTTGGCCGGAAGGTCTGGGTAATCTTGTCAAACTCTGTC
GTGCTGGGGATAGAGCATTGCACTTATTGCTCTTCAACGAGGAATGCCTA
GTAAGCGCATGTCATCAGCATGCGTTGATTACGTCCCTGCCCTTTGTACA
CACCGCCCGTCGCT
>OtMZZ723
UAUCUUACUAAAUAGCCCCAAGAAUUUCGAUUCUUUGGGGGCUUCUUAGA
AGGACUAUGGAUGUUUAAUCCAUGGAAGUGUUAGGCAAUAACAGGUCUGU
GAUGCCCUUAGAUGUUCUGGGCCGCACGCGCGCUACACUGAUGAAGUCAG
CGAGUUCAUUCCUUGGCCGGGAGGUCUGGGUAAUCUUGUGAAACUUCAUC
GUGAUGGGGAUAGACCUUUGCAAUUAUUGGUCUUCAACUAGGAAUUCCUA
GUAAGCGCAAGUCAUCAGCUUGAGUUGAUUACGUCCCUGCCCUUUGUACA
CACCGCCCGUCGCU
>OtMZZ724
TAACCTGCTAAATAGCCAGGCCGGCTTTTGCTGGTCGCCGGCTTCTTAGA
GGGACTGTCAGTGTCTAACTGACGGAAGTTCGAGGCAATAACAGGTCTGT
GATGCCCTTAGATGTTCTGGGCCGCACGCGCGCTACACTGACAGAGCCAA
CGAGTTATTCACCTTGGCCGGAAGGTCTGGGTAATCTTGTTAAACTCTGT
CGTGCTGGGGATAGAGCATTGCAATTATTGCTCTTCAACGAGGAATGCCT
AGTAAGCGCATGTCATCAGCATGCGTTGATTACGTCCCTGCCCTTTGTAC
ACACCGCCCGTCGCT
>OtMZZ725
TAACCTGCTAAATAGCCAGGCTAGCTTTGGCTGGTCGCCGGCTTCTTAGA
GGGACTATCGGCTCAAGCCGATGGAAGTTTGAGGCAATAACAGGTCTGTG
ATGCCCTTAGATGTTCTGGGCCGCACGCGCGCTACACTGACAGAGCCAAC
GAGTTATTCACCTTGGCCGGAAGTCTTGGGTAATCTTGTTAAACTCTGTC
GTGCTGGGGATAAAGCATTGCAATTATTGCTTTTCAACGAGGAATGCCTA
GTAAGCGCGTGTCATCAGCATGCGTTGATTACGTCCCTGACCTTTGTACA
CACCGCCCGTCGCT
>OtMZZ726
TAACCTGCTAAATAGCCAGGCTAGCTTTGGCTGGTCGCCGGCTTCTTAGA
GGGACTATCGGCTCAAGCCGATGGGAGTTTGAGGCAATAACCGGTCTGTG
ATGCCCTTAGATGTTCTGGGCCGCGCGCGCGCTACACTGACAGAGCCAGC
GAGTTTATCACCTTGGCCGGAAGGTCTGGGTAATCTTGTGAAACTCTGTC
GTGCTGGGGATAGAGCATTGCAATTCTTGCTCTTCAACGAGGAATTCCTA
GTAAGCGTGAGTCATCAGCTCGCGTTGATTACGTCCCTGCCCTTTGTACA
CACCGCCCGTCGCT
>OtMZZ727
UAACCUGCUAAAUAGCCAGGCCGGCUUCGGCUGGUCGCCGGCUUCUUAGA
GGGACUGUCAGCGUCUAGCUGACGGAAGUUUGAGGCAAUAACAGGUCUGU
GAUGCCCUUAGAUGUUCUGGGCCGCACGCGCGCUACACUGACAGAGCCAG
CGAGUUUUUUUUCCUUGGUCGGAAGGUCUGGGUAAUCUUGUGAAACCCUG
UCGUGAUGGGGAUAGAGCAUUGCAAUUAUUGCUCUUCAACGAGGAAUACC
UAGUAAGCGUGAGUCAUCAGCUCGCGUUGAUUACGUCCCUGCCCUUUGUA
CACACCGCCCGUCGCU
>OtMZZ728
TAACCTGCTAAATAGCCAGGCTAGCTTTGGCTGGTCGCCGGCTTCTTAGA
GGGACTATCGGCTCAAGCCGATGGAAGTTTGAGGCAATAACAGGTCTGTG
ATGCCCTTAGATGTTCTGGGCCGCACGCGCGCTACACTGACAGAGCCAAC
GAGTTATGCACCTTGGCCGGAAGGTTTGGGTAATCTTGTTAAACTCTGTC
GTGCTGGGGATAGAGCATTGCAATTATTGCTCTTCAACGAGGAATGCCTA
GTAAGCGCATGTCATCACCATGCGTTGATTACGTCCCTGCCCGTTGTACA
CACCGCCCGTCGCT
>OtMZZ729
UAACCUGCUAAAUAGCCAGGCCCGCUUUGGCGGGCCGCCGGCUUCUUAGA
GGGACUAUCGGCUCAAGCCGAUGGAAGUUUGAGGCAAUAACAGGUCUGUG
AUGCCCUUAGAUGUUCUGGGCCGCACGCGCGCUACACUGACAAAGGCAAC
GAGUUUAUCACCUUCGCCGGAAGGCGCGGGUAAUCUUCGAAACUUUGUCG
UGCUGGGGAUAGACCAUUGCAAUUUUUGGUCUUCAACGAGGAAUUCCUAG
UAAGCGCAUGUCAUCAGCAUGCGUUGAUUACGUCCCUGCCCUUUGUACAC
ACCGCCCGUCGCU
>OtMZZ730
UAACCUGCUUAAUAGCCAGGCCGGCUUUUGCUGGUCGCCGGCUUCUUAGA
GGGACUGUCUGCGUCUAGCAGACGGAAGUUUGAGGCAAUAACAGGUCUGU
GAUGCCCUUAGAUGUUCUGGGCCGCACGCGCGCUACACUGACAGAGCCAA
CGAGUUAUUCACCUUGGCCGGAAGGUCUGGGUAAUCUUGUUAAACUCUGU
CGUGCUGGGGAUAGAGCAUUGCAAUUAUUGCUCUUCAACGAGGAAUGCCU
AGUAAGCGCAUGUCAUCAGCAUGCGUUAAUUACGUCCCUGCCCUUUGUAC
ACACCGCCCGUCGCU
>OtMZZ731
TAACCTGCTAAATAGCCAGGCCCGCTTTGGCGGGTCGACGGCTTCTTAGA
GGGACTATCGGCTCAAGCCGGTGGAAGTTTGAGGCAATAACAGGTCTGAG
ATGCCCTTAGATGTTCTGGGCCGCACGCGCACTACACTGACAGAGCCAAC
GAGTTCATTTCCTTGGCCGGAAGGTCTGGGTAATCTTGTTAAACTCTGTC
GTGCTGGGGATAGAGCATTGCAATTATTGCTCTTCAACGAGGAATGCCTA
GTAAGCGCATGTCATCAGCATGCGTTGATTACGTCCCTGCCCTTTGTACA
CACCGCCCGTCGCT
>OtMZZ732
UAACCUGCUAAAUAGCCCGGCUAGCUUUGGCUGGUCGCUGGCUUCUUAGA
GGGACUAUCGGCUCAAGCCGAUGGAAGUUUGAGGCAAUAACAGGUCUGUG
AUGCCCUUAGAUGUUCUGGGCCGCACGCGCGCUACACUGACAGAGCCAAC
GAGUUUUUCUCCUUGACCGAAAGGUCUGUGUAAUCUUGUUAAACUCUGUC
GUGCUGGGGAUAGAGAAUUGCAAUUAUUGCUCUUCAACGAGGAAUGCCUA
GUAAGCGCAAGUCAUCAGCUUGCGUUUAUUACGUCCCUGCCUUUUGUACA
CGCCGCCCGUCGCU
>OtMZZ733
TAACCTGCTAAAGAGGGTTGCGATTTTTTTAATCGTACGTCTTCTTAGAG
GGACTAACTACATTTAGTGGTTGGAAGTTTGAGGCAATAACAGGTCTGTG
ATGCCCTTAGATGTTCTGGGCCGCACGCGCACTACACTCATGAAGGCAGC
GAGTATATAACCTTGACCGGAAGGTCTGGGCAATCTTGTGAAACTTCATC
GTGCTGGGGATAGACCATTGCAATTATTGGTCTTCAACGAGGAATTCCTA
GTAAGCGCAAGTCATCAGCTTGCGTTGATTACGTCCCTGCCCTTTGTACA
CACCGCCCGTCGGT
>OtMZZ734
TGACCTGCTAAATAGCCCGGCTGACTTTTGTCGGCCGATGGCTTCTTAGA
GGGACTTTTGGCTCAAGCCAATGGAAGTACGAGGCAATAACAGGTCTGGG
ATGCCCTTAGATGTTCTGGGCCGCACGCGCGGTACACTGACAGAGCCAGC
GAGTACATCACCTTGGCCGAAAGGTCTGGGTAATCTTGTTAAACTCTGTC
GTGCTGGGGATAGAGCATTGCAATTATTGCTCTTCAACGAGGAATGCCTA
GTAAGCGCATGTCATCAGCATGCGTTGATTACGTCCCTGCCCTTTGTACA
CACCGCCCGTCGCT
>OtMZZ735
UAACCUGCUAAAUAGGGUUGCGAUUUUUUUAAUCGUAAGUCUUCUUAGAG
GGACUAACUACAUUUAGUGGUUGGAAGUUUGAGGCAAUAACAGGUCUGUG
AUGCCCUUAGAUGUUCUGGGCCGCACGCGCGCUACACUGAUGAAGGCAGC
GAGUAUAUAACCUUGACCGGAAGGUCUGGGCAAUCUUGUGAAACUUCAUC
GUGCUGGGGAUAGACCAUUGCAAUUUUUGGUCUUCAACGAGGAAUUCCUA
GUAAGCGCAGGUCAUCAGCUUGUGUUCAUUACGUCCCUGCCCUUUGUACA
CACCGCCCGUCGGU
>OtMZZ736
TAACCTGCTAAATAGCCAGGCCCGCTTTGGCGGGTCGTCGGCTTCTTAGA
GGGACTACCGGCTCAAGCCGATGGAAGTTTGAGGCAATAACAGGTCTGTG
ATGCCCTTAGATGTTCTGGGCCGCACGCGCGCTACACTGACAGAGCCAAC
GAGTTCTTCACCTTGGCCGGAAGGTCTGGGTAATCTTGTTAAACTCTGTC
GTGCTGGGGATAGAGCATTGCAATTATTGCTCTTCAACGAGGAATGCCTA
GTAAGCGCATGTCATCAGCATGCGTTGATTACGCCCCTGCCCTTTGTACA
CACCGCCCGTCGCT
>OtMZZ737
UAACCUGCUAAAUAGGGUUGCGAUUUUUUUCAUCGCAAGUCUUCUUAGAG
GGACUAACUACAUUUAGUGGUUGGAAGUUUGAGGCAAUAACAGGUCUGUG
AUGCCCUUAGAUGUUCUGGGCCGCACGCGCGCUACACUGAUGAAGGCAGC
GAGUAUAUAACCUUGACCGGAAGGUCUGGGCAAUCUUGUGAAACUUCAUC
GUGCUGGGGAUAGACCAUUGCAAUUAUUGGUCUUCAACGAGGAAUUCAUA
GUAAGCGCAAGUCAUCAGCUUGCGUUUAUUACGUCCCUGCCCUUUGUACA
CACCGCCCGUCGGU
>OtMZZ738
TAACCTGCTAAATAGCCCGGCTAGCTTTGGCTGGTCGATGGCTTCTTAGA
GGGACTATCGGCTCAAGCCGATGGAAGTTTGAGGCAATAACAGGTCTGCG
ATGCCCTTAGATGTTCTGGGCCGCACGCGCGCTACACTGACAGAGCCAAC
GAGTTTTTCTCCTTGACCGAAAGGTCTGGGTAATCTTGTTAAACTCTGTC
GTGCTGGGGATAGAGCATTGCAATTATTGCTCTTCAACGAGGAATGCCTA
GTAAGCGCAAGTCATCAGCTTGCGTTGACTACGCCCCTGCCTTTTGTACA
CACCGCCCGTCGCT
>OtMZZ739
TAACCTGCTAAATAGGGTTGCGATTTTTTTAATCGTATGTCTTCTTAGAG
GGACTAAGTACATTTAGTGGTTGGAAGTTTGAGGCAATAACAGGTCTGGG
ATGCCCTTAGATGTTCTGGGCCGCACGCGCGCTACACTGATGAAGGCAGC
GAGTATATAACCTTGACCGGAAGGTCTGGGCAATCTTGTGAAACTTCATC
GTGCTGGGGATAGACCATTGCAATTATTGGTCTTCAACGAGGAATTCCTA
GTAAGCGCAAGTCATCAGCTTGCGTTGATTACGCCCCTGCCCTTTGTACA
CACCGCCCGTCGGT
>OtMZZ740
TAACCTGCTAAATAGCCAGGTCGGCTTCTACTGATCGGCGGCTTCTTAGA
GGGACTGGCAGCGTCTAGCTGACGGAAGTTTGAGGCAATAACAGGTCTGT
GATGCCCTTAGATGTTCTGGGCCGCACGCGCGCTACACTGACAGAGCCAA
CGAGTTCATTTCCTTAGCCGAAAGGTTTGGGTAATCTTGTTAAACTCTGT
CGTGCTGGGGATAGAGCATTGCAATTATTGCTCTTCAACGAGGAATGCCT
AGTAAGCGCATGTCATCAGCATGCGTTGATTACGTCCCTGCCCTTTGTAC
ACACCGCCCGTCGCT
>OtMZZ741
UAACCUGCUAAAUAGCCAGGCUAGCUUUGGCUGGUCGCGGGCUUCUUAGA
GGGACUAUCGGCUCAAGCCGAUGGAAGUUGGAGGCAAUAACAGGUCUGUG
AUGCCCUUAGAUGUUCUGGGCCGCACGCGCGCUACACUGACAGAGCCAAC
GAGUUAUUCACCUUGGCCGGAAGGUCUGGGUAAUCUUGUUAAACUCUGUC
GUGCUGGGGAUAGAGCAUUGCAUUUAUUGCUCUUCAACGAGGAAUGCCUA
GUAAGCGCAUGUCAUCAGCAUGCGUUCAUUACGUCCCUGCCCUUUGUACA
CACCGCCCGUCGCU
>OtMZZ742
TAACCTGCTAAATAGCCAGGCCGGCTTTTGCTGGTCGACGGCTTCTTAGA
GGGACTGACAGCGTCTAGCTGACGGAAGTTTGAGGAAATAACAGGTCTGT
GATGCCCTTAGATGTTCTGGACCGCACGCGCGCTACACTGACAGAGCCAG
CGAGTTTTTTTTCCTTGACCGGAAGGTCTGGGTAATCTTGTGAAACTCTG
TCGTGCTGGGGATAGAGCATTGCAATTATTGCTCTTCAACGAGGAATACC
TAGTAAGCGTGAGTCATCAGCTCGCGTTGATTACGTCCCTGCCCTTTGTA
CACACCGCCCGTCGCT
>OtMZZ743
TAACCTACTAAATAGCCAGGCCCGCTTCGGCGGGTCGCCGGCTTCTTAGA
GGGACTAGCGGCTCAAGCCGATGGAAGTTTGAGGCTATAACAGGTCTGTG
ATGCCCTTAGATGTTCTGGGCCGCACGCGCGCTACACTGACAGAGCCAAC
GAGTTCATCACCTTGGCCGGAAGGTCTGGGTAATCTTGTTAAACTCTGTC
GTGCTGGGGATAGGGCATTGCAATTATTGCCCTTCAACGAGGAATGCCTA
GTAAGCGCATATCATCAGCATGCGTTGATTACGTCCCTGCCCTTTGTACA
CACCGCCCGTCGCT
>OtMZZ744
TAACCTGCTAAATAGCCAGGCCCGCTTTGGCGGGTCGCCGGCTTCTTAGA
GGGACTATCAGCATCTAGCTGATGGAAGTTTGAGGCAATAACAGGTCTGT
GATGCCCTTAGATGTTCTGGTCCGCACGCGCGCTACACTGACAGAGCCAG
CGAGTTTATCACCTTGGCCGGAAGGTCTGGGTAATCTTGTGAAACTCTGT
CGTGCTGGGGATAGAGCATTGCAATTCTTGCTCTTCAACGAGGAATTCCT
AGTAAGCGTGAGTCATCAGCTCGCGTTGATTACGTCCCTGCCCTTTGTAC
ACACCGCCCGTCGCT
>OtMZZ745
UAACCUGCUAAAUAGGGUUGCGAUUUUUUUAAUCGUAAGUCUUCUUAGAG
GGACUAACUACAUUUAGUGGUUGGAAGUUUGAGGCAGUAACAGGUCUGUG
AUGUCCUUAGAUGUUCUGGGCCGCACGCGCGCUACACUGAUGAAGGCAGC
GAGUAUAUAACCUUGACCGGAAGGUCUGGGCAAUCUUGUGAAACUUCAUC
GUGCUGGGGAUAGACCAUUGCAAUUAUUGGUCUUCAACGAGGAAUUCCUA
GUACGCGCGAGUCAUCAGCUUGCGUUGAUUACGUCCCUGCCCUUUGUACA
CACCGCCCGUCGGU
>OtMZZ746
UAACCUUCUAAAUAGGGUUGCGAUUUUUUUAAUCGUAAGUCUUCUUAGAG
GGACUAACUACAUUUAGUGGUUGGAAGUUUGAGGCAAUAACAGGUCUGUG
AUGCCCUUAGAUGUUCUGGGCCGCACGCGCGCACCACUGAUGAAGGCAGC
GAGUAUAUAACCUUGACCGGAAGGUCUGGGCAAUCUUGUGAAACUUCAUC
GUGCUGGGGAUAGACCAUUGCAAUUAUUGGUCUUCAACGAGGAAUUCCUA
GUAAGCGCUAGUCAUCAGCUUGCGUUGAUUACGUCCCUGCCCUUUGUACA
CACCGCCCGUCGGU
>OtMZZ747
TAACCTGCTAAATAGCCAGGCTGGCTTTCGCTGGTCGCCGGCTTCTTAGA
GGGACTGTCAGCGTCTAGCTGACGGAAGTTTGAGGCAATAACAGGTCTGT
GATGCCCTTAGATGTTCTGGGCCGCACGCGCGCTACACTGACAGAGCCAG
CGAGTTATTCACCTTGGCCGGAAGGTCTGGGTAATCTTGTGAAACTCTGT
CGTGCTGGGGATAGAGCATTGCAATTATTGCTCTTCAACGAGGAATACCT
AGTAAATGCGAGTCATCAGCTCGCGTTGATTACGTCCCTGCCCTTTGTAC
ACACCGCCCGTCGCT
>OtMZZ748
TAACCTGCTAAATAGCCCGGTCGTCTTTGGATGGTCGCCGGCTTCTTAGA
GGGACTGTCAGCTTTTAGCTGACGGAAGTTTGAGGCAATAACAGGTCTGT
GATGCCCTTAGATGTTCTGGGCCGCACGCGCGCTACACTGACAGAGCCAG
CGAGTATTTTTCCTTGGCCGGAAGGTCTGGGTAATCTTGTGAAACTCTGT
CGTGCTGGGGATAGAGCATTGCAATTATTGCTCTTCAACGAGGAATACCT
AGTAAGCGTGAGTCATCAGCTCGCGTTGATTACGTCCCTGCCCTTTGTAC
ACACCGCCCGTCGCT
>OtMZZ749
UAACCUGCUAAAUAGCCAGGCCGGCUACGGCUGGUCGCCGGCUUCUUAGA
GGGACUGUCAGCGUCUAGCUGACGGAAGUUUGAGGCAAUAACAGGUCUGU
GAUGCCCUUAGAUGUUCUGGGCCGCACGCGCGCUACACUGACAGAGCCAG
CGAGUUUCUCACCUUGGCCGGAAGGCUUGGGUAAUCUUGUGAAACUCUGU
CGUGCUGGGGAUAGGGCAUUGCAAUUAUUGCCCUUCAACGAGGAAUACCU
AGUAAGCGUGAGUCAUCAGCUCGCGUUGAUUACGUCCCUGCCCUUUGUAC
ACACCGCCCGUCGCU
>OtMZZ750
TAACCTGCTAAATAGCCCAGCCGGCTTTCGCTGGTCTTCGGCTTCTTAGA
GGGACTGTCGGCGTCTAGCCGACGGAAGTTTGAGGCAATAACAGGTCTGT
GATGCCCTTAGATGTTCTGGGCCGCACGCGCGCTACACTGACAGAGCCAG
CGAGTTCTTTTCCTTGGCCGGAAGGTCTGGGTAATCTTGTGAAACTCTGT
CGTGCTGGGGATAGAGCATTGCAATTATCGCTCTTCAACGAGGAATTCCT
AGTAAGCGTGAGTCATCAGCTCGCGTTGATTACGTCCCTGCCCTTTGTAC
ACACCGCCCGTCGCT
>OtMZZ751
UAACCUGCUAAAUAGUCUGGCUGGCUUUUGCUGGUCACCGACUUCUUAGA
GGGACUGUCAGCGUCUAGCUGACGGAAGUUUGAGGCAAUAACAGGUCUGU
GAUGCCCUUAGAUGUUCUGGGCCGCACGCGCGCUACACUGACAGAGCCAG
CGAGUUUUUCACCUUGGCCGGAAGGUCUGGGUAAUCUUGUGAAACUCUGU
CGUGCUGGGGAUAGAGCAUUGCAAUUAUUGCUCUUCAACGAGGAAUGCCU
AGUAAGCGUGAGUCAUCAGCUCGCGUUGAUUACGUCCCUGCCCUUUGUAC
ACACCGCCCGUCGCU
>OtMZZ752
TAACCTGCTAAATAGCCCGGCTCGCTCTGGCGGGTCGCCGGCTTCTTAGA
GGGACTATCGGCTCAAGCCGATGGAAGTTTGAGGCAATAACAGGTCTGTG
ATGCCCTTAGATGTTCTGGGCTGCACGCGCGCTACACTGACAGAGCCAAC
GAGTTATTCACCTTGGCCGGAAGGTCTGGGTAATCTTGTTAAACTCTGTC
GTGCTGGGGATAGAGCATTGCAATTATTGCTCTTCAACGAGGAATGCCTA
GTAAGCGCATGTCATCAGCATGCGTTGATTACGTCCCTGCCCTTTGTACA
CACCGCCCGTCGCT
>OtMZZ753
UAACCUGCUAAAUAGCCCGGCCGGCUUUUGCUAGUCGCUGGCUUCUUAGA
GGGACUGUCUGUGUCUAACAGACGGAAGUUUGAGGCAAUAACAGGUCUGU
GAUGCCCUUAGAUGUUCUGGGCCGCACGCGCGCUACACUGACAGAGCCAG
CGAGUUUUUUUCCUUGGCCGGAAGGUCUGGGUAAUCUUGUGAAACUCUGU
CGUGCUGGGGAUAGAGCAUUGCAAUUAUUGCUCUUCAACGAGGAAUUCCU
AGUAAGCGUGAGUCAUCAGCUCGCGUUGAUUACGUCCCUGCCCUUUGUAC
ACACCGCCCGUCGCU
>OtMZZ754
TAACCTGCTAAATAGCCTGGCCGGCACTCGCTGGTCACCGGCTTCTTAGA
GGGACTGTCAGCGTCTAGCTGACGGAAGTTTGAGGCAATAACAGGTCTGT
GATGCCCTTAGATGTTCTGGGCCGCACGCGCGCTACACTGACAGAGCCAG
CGAGTTTTTCACCTTGGCCGGAAGGTCTGGGTAATCTTGTGAAACTCTGT
CGTGCTGGGGATAGAGCATTGCAATTATTGCTCTTCAACGAGGAATACCT
AGTAAGCGTGAGTCATCAGCTCGCGTTGATTACGTCCCTGCCCTTTGTAC
ACACCGCCCGTCGCT
>OtMZZ755
UAACCUGCUUAAUAGCCAGGCCGGCUUUUGCUGGUCGCCGGCUACUUAGA
GGGACUGUCUGCGUCUAGCAGACGGAAGUUUGAGGCAAUAACAGGUCUGU
GAUGCCCUUAGAUGUUCUGGGCCGCACGCGCGCUACACUGACGGAGCCAG
CGAGUUAUAAUUCCUUGGCCGGAAGGUCUGGGUAAUCUUGUGAAACUCUG
UCGUGCUGGGGAUAGAGCAUUGCAAUUAUUGCUCUUCAACGAGGAAUACC
UAGUAAGCGCGAGUCAUCAGCUCGCGUUGAUUACGUCCCUGCCCUUUGUA
CACACCGCCCGUCGCU
>OtMZZ756
UAACCUGCUAAAUAGUCAGGCCGGCUUUAUGCUGGUUGCAGACUUCUUAG
AGGGACUGUCAGUGUCUAACUGACGGAAGUUUGAGGCAAUAACAGGUCUG
UGAUGCCCUUAGAUGUUCUGGGCCGCACGCGCGCUACACUGACAGAGCCA
GCGAGUUUAUUUUAUUCCUUGGCCGAAAGGCCUGGGUAAUCUUGUGAAAC
UCUGUCGUGCUGGGGAUAGAGCAUUGCAAUUAUUGCUCUUCAACGAGGAA
UUCCUAGUAAGCGUGAGUCAUCAGCUCGCGUUGAUUACGUCCCUGCCCUU
UGUACACACCGCCCGUCGCU
>OtMZZ757
TAACCTGCTAAATAGTCAGGCCGGCTTTTGCTGGTCTCCGACTTCTTAGA
GGGACTGTCTGTGTCTAACAGACGGAAGTTTGAGGCAATAACAGGTCTGT
GATGCCCTTAGATGTTCTGGGCCGCACGCGCGCTACACTGACAGAGCCAG
CGAGTTTTTTTACCTTGGCCGGAAGGTCTGGGAAATCTTGTGAAACTCTG
TCGTGCTGGGGATAGAGCATTGCAATTATTGCTCTTCAACGAGGAATTCC
TAGTAAGCGTGAGTCATCAGCTCGCGTTGATTACGTCCCTGCCCTTTGTA
CACACCGCCCGTCGCT
>OtMZZ758
UAACCUGCUAAAUAGCCAGGCCGGCUUUCGCUGGUCGCCGGCUUCUUAGA
GGGACUGUCAGCGUCUAGCUGACGGAAGUUUGAGGCAAUAACAGGUCUGU
GAUGCCCGUAGAUGUUCUGGGACGCACGCGCGCUACACUGACAGAGCCAG
CGAGUUUUUCACCUUGGCCGGAAGGUCUGGGUAAUCUUGUGAAACUCUGU
CGUGCUGGUGAUAGAGCAUUGCAAUUAUUGCUCUUCAACGAGGAAUACCU
AGUAAGCGCAUGUCAUCAGCAUGCGUUGAUUACGUCCCUGCCCUUUGUAC
ACACCGCCCGUCGCU
>OtMZZ759
TAACCTGCTAAATAGTCAGGCCGGCTTTTGCTGGTCGCGGGCTTCTTAGA
GGGACTGTCAGCGTCAAGCCGATGGAAGTTTGAGGCAATAACAGGTCTGT
GATGCCCTTAGATGTTCTGGGCCGCACGCGCGCTACACTGACAGAGCCAA
CGAGTTCTTCACCTTGGCCGGAAGGTCTGGGTAATCTTGTTAAACTCTGT
CGTGCTGGGGATAGAGCATTGCAATTATTGCTCTTCAACGAGGAATGCCT
AGTAAGCGCATGTCATCAGCATGCGTTGATTACGTCCCTGCCCTTTGTAC
ACACCGCCCGTCGCT
>OtMZZ760
TATCCTGCTAAATAGCCAGGCCGGCTTTTGCTGGTCGCCGGCTTCTTAGA
GGGACTGCGGTTGCGTCTAGCCCGCGGAAGTTTGAGGCAATAACAGGTCT
GTGATGCCCTTAGATGTTCTGGGCCGCACGCGCGCTACACTGACAGAGCC
AGCGAGTCATTAACCTTGGCCGGAAGGTCTGGGTAATCTTGTGAAACTCT
GTCGTGCTGGGGATAGAGCATTGCAATTATTGCTCTTCAACGAGGAATTC
CTAGTAAGCGTGAGTCATCAGCTCGCGTTGATTACGTCCCTGCCCTTTGT
ACACACCGCCCGTCGCT
>OtMZZ761
TAACCTGCTAAATAGCTCGACTAGCTTTGGCTGGTTGCTAGCTTCTTAGA
GGGACTATCGGCTCAAGCCGATGGAAGTTTGAGGCAATAACAGGTCTGTG
ATGCCCTTAGATGTTCTGGGCCGCACGCGCGCTACACTGACAGAGCCAAC
GAGTTTCCTCCTTGGTCGAAAGACCTGGGTAATCTTGTTAAACTCTGTCG
TGCTGGGGATAGAGCATTGCAATTATTGCTCTTCAACGAGGAATACCTAG
TAAGCGTGAGTCATCAGCTCGCGTTGATTACGTCCCTGCCCTTTGTACAC
ACCGCCCGTCGCT
>OtMZZ762
UAACCUGCUAAAUAGCCCGGUUGGCUUUUGCUGAUCGCUGGCUUCUUAGA
GGGACUGUCUGCGUCUAGCAGACGGAAGUUUGAGGCAAUAACAGGUCUGU
GAUGCCCUUAGAUGUUCUGGGCCGCACGCGCGCUACACUGACAGAGCCAG
CGAGUUUUUUUCCUUGGCCGGAAGGUCUGGGUAAUCUUGUGAAACUCUGU
CGUGCUGGGGAUAGAGCAUUGCAAUUAUUGCUCUUCAACGAGGAAUACCU
AGUAAGCGUGAGUCAUCAGCUCGCGUUGAUUACGUCCCUGCCCUUUGUAC
ACACCGCCCGUCGCU
>OtMZZ763
TAACCTGCTAAATAGCCAGGCCGGCTTTGGCTGGTCGCGGGCTTCTTAGA
GGGACTGTCAGCGTCTAGCTGACGGAAGTTTGAGGCAATAACAGGTCTGT
GATGCCCTTAGATGTTCTGGGCCGCACGCGCGCTACACTGACAGAGCCAG
CGAGTTTCTCTCCTTGGCCGGAAGGTCCGGGTAATCTTGTGAAACTCTGT
CGTGCTGGGGATAGAGCATTGCAATTATTGCTCTTCAACGAGGAATTCCT
AGTAAGCGCAAGTCATCAGCTTGCGTTGATTACGTCCCTGCCCTTTGTAC
ACACCGCCCGTCGCT
>OtMZZ764
TAACCTGCTAAATAGCCAGGCTAGCTTTGGCTGGTCGCCGGCTTCTTAGA
GGGACTATCAGCATCTAGCTGATGGAAGTTTGAGGCAATAACAGGTCTGT
GATGCCCTTAGATGTTCTGGGCCGCACGCGCGCTACACTGACAGAGCCAA
CGAGTTCTTTTCCTTGTTCGAAAGAATTGGGTAATCTTGTTAAACTCTGT
CGTGCTGGGGATAAAGCATTGCAATTATTGCTTTTCAACGAGGAATGCCT
AGTAAGCGCGTGTCATCAGCATGCGTTGATTACGTCCCTGACCTTTGTAC
ACACCGCCCGTCGCT
>OtMZZ765
UAACCUGCUAAAUAGCCAGGCCGUCUUUGGAUGGUCGCCGGCUUCUUAGA
GGGACUGUCAGCGUCUAGCUGACGGAAGUUUGAGGCAAUAACAGGUCUGU
GAUGCCCUUAGAUGUUCUGGGCCGCACGCGCGCUACACUGACAGAGCCAA
CGAGUUAUUCACCUUGGCCGGAAGGUCUGGGUAAUCUUGUUAAACUCUGU
CGUGCUGGGGAUAGAGCAUUGCAAUUAUUGCUCUUCAACGAGGAAUGCCU
AGUAAGCGCAUGUCAUCAGCUCGCGUUGAUUACGUCCCUGCCCUUUGUAC
ACACCGCCCGUCGCU
>OtMZZ766
UAACCUGCUAAAUAGUCAGGCCGGCUUUUGCUGGUCGCGGGCUUCUUAGA
GGGACUGUCAGCGGCUAGCUGACGGAAGUUUGAGGCAAUAACAGGUCUGU
GAUGCCCUUAGCUGUUCUGGGCCGCACGCGCGCUACACUGACAGAGCCAG
CGAGUUCUCACCUUGUCCGAAAGGUACUGGGUAAUCUUGUGAAGCUCUGU
CGUGCUGGGGAUAGAGCAUUGCAAUUAUUGCUCUUCAACGAGGAAUACCU
AGUAAGCGUGAGUCAUCAGCUCGCGUUGAUUACGUCCCUGCCCUUUGUAC
ACACCGCCCGUCGCU
>OtMZZ767
UAACCUGCUAAAUAGCCAGGCCGGCUUUCGCUGGUCGCCGGCUGCUUAGA
GGGACUGUCAGCGUCUAGCUGACGGAAGUUUGAGGCAAUAACAGGUCUGU
GAUGCCCGUAGAUGUUCUGGGCCGCACGCGCGCUACACUGACAGAGCCAG
CGAGUGUUUCACCUUGGCCGGAAGGUCUGGGUAAUCUUGUGAAACUCUGU
CGUGCUGGGGAUAGAGCAUUGCAAUUAUUGCUCUUCAACGAUGAAUACCU
AGUAAGCGUGAGUCAUCAGCUCGCGUUGAUUACGUCCCUGCCCUUUGUAC
ACACCGCCCGUCGCU
>OtMZZ768
UAACCUGCUAAAUAGCCCGGCUAGCUUUGGCUGGUCGCUGGCUUCUUAGA
GGGACUAUCGGCUCAAGCCGAUGGAAGUUUGAGGCAAUAACAGGUCUGUG
AUGCCCUUAGAUGUUCUGGGCCGCACGCGCGCUACACUGACAGAGCCAAC
GAGUUUUUCUCCUUGGCCGAAAGGUACUGGGUAAUCUUGUGAAACUCUGU
CGUGCUGGGGAUAGAGCAUUGCAAUUAUUGCUCUUCAACGAGGAAUACCU
AGUAAGCGUAAGUCAUCAGCUUGCGUUGAUUACGUCCCUGCCCUUUGUAC
ACACCGCCCGUCGCU
>OtMZZ769
TAACCTGCTAAATAGCCAGGCCGTCTTTGGATGGTCGCCGGCTTCTTAGA
GGGACTGTCAGCGTCTAGCTGACGGAAGTTTGAGGCAATAACAGGTCTGT
GATGCCCTTAGATGTTCTGGGCCGCACGCGCGCTACACTGACAGAGCCAG
CGAGTTCTTACCTTGTCCGAAAGGTACTGGGTAATCTTGTGAAACTCTGT
CGTGCTGGGGATAGAGCATTGCAATTATTGCTCTTCAACGAGGAATACCT
AGTAAGCGTGAGTCATCAGCATGCGTTGATTACGTCCCTGCCCTTTGTAC
ACACCGCCCGTCGCT
>OtMZZ770
TAACCTGCTAAATAGTCAGGCCGGCTTCGGCTGGTCTTAGGCTTCTTAGA
GGGACTGTCAGCGTCTAGCTGACGGAAGTTTGAGGCAATAACAGGTCTGT
GATGCCCTTAGATGTTCTGGGCCGCACGCGCGCTACACTGACAGAGCCAG
CGAGTTTTTAACCTTGACCGGAAGGCCTGGGTAATCTTGTGAAACTCTGT
CGTGCTGGGGATAGAGCATTGCAATTATTGCTCTTCAACGAGGAATACCT
AGTAAGCGTGAGTCATCAGCTCGCGTTGATTACGTCCCTGCCCTTTGTAC
ACACCGCCCGTCGCT
>OtMZZ771
TAACCTGCTAAATAGTCAAGCTGGCTTTTGCTGGTTGCGGACTTCTTAGA
GGGACTATCAGCGTCTAGCTGATGGAAGTTTGAGGCAATAACAGGTCTGT
GATGCCCTTAGATGTTCTGGGCCGCACGCGCGCTACACTGACAGAGCCAG
CGAGTTCATCTCCTTTGCCGAAAGGCATGGGTAATCTTGTGAATCTCTGT
CGTGCTGGGGATAGAGCATTGCAATTATTGCTCTTCAACGAGGAATACCT
AGTAAGCGTGAGTCATCAGCTCGCGTTGATTACGTCCCTGCCCTTTGTAC
ACACCGCCCGTCGCT
>OtMZZ772
UAACCUGCUAAAUAGUCAGGCCGGCUUUUGCUGGUCUCUGACUUCUUAGA
GGGACUGUCAGCAUCUAGCUGAUGGAAGUUUGAGGCAAUAACAGGUCUGU
GAUGCCCUUAGAUGUUCUGGGCCGCACGCGCGCUACACUGACAGAGCCAG
CGAGUUUAUCACCUUGGCCGGAAGGUCUGGGUAAUCUUGUGAAACUCUGU
CGUGCUGGGGAUAGAGCAUUGCAAUUCUUGCUCUUCAACGAGGAAUUCCU
AGUAAGCGUGAGUCAUCAGCUCGCGUUGAUUACGUCCCUGCCCUUUGUAC
ACACCGCCCGUCGCU
>OtMZZ773
UAACCUGCUAAAUAGCCAGGCCGGCUUUCGCUGGUCGCCGGCUUCUUAGA
GGGACUGUCAGCGUCUAGCUGACGGAAGUUUGAGGCAAUAACAGGUCUGU
GAUGCCCUUAGAUGUUCUGGGCCGCACGCGCGCUACACUGACAGAGCCAG
CGAGUUCUUCACCUUGGCCGGAAGGUCUGGGUAAUCUUGUGAAACUCUGU
CGUGCUGGGGAUAGAGCAUUGCAAUUAUUGCUCUUCAACGAGGAAUACCU
AGUAAGCGUUAGUCAUAAGCUAGCGUUGAUUACGUCCCUGCCCUUUGUAC
ACACCGCCCGUCGCU
>OtMZZ774
UAACCUGCUAAAUAGCCAGGCCGGCUUCGGCUGGUCUCCGGCUUCUUAGA
GGGACUGUCAGCGUCUAGCUGACGGAAGUUUGAGGCAAUAACAGGUCUGU
GAUGCCCUUAGAUGUUCUGGGCCGCACGCGCGCUACACUGACAGAGCCAG
CGAGUUUUUCACCUUGGCCGGAAGGCAUGGGGUAAUCUUGUGAAACUCUG
UCGUGCUGGGGAUAGAGCAUUGCAAUUAUUGCUCUUCAACGAGGAAUGCC
UAGUAAGCGCAUGUCAUCAGCAUGCGUUGAUUACGUCCCUGCCCUUUGUA
CACACCGCCCGUCGCU
>OtMZZ775
TAACCTGCTAAATAGCCCGACCCGCTTTGGCGGGCCGCTGGCTGCTTAGA
GGGACTATCGGTGCAAGCCGAAGGAAGTTGGAGGCAAAAACAGGTCTGTG
ATGCCCTTAGATGTTCTGGGCCGCACGCGCGCTACACTGACAGAGCCAAC
GAGTTTTTTCCCTTGGCCGGAAGGTCTGGGTAATCTTGTTAAACTCTGTC
GTGCTGGGGATAGAGCATTGCAATTATTGCTCTTCAACGAGGAATGCCTA
GTAAGCGCGTGTCATCAGCATGCGTTGATTACGTCCCTGCCCTTTGTACA
CACCGCCCGTCGCT
>OtMZZ776
TAACCTGCTAAATAGCCAGGCTGGCTTCGGCTGGTCGCCGGCTTCTTAGA
GGGACTGTCAGCGCCTAGCTGACGGAAGTTTGAGGCAATAACAGGTCTGT
GATGCCCTTAGATGTTCTGGGCCGCACGCGCGCTACACTGACAGAGCCAG
CGAGTTTTTCACCTTGGCCGGAAGGTCTGGGTAATCTTGTGAAACTCTGT
CGTGCTGGGGATAGAGTATTGCAATTATTGCTCTTCAACGAGGAATTCCT
AGTAAGCGTGAGTCATCAGCTCGCGTTGATTACGTCCCTGCCCTTTGTAC
ACACCGCCCGTCGCT
>OtMZZ777
TAACCTGCTAAATAGCCAGGCCGGCTTTCGCTGGTCGCCGGCTTCTTAGA
GGGACTGTCAGCGTCTAGCTGACGGAAGTTTGAGGCAATAACAGGTCTGT
GATGCCCTTAGATGTTCTGGGCCGCACGCGCGCTACACTGACAGAGCCGG
CGAGTTTTTCACCTTGGCCGGAAGGTCTGGGTAATCTTGTTAAACTCTGT
CGTGCTGGGGATAGAGCATTGCAATTATTGCTCTTCAACTAGGAATGCCT
AGTAAGCGCATGTCATCAGCATGCGTTGATTACGTCCCTGCCCTTTGCAC
ACACCGCCCGTCGCT
>OtMZZ778
TAACCTGCTAAATAGCCCGGCCGGCTTTTGCTGGCTGCTGGCTTCTTAGA
GGGACTGTCAGCGTCTAGCTGACGGAAGTTTGAGGCAATAACAGGTCTGT
GATGCCCTTAGATGTTCTGGGCCGCACGCGCGCTACACTGACAGAGCCAG
CGAGTTTTTCACCTTGGCCGGAAGGTCTGGGTAATCTTGTGAAACTCTGT
CGTGCTGGGTATAGAGCATTGCAATTATTGCTCTTCAACGAGGAATACCT
AGTAAGCGTGAGTCATCAGCTCGCGTTGATTACGTCCCTGCCCTTTGTGC
ACACCGCCCGTCGCT
>OtMZZ779
TAACCTGCTAAATAGTCAGGCCGGCTTTTGCTGGTCTCTGGCTTCTTAGA
GGGACTGTCAGCGTCTAGCTGACGGCAGTTTGAGGCAATAACAGGTCTGT
GATGCCCTTAGCTGTTCTGGGCCGCACGCGCGCTACACTGACAGAGCCAA
CGAGTTCATTTTCTTAGCCGAAAGGTTTGGGTAATCTTGTTAAACTCTGT
CGTGCTGGGGATAGAGCATTGCAATTATTGCTCTTCAACGAGGAATGCCT
AGTAAGCGCATGTCATCAGCATGCGTTGATTACGTCCCTGCCCTTTGTAC
ACACCGCCCGTCGCT
>OtMZZ780
TAACCTGCTAAATAGTCAGGCCGGCTTTTGCTGGTCGCGGGCTTCTTAGA
GGGACTGTCAGCGTCTAGCTGACGGACGTTTGAGGCAATAACAGGTCTGT
GATGCCCTTAGATGTTCTGGGCCGCACGCGCGCTACACTGACAGAGCCAG
CGAGTTCTTACCTTGTCCGAAAGGTACTGGGTAATTGTGTGAAACTCTGT
CGTGCTGGGGATAGAGCATTGCAATTATTGCTCTTCAACGAGGAATACCT
AGTAAGCGTGAGTCATCAGCTCGCGTTGATTACGTCCCTGCCCTTTGTAC
ACACCGCCCGTCGCT
>OtMZZ781
TAACCTGCTAAATAGCCAGGCTAGCTTTGGCTGGTCGCCGGCTTCTTAGA
GTGACTATCGGCTCAAGCCGATGGAAGTTTTAGGCAATAACAGGTCTGTG
ATGCCCTTAGATGTTCTGGGCCGCACGCGCGCTACACTGACAGAGCCAAC
GAGTTTCCTCCTTGGTCGAAAGACCTGGGTAATCTTGTTAAACTCTGTCG
TGCTGGGGATAGAGCATTGCAATTATTGCTCTTCAACGAGGAATTCCTAG
TAAGCGCAAGTCATCAGCTTGCGCTGATTACGTCCCTGCCCTTTGTACAC
ACCGCCCGTCGCT
>OtMZZ782
UAACCUGCUAAAUAGCCCGUAUUGCUUUGGCAGUACGCCGGCUUCUUAGA
GGGACUAUCGGCUCAAGCCGAUGGAAGUUUGAGGCAAUAACAGGUCUGUG
AUGCCCUUAGAUGUUCUGGGCCGCACGCGCGUUACACUGACAGAGCCAGC
GAGUCCUUCCUUGACCGAAAGGUCCGGGUAAUCUUGUUAAACUCUGUCGU
GCUGGGGAUAGAGCAUUGCAAUUAUUGCUCUUCAACGACGAAUUCCUAGU
AAGCGCAAGUCAUCAACUUGUGCUGAUUACGUCCCUGCCCUUUGUACACA
CCGCCCGUCGCU
>OtMZZ783
TAACCTGCTAAATAGCCAGGCTAGCTTTGGCTGGTCGCCGGCTTCCTAGA
GGGACTATCGGCTCAAGCCGATGGAAGTTTGAGGCAATAACAGGTCTGTG
ATGCCCTTAGATGTTCTGGGCCGCACGCGCGCTACACTGACACAGCCAAC
GAGTTATTCACCTTGGCCGGAAGGTCTGGGTAATCTTGTTAAAATCTGTC
GTGCTGGGGATAGAGCATTGCAATTATTGCTCTTCAACGAGGAATGCCTA
GTAAGCGCATGTCATCAGCATGCGTTGATTACGTCCCTGCCCTTTGTACA
CGCCGCCCGTCGCT
>OtMZZ784
UAACCUGCUAAAUAGCCAGGCCGGCUUUCGCUGGUCGCCGGCUUCUUAGA
GGGACUGUCAGCGUCUAGCUGACGGAAGUUUGAGGCAAUAACAGGUCUGU
GAUGCCCUUAGAUGUUCUGGGCCGCACGCGCGCUACACUGACAGAGCCAG
CGAGUUUUACACCUUGGCCGGAAGGUCUGGGUAAUCUUGUGAAACUCUGU
CGUGAUGGGGAUAGAGCAUUGCAAUUAUUUCUUUUCAACGAGGAAUACCU
AGUAAGCGUGAGUCAUCAGCUCGCGUUGAUUACGUCCCUGCCCUUUGUAC
ACACCGCCCGUCGCU
>OtMZZ785
TAACCTGCTAAATAGCCAGGCCGGCTTTCGCTGGTCGCCGGCTTCTTAGA
GGGACTGTCAGCGTCTAGCTGACGGAAGTTTGAGGCAATAACAGGTCTGT
GATGCCCTTAGATGTTCTGGGCCGCACGCGCGCTACACTGACAGAGCCAA
CGAGTTCATTTCCTTAGCCGAAAGGTTTGGGTAATCGTGTTAAACTCTGG
CGTGCTGGGGATAGGGCATTGCAATTATTGCTCTTCAACGAGGAATGCCT
AGTAAGCGCATGTCATCAGCATGCGTTGATTACGTCCCTGCCCTTTGTAC
ACACCGCCCGTCGCT
>OtMZZ786
UGACCUGCUAAAUAGACGGGUUGACAUUUUGUUGGCCCCUUAUGUCUUCU
UAGAGGGACAAUCGACCGUCUAGGUGAUGGAGGCAAAAGGCAAUAACAGG
UCUGUGAUGCCCUUAGAUGUUCCGGGCUGCACGCGCGCUACACUGACAGA
GACAACGAGUGGAGACCCUUGUCCGAAAUGACUGGGUAAACUUGUGAAAC
UUUGUCGUGCUGGGGAUGGAGCUUUGUAAUUUUUGCUCUUCAACGAGGAA
UUCCUAGUAAGCACAAGUCAUAAGCUUGCGUUGACUACGUCCCUGCCCUU
UGUACACACCGCCCGUCGCU
>OtMZZ787
UAACCUGCUAAAUAGCCAGAUCGGCUUUUGCUGAUCGCCGGCUUCUUAGA
GGGACUGUCAGUGUCUAACUGACGGAAGUUUGAGGCAAUAACAGGUCUGU
GAUGCCCUUAGAUGUUCUGGGCCGCACGCGCGCUACACUGACAGAGCCAG
CGAGUUUUUUUCCUUGGCCGGAAGGUCUGGGUAAUCUUGUGAAACUCUGU
CGUGCUGGGGAUAGAGCAUUGCAAUUAUUGCUCUUCAACGAGGAAUGCCU
AGUAAGCGCAUGUCAUCAGCAUGCGUUGAUUACGUCCCUGCCCUUUGUAC
ACACCGCCCGUCGCU
>OtMZZ788
TAACCTGCTAAATAGCCAGGCTGGCTTTTGCTAGTTGCCGGCTTCTTATA
GGGACTGTCAGCGTCTAGCTGACGGAAGTTTGAGGCAATAACAGGTCTGT
GATGCCCTTAGATGTTCTGGGCCGCACGCGCGCTACACTGACAGAGCCAG
CGAGTTTTTCACCTTGGCCGGAAGGTCTGGGTAATCTTGTTAAACTCTGT
CGTGCTGGGGATAGAGCATTGCAATTATTGCTCTTCAACGAGGAATGCCT
AGTAAGCGCATGTCATCAGCATGCGTTGATTACGTCCCTGCCCTTTGTAC
ACACCGCCCGTCGCT
>OtMZZ789
UAACCUGCUAAAUAGCCCGGCUAGCUUUUGCUGGUCGCUGGCUUCUUAGA
GGGACUAUCGGCUCAAGCCGAUGGAAGUUUGAGGCAAUAACAGGUCUGUG
AUGCCCUUAGAUGUUCGGGGCCGCACGCGCGCUACACUGACAGAGCCAAC
GCGUUUUUCUCCUUGACCGAAAGGUCUGGGUAAUCUUGUUAAACUCUGUC
GUGCUGGGGAUAGAGCAUUGCAAUUAUUGCUCUUCAACGAGGAGUGCCUA
GUAAGCGCAAGUCAUCAGCUUGCGUUGAUUACGUCCCUGCCUUUUGUACA
CACCGCCCGUCGCU
>OtMZZ790
TAACCTGCTTAATAGCCAGGCCGGCTTTTGCTGGTCGCCGGCTTCTTATA
GGGACTGTCTGCGTCTAGCAGACGGAAGTTTGAGGCAATAACAGGTCTGT
GATGCCCTTAGATGTTCTGGGCCGCACGCGCGCTACACTGACAGTGCCAG
CGAGTTTCTTTTCCTTGGCCGGAAGGTCTGGGTAATCTTGTGAAACTCTG
TCGTGCTGGGGATAGAGCATTGCAATTATTGCTCTTCAACGAGGAATACC
TAGTAAGCGCGAGTCATCAGCTCGCGTTGATTACGTCCCTGCCCTTTGTA
CACACCGCCCGTCGCT
>OtMZZ791
UAACCUGCUAAAUAGCCAGGCCGGCUUUGGCUGGUCGCCGGCUUCUUAGA
GGGACUGUCUGCGUCUAGCAGACGGAAGUUUGAGGCAAUAACAGGUCUGU
GAUGCCCUUAGAUGUUCUGGGCCGCACGCGCGCUACACUGACAGAGCCAG
CGAGUUUCUUUUCCCUUGGCCGGAAGGUCUGGGUAAUCUUGUGAAACUCU
GUCGUGCUGGGGAUAGAGCAUUGCAAUUAUUGCUCUUCAACGAGGAAUGC
CUAGUAAGAGCAUGUCAUCAGCAUGCGUUGAUUACGUCCCUGCCCUUUGU
ACACACCGCCCGUCGCU
>OtMZZ792
UAACCUGCUAAAUAGCCAGGCUAGCUUUGGCUGGUCGCCGGCUUCUUAGA
GGGACUAUCGGCUCAAGCCGAUGGAAGUUUGAGGCAAUAACAGGUCUGUG
AUGCCCUUAGAUGUUCUGGGCCGCACGCGCGUUACACUGACAGAGCCAAC
GAGUUAUUCACCUUGGCCGGAAGGUCUGGGUAAUCUUGUUAAACUCUGUC
GUGCUGGGGCUAGAGCAUUGCUAUUGUUGCUCUUCAACGAGGAAUGCCUA
GUAAGCGCAUGUCAUCAGCAUGCGUUGAUUACGUCCCUGCCCUUUGUACA
CACCGCCCGUCGCU
>OtMZZ793
UAACCUGCUAAAUAGCCAGGCUGGCUUUUGCUAGUUGCCGGCUUCUUAGA
GGGACUGUCAGCGUCUAGCUGACGGAAGUUUGAGGCAAUAACAGGUCUGU
GAUGCCCUUAGAUGUUCUGGGCCGCACGCGCGCUACACUGACAGAGCCAG
CGAGUUUUUUCUCCUUGUCCGGAAGGACUGGGUAAUCUUGUGAAACUCUG
UCGUGCUGGGGAUAGAGCAUUGCAAUUAUUGCUCUUCAACGAGGAAUUCC
UAGUAAGCGUGAGUCAUCAGCUCGCGUUGAUUACGUCCCUGCCCUUUGUA
CACACCGCCCGUCGCU
>OtMZZ794
CGGCCCTTAAATAGCCCGGCCCGCGTTTGCGGGCCGCTGGCTTCTTAGGT
GGACTATCGGCTCAAGCCGATGGAAGTGCGCGGCCATAACAGGTCTGTGA
TGCCCTTAGATGTTCTGGGCCGCACGCGCGCTACACTGACAGGGCCAGCG
CGTACATCACCTTGGCCGAGAGGTCTGGGTAATCTTGTTAAACCCTGTCG
TGCTGGGGATAGAGCATTGCAATTATTGCTCTTCAACGAGGAATGCCTAG
TAGGTACGAGTCATCAGCTCGTGCCGATTACGTCCCTGCCCTTTGTACAC
ACCGCCCGTCGCT
>OtMZZ795
UAACCUGCUAAAUAGCCCAGCCGGCUUUCGCUGGUUGCUGGCUUCUUAGA
GGGACUGUCAGCGUCUAGCUGACGGAAGUUUGAGGCAAUAACAGGUCUGU
GAUGCCCUUAGAUGUUCUGGGCCGCACGCGCGCUACACUGACAGGGCCAG
CGAGUUUUUCACCUUGGCCGGAAGGUCUGGGUAAUCUUGUUAAACUCUGU
CGUGCUGGGGAUAGAGCAUUGCAAUUAUUGCUCUUCAACGAAGAAUGCCU
AGUAAGCGCAUGUCAUCAGCAUGCGUUGAUUACGUCCCUGCCCUUUGUAC
ACACCGCCCGUCGCU
>OtMZZ796
TACTCTGCTAAATAGCCAGGCTAACTTTGGTTGGTCGCCGGCTTCTTAGA
GAGACTATCAACTCAAGTTGATGAAAGTTTGAGGCAATAACAGGTCTGTG
ATGCCCTTAGATGTTCTGGGCCGCACGCGCGCTACACTGACAGAGCCAAC
GAGTTCTTTTCCTTGTCCGAAAGGTACTGGGTAATCTTGTTAAACTCTGT
CGTGCTGGGGATAGAGCATTGCAATTATTGCTCTTCAACGAGGAATGCCT
AGTAAGCGCATGTCATCAGCATGCGTTGATTACGTCCCTGCCCTTTGTAC
ACACCGCCCGTCGCT
>OtMZZ797
UAACCUGCUAAAUAGCCAGGCCGGCUUUCGCUGGUCUCCGGCUUCUUAGA
GGGACUGUCGGCGUCUAGCCGACGGAAGUUUGAGGCAAUAACAGGUCUGU
GAUGCCCUUAGAUGUUCUGGGCCGCACGCGCGCUACACUGACAGAGCCAG
CGAGUUUCUUUUCCCUUGGCCGGAAGGCCUGGGUAAUCUUGUGCAACUCU
GUCGUGCUGGGGAUAGAGCAUUGCAAUUAUUGCUCUUCAACGAUGAAUAC
CUAGUAAGCGUGAGUCAUCAGCUCGCGUUGAUUACGUCCCUGCCCUUUGU
ACACACCGCCCGUCGCU
>OtMZZ798
TGACCTGCTAAATAGCCCAACTCACTTTCGCTGGTCGCCGGCTTCTTAGA
GGGACTGTCAGCGTCTAGCTGACGGAAGTTTGAGGCAATAACAGGTCTGT
GATGCCCTTAGATGTTCTGGGCCGCACGCGCGCTACACTGACAGAGCCAG
CGAGTTTTTCACCTTGGCCGGAAGGTCTGGGTAATCTTGTGAAACTCTGT
CGTGCTGGGGATAGAGCATTGCAATTATTGCTCTTCAACGAGGAATACCT
AGTAAGCGTGAGTCATCAGCTCGCGTTGATTACGTCCCTGCCCTTTGTAC
ACACCGCCCGTCGCT
>OtMZZ799
UAACCUGCUAAAUAGCCAGGCCGGCUUUUGCUGGUCUUCGGCUUCUUAGA
GGGACUGUCGGCGUCUAGUCGACGGAAGUUUGAGGCAAUAACAGGUCUGU
GAUGCCCUUAGAUGUUCUGGGCCGCACGCGCGCUACACUGACAGAGCCAG
CGAGUUAUUUCCCUUGGCCGGAAGGUCUGGGUAAUCUUGUGAAACUCUGU
CGUGCUGGGGAUAGAGCAUUUCAAUUAUUGCUCUUCAACGAGGAAUUCCU
AGUAAGCGUGAGUCAUCAGCUCGCGUUGAUUACGUCCCUGCCCUUUGUAC
ACACCGCCCGUCGCU
>OtMZZ800
TAACCTGCTAAATAGCCCGGCCGTCTTTGGATGGTCGCTGGCTTCTTAGA
GGGACTGTTAGTTTTTAACTAACGGAAGTTTGAGGCAATAACAGGTCTGT
GATGCCCTTAGATGTTCTGGGCCGCACGCGCGCTACACTGACAGAGCCAG
CGAGTTTTTTTCCTTGGCCGGAAGGTCTGGGTAATCTTGTGAAACTCTGT
CGTGCTGGGGATAGAGCATTGCAATTATTGCTCTTCAACGAGGAATACCT
AGTAAGCGTGAGTCATCAGCTCGCGTTGATTACGTCCCTGCCCTTTGTAC
ACACCGCCCGTCGCT
>OtMZZ801
UAACCUGCUAAAUAGCCCGGCUAGCUUUGGCUGGUCACUGGCUUCUUAGA
GGGACUCUCGACUCAAGCCGAUGGAAGUUUGAGGCAAUAACUGGUCUGUG
AUGCCCUUAGAUGUUCUGGGCCGCACGCGCGCUACACUGACAGAGCCAAC
GAGUUUUUCUCCUUGACCGAAAGGUCUGGGUAAUCUUGUUAAACUCUGUC
GUGCUGGGGAUAGAGCAUUGCAAUUAUUGCUCUUCAACGAGGAAUGCCUA
GUAAGCGCAAGUCAUCAGCUUGCGUUGAUUACGUCCCUGCCUUUUGUACA
CACCGCCCGUCGCU
>OtMZZ802
TAACCTGCTAAATAGCCAGGCCGGCTTTCGCTGGTCCCCGGCTTCTTAGA
GGGACTGTCAGCGTCTAGCGGACGGAAGTTTGAGTCAATAACAGGTCTGT
GATGCCCTTAGATGTTCTGGGCCGCACGCGCGCTACACTGACAGAGCCAG
CGAGTTTTTCACCTTGGCCGGAAGGTCTGGGTAATCTTGTGAAACTCTGT
CGTGCTGGGGATAGAGCATTGCAATTATTGCTCTTCAACGAGGAATACCT
AGTAAGCGTGAGTCATCAGCTCGCGTTGATTACGTACCTGCCCTTTGTAC
ACACCGCCCGTCGCT
>OtMZZ803
TAACCTGCTAAATAGCCAGGCCGGCTTTTGCTGGTCACCGGCTTCTTAGA
GGGACTATCAGCATCTAGCTGATGGAAGTTTGAGGCAATAACAGGTCGGT
GATGCCCTTAGATGTTCTGGGCCGCACGCTCGCTACAGTGACAGAGCCAG
CGAGTTTATCACCTTGGCCGGAAGGTCTGGGTAATCTTGTGAAACTCTGT
CGTGCTGGGGATAGAGCATTGCAATTCTTGCTCTTCAACGAGGAATTCCT
AGTAAGCGTGAGTCATCAGCTCGCGTTGATTACGTCCCTGCCCTTTGTAC
ACACCGCCCGTCGCT
>OtMZZ804
UAACCUGCUAAAUAGCCAGGCUAGCUUUGACUGGUCGCCGGCUUCUUAGA
GGGACUAUCGGCUCAAGCCGAUGGAAGUUUGAGGCAAUAACAGGUCUGGG
AUGCCCUUAGAUGUUCUGGGCCGCACGCGCGCUACACUGACAGAGCCAAC
GAGUUAUUCACCUUGGCCGGAAGGUCUGGGUAAUGUUGUUAAACUCUGUC
GUGCUGGGGAUAGAGCGUUGCAAUUAUUGCUCUUCAACGAGGAAUGCCCA
GUAAGCGCAUGUCAUCAGCAUGCGUUGCUUACGUCCCUGCCCUUUGUACA
CACCGCCCGUCGCU
>OtMZZ805
TAACCTGCTAAATAGCCAGGCCGGCTTTCGCTGGTCTCCGGCTTCTTAGA
GGGACTTTCAGCGTCGAGCTGACGGAAGTTTGAGGCAATAACAGGTCAGT
GATGCCCTTAGATGTTCTGGGCCGCACGCGCGCTACACTGACAGAGCCAG
CGAGTTTTTCACCTTGGCCGGAAGGTCTGGGTAATCTTGTGAAACTCTGT
CGTGCTGGGGATAGAGCATTGCAATTATTGCTCTTCAACGAGGAATACCT
AGTAAGCGTGAGTCATCAGCTCGCGTTGATCACGTCCCTGCCCTTTGTAC
ACACCGCCCGTCGCT
>OtMZZ806
UAACCUGCUAAAUAGCCAGGCUAGCUUUGACUGGACGCCGGCUUCUUAGA
GGGACUAUCGGCUCAAGCCGAUGGAAGUUUGAGGCAAUAACAGGUCUGUG
AUGACCUUAGAUGUUCUGGGCCGCACGCGCGCUACACUGAUAGAGCCAAC
GAGUUAUUCACCUUGGCCGGAAGGUCUGGGUAAUCUUGUUAAACUCUGUC
GUGCUGGGGAUAGAGCCUUGCAAUUAUUGCUCUUCAACGAGGAAUGCCUA
GUAAGCGCAUGUCAUCAGCAUGCGUUGCUUACGUCCCUGCCCUUUGUACA
CACCGCCCGUCGCU
>OtMZZ807
TAACCTGCTAAATAGCCAGGCTAGCTTTGGCTGGTCTCCGGCTTCTTAGA
GGGACTATCGGCTCATGTCGATGGAAGTTTGAGGCAATAACAGGTCTGTG
ATGCCCTTAGATGTTCTGGGCCGCACGCGCGCTACACTGACAGAGCCAAC
GAGTTATTCACCTTGGCCGGAAGGTCTGGGTAATCTTGTTAAACTCTGTC
GTGCTGGGGATAGAGCATTGCAATTATTGCTCTTCAACGAGGAATGCCTA
GTAAGCGCATGTCATCAGCATGCGTTGATAACGTTCCTGCCCTTTGTACA
CACCGCCCGTCGCT
>OtMZZ808
UAACCUGCUAAAUAGCCAGGCUAGCUUUGGCUGGUCGCCGGCUUCUUAGA
GGGACUAUCGGCUCAAGCCGAUGGAAGUUUGAGGCAAUAACAGGUCUGUG
AUGCCCUUAGAUGUUCUGGGCCGCACGCGCGCUACACUGACAGAGCCAAC
GAGUUAUUCACCUUGGCCGGAUGGUCUGGGUAAUCUUCUUAAACUCUGUC
GUGCUGGGGAUAGAGCAUUGCAAUUAUUGCUCUUCAACGAGGAAUGCCUA
GUAAGCGCAUGUCAUCAGCAGGCGUUGAUUACGUCCCUGCCCUUUGUACA
CACCGCCCGUCGCC
>OtMZZ809
UACUCUGCUAAAUAGCCAGGCUAGCUUUGGCUGGUCGCCGGCUUCUUAGA
GAGACUAUCAACUCAAGUUGAUGGAAGUUUGAGGCAAUAACAGGUCUGUG
AUGCCCUUAGAUGUUCUGGGCCGCACGCGCGCUACACUGACAGAGCCAAC
GAGUUCUUCACCUUGGCCGAAAGGUCUGGGUAAUCUUGUUAAACCCUGUC
GUGCUGGGGAUAAAGCAUUGCAAUUAUUGAUUUUCAACGAGGAAUGCCUA
GUAAGCGUGUGUCAUCAGCAUGCGUUGCUUACGUCCCUGACCUUUGUACA
CACCGCCCGUCGCU
>OtMZZ810
TAACCTGCTAAATAGCCAGGCTAGCTTTGGCTGGTCTCCGGCTTCTTAGA
GGGACTATCGGCTCAAGCCGTTGGAAGTTTGAGGAAATAACAGGTCTGTG
ATGCCCTTAGATGTTCTGGACCGCACGCGCGCTACACTGACAGAGCCAAC
GAGTTATTCACCTTGGCCGGAAGGTCTGGGTATTCTTGTTAAACTCTGTC
GTGCTGGGGATAGAGCATTGCAATTATTGCTCTTCAACGAGGAATGCCTA
GTAAGCGCATGTCATCAGCATGCGTTGATTACGTCCCTGCCCTTTGTACA
CACCGCCCGTCGCT
>OtMZZ811
TAACCTGCTAAATAGTCAGGCTGGCTTTTGCTGGTCTCCGACTTCTTAGA
GGGACTGTTAGCGTCTAGCTAACGGAAGTTTGAGTCAATAACAGGTCTGT
GATGCCCTTAGATGTTCTGAGCCGCACGCGCGCTACACTGACAGGGCCAG
CGAGTTTATCACCTTGGCCGAAAGGCCTGGGTAATCTTGTGAAACCTTGT
CGTGCTGGGGATAGAGCATTGCAATTATTGCTCTTCAACGAGGAATACCT
AGTAAGCGCAAGTCATCAGCTTGCGTTGATTACGTCCCTGCCCTTTGTAC
ACACCGCCCGTCGCT
>OtMZZ812
TAACCTGCTAAATAGCCAGGCTAGCTTTGGCTGGTCACCGGCTTCTTAGA
GGGACTCTCGGCTCAAGCCGATGGAAGTTTGAGGAAATAACAGGTCTGTG
ATGCCCTTAGATGTTCTGGGCCGCACGCGCGCTACACTGACAGAGCCAAC
GAGTTATTCACCTTGGCCGGAAGGTCTGGGTAATCTTGTTAAACTCTGTC
GTGCTGGGGATAGGGCATTGCAATTATTGCTCTTCAACGAGGAATGCCTA
GTAAGCGCATGTCATCAGCATGCGTTGTTTACGTCCCTGCCCTTTGTACA
CACCGCCCGTCGCT
>OtMZZ813
TAACCTGCTAAATAGCCAGGCTAGCTTTGGCTGGTCGCCGGCTTCTTAGA
GGGACTATCGGCTCAAGCCGATGGAAGTTTGAGGCAATATCAGGTCTGTG
ATGCCCTTAGATGTTCTGGGCCGCACGCGCGCTACACTAACAGAGCCAAC
GAGTTATTCACCTTGGCCGGAAGGTCTGGGTAATCTTGTTAAACTCTGTC
GTGCTGGGGATAGAGTATTGCAATTATTGCTCTTCAACGAGGAATGCCTA
GTAAGCGCATGTCATCAGCCTGCGTTGATTACGTCCCTGCCCTTTGTACA
CACCGCCCGTCGCT
>OtMZZ814
TAACCTGCTAAATAGCCAGGCCGTCTTTGGATGGTCGCCGGCTTCTTAGA
GGGACTGTCAGCGTCTAGCTGACGGAAGTTTGAGGCAATAACAGGTCTGT
GATGCCCTTAGATGTTCTGGGCCGCACGCGCGCTACACTGACAGAGCCAG
CGAGTACTTTTCCTTGGCCGGAAGGTCATGGGTAATCTTGTTAAACTCTG
TCGTGCTGGGGATAGAGCATTGCAATTATTGCTCTTCAACGAGGAATGCC
TAGTAAGCGCATGTCATCAGCATGCGTTGATTACGTCCCTGCCCTTTGTA
CACACCGCCCGTCGCT
>OtMZZ815
TAACCTGCTAAATAGTCAGGCCGGCTTTTGCTGGTCTTTGACTTCTTAGA
GGGACTGTCAGCGTCTAGCTGACGGAAGTTTGAGGCAATAACAGGTCTGT
GATGCCCTTAGATGTTCTGGGCCGCACGCGCGCTACACTGACAGAGCCAG
CGAGTTGCTTTCCCCTTGGCCGGAAGGTCTGGGTAATCTTGTGAAACTCT
GTCGTGCTGGGGATAGAGCATTGCAATTATTGCTCTTCAACGAGGAATAC
CTAGTAAGCGTGAGTCATCAGCTCGCGTTGATTACGTCGCTGCCCTTTGT
ACACACCGCCCGTCGCT
>OtMZZ816
UAACCUGCUAAAUAGGGUUGCGAUUUUUUUAAUCGUAAGUCUUCUUAGAG
GGACUAACUACAUUUAGUGGUUGGAAGUUUGAGGCAAUAACAGGUCUGUG
AUGCCCUUAGAUGUUCUGGGCCACACGCGCGCUACACUGAUGAAGGCAGC
GAGUAUAUAACCUUGACCGGAAGGUCUGGGCAAUCUUGUGAAACUUCAUC
GUGCUGGGGAUAGACCAUUGCAAUUAUUGGUCUUCAACGAGGAAUUCCUA
GCAAUCGCACGUCAUCAGCUUGCGUUGAUUACGUCCCUGCCCUUUGUACA
CACCGCCCGUCGGU
>OtMZZ817
UAACCUACUAAAUAGCCAGGCUAGCUUUGGCUGGUCGCCGGCUUCUUAGA
GGGACUUUCGGCUCAAGCCGAAGGAAGUUUGAGGCAAUAACAGGUCUGUG
AUCCCCUUAGAUGUUCUGGGCCGCACGCGCGCUACACUGACAGAGCCAAC
GAGUUAUUCACCUUGGCCGGAAGGUCUGGGUAAUCUUGUUAACCUCUGUC
GUGCUGGGGAUAGAGCAUUGCAAUUCUUGCUCUUCAACGAGGAAUGCCUA
GUAAGCGCAUGUCAUCAGCAUGCGUUGAUUACGUCCCUGCCCUUUGUACA
CACCGCCCGUCGCU
>OtMZZ818
TAACCTGCTAAATAGCCAGGCCCGCTTTGGCTGGTCGCCGGCTTCTTAGA
GGGAGTATCGGCTCAAGCCGATGGAAGTTTGAGGCAATAACAGGTCTGTG
ATGCCCTTAGATGTTCTGGGCCGCACGCGCGCTACACTGACAGAGCCAAC
GAGTTATTCACCTTGGCCGGAAGGTCTGGGTAATCTTGTTAAACTCTGTC
GTGTTGGGGATAGAGCATTGCAATTATTGCTCTTCAACGAGGAATGCCTA
GTAAGCGCATGTCATCAGCATGCGTTGATTACGTCCCTGCCCTTTGTACA
CACCGCCCCTCGCT
>OtMZZ819
TAACCTGCTAAATAGCCAGGCTAGCTTTGGCTGGTCGCCGGCTTCTTAGA
GGGACTATCGGCTCAAGCGGATGGAAGTTTGAGGCAATAACAGGTCTGTG
ATGCCCTTAGATGTTCTGGGCCGCACGCACGCTACACTGACAGAGCCAAC
GAGTTATTCACCTTGGCTGGAAGGTCTGGGTAATCTTGTTAAACTCTGTC
GTGCTGGGGATAGAGCATTGCAATTATTGCTCTTCAACGAGGAATGCCTA
GTAAGCGCATGTCATCAGCATGCGTTGATTACGTCCCTGGCCTTTGTACA
CACCGCCCGTCGCT
>OtMZZ820
UAACCUGCUAAAUAGCCAGGCCGGCUUUCGCUGGUCGCCGGCUUCUUAGA
GGGACUGUCAGCGUCUAGCUGACGGAAGUUUGAGGCAAUAACAGGUCUGU
GAUGCCCUUAGAUGUGCUGGGCCGCACGCGCGCUACACUGGCAGGGCCAG
CGAGUUUUUCACCUUGGCCGGAAGGUCUGGGUAAUCUUGUGAAACUCUGU
CGUGCUGGGGAUAGAGCAUUGCAAUUAUUGCUCUUCAACGAGGAAUACCU
AGUAAGCGUGUGUCAUCAGCUCGCGUUGAUUACGUCCCUGCCCUUUGUAC
ACACCGCCCGUCGCU
>OtMZZ821
UAACCUGCUAAAUAGUCAGGCCGGCUUUUGCUGGUCGCGGGCUUCUUAGA
GGGACUGUCAGCGUCUAGCUGACGGAAGUUUGAGGCAAUAACAGGUCUGU
GAUGCCCUUAGAUGUUCUGGGCCGCACGCGCGCUACACUGACAGAGCCAG
CGAGUUCAUUUCCUUAGCCGAAAGGUUUGGGUAAUCUUGUUAAACUCUGU
CGUGCUGGGGAUAGAGCAUUGCAAUUAUUGCUCUUCAACGAGGAAUGCCU
AGUAAGCGCAAGUCGUCAGCAUGCGUUGAUUACGUCCCUGCCCUUUGUAC
ACACCGCCCGUCGCU
>OtMZZ822
TAACCTGCTTAATAGCCAGGCCGGCTTTCGCTGGTCGCCGGCTTCTTAGA
GGGAGTGTCTGCGTCTAGCAGACGGAAGTTTGAGGCAATAACAGGTCTGT
GATGCCCTTAGATGTTCTGGGCCGCACGCGCGCTACACTGACAGAGCCAG
CGAGTTTTTCACCTTGGCCGGAAGGTCTGGGTAATCTTGTGAAACTCTGT
CGTGCTGGGGATAGAGCATTGCAATTATTGCTCTTCAACGAGGAATACCT
AGTAAGCGTGAGTCATCAGCTCGCGTTGATTACGTCCCTGCCCTTTGTAC
ACACCGCCCGTCGCT
>OtMZZ823
TAACCTGCTAAATAGCCTGGTCGGCTTTCGCTGGTCACCGGCTTCTTAGA
GGGAGTGTCAGCGTCTAGGTGACGGAAGTTTGAGGCAATAACAGGTCTGT
GATGCCCTTAGATGTTCTGGGCCGCACGCGCGCTACACTGACAGAGCCAG
CGAGTTTTTTTCCTTGGCCGGAAGGTCATGGGTAATCTTGTGAAACTCTG
TCGTGCTGGGGATAGAGCATTGCAATTATTGCTCTTCAACGAGGAATTCC
TAGTAAGCGTGAGTCATCAGCTCGCGTTGATTACGTCCCTGCCCTTTGTA
CACACCGCCCGTCGCT
>OtMZZ824
UAACCUGCUAAAUAGCCAGGCUAGCUUUGGCUGGUCGCCGGCUUCUUAGA
GGGACUGUCAGCGUCUAGCUGACGGAAGUUUGAGGCAAUAACAGGUCUGU
GAUGCCCUUAGAUGUUCUGGGCCGCACGCGCGCUACACUGACAGAGCCAA
CGAGUUAUUCACCUUGGCCGGAAGGUCUGGGUAAUCUUGUUAAACUCUGU
CGUGCUGGGGAUAGAGCAUUGCAAUUAUUGCUCUUCAACGAGGAAUGCCU
AGUAAGCGCAAGUCAUCAGCAUGCGUUGAUUACGUCCCUGCCCUUUGUAC
ACACCGCCCGUCGCU
>OtMZZ825
TAACCTGCTAAATAGTCAGGCCGGCGTTTGCTGGTCGTTGGCTTCTTAGA
GGGAGTGTCAGCGTCTAGCGGACGGAAGTTTGAGGCAATAACAGGTCTGT
GATGCCCTTAGATGTTCTGGGCCGCACGCGCGCTACACTGACAGAGCCAG
CGAGTTCTTACCTTGTCCGAAAGGTACTGGGTAATCTTGTGAAACTCTGT
CGTGCTGGGGATAGAGCATTGCAATTATTGCTCTTCAACGAGGAATACCT
AGTAAGCGTGAGTCATCAGCTCGCGTTGATTACGTCCCTGCCCTTTGTAC
ACACCGCCCGTCGCT
>OtMZZ826
UAUCCUGCUAAAUAGUUAUGCUAACUUUUGUUGGCACUAACUUCUUAGAG
GGACUAUGGAUGUUUAAUCCAUGGAAGUUUGAGGCAAUAACAGGUCUGUG
AUGCCCUUAGAUGUUCUGGGCCGCACGCGCGCUACAAUGAUGAAGGCAAC
AAGUAUUUUCCUGGGCCGGAAGGUCUGGGUAAUCUUUUGAAACUUUAUCG
UGCUGGGGAUAGAGCAUUGCAAUUAUUGCUCUUAAACGAGGAAUUCCUAG
UAAGCGUAUGUCAUCAGCAUGCGUUGAUUACGUCCCUGCCCUUUGUACAC
ACCACCCGUCGCU
>OtMZZ827
TAACCTGCTAAATAGCCAGGCCCGCTCCGGCGGGTCGCCGGCTTCTTAGA
GGGACTATCGGATTTCAAGTCGATGGAAGTTTGAGGCAATAACAGGTCTG
TGATGCCCTTAGATGTTCTGGGCCGCACGCGCGCTACACTGACAGAGCCA
ACGAGCACATCACCTTGGCCGGAAGGTCTGGGTAATCTTGTTAAACTCTG
TCGTGCTGGGGATAGAGCATTGCAATTATTGCTCTTCAACGAGGAATTCC
TAGTAAGCGCAAGTCATCAGCTTGCGTTGATTACGTCCCTGCCCTTTGTA
CACACCGCCCGTCGCT
>OtMZZ828
UAACCUGCUAAAUAGUUAUACUAACUUUGGUUGGUACUUGACUUCUUAGA
GGGACUAUGGAUGUUUAAUCCAUGGAAGUUUGAGGCAAUAACAGGUCUGU
GAUGCCCUUAGAUGUUCUGGGCCGCAAGCGCGCUACACUGAUGAAGGCAA
CGAGUAAAUAACCUUGGCCGGAAGGUCUGGGUAAUCUUUUGAAACUUCAU
CGUGCUGGGGAUAGAGCAUUGCAAUUAUUGCUCUUCAACGAGGAAUUCCU
AGUAAGCGUGAGUCAUCAGCUCGCGUUGAUUACGUCCCUGCCCUUUGUAC
ACACCGCCCGUCGCU
>OtMZZ829
TAACCTGCTAAATAGCCAGGCCCGCTTTTGCGGGTCGCCGGCTTCTTAGA
GGGACTATCGGCTCAAGCCGATGGAAGTTTGAGGCAATAACAGGTCTGTG
ATGCCCTTAGATGTCCTGGGCCGCACGCGCGCTACACTGACAGGGCCAAC
GAGTTCACCACCTTGGCCGAAAGGTCTGGGTAATCTTGTTAAACCCTGTC
GTGCTGGGGATCGAGCATTGCAATTATTGCTCGTCAACGAGGAATGCCTA
GTAAGCGCATGTCATCAGCATGCGTTGATTACGTCCCTGCCCTTTGTACA
CACCGCCCGTCGCT
>OtMZZ830
TAACCTGCTAAATAGCCAGGCCCGCTTCGGCGGGTCGCCGGCTTCTTAGA
GGGACTATCGGCTCAAGCCGATGGAAGTTTGATGCAATAACCGGTCTGTG
ATGCCCTTAGATGTTCTGGGCCGCACGCGCGCTACACTGACAGAGCCAAC
GAGTTCATAACCTTGGCCGGAAGGTCTGGGTAATCTTGTTAAACTCTGTC
GTGCTGGGGATAGGGCATTGCAATTATTGCCCTTCAACGAGGAATGCCTA
GTAAGCGCATGTCATCAGCATGCGTTGATTACGTCCCTGCCCTTTGTAGA
CACCGCCCGTCGCT
>OtMZZ831
UAACCUGCUAAAUAGUCAGGCUAGCUUUGGCUGGUCGCCGGCUUCUUAGA
GGGACUAUCGGCUCAAGCCGAAGGAAGUUUGAGGCAAUAACAGGUCUGUG
AUGCCCUUAGAUGUUCUGGGCCGCACGCGCGCUACACUGACAGAGCCAAC
GAGCUUUCUCCCUUGGCCGAAAGGUCCGGGUAAUCUUGUUAAACUCUGUC
GUGCUGGGGAUAGAGCAUUGCAAUUAUUGCUCUUCAACGAGGAAUGCCUA
GUAAGCGCGUGUCAUCAGCACGCGUUGAUUACGUCCCUGCCCUUUGUACA
CACCGCCCGUCGCU
>OtMZZ832
TAACCTGCTAAATAGCCAGGCCCGCTTCGGCGGGTCGCCGGCTTCTTAGA
GGGACTATCGGCTCAAGCCGAGGGAAGTTTGAGGCAATAACAGGTCTGTG
ATGCCCTTAGATGTTCTGGGCCGCACGCGCGCTACCCTAACAGAGCCAAC
GAGTTCATCACCTTGGCCGGAAGGTCTGGGTAATCTTGTTAAACTCTGTC
TTGCTGGGGATAGAGCATTGCAATTATTGCTCTTCAACGAGGAATGCCTA
GTAAGCGCATGTCATCAGCATGCGTTGATTACGTCCCTGCCCTTTGTACA
CACCGCCCGTCGCT
>OtMZZ833
TAACCTGCTAAATAGCCCGACTAGCTTTTGCTGCTCGCTGGCTTCTTGGA
GGGACTATTGGCATAAAGCCAATGGAAGTTTGAGGCAATAACAGGTCTGT
GATGCCCTTAGATGTTCTGGGCCGCACGCGCGCTACACTGACGGAGCCAG
CGAGTTCATTCCTTGGCCGGAAGGTCTGGGTAATCTTGTGAAACTCCGTC
GTGATGGGGATAGAGCATTGCAATTATTGCTCTTCAACGAGGAATTCCTA
GTAAGCGCGAATCATCAGTTCGCGTTGATTACGTCCCTGCCCTTTGTACA
CACCGCCCGTCGCT
>OtMZZ834
UAACCUGCUAAAUAGCCAGGCUAGCUUUGGCUGGUCGCCGGCUUCUUAGA
GGGACUAACGGCUCAAGCCGAUGGAAGUUUGAGGCAAUAACAGGUCUGUG
AUGCCCUUAGAUGUUCUGGGCCGCACGCGCGCUACACUGACAGAGCUAAC
GAGUUAUUCACCUUGGCCGGAAGGUCUGGGUAAUCUUGUUAACCUCUGUC
GUGCUGGGGAUAGAGCAUUGCAAUUAUUGCUCUUCAACGAGGGAUGCCUA
GUAAGCGCAUGUCAUCAGCAUGCGUUGAUUACGUCCCUGCCCUUUGUACA
CACCGCCCGUCGCU
>OtMZZ835
TAACCTGCTAAATAGCCAGGCCCGCTTCGGCGGGTCGCCGGATTCTTAGA
GGGACTATCGGCTCAAGCCGATGGAAGTTTGAGGCAATGACAGGTCTGTG
ATGCCCTTAGATGTTCTGGGCAGCACGCGCGCTACACTGACAGGGCCAAC
GAGTTCATCACCTTGGCCGGAAGGTCTGGGTAATCTTGTTAAACTCTGTC
GTGCTGGGGATAGGGCATTGCAATTATTGCCCTTCAACGAGGAATGCCTA
GTAAGCGCATGTCATCAGCATGCGTTGATTACGTCCCTGCCCTTTGTACA
CACCGCCCGTCGCT
>OtMZZ836
TAACCTGCTCAATAGGGTTGCGATTTTTTTAATCATAAGTCTTCTTAGAG
GGACTAACTACATTTAGTGGTTGGAAGTTTGAGGCAATAACAGGTATGTG
ATGCCCTTAGATGTTCTGGGCCGCACGAGCGCTACACTGATGAAGGCAGC
GAGTATATAACCTTGACCGGAAGGTCTGGGCAATCTTGTGAAACTTCATC
GTGCTGGGGATAGACCATTGCAATTATTGGTCTTCAACGAGGAATTCCTA
GTAAGCGCAAGTCATCAGCTTGCGTTGATTACGTCCCTGCCCTTTGTACA
CACCGCCCGTCGGT
>OtMZZ837
UAACCUGCUAAAUAGCCAGGCUAGCUUAGGCUUGUCGCCGGCUUCUUAGA
GGGACUAUCGGCUCAAGCCGAUGGAAGUUUGAGGCAAUAACAGGGCUGUG
AUGCCCUUAGAUGUUCUGGGCCGCACGCGCGCUACACUGACAGAGCCAAC
GAGUUCAUCACCUUGGCCGGAAGGUCUGGGUAAUCUUGUUAAACUCUGUC
GUGCUGGGGAUAGAGCAUCGCAAUUAUUGCUCUUCAACGAGGAAUGCCUA
UUAAGCGCAUGUCAUCAGCAUGCGUUGAUGACGUCCCUGCCCUUUGUACA
CACCGCCCGUCGCU
>OtMZZ838
TAACCTGCTAAATAGCCAGGCTAGCTTTGGCTGGACGCCGGCTTCTTAGA
GGGAATATCGGCTGAAGCCGATGGAAGTTTGAGGCAATAACAGGTGTGTG
ATGCCCTTAGATGTTCTGGGCCGCACGCGCGCTACACTGACAGAGCCAAC
GAGTTCATCACCTTGGCCGGAAGGTCTGGGTAATCTTGTTAAACTCTGTC
GTGCTGGGGATAGAGCATTGCAATTATTGCTCTTCAACGAGGAATGCCTA
GTAAGCGCATGTCATCAGCATGCGTTGATTATGTCCTTGCCCTTTGTCCA
CACCGCCCGTCGCT
>OtMZZ839
TAACCTGCTAAATAGCCAGGCTAGCTTTGGCTGGACGCCGGCTTCTTAGA
GGGAGTATCGGCTAAAGCCGATGGAAGTTTGAGGCAATAACAGGTCTGTG
ATGCCCTTAGATGTTCTGGGCCGCACGTGCGCTACACTGACAGAGCCAAC
GAGTTCATCACCTTGGCCGGAAGGTCTGGGTAAGCTTGTTAAACTCTGTC
GTGCTGGGGATAGAGCATTGCAATTATTGCTCTTCAACGAGGAATGCCTA
GTAAGCGCATGTCATCAGCATGCGTTGATTAAGTCCCTGCCCTTTGTACA
CACCGCCCGTCGCT
>OtMZZ840
TAACCTGCTAAATAGCCCCATCGACTATGGTTGGAGGCTGGCTTCTTAGA
GGGACTATTGGCTTCCAGCCAATGGAAGTTTGAGGCAATAACAGGGCTGT
GATGCCCTTAGATGTTCTGGGCCGCACGCGCGCTACACTGACGGAGCCAA
CGAGTACTTTCCTTGTCCGGAAGGACTGGGTAATCTTGTGAAACTTCGTC
GTGCTGGGGATAGAGCATTGCAATTATTGCTCTTCAACGAGGAATTCCTA
GTAAGCGTGAGTCATCAGCTCGCGTTTATTATGTCCCTGCCCTTTGTACA
CACCGCCCGTCGCT
>OtMZZ841
UAACCUGCUAAAUAGCCAGGCUAGCUUGGGCUAGUCUCCGGCUUCUUAGA
GGGACUAUCGGCUCAAGCCGAUGGAAGUUUGAGGCAAUAACAGGUCUGUG
AUGCCCUUAGAUGUUCUGGGCCGCACGCGCGCUACACUGACAGAGCCAAC
GAGUUCAUCACCUUGGCCGGAAGGUCUGGGUAAUCUAGUUAAACUCUGUC
GUGCUGGGGAUAGAGCAUUGCAAUUAUUGCUCUUCAACGAGGAAUGCCUA
AUAAGCGCAUGUCAUCAGCAUGCGUUGAUGACGUCCCUGCCCUUUGUACA
CACCGCCCGUCGCU
>OtMZZ842
UAACCUGCUAAAUAGCCCGACUAGCUUAUGCUCCUCGCUGGCUUCUUAGA
GGGACUAUUGGCAUAAAGCCAAUGGAAGUUUGAGGCAAUAACAGGUCUGU
GAUGCCCUUAGAUGUUCUGGGCCGCACGCGCGCUACACUGACGGAGCCAG
CGAGUUCAUUCCUUGGCCGGAAGGUCUGGGUAAUCUUGUGAAACUCCGUC
GUGAUGGGGAUAGAGCAUUGCAAUUAUUGCUCUUCAACGAGGAAUUCCUA
CUAAGCGCACGUCAUCAGCUUGCGUUGAUCACGUCCCUGCCCUUUGUACA
CACCGCCCGUCGCU
>OtMZZ843
TAACCTGCTAAATAGCCAGGCCCGCTTCGGCGGGACGCCGGCTTCTTAGA
GGGACTATCGGCTAAAGCCGATGGAAGTTTGAGGCAATAACAGGTGTGTG
ATGCCCTTAGATGTTCTGGGCCGCACGCGCGCTACACTGACAGAGCCAAC
GAGTTCATCACCTTGGCCGGAAGGTCTGGGTAATCTTGTTAAACTCTGTC
GTGCTGGGGATAGAGCATTGCAATTATTGCTCTTCAACGAGGAATGCCTA
GTAAGCGCATGTCATCAGCATGCGTTGATTATGTCCCTGCCCTTTGTACA
CACCGCCCGTCGCT
>OtMZZ844
CGGCCCTTAAATAGCCCGGTCCGCATTTGCGGGCCGCTGGCTTCTTAGGG
GGACTATCGTCTCAAGCCGATGGAAGTGCGCGGCAATAACAGGTCTGTGA
TGCCCTTAGATGTTCTGGGCCGCACGCGCGCTATACTGACAGGGCCAGCG
AGTACATCACCTTAGCCGAGAGGCTTGGGTAATCTTGTTAAACCCTGTCG
TGTTGGGGATAGAGCATTGCAATTATTGCTCTTCAACGAGGAATGCCTAG
TAGGCACGAGTCATCAGCTCGTGCCGATTACGTCCCTGCCCTTTGTACAC
ACCGCCCGTCGCT
>OtMZZ845
TAACCTGCTAAATAGCCCGTATTGCTTTGGCAGTACGCTGGCTTCTTAGA
GGGACTATCCGCTCAAGCGGATGGAAGTTTGAGGCAATAACAGGTCTGTG
ATGCCCTTAGATGTTCTGGGCCGCACGCGCGTTACACTGACAGAGGCAGC
GAGTACTTCCTTAGTAGAGATACTTGGGTAATCTTGTTAAACTCTGTCGT
GCTGGGGATAGAGCATTGCAATTATTGCTCTTCAACGAGGAATTCCTAGT
AAGCGTAAGTCATCAACTTGCGTTGATTACGTCCCTGCCCTTTGTACACA
CCGCCCGTCGGT
>OtMZZ846
TAACCTGCTAAATAGTTGCTCGAATATTTATTCGTGTCAACTTCTTAGAG
GGGCTGACTACGTTTAGTAGTCGGAAGTTTGAGGCAATAACAGGTCTGTG
ATGCCCTTAGATGTTCTGGGCCGCACGCGCGCTACACTGATAAAGGCAGC
GAGTATATAACCTTGATTGAAAAATCTGGGTAATCTTTTGAAACTTCATC
GTGCTGGGGATAGACCATTGTAATTATTGGTCTTCAACGAGGAATTCCTA
GTAAGCGCAAGTCATCAGCTTGCGTTGATTACGTCCCTGCCCTTTGTACA
CACCGCCCGTCGGT
>OtMZZ847
TAACCTGCTAAATAGTCTTGCGATTTTTTTAATCGTAAAACTTCTTAGAG
GGACTAGATACATTTAGTATCTGGAAGTTTGAGGCAATAACAGGTCTGTG
ATGACCTTAGATGTTCTGGGCCGCACGCGCGCTACACTGATGAAGGCAGC
GAGTATATCACCTTGGCCGGAAGGCCTGGGTAATCTTGTGAAACTTCATC
GTGCTGGGGATAGACCATTGCAATTATTGGTCTTCAACGAGGAATTCCTA
GTAAGCGCAAGTCATCAGCTTGCGTTGATTACGTCCCTGCCCTTTGTACA
CACCGCCCGTCGGT
>OtMZZ848
UAACCUGCUAAAUAGCCGGGUCAGCUUUGGCUGGCUCCAGGCUUCUUAGA
GGGACUAUCGGCUCAAGCCGAUGGAAGUUUGAGGCAAUAACAGGUCUGUG
AUGCCCUUAGAUGUUCUGGGCCGCACGCGCGCUACACUGACAGAGACAAC
GAGUUUAUUUCCUUGGCCGGAAGGUCUGUGUAAUCUUGUUAAACCCUGUC
GUGCUGGGGAUAGAGCAUUGCAAUUAUUGCUCUUCAACGAGGAAUGCCUA
GUAAGCGCAAGUCAUCAGCUUGCGUUGAUUACGUCCCUGCCCUUUGUACA
CACCGCCCGUCGCU
>OtMZZ849
TAACCTGCTAACTAGCCCGTATTGCTTCTGCAGTACGCCGGCTTCTTAGA
GGGACTATCGGCTCAAGCCGATGGAAGTTTGAGGCAATAACAGGTCTGTG
ATGCCCTTAGATGTTCTGGGCGGCACGCGCGTTACACTGATAAAGCCAGC
GAGTACTCCCTTGGCCGAAAGGTCCGGGTAATCTTGTTAAACTTTATCGT
GCTGGGGATAGGGCCTTGCAATTATTGCCCTTCAACGAGGAATTCCTAGT
AAGCGCAAGTCATCAACTTGCATTGATTACGTCCCTGCCCTTTGTACACA
CCGCCCGTCGCT
>OtMZZ850
UAACCUGCUAAAUAGUUGCAUUAACUCUGGUUGAUGACAACUUCUUAGAG
GGACUAUUGGCGAUUAGUCAAUGGAAGUUUGAGGCAAUAACAGGUCUGUG
AUGCCCUUAGAUGUUCUGGGCCGCACGCGCGCUACACUGAUAAAGGCAAC
AAGUAAUUCACCUUGGCCGGAAGGUCUGGGUAAUCUUUUGAAACUUCGUC
GUGAUGGGGAUAGAGCAUUGCAAUUAUUGCUCUUCAACGAGGAAUUCCUA
GUAAGCGCAAGUCAUCAGCUUGCGUUGAUUACGUCCCUGCCCUUUGUACA
CACCGCCCGUCGCU
>OtMZZ851
UAACUGUUAACUAGCCCGUAUUGCUUUCGCAGUACGCUGGCUUCUUAAUG
GGACUAUCGACUCAAGUCGAUGGAAGUUUGAGGCAAUAACAGGUCUGUGA
UGCCCUUAGAUGUUCUGGGCCGCACGCGCGCUACACUGACAGAGCCAGCG
AGUACUUCCUUGUCCGAAAGGUCCGGGUAAUCUUGUUAAACUCUGUCGUG
CUGGGGAUAGAGCAUUGCAAUUAUUGCUCUUCAACGAGGAAUUCCUAGUA
AGCGCAAGUCAUCAACUUGCAUUGAUUACGUCCCUGCCCUUUGUACACAC
CGCCCGUCGCU
>OtMZZ852
TAACCTGCTAAATAGCCAGGCTAGCTTTGGCTGGTCGCCGGCTTCTTAGA
GGGACTATCGGCTCAAGCCGATGGAAGTGCGCGGCAATAACAGGTCTGTG
ATGCCCTTAGATGTTCTGGGCCGCACGCGCGCTACACTGACAGGGCCAGC
GAGTACATCACCTTAACCGAGAGGTTTGGGTAATCTTGTTAAACCCTGTC
GTGCTGGGGATAGAGCATTGCAATTATTGCTCTTCAACGAGGAATGCCTA
GTAGGCACGAGTCATCAGCTCGTGCCGATTACGTCCCTGCCCTTTGTACA
CACCGCCCGTCGCT
>OtMZZ853
TAACCTGCTAACTAGTCAGGCTGGCTACGGCTGGTCTCCGACTTCTTAGA
GGGACTATCAGCTATTAGCTGATGGAAGTTTGAGGCAATAACAGGTCTGT
GATGCCCTTAGATGTTCTGGGCCGCACGCGCGCTACACTGACAGAGCCAG
CGAGTTCATTATTCCTTCGCCGGAAGGCTGTGGGTAATCTTGTGAAACTC
TGTCGTGCTGGGGATAGAGCATTGCAATTATTGCTCTTCAACGAGGAATT
CCTAGTAAGCGTGAGTCATCAGCTCGCGTTGATTACGTCCCTGCCCTTTG
TACACACCGCCCGTCGCT
>OtMZZ854
TGGCCTCTAACTAGGGTGCGCAGCGGTAGCTACGCGACCTTCTTAGGGGG
ACTATTGATGTAAGTCGATGGAAGTTCGAGGCAATAACAGGTCTGTGATG
CCCTTAGACGTTCTGGGCCGCACGCGCGCTACACTGACGGAGGCAGCGAG
TTGACCTTTGCCGAGAGGCATGGGAAATCTTGAAACTCCGTCGTGCTGGG
GATAGAGCATTGTAATTTTTAATCTTCAACGAGGAATTCCTAGTAAACGC
AAGTCAACAGCTTGCATTGATTACGTCCCTGCCCTTTGTACACACCGCCC
GTCGCT
>OtMZZ855
TAACCTGCTAAATAGTCAGGCCGGCTTCGGCTGGTCGTCGACTTCTTAGA
GGGACTGTCGGCGTTTAGCCGACGGAAGTTTGAGGCAATAACAGGTCGGT
GAGGCCCTTAGGTGTTCTGGGCCGCACGCGCGCTACACTGACTGAGCCAG
CGAGTTTTCACCTTGGCCGAGAGGTCTGGGTAATCTTGTGAAACTCAGTC
GTGCTGGGGATAGAGCATTGCAATTATTGCTCTTCAACGAGGAATACCTA
GTAAGCGTGAGTCACCAGCTCGCGTTGATTACGTCCCTGCCCTTTGTACA
CACCGCCCGTCGCT
>OtMZZ856
TAACCTGCTAAATAGCCAGGCTAGCTTTGGCTGGTCTCCGGCTTCTTAGA
GGGACTATCGGCTCAAGCCGATGGAAGTTTGAGGCAATAACAGGTCTATG
ATGCCCTTAGATGTTCTGGGCCGCACGCGCGCTACACTGACAGAGCCAAC
GAGTTCATCACCTTGGCCGGAAGGTCTGGGTAATCTTGTTAAACTCTGTC
GTGCTGGGGATAGAGCATTGCAATTATTGCTCTTCAACGAGGAATGCCTA
GTAAGTGCAAGTCATCAGCTTGCGCTGATTACGTCCCTGCCCTTTGTACA
CACCGCCCGTCGCT
>OtMZZ857
UAACCUGCUAAAUAGCCAGGCCCGCUUUGGCGGGUCGCCGGCUUCUUAGA
GGGACUAUCGGCUCAAGCCGAUGGAAGUUUGAGGCAAUAACAGGUCUGUG
AUGCCCUUAGAUGAUCUGGGCCGCACGCGCGCUACACUGACAGAGCCAAC
GAGUUCAUUUCCUUGGCCGGAAGGUCUGGGUAAUCUUGUUAAACGCUGUC
GUGCUGGGGAUAGAGCAUUGCAAUUAUUGCUCUUCAACGAGGAAUGCCUA
GUAAGCGUAUGUCAUCAGCAUGCGUUGCUUACGUCCCUGCCCUUUGUACA
CACCGCCCGUCGCU
>OtMZZ858
TAACCTGCTAAATAGTTGGGCCAACTTTGGTTGGTTGCAACTTCTTAGAG
GGACGATGGATGTTTAATTCATGGAAGTTTGAGGCAATAACAGGTCTGTG
ATGCCCTTAGATGTTCTGGGCCGCACGCGCGCTACACTGATGAAGACAAC
AAGTAATTAACCTTGGCTGGAAAGTCTGGGTAATCTTTTGAAACTTCATC
GTGCTGGGGATAGAGCATTGCAATTATTGCTCTTCAACGAGGAATTCCTA
GTAAGCGTGAGTCATCAGCTCGCGTTGATTACGTCCCTGCCCTTTGTACA
CACCGCCCGTCGCT
>OtMZZ859
UAACCUGCUAAAUAGACUAGUCGACUUUGGUUAACUACUGUCUUCUUAGA
GGGACUAUCAGCGUUUAGCUGAUGGAAGUUUGAGGCAAUAACAGGUCUGU
GAUGCCCUUAGAUGUUCUGGGCCGCACGCGCGCUACACUGACAGAGCCAG
CGAGUUUUUUUCCUUUGCCGGAAGGCAUGGGUAAUCUUGUGAAACUCUGU
CGUGAUGGGGAUAGAACAUUGCAAUUAUUGUUCUUCAACGAGGAAUACCU
AGUAAGCGUGCUUCAUCAGAUCGCGUUGAUUACGUCCCUGCCCUUUGUAC
ACACCGCCCGUCGCU
>OtMZZ860
TAACCTGCTTAATAGCCAGGCCGGCTTTTGCTGGTCGTCGGCTTCTTAGA
GGGAATGTCTGCGTCTAGGAGACGGAAGTTTGAGGCAATAACAGGTCTGT
GATGCCCTTAGATGTTCTGGGCCGCACGCGCGCTACACTGACAGAGCCAG
CGAGTTTTTTTCCTTGGCCGGAAGGTCTGGGTAATCTTGTGAAACTCTGT
CGTGCTGGGGATAGAGCATTGCAATTCTTGCTCTTCAACGAGGAATTCCT
AGTAAGCGTGAGTCATCAGCTCGCGTTGATTACGTCCCTGCCCTTTGTAC
ACACCGCCCGTCGCT
>OtMZZ861
TAACCTGCTAAATAGCCCGTGCCGCTCCGGCAGCACGCTGGCTTCTTAGA
GGGAATATCGGCTCAAGCCGATGGAAGTTTGAGGCAATAACAGGTCTGTG
ATGCCCTTAGATGTTCTGGGCCGCACGCGCGCTACACTGACGGATCCAGC
GAGTACTCCCTTGGCCGGAAGGCCCGGGTAATCTTGTTAAACTCCGTCGT
GCTGGGGATAGAGCATTGCAATTATTGCTCTTCAACGAGGAATCCCTAGT
AAGCGCAAGTCACCAGCTTGCGTTGACTACGTCCCTGCCCTTTGTACACA
CCGCCCGTCGCT
>OtMZZ862
TAACCTGCTAAATAGCCCGGTCCGCATTTGCGGGCCGCTGGCTTCTTAGG
GGGAATATCGGCTCAAGCGGATGGAAGTGCGCGGCAATAACAGGTCTGTG
ATGCCCTTAGATGTTCTGGGCCGCACACGCGCTACACTGACAGGGCCAGC
GAGTACATCACCTTAACCGAGAGGTTTGGGTAATCTTGTTAAACCCTGTC
GTGCTGGGGATAGAGCATTGCAATTATTGCTCTTCAACGAGGAATGCCTA
GTAGGCACGAGTCATCAGCTCGTGCCGATTACGTCCCTGCCCTTTGTACA
CACCGCCCGTCGCT
>OtMZZ863
UGACCUGCUAAAUAGACGGGUUGACAUUUUGUUGGCCCUAUACGUCUUCU
UAGAGGGACAAUCGAACGUCUAGUUGAUGGAGGCAAAAGGCAAUAACAGG
UCUGUGAUGCCCUUAGAUGUUCCGGGCUGCACGCGCGCUACACUGACAGA
GACAGCGAGUAUCACCCUUGUCCGAAAAGACCGGGUAAACUUGUGAAACU
CUGUCGUGCUGGGGAUGGAGCUUUGUAAUUUUUGCUCUUCAACGAGGAAU
UCCUAGUAAGCGCAAGUCAUUAGCUUGCGUUGACUACGUCCCUGCCCUUU
GUACACACCGCCCGUCGCU
>OtMZZ864
TGACCTGCTAAATAGACGGGTTGACATTTTGTTGGCCCTATACGTCTTCT
TAGAGGGACAATCGAACGTCTAGTTGATGGAGGCAAAAGGCAATAACAGG
TCTGTGATGCCCTTAGATGTTCCGGGCTGCACGCGCGCTACACTGACAGA
GACAACGAGTGGGGCCCCTTGTCCGAAATGACTGGGTAAACTTGTGAAAC
TTTGTCGTGCTGGGGATGGAGCTTTGTAATTTTTGCTCTTCAACGAGGAA
TTCCTAGTAAGCGCAAGTCATCAGCTTGCGTTGACTACGTCCCTGCCCTT
TGTACACACCGCCCGTCGCT
>OtMZZ865
TAACCTGCTAAATAGCCAGGCCCGCTTTGGCGGGTCGCCGGCTTCTTAGA
GGGACTATCGGCTCAAACCGATGGAAGTTTGAGGCAATAACAGGTCTGTG
ATGCCCTTAGATGTTCTGGGCCGCACGCGCGCTACACTGACAGAGCCAAC
GAGTTTCTTCCTTGTCCGAAAGGTCTGGGTAATCTTGTTAAACTCTGTCG
TGCTGGGGGTAGAGCATTGCAATTTTTGCTCTTCAACGAGGAATTCCTAG
TAAGCGCAAGTCATCAGCTTGCGCTGATTACGTCCCTGCCCTTTGTACAC
ACCGCCCGTCGCT
>OtMZZ866
TAACCTGCTAAATAGACAGGCCGGCTTTTGCTGGTCGCGATACTTCTTAG
AGGGACTGTCAGCGTCTAGCTGACGGAAGTTTGAGGCAATAACAGGTCTG
TGATGCCCTTAGATGTTCTGGGCCGCACGCGCGCTACACTGACAGAGCCA
ACGAGTTCATCACCTTGGCCGGAAGGTCTGGGTAATCTTGTTAAACTCTG
TCGTGCTGGGGATAGAGCATTGCAATTATTGCTCTTCAACGAGGAATGCC
TAGTAAGCGCATGTCATCAGCATGCGTTGATTACGTCCCTGCCCTTTGTA
CACACCGCCCGTCGCT
>OtMZZ867
TAACCTGCTAAATAGCCAGGCTAGCTTTGGCTGGTCGCCGGCTTCTTAGA
GGGACTATCGGCTCAAGCCGTTGGAAGTTTGAGGCAATAACAGGTCTGTG
ATGCCCTTAGATGTTCTGGGCCGCACGCGCGCTACACTGACAGAGCCAAC
GAGTTCATCACCTTGGCCGGAAGGTCTGGGTAATCTTGTTAAACTCGGTC
GTGCTGGGGATAGAGCATTGCAATTATTGCTCTTCAACGAGGAATCCCTA
GTAAGCGCAAGTCATCAGCTTGCGTTGATTACGTCCCTGCCCTTTGTACA
CACCGCACGTCGCT
>OtMZZ868
UAACCUGCUAAAUAGCCAGGCUAGCUUUGGUUGGUGGCUGGCUUCUUAGA
GGGACUAUUGGCUUCCAGCCAAUGGAAGUUUGAGGCAAUAACAGGUCUGU
GAUGCCCUUAGAUGUUCUGGGCCGCAGGCGCGCUACACUGACGGAGCCAA
CGAGUACUUUCCUUGUCCGGAAGGACUGGGUAAUCUUGUGAAACUUCGUC
GUGCUGGGGAUAGAGCAUUGCAAUUAUUGCUCUUCAACGAGGAAUUCCUA
GUAAGCGUGAGUCAUCAGCUCGCGUUGAUUACGUCCCUGCCCUUUGUACA
CACCGCCCGUCGCU
>OtMZZ869
UGACCCCUAAAUAGCUCGCACCGCUCCGGCGGUGUUGCGGCUUCUUAGUG
GGACUAUCGGCUCAAGCCGAUGGAAGUUCGAGGCAAUAACAGGUCUGUGA
UGCCCUUAGAUGUCCUGGGCCGCACGCGCGUUACACUGACAGAGCCAGCG
AGUUUUUUCCUUGGCCGGAAGGCCCGGGUAAUCUUGUGAAACUCCGUCGU
GCUGGGGAUAGAGCAUUGCAAUUGUUGCUCUUCAACGAGCAAUCCCUAGU
AAGCGCAAGUCAUCAGCUUGCGUUGAUUACGUCCCUGCCCUUUGUACACA
CCGCCCGUCGCU
>OtMZZ870
TAACCTGCTAAATAGACAGGCCGGCTTTTGCTGGTCGCGGTACTTCTTAG
AGGGACTGTCAGCGTCTAGCTGACGGAAGTTTGAGGCAATAACAGGTCTG
TGATGCCCTTAGATGTTCTGGGCCGCACGCGCGCTACACTGACAGAACCA
GCGAGTATTTTTCCTTGGCCGGAAGGTCTGGGTAATCTTGTGAAACTCTG
TCGTGCTGGGGATAGAGCATTGCAATTATTGCTCTTCAACGAGGAATACC
TAGTAAGCGCAAGTCATCAGCTTGCGTTGATTACGTCCCTGCCCTTTGTA
CACACCGCCCGTCGCT
>OtMZZ871
UAACCUGCUAAAUAGCCCGUAUUGCUUUGGCAGUACGCUGGCUUCUUAGA
GGGACUAUCCGCUCAAGCGGAUGGAAGUUUGAGGCAAUAACAGGUCUAUG
AUGCCCUUAGAUGUUCUGGGCCGCACGCGCGUUACACUGACAGAGCCAGC
GAGUACUUCCUUGGUAGAAAUAUCUGGGUAAUCUUGUUAAACUCUGUCGU
GCUGGGGAUAGAGCAUUGCAAUUAUUGCUCUUCAACGAGGAAUUCCUAGU
AAGCGCAAGUCAUCAGCUUGCGUUGACUACGUCCCUGCCCUUUGUACACA
CCGCCCGUCGCU
>OtMZZ872
UAACCUACUAAAUAGCCAGGCUAGCUUUGGCUGGUCGCCGGCUUCUUAGA
GGGACUUUCGGCUCAAGCCGAAGGAAGUUUGAGGCAAUACCAGGUCUGUG
AUGCCCUUAGAUGUUCUGGGCCGCACGCGCGCUACACUGACAGAGCCAAC
GAGUUCAUCACCUUGGCCGGAAGGUCUGGGUAAUCUUGUUAAACUCUGUC
GUGCUGGGGCUAGAGCAUUGGAAUUAUUGCUCUUCAACGAGGAAUGCCUA
GUAAGCGCAUGUCAUCAGCAUGCGUUGAUUACGUCCCUGCCCUUUGUACA
CACCGCCCGUCGCU
>OtMZZ873
UAACCUACUAAAUAGCCAGGCUAGCUUUGGCUGGUCGCCGGCUUCUUAGA
GGGACUUUCGGCUCAAGCCGAAGGAAGUUUGAGGCAAUAACAGGUCUGUG
AUGCCCUUAGAUGUUCUGGGCCGCACGCGCGCUACACUGACGGAGGCAGC
GAGUUGACCUUUGCCGAGAGGCAUGGGAAAUCUUGAAACUCCGUCGUGCU
GGGGAUAGAGCAUUGCAAUUUUUGCUCUUCAACGAGGAAUUCCUAGUAAG
CGCAAGUCAUCAGCUUGCGUUGAUUACGUCCCUGCCCUUUGUACACACCG
CCCGUCGCU
>OtMZZ874
UAACCUGCUAAAUAGCCAGGCCGGCUUUUGUUGGUCGCAGGCUUCUUAGA
GGGACUGUCAGCGUCUAGCUGACGGAAGUUUGAGGCAAUAACAGGUCUGU
GAUGCCCUUAGAUGUUCUGGGCCGCACGCGCGCUACACUGACAGAGCCAG
CGAGUAAUUCUCCUUGACCGGAAGGUCUUGGUAAUCUUGUGAAACUCUGU
CGUGCUGGGGAUAGAGCAUUGCAAUUAUUGCUCUUCAACGAGGAAUACCU
AGUAAGCGUGAGUCAUCAGCUCGCGUUGAUUACGUCCCUGCCCUUUGUAC
ACACCGCCCGUCGCU
>OtMZZ875
UAACCUGCUAAAUAGUCAGGCCGGCUUUUGCUGGUCGCCGGCUUCUUAGA
GGGACUGUCAGCGUCUAGCUGACGGAAGUUUGAGGCAAUAACAGGUCUGU
GAUGCCCUUAGAUGUUCUGGGCCGCACGCGCGCUACACUGACCAGGCCAG
CGAGUUUUUUUCCUUCGCCGGAAGGUGUGGGUAAUCUUGUGAAACCUGGU
CGUGCUGGGGAUAGGGCAUUGCAAUUAUUGCCCUUCAACGAGGAAUACCU
AGUAAGCGCAAGUCAUCAGCUUGCGUUGAUUACGUCCCUGCCCUUUGUAC
ACACCGCCCGUCGCU
>OtMZZ876
TAACCTGCTAAATAGCCAGGCCGGCTTTTGCTGGTCGCCGGCTTCTTAGA
GGGACTGTCAGCGTCTAGCTGACGGAAGTTTGAGGCAATAACAGGTCTGT
GATGCCCTTAGATGTTCTGGGCCGCACGCGCGCTACACTGACAGAGCCAG
CGAGTTTTTTTTCCTTGGCTGGAAAGCCTGGGTAATCTTGTTAAACTCTG
TCGTGATGGGGATAGAACATTGCAATTATTGTTCTTCAACGAGGAATTCC
TAGTAAGCGCAAGTCATCAGCTTGCGTTGATTACGTCCCTGCCCTTTGTA
CACACCGCCCGTCGCT
>OtMZZ877
UAACCUGCUAAAUAGCCCGGCCCGCUUUGGCGGGUCGCCGGCUUCUUAGA
GGGACUAUCGGCUCAAGCCGAUGGAAGUUUGAGGCAAUAACAGGUCUGUG
AUGCCCUUAGAUGUUCUGGGCCGCACGCGCGCUACACUGACAGAGCCAAC
GAGUACUUUUUCCUUGGCCGGAAGGCUUGGGUAAUCUUGUUAAACUCCGU
CGUGCUGGGGAUAGAGCAUUGCAAUUAUUGCUCUUCAACGAGGAAUGCCU
AGUAAGCGCGAGUCAUCAGCUCGCGUUGAUUACGUCCCUGCCCUUUGUAC
ACACCGCCCGUCGCU
>OtMZZ878
TGGCCTCTAACTAGGGTGCGCAGCGGTAGCTACGCGACCTTCTTAGGGGG
ACTATTGATGTAAGTCGATGGAAGTTCGAGGCAATAACAGGTCTGTGATG
CCCTTAGACGTTCTGGGCCGCACGCGCGCTACACTGACGGAGGCAGCGAG
TTGACCTTTGCCGAGAGGCATGGGAAATCTTGAAACTCCGTCGTGCTGGG
GATAGAGCATTGCAATTTTCGATCTTAAACGAGGAATTCCTAGTAAGCGT
GATTCATCAGATCGCGTTGATTACGTCCCTGCCCTTTGTACACACCGCCC
GTCGCT
>OtMZZ879
TAACCTACTAAATAGCCAGGCTAGCTTTGGCTGGTCGCCGGCTTCTTAGA
GGGACTTTCGGCTCAAGCCGAAGGAAGTTTGAGGCAATAACAGGTCTGTG
ATGCCCTTAGATGTTCTGGGCCGCACGCGCGCTACACTGACGGAGCCAAC
GAGTACTTTTTCCTTGGCCGGAAGGCTTGGGTAATCTTGTTAAACTCCGT
CGTGCTGGGGATAGAGCATTGCAATTATTGCTCTTCAACGAGGAATGCCT
AGTAAGCGCGAGTCATCAGCTCGCGTTGATTACGTCCCTGCCCTTTGTAC
ACACCGCCCGTCGCT
>OtMZZ880
TAACCTACTAAATAGCCCGGCCAGCTTTCGCTGGTCGCTGGCTTCTTAGA
GGGACTATCGGCTCAAGCCGATGGAAGTTTGAGGCAATAACAGGTCTGTG
ATGCCCTTAGATGTTCTGGGCCGCACGCGCGCTACACTGACGGAGCCAAC
GAGTACTTTTTCCTTGGCCGGAAGGCTTGGGTAATCTTGTTAAACTCTGT
CGTGCTGGGGATAGAGCATTGCAATCATTGCTCTTCAACGAGGAATGCCT
AGTAAGCGCATGTCATCAGCATGCGTTGATTACGTCCCTGCCCTTTGTAC
ACACCGCCCGTCGCT
>OtMZZ881
TAACCTGCTAAATAGCCAGGCCCGCTTCGGCGGGTAGCCGGCTTCTTAGA
GGGACAATCGGCTCAAGCCGGTGGAAGTTTGAGACAATAACAGGTCTGTG
ATGCCCTTAGATGTTCTGGGCCGCACGCGCGCTACACTGACAGAGCCAAC
GAGTTCATCACCTTGGCCGGAAGGTCTGGGTAATCTTGTTAAACTCTGTC
GTGCTGGGGATAGGGCATTGCAATTATTGCCCTTCAACGAGGAATGCCTA
GTAAGCGCATGTCATCAGCATGCGTTGATTACGTCCCTGCCCTTTGTACA
CACCGCCCGTCGCT
>OtMZZ882
UAACCUGCUAAAUAGCCCGGCCCGCUUUGGCGGGUCGCCGGCUUCUUAGA
GGGACUAUCGGCUCAAGCCGAUGGAAGUUUGAGGCAAUAACAGGUCUGUG
AUGCCCUUAGAUGUUCUGGGCCGCACGCGCGCUACACUGACAGAGCCAGC
GAGUUUUCUUUUCCCUUGGCCGGAAGGCUGUGGUAAUCUUGUGAAACUCU
GUCGUGCUGGGGAUAGAGCAUUGCAAUUAUUGCUCUUCAACGAGGAAUUC
CUAGUAAGCGUGAGUCAUCAGCUCGCGUUGAUUACGUCCCUGCCCUUUGU
ACACACCGCCCGUCGCU
>OtMZZ883
UAACCUGCUAAAUAGAGCUGCAAUCUCUGGAUUGUAGGUCUUCUUAGAGG
GACUAACUACUUUUAGUGGUUGGAAGUUUGAGGCAAUAACAGGUCUGUGA
UGCCCUUAGAUGUUCUGGGCCGCACGCGCGCUACACUGAUAAAGGCAGCG
AGUUUAUAACCUUGACCGGAAGGUCUGGGCAAUCUUGUGAAACUUCAUCG
UGCUGGGGAUAGACCAUUGCAAUUUUUGGUCUUCAACGAGGAAUUCCUAG
UAAGCGCAAGUCAUCAGCUUGCGUUGAUUACGUCCCUGCACUUUGUACAC
ACCGCCCGUCGGU
>OtMZZ884
TAACCTGCTAACTAGTTACGCAAACTTTCGAGTTTGTGGACAACTTCTTA
GAGGGACTATCTGTGTCTAGCAGATGGAAGTTTGAGGCAATAACAGGTCT
GTGATGCCCTTAGATGTTCTGGGCCGCACGCGCGCTACACTGACAAAATC
AACGAGTATCATCCTTGGCCGGAAGGTCTGGGTAATCTTTTGAAACTTTG
TCGTGCTGGGGATAGACCCTTGCAATTATTGGTCTTCAACGAGGAATTCC
TAGTAAGCGCGAGTCATCAGCTCGCGTTGATTACGTCCCTGCCCTTTGTA
CACACCGCCCGTCGCT
>OtMZZ885
UAACCUGCUAAAUAGACCAGCCGGCUUUGGCUGGCUGCUGUCUUCUUAGA
GGGACUAUCAGCGUUUAGCUGAUGGAAGUUUGAGGCAAUAACAGGUCUGU
GAUGUCCUUAGAUGUUCUGGGCCGCACGCGCGCUACACUGACAGAGCCAG
CGAGUAAUAACCUUUGCCGGAAGGCAUGGGUAAUGUUGUGAAACUCUGUC
GUGAUGGGGAUAGAACAUUGCAAUUAUUGUUCUUCAACGAGGAAUACCUA
GUAAGCGUGUUUGAUCAGAUCGCGUUGAUUACGUCCCUGCCCUUUGUACA
CACCGCCCGUCGCU
>OtMZZ886
CTACCTGTCATACTACGGGAGTTGATGTGAATCGGCTGACGTTCTATGAG
GGACTGAGTGGGGTTACCAGTAGGAAGTTTGAGGCAATAACAGGTCTGTG
ATGCCCTTAGATGTTCTGGGCTGCACGCGCGCTACACTGATGGAGGCAGC
GAGTGGTACCTGTGCCGGAAGGCATGGGAAATCTTGTGAAACTCCATCGT
GCTGGGGATAGACCATTGCAATTATTGGTCTTCAACGAGGAATTCCTAGT
AAGCGCATGTCATCAGCATGCGTTGATTACGTCCCTGCCCTTTGTACACA
CCGCCCGTCGCT
>OtMZZ887
TAACCTGCTAAATAGCCCGACTAGCTTTTGCTGGCCGTGGGCTTCTTAGA
GGGACTATCGGGTTCTAAACCGATGGAAGTTTGAGGCAATAACAGGTCTG
TGATGCCCTTAGATGTTCTGGGCCGCACGCGCGCTACACTGACAGAGCCA
ACGAGTTCATTACCTTGGCCGGAAGGTCTGGGTAATCTTGTTAAACTCTG
TCGTGCTGGGGATAGAGCATTGCAATTATTGCTCTTCAACGAGGAATTCC
TAGTAAGCGCGAGTCATCAGCTCGCGTTGATTACGTCCCTGCCCTTTGTA
CACACCGCCCGTCGCT
>OtMZZ888
TAACCTGCTAAATAGCCGGGTTGACATTTTGTTAATCATTGGCTTCTTAG
AGGGACTTTTGATGTTTAATCAAAGGAAGTTTGAGGCAATAACAGGTCTG
TGATGCCCTTAGTTGTTCTGGGCCGCACGCGCGCTACACTGACAAAGTCA
ACGAGTTTTATTATTATTCCTTTATTGAAAAATATGGGTAATCTTGTTAA
ACTTTGTCGTGCTGGGGATAGAGCATTGCAATTATTGCTCTTCAACGAGG
AATTCCTAGTAAGCGCAAGTCATCAGCTTGCGTTGATTACGTCCCTGCCC
TTTGTACACACCGCCCGTCGCT
>OtMZZ889
UAACCUGCUAAAUAGCCGGGUCGACUUUGGUUGGCCUCUGGCUUCUUAGA
GGGACUAUCUACGUUUAGUAGAUGGAAGUUUGAGGCAAUAACAGGUCUGU
GAUGCCCUUAGAUGUUCUGGGCCGCACGCGCGCUACACUGACAGAGCCAG
CGAGUUUUUUUCCUUGUCCGGAAGGACUGGGUAAUCUUGUUAAACUCUGU
CGUGCUGGGGAUAGAGCAUUGCAAUUAUUGCUCUUCAACGAGGAAUUCCU
AGUAAGCGUAAGUCAUCAGCUUGCGUUGAUUACGUCCCUGCCCUUUGUAC
ACACCGCCUGUCGCU
>OtMZZ890
TAACCTGCTAAATAGCCAGGCGAGCTTTTGCTCGTCGCCGGCTTCTTAGA
GGGACTATCGGCTCTAGCCGATGGAAGTTTGAGGCAATAACAGGTCTGTG
ATGCCCTTAGATGTTCTGGGCCGCACGCGCGCTACACTGACAGAGCCAAC
GAGTATGAACCTTGGCCGAAAGGTCTGGGTAATCTTGTTAAACTCTGTCG
TGCTGGGGATAGAGCATTGAAATTATTGCTCTTCAACGAGGAATTCCTAG
TAAGCGCAAGTCATCAGCTTGCGTTGATTACGTCCCTGCCCGTTGTACAC
ACCGCCCGTCGCT
>OtMZZ891
TAACCTGCTAAATAGCCAGGCCAGCTTTGGCTGGTCGCCGGCTTCTTAGA
GGGACTATCGGCTCAAGCCGATGGAAGTTTGAGGCAATAACAGGTCTGTG
ATGCCCTTAGATGTTCTGGGCCGCACGCGCGCTACACTGACAGAGCCAAC
GAGTACATCACCTTGGCCGAAAGGTCTGGGTAATCTTGTTAAACTCTGTC
GTGCTGGGGATAGAGCATTGCAATTATTGCTCTTCAACGAGGAATGCATA
GTAAGTGCACGTCATCAGCGTGCGCTGATTACGTCCCTGCCCTTTGTACA
CACCGCCCGTCGCT
>OtMZZ892
UAACCUGCUAAAUAGUCAGGCCGGCUUCUGCUGGUCGCGGACUUCUUAGA
GGGACUGUCGGCGUCUAGCCGACGGAAGUUUGAGGCAAUAACAGGUCUGU
GAUGCCCUUAGAUGUUCUGGGCCGCACGCGCGCUACACUGACAGAGCCAG
CGAGUUCUCACCUUGGCCGGAAGGUCUGGGUAAUCUUGUGAAACUCUGUC
GUGCUGGGGAUAGAGCAUUGCAAUUAUUGCUCUUCAACGAGGAAUUCCUA
GUAGGCGUGAGUCAUCAGCUGGCGUCGAUUACGUCCCUGCCCUUUGUACA
CACCGCCCGUCGCU
>OtMZZ893
TAACCTGCTAAATAGACAGGCCGGCTTTTGCTGGTCGCCGTCTTCTTAGA
GGGACTGTCGTTTGCGTCTAGCCGACGGAAGTTTGAGGCAATAACAGGTC
TGTGATGCCCTTAGATGTTCTGGGCCGCACGCGCGCTACACTGACAGGAC
CAGCGAGTTTTTCACCTTGGCCGGAAGGTCTGGGTAATCTTGTGAAATCC
TGTCGTGCTGGGGATAGAGCATTGCAATTATTGCTCTTCAACGAGGAATT
CCTAGTAAGCGTGAGTCATCAGCTCGCGTTGATTACGTCCCTGCCCTTTG
TACACACCGCCCGTCGCT
>OtMZZ894
TAACCTGCTAAATAGACAGGCCGGCTTTGGCTGGTCGCCGTCTTCTTAGA
GGGACTGTCAGCGTCTAGCTGACGGAAGTTTGAGGCAATAACAGGTCTGT
GATGCCCTTAGATGTTCTGGGCCGCACGCGCGCTACACTGACAGAGCCAG
CGAGTTTTTCACCTTGTCCGGAAGGCCTGGGTAATCTTGTGAAACTCTGT
CGTGCTGGGGATAGAGCATTGCAATTATTGCTCTTCAACGAGGAATACCT
AGTAAGCGCAAGTCATCAGCTTGCGTTGATTACGTCCCTGCCCTTTGTAC
ACACCGCCCGTCGCT
>OtMZZ895
UAACCUGCUAAAUAGCCAGGCUAGCUUUGGCUGGUCGCCGGCUUCUUAGA
GGGACUAUCGGCUCAAGCCGAUGGAAGUUUGAGGCAAUAACAGGUCUGUG
AUGCCCUUAGAUGUUCUGGGCCGCACGCGCGCUACACUGACAGAGCCAAC
GAGUUCAUCACCUUGGCCGGAAGGUCUGGGUAAUCUUGUUAAACUCUGUC
GUGCUGGGGAUAGAGCAUUGCAAUUAUUGCUCUUCAACGAGGUAUGCCUA
GUAGGCGCAAGUCAUAAGCUUGCGUCGAUUACGUCCCUGCCCUUUGUACA
CACCGCCCGUCGCU
>OtMZZ896
TAACCTGCTAAATAGCCAGGCCCGCTTTGGCGGGTCGCCGGCTTCTTAGA
GGGACTATCGGCTCAAGCCGATGGGAGTTTGAGGCAATAACAGGTCTGTG
ATGCCCTTAGATGTTCTGGGCCGCACGCGCGCTACACTGACAGAGCCAAC
GAGTTCATTTCCTTGGCCGGAAGGTCTGGGTAATCTTGTTAAACTCTGTC
GTGCGGGGGATATGGCATTGCAATTATTGCTCTTCAACGAGGAATGCCTA
GTAAGCGCATGTCATCAGCATGCGTTGATTACGTCCCTGCCCTTTGTACA
CACCGCCCGTCGCT
>OtMZZ897
TGGCCTCTAACTAGGGTGCGCAGCGGTAGCTACGCGACCTTCTTAGGGGG
ACTATTGCTGTAAGTCGATGGAAGTGCGAGGCAATAACAGGTCTGTGATG
CCCTTAGACGTTCTGGGCCGCACGCGCGCTACACTGACGGAGGCAGCGAG
TTGACCTTTGCCGAGAGGCATGGGAAATCTTGAAACTCCGTCGTGCTGGG
TATAGAGCATTGCAATTTTTGCTCTTCAACGAGGAATTCCTAGTAAACGC
AAGTCATCAACTTGCATTGATTACGTCCCTGCCCTTTGTACACACCGCCC
GTCGCT
>OtMZZ898
UAACCUGCUAAAUAGCCCGGCAAGGCUUGUCCUUGUCGUCGGCUUCUUAG
AGGGACUAUCGGCUCAAGCCGAUGGAAGUUUGAGGCAAUAACAGGUCUGU
GAUGCCCUUAGAUGUUCUGGGCCGCACGCGCGCUACACUGACAGGAUCAA
CGAGUACAUCACCUUGGCCGAAAGGUCUGGGUAAUCUUGUUAAAUCCUGU
CGUGCUGGGGAUAGAGCAUUGCAAUUAUUGCUCUUCAACGAGGAAUUCCU
AGUAAGCGCAAGUCAUCAGCUUGUGCUGAUUACGUCCCUGCCCUUUGUAC
ACACCGCCCGUCGCU
>OtMZZ899
UAACCUACUAAAUAGCCCGUAUUGCUUUGGCAGUACGCUGGCUUCUUAGA
GGGACUAUCCGCUCAAGCGGAUGGAAGUUUUAGGCAAUAACAGGUCUGUG
AUGCCCUUAGAUGUUCUGGGCCGCACGCGCGUUACACUGACGGAGCCAGC
GAGUUCCUCCUUGGCAGAGAUGCCUGGGUAAUCUUGUUAAACUCCGUCGU
GCUGGUGAUAGAGCAUUGCAAUUAUUGCUCUUCAACGAGGAAUCCCUAGU
AAGCGCAAGUCAUCAGCUUGCGUUGAUUACGUCCCUGCCCUUUGUACACA
CCGCCCGUCGCU
>OtMZZ900
UAACCUGCUAAAUAGCCAGGCCCGCUUUGGCGGGUCGCCGGCUUCUUAGA
GGGACUAUCGGCUCAAGCCGAUGGAAGCUUGAGGCAAUAACAGGUCUGUG
AUGCCCUUAGAUGUUCUGGGCAGCACGCGCGCUACACUGAAAGAGCCCAC
GAGUUCAUUUCCUUGGCCGGAAGGUCUGGGUAAUCUUGUUAAACUCUGUC
GUGCUGGGGAUAGAGCAUUGCAAUUAUUGCUCUUCAACGAGGAAUGCCUA
GUAAGCGCAUGUCAUCAGCAUGCGUUGAUUACGUCCCUGCCCUUUGUACA
CACCGCCCGUCGCU
>OtMZZ901
TAACCTGCTAAATAGCCAGGCCCGCTTTGGCGGGTCGCCGGCTTCTTAGA
GGGACTATCGGCTCAAGCCGATGGAAGTTTGTGGCAATAACAGGTCTGTG
ATGCCCTTAGATGGTCTGGGCCGCACGCGCGCTACACTGCCAGAGCCAAC
GAGTTCATTTCCTTGGCCGGAAGGTCTGGGTAATCTTGTTAAACTCTGTC
GTGCTGGGGATAGAGCATTGCAAGTATTGCTCTTCAACGAGGAATGCCTA
GTAAGCGCATGTCATCAGCATGCGTTGATTACGTCCCTGCCCTTTGTACA
CACCGCCCGTCGCT
>OtMZZ902
TAACCTGCTAAATAGCCCGGCCGGCTTTGGCTGGTCGCTGGCTTCTTAGA
GGGACTATCGACGTTTAGTCGATGGAAGTTTGAGGCAATAACAGGTCTGT
GATGCCCTTAGAAGTTCTGGGCCGCACGCGCGCTACACTGACAGAGACAG
CGAGTTTTTTTCCTTGGCCGGAAGGCCTGGGTAATCTTGTGAAACTCTGT
CGTGATGGGGATAGAGCATTGCAATTATTGCTCTTCAACGAGGAATTCCT
AGTAAGCGTGAGTCATCAGCTCGCGTTGATTACGTCCCTGCCCTTTGTAC
ACACCGCCCGTCGCT
>OtMZZ903
TAACCTGCTAAATAGACCCTCCGGCTTTGGCTGGAGGCTGTCTTCTTAGA
GGGACTGTCAGCGTTTAGCTGACGGAAGTTTTAGGCAATAACAGGTCTGT
GATGCCCTTAGATGTTCTGGGCCGCACGCGCGCTACACTGACAGAGCCAG
CGAGTCTCTACCTTGGCCGGAAGGCCCGGGAAATCTTGTGAAACTCTGTC
GTGATGGGGATAGAACATTGCAATTATTGTTCTTCAACGAGGAATACCTA
GTAAGCGTAGTTCATCAGACTGCGTTGATTACGTCCCTGCCCTTTGTACA
CACCGCCCGTCGCT
>OtMZZ904
UGGCCUCUAACUAGGGUGCGCAGCGGUAGCUACGCGACCUUCUUAGGGGG
ACUAUUGAUGUAAGUCGAUGGCAGUUCGAGGCAAUAACAGGUCUGUGAUG
CCCUUAGCCGUUCUGGGCCGCACGCGCGCUACACUGACGGAGGCAGCGAC
UUGACCUUUGCCGAGAGGCAUGGGAAAUCUUGAAACUCCGUCGUGCUGGG
GAUAGAGCAUUGCAAUUUUUGCUCUUCAACGAGGAAUUCCCAGUAAGCGC
GAGUCAUAAGCUCGCGUUGAUUACGUCCCUGCCCUUUGUACACACCGCCC
GUCGCU
>OtMZZ905
UAACCUGCUAAAUAGUUGCAUAAACUUUGGUUUAUGAUCAACUUCUUAGA
GGGACUAUAGACGUUUAGUCUAUGGAAGUUUGAGGCAAUAACAGGUCUGU
GAUGCCCUUAGAUGUUCUGGGCCGCACGCGCGCUACACUGAUGAAGGCAG
CAAGUAAUUCACCUUGGCCGGAAGGUCUGGGUAAUCUUCUGUAACUUCAU
CGUGCUGGGGAUAGUCCUUUGCAAUUAUUGGACUUUAACGAUGAAUUCCU
AGUAAGCGUGAGUCAUCAGCUCGCGUUGAUUACGUCCCUGCCCUUUGUAC
ACACAGCCCGUCGCU
>OtMZZ906
UAACCUGCUAAAUAGCCCGGCCGGCUUUGGCUGGUCGCUGGCUUCUUAGA
GGGACUUUCGGCGUUUAGCCGAAGGAAGUUUGAGGCAAUAACAGGUCUGU
GAUGCCCUUAGAUGUUCUGGGCCGCACGCGCGCUACACUGACCGAACCAG
CGAGUUUAUCACCUUGGCCGGAAGGCCUGGGUAAUCUUGUGAAACUCGGU
CGUGAUGGGGAUAGAGCAUUGCAAUUAUUGCUCUUCAACGAGGAAUACCU
AGUAAGCGUGAGUCAUCAGCUCGCGUUGAUUACGUCCCUGCCCUUUGUAC
ACACCGCCCGUCGCU
>OtMZZ907
UAACCUGCUAAAUAGCCAGGCCCGCUUUGGCGGGUCGCCGGCUUCUUAGA
GGGACUAUCGGCUCAAGCCGAUGGAAGUUUGAGGCAAUAACAGGUCUGUG
AUGCCCUUAGAUGUUCUGGGCCGCACGCGCGCUACACUGACAGAGCCAAC
GAGUUCAUUUCCUUGGCCGGCAGGUCUGGGUAAUCUUGUUAAACCCUGUC
GUUCUGGGGAUAGAGCAUUGCAAUUAUUGCUCUUCAACGACGAAUGCCUA
GUAAGCGCAUGUCAUCAGCAUGCGUUGAUUACGUCCCUGCCCUUUGUACA
CACCGCCCGUCGCU
>OtMZZ908
UAACCUGCUAAAUAGUUACGUUAACUUUGGUUGACGGUUUGACUUCUUAG
AGGGACUAUGAAUGUUUAAUUCAUGGAAGUUUGAGGCAAUAACAGGUCUG
UGAUGCCCUUAGAUGUUCUGGGCCGCACGCGCGCUACACUGAUGAAGGCA
ACGAGCAUCAACCUUGGCCGGAAGGUCCGGGUAAUCUCUUGAAACUUCAU
CGUGCUGGGGAUAAAGCAUUGUAAUUAUUGCUUUUCAACGAGGAAUUCCU
AGUAAGCGCAAGUCAUCAACUUGCAUUGAUUACGUCCCUGCCCUUUGUAC
ACACCGCCCGUCGCU
>OtMZZ909
TAACCTGCTAAATAGTTTTGCCAACTTTGGTTGGCACATACTTCTTACAG
GGACTATGGATGTTTAATCCATGGAAGTTTGAGGCAATAACAGGTCTGTG
ATGCCCTTAGATGTTCTGGGCCGCACGCGCGCTACACTGATGAAGGCAAC
GAGTATCACCTTGGCCGGAAGGCCCGGGTAATCTTTTGAAACGTTATCGT
GCTGGGGATAGAGCATTGTAATTATTGCTCTTCAACGAGGAATTCCTAGT
AAGCGCATGTCATCAGCATGCGTTGATTACGTCCCTGCCCTTTGTACACA
CCGCCCGTCGCT
>OtMZZ910
UAACCUGCUAAAUAGUCAGGCCGGCUUCGGCUGGUCGUCGACUUCUUAGA
GGGACUAACAGCGUUUAGCUGUUGGAAGUUUGAGGCAAUAACAGGUCUGU
GAUGCCCUUAGAUGUUCUGGGCCGCACGCGCGCUACACUGACUGAGCCAG
CGAGUUUAUAACCUUAGCUGAGAAGCUUGGGUAAUCUUGUGAAACUCAGU
CGUGCUGGGGAUCGAGCAUUGCAAUUAUUGCUCGUCAACGAGGAAUACCU
AGUAAGCGUGAGUCACCAACUCGCGUUGAUUACGUCCCUGCCCUUUGUAC
ACACCGCCCGUCGCU
>OtMZZ911
UGACCUGCUAAAUAGCCCGUAUUGCUUUGGCAGUACGCCGGCUUCUUAGA
GGGACUAUCCGUUUAAACGGAUGGAAGUUCGCGGCAAUAACAGGUCUGUG
AUGCCCUUAGCUGUUCUGGGCCGCACGCGCGUUACACUGACGGAGCCAGC
GAGUACCUCCUUGACAGAGAUGUCUGGGUAAGCUUGUUAAACUCCGUCGU
GCUGGGGAUAGAGCAUUGCAAUUAUUGCUCUUCAACGAGGAAUCCCUAGU
AAGCGCAAGUCAUCAGCUUGCGUUGAUUACGUCCCUGCCCUUUGUACACA
CCGCCCGUCGCU
>OtMZZ912
UAACCUGCUAAAUAGUCAGGCCGGCUUCGGCUGGUCGUUUGACUUCUUAG
AGGGACUGUCGGCGUUUAGCCGACGGAAGUUUGAGGCAAUAACAGGUCUG
UGAUGCCCUUAGAUGUUCUGGGCCGCACGCGCGCUACACUGACUGAGCCA
GCGAGUUUUUUCCUUAGCCGAGAGGUUUGGGUAAUCUUGUGAAACUCAGU
CGUGCUGGGGAUAGAGCAUUGCAAUUAUUGCUCUUCAACGAGGAAUACCU
AGUAAGCGUGAGUCACCAGCCCGCGUUGAUUACGUCCCUGCCCUUUGUAC
ACACCGCCUGUCGCU
>OtMZZ913
UAACCUGCUAAAUAGUCAGGCCGGCUUCGGCUGGUCGUCGACUUCUUAGA
GGGACUGUCGGCGUUUAGCCGACGGAAGUUUGAGGCAAUAACAGGUCUGU
GAUGCCCUUAGAUGUUCUGGGCCGCACGCGCGCUACACUGACUGAGCCAG
CGAGUUCAUCUCCUUGACCGAGAGGUCUGGGUAAUCUUGUGAAACUCAGU
CGUGCUGGGGAUAGAGCAUUGCAAUUAUUGCUCUUCAACGAGGAAUACCU
AGUAAGCGUGAGUCAUCAACUCGCGUUGAUUACGUCCCUGCCCUUUGUAC
ACACCGCCUGUCGCU
>OtMZZ914
TAACCTGCTAAATAGTGACACGGCTCTTTGAGCCGTGGTTCACTTCTTAG
AGGGACTATCGGCTTCAAGCCGATGGAAGTTTGAGGCAATAACAGGTCTG
TGATGCCCTTAGATGTTCTGGGCCGCACGCGCGCTACACTGACAGAGCCA
ACGAGTTCATCACCTTGGCCGGAAGGTCTGGGTAATCTTGTTAAACTCTG
TCGTGCCGGGGATAGAGCATTGCAATTATTGCTCTTCAACGAGGAATGCC
TAGTAAGCGCATGTCATCAGCATGCGTTGATTACGTCCCTGCCCTTTGTA
CACACCGCCCGTCGCT
>OtMZZ915
TAACCTGCTAACTAGTTGCGGGTACGTGAGTATCCGCACACTTCTTAGAG
GGACTGACTACGCTTAGTAGTCGGAAGTTTGTGGCAATAACAGGTCTGTG
ATGCCCTTAGATGTTCTGGGCTGCACGCGCGCTACACTGACAAAGTCAGC
GAGTACTACCTTGGCCGAGAGGCCTGGGAAATCTTGTGAAACTTTGTCGT
GCTGGGGATAGATCATTGCAATTATTGGTCTTGAACGAGGAATTCCTAGT
AAGCGCAAGTCATCAGCTTGCGTTGATTACGTCCCTGCCCTTTGTACACA
CCGCCCGTCGCT
>OtMZZ916
UAACCUGCUAAAUAGCCCGGCCGACUUUGGUUGGUCGCUGGCUUCUUAGA
GGGACUAUCAGCGUCUAGCUGAUGGAAGUUUGAGGCAAUAACAGGUCUGU
GAUGCCCUUAGAUGUUCUGGGCCGCACGCGCGCUACACUGACCGAACCAG
CGAGUUUAUCACCUUGGCCGGAAGGUCUGGGUAAUCUUGUUAAACUCUGU
CGUGCUGGGGAUAGAGCAUUGCAAUUAUUGCUCUUCAACGAGGAAUGCCU
AGUAAGCGCAUGUCAUCAGCAUGCGUUGAUUACGUCCCUGCCCUUUGUAC
ACACCGCCCGUCGCU
>OtMZZ917
UAACCUGCUAAAUAGAACACUCGGCUUUGGCUGAGUGCUUUCUUCUUAGA
GGGACAAUUGGUUUCAAGCCAAUGGAAGUUAGGCAAUAACAGGUCUGUGA
UGCCCUUAGAUGUUCUGGGCCGCACGCGCGCUACACUGACAGAGCCAGCU
AGUACAUUUUUCCUUGGCCGGAAGGCCUGGGUAAUCUUGUGAAACUCUGU
CGUGAUGGGGAUAGAACAUUGCAAUUAUUGGUCUUCAACGAGGAAUUCCU
AGUAAGCGUGAGUCAUCAGCUCGCGUUGAUUACGUCCCUGCCCUUUGUAC
ACACCGCCCGUCGCU
>OtMZZ918
TGACCTGCTAAATAGCCCTGTTGACTTTGGTCGACAGCTGGCTTCTTAGA
GGGACTTTTGGCTCAAGCCGATGGAAGTACGAGGCAATAACAGGTCTGTG
ATGCCCTTAGATGTTCTGGGCCGCACGCGCGCTACACTGACAGAGCCAGC
GAGTACATCACCTTGGCCGAAAGGTCTGGGTAATCTTGTTAAACTCTGTC
GTGCTGGGGATAGAGCATTGCAATTATTGCTCTTCAACGAGGAATGCCTA
GTAAGCGCAAGTCATCAGCTTGCGTTGACTACGTCACTGCCCTTTGTACA
CACTGCCCGTCGCT
>OtMZZ919
TAACCTGCTTAATAGCCAGGCTAGCTTTGGCTGGGCGCCGGCTTCTTAGA
GGGACTATCGGCTCAAGCCGATGGAAGTTTGAGGCAATAACAGGTTTGTG
ATGCCCTTAGATGTTCTGGGCCGCACGCGCGCTACACTGACAGAGCCAAC
GAGTTCCTCCCTTGACCGAAAGGTCTGGGTAATCTTGTTAAACTCTGTCG
TGCTGGGGATAGAGCATTGCAATTATTGCTCTTCAACGAGGAATTCCTAG
TAAGCGCAAGTCATCAGCTTGCGCTGATTACGTCCCTGCCCTTTGTACAC
ACCGCCCGTCGCT
>OtMZZ920
TATCCTGCTAAATAGCCCGGCCGGCTTTGGCTGGACGCTGGCTTCTTAGA
GGGAGTTTTAGCGGTTAGCTAAAGGAAGTTTGAGGCAATAACAGGGCTGT
GATGCCCTTAGATGTTCTGGGCCGCACGCGCGCTACACTGACAGAGCCAG
CGAGTATTCTTCCTTGGCTGGAAAGCCTGGGTAATCTTGTTAAACTCTGT
CGTGATGGGGATAGAACATTGCAATTATTGTTCTTCAACGAGGAATTCCT
AGTAAGCGCAAGTCATCAGCTTGCGTTGATTAAGTCCCTGCCCTTTGTAC
ACACCGCCCGTCGCT
>OtMZZ921
TAACCTGCTAAATAGCCAGGCTAGCTTTGGCTGGGCGCCGGCTTCTTAGA
GGGAGTATCGGCTCAAGCCGATGGAAGTGTGTCGCAATAACAGGTCTGTG
ATGCCCTTAGATGTTCTGGGCCGCACGCGCGCTACACTGACAGAGCCAAC
GAGTTTCTTCCTTGGCCGAAAGGTCTGGGTAATCTTGTTAAACTCTGTCG
TGCTGGGGATAGAGCATTGCAATTATTGCTCTTCAACGAGGAATTCCTAG
TAAGCGCAAGTCATCAGCTTGCGCTGATTACGTCCCTGCCCTTTGTACAC
ACCGCCCGTCGCT
>OtMZZ922
UAACCUGCUAAAUAGCCAGGCUAGCUUUGGCUGGUCGCCGGCUUCUUAGA
GGGACUUUUAGCGUUUAGCUAAAGGAAGUUUGAGGCAAUAACAGGUCUGU
GAUGCCCUUAGAUGUUCUGGGCCGCACGCGCGCUACACUGACAGAGCCAG
CGAGUAUUCUUCCUUGGCUGGAAAGCCUGGGUAAUCUUGUUAAACUCUGU
CGUGAUGGGGAUAGAACAUUGCAAUUAUUGUUCUUCAACGAGGAAUUCCU
AGUAAGCUCAAGUCAUCAGCUUGCGUUGAUUACGUCCCUGCCCUUUGUAC
ACACCGCCCGUCGCU
>OtMZZ923
UCCCGUGCUAAAUAGCCCGGCCGGCUUUGGCUGGUCGCCGGCUUCUUAGA
CGGACUAUCAGCGUUUAGCUGAUGGAAGUUGGAGGCAAUAACAGGUCUGU
GAUGCCCUUAGAUGUUCUGGGCCGCACGCGCGCUACACUGACAGAGCCAG
CGAGUUUAUCACCUUGGCCGGAAGGUCUGGGUAAUCUUGUGCAACUCUGU
CGUGCUGGGGAUAGAGCAUUGCAAUUAUUGCUCUUCAACGAUGAAUUCCU
AGUAGGCGUGAGUCAUCAGCUCGCGUCGAUUACGUCCCUGCCCUUUGUAC
ACACCGCCCGUCGCU
>OtMZZ924
TAACCTGCTAAATAGCCCGGCCGACTTTGGTTGGTCACTGGCTTCTTAGA
GGGACTATCAGCGTTGAGCTGATGGAAGTTTGAGGCAATAACAGGTCAGT
GATGCCCTTAGATGTTCTGGGCCGCACGCGCGCTACACTGACCGAACCAG
CGAGTTTATCACCTTGGCCGGAAGGCCTGGGTAATCTTGTGAAACTCGGT
CGTGATGGGGATAGAGCATTGCAATTATTGCTCTTCAACGAGGAATACCT
AGTAAGCGTGAGTCATCAGCTCGCGTTGAATTCGTGCCTGCCCTTTGTAC
ACACCGCCCGTCGCT
>OtMZZ925
TAACCTGCTAAATAGCCCGTATTGCTTTGGCAGTACGCCGGCTTCTTAGA
GGGACTTTTAGCGTTTAGCTAAAGGAAGTTTGAGGCAATAACAGGTCTGT
GATGCCCTTAGATGTTCTGGGCCGCACGCGCGCTACACTGACAGAGCCAG
CGAGTATTCTTCCTTGGCTGGAAAGCCTGGGTAATCTTGTTAAACTCTGT
CGTGATGGGGATAGAACATTGCAATTATTGTTCTTCAACGAGGAATTCCT
AGTAAGCGCAAGTCATCAGCTTGCGTTGATTACGTCCCTGCCCTTTGTAC
ACACCGCCCGTCGCT
>OtMZZ926
UAACCUGCUAAAUAGCCCCAUCGACUAUGGUUGGUGGCUGGCUUCUUAGA
GGGACUAUUGGCUUCCAGCCAAUGGAAGUUUGAGGCAAUAACAGGUCUGU
GAUGCCCUUAGAUGUUCUGGGCCGCACGCGCGCUACACUGACAGAGCCAA
CGAGUUCAUCACCUUGGCCGGAAGGUCUGGGUAAUCUUGUUAAACUCUGU
CGUGCUGGGGAUAGAGCAUUGCAAUUAUUGCUCUUCAACGAGGAGUGCCU
AGUAAGCGCAUGUCAUCAGCAUGCGUUGAUUACGUCCCUGCCCUUUGUAC
ACACCGCCCGUCGCU
>OtMZZ927
TCATCGTTAACTAGCCCGGCTCGCCTTGGCGGGTCGCCGGCTTCTTAGAG
GGACTATCGGCTCAAGCCGATGGAAGTTTGAGGCAATAACAGGTCTGTGA
TGCCCTTAGATGTTCTGGGCCGCACGCGCGCTACACTGACAGAGCCAACG
AGTTCATCACCTTGGCCGGAAGGTCTGGGTAATCTTGTTAAACTCTGTCG
TGCTGGGGATAGAGCATTGCAATTATTGCTCTTCAACGAGGAATGCCTAG
TAAGCGCATGTCATCAGCATGCGTTGATTACGTCCCTGCCCTTTGTACAC
ACCGCCCGTCGCT
>OtMZZ928
TAACCTGCTAAATAGCCAGGCCCGCTTCGGCGGGTCGCCGGCTTCTTAGA
GGGACTATCGGCTCAAGCCGATGGAAGTTTGAGGCAATAACAGGTCTGTG
ATGCCCTTAGATGTTCTGGGCCGCACGCGCGCTACACTGACAGAGCAAAC
GAGGTCATCACCTTGGCCGGAAGGTCTGGGTAATCTTGTTAACCTCTGTC
GTGCTGGGGATAGGGCATTGCAATTATTGCCCTTCAACGAGGCATGCCTA
GTAAGCGCATGTCATCAGCATGCGTTGATTACGTCCCTGCCCTTTGTACA
CACCGCCCGTCGCT
>OtMZZ929
UAACCUGCUAAAUAGUCAGGCUAGCUUUGGCUGGUCGCCGGCUUCUUAGA
GGGACUAUCGGCUCAAGCCGAAGGAAGUUUGAGGCAAUAACAGGUCUGUG
AUGCCCUUAGAUGUUCUGGGCCGCACGCGCGCUACACUGACAGAGCCAAC
GAGUUUUCUCCCUUGGCCGGAAGGCCUGGGUAAUCUUGUUAAACUCUGUC
GUGCUGGGGAUAGAGCAUUGCAAUUAUUGCCCUUCAACGAGGAAUGCCUA
GUAAGCGCAUGUCAUCAGCAUGCGUUGAUUACGUCCCUGCCCUUUGUACA
CACCGCCCGUCGCU
>OtMZZ930
UAACCUGCUAAAUAGCCAGGCCAGCCUCGGCUGGUCGCCGGCUUCUUAGA
GGGACUAUCGGCUCAAGCCGAUGGAAGUUUGAGGCAAUAACAGGUCUGUG
AUGCCCUUAGAUGUCCUGGGCCGCACGCGCGCUACACUGACGGGGCCAAC
GAGUACAUCACCUUGGCCGAGAGGUCAUGGGUAAUCUUGUGAAACUCCGU
CGUGCUGGGGAUAGAGCAUUGCAAUUAUUGCUCUUCAACGAGGAAUUCCU
AGUAAGCGCAAGUCAUCAGCUUGCGUUGAUUACGUCCCUGCCCUUUGUAC
ACACCGCCCGUCGCU
>OtMZZ931
TAACCTGCTAAATAGTCAGGCTAGCTTTGGCTGGTCGCCGGCTTCTTAGA
GGGACTATCGGCTCAAGCCGAAGGAAGTTTGAGGCAATAACAGGTCTGTG
ATGCCCTTAGATGTTCTGGGCCGCACGCGCGCTACACTGACAGAGCCAAC
GAGTTTTCTCCCTTGGCCCCGAAGGCCTGGGTAATCTTGTTAAACTCTGT
CGTGCTGGGGATAGAGCATTGCAATTATTGCTCTTCAACGAGGAATGCCT
AGTAAACGCGTGTCATAAGCTTGCGTCGATTACGTCCCTGCCCTTTGTAC
ACACCGCCCGTCGCT
>OtMZZ932
TAACCTGCTAAATAGCCCGGCCGACTTTGGTTGGTCGCTGGCTTCTTAGA
GGGACTATCAGCGTTTAGCTGATGGAAGTTTGAGGCAATAACAGGTCTGT
GATGCCCTTAGATGTTCTGGGCCGCACGCGCGCTACACTGACCGAACCAG
CGAGTTTATCACCTTGGCCGGAAGGCCTGGGTAATCTTGTGAAACTCGGT
CGTGATGGGGATAGAGCATTGCAATTATTGCCCTTCAACGAGGAATGCCT
AGTAAGCGCATGTCATCAGCATGCGTTGATTACGTCCCTGCCCTCTGTAC
ACACCGCCCGTCGCT
>OtMZZ933
TAACCTGCTAAATAGCCCGGCCGACTTTGGTTGGTCGCTGGCTTCTTAGA
GGGACTATCAGCGTTTAGCTGCTGGAAGTTTGAGGCAATAACAGGTCTGT
GATGCCCTTAGATGTTCTGGGCCGCACGCGCGCTACACTGACCGAACCAG
CGAGTTTATCACCTTGGCCGGAAGGCCTGGGTAATCTTGTGAAACTCGTT
CGTGATGGGGATAGAGCATTGCAATTATTGCTCTTCAACGAGGAATACCT
AGTAAGCGTGAGTCATCATCTCGCGTTGAATTCGTCTCTGCCCTTTGTAC
ACACCGCCCGTCGCT
>OtMZZ934
TAACCTGCTAAATAGCCAGGCCCGCTTCGGCGGGTCGCCGGCTTCTTAGA
GGGACTATCGGCTCAAGCCGATGGAAGTTTGAGGCAATAACAGGTCTGTG
ATGCCCTTAGATTTTCTGGGCCGCACGCGCGCTACACTGACAGAGCCAAC
GAGTTCATCACCTTGGCCGGAAGGTCTGGGTTATCTTGTTAAACTCTGTC
GTGCTGGGGATAGGGCATTGCAATTATTGCCCTTCAACGAGGAATGCCTA
GTAAGCGCATGTCATCATCATGCGTTGATTACGTCCCTACCCTTTGTACA
CACCGCCCGTCGCT
>OtMZZ935
TAACCTGCTAACTAGTTGGTGGTATGTGAATATCGCTCGCTTCTTAGAGG
GACTGACTATGTTAAATAGTCGGAAGTTTGAGGCAATAACAGGTCTGTGA
TGCCCTTAGATGTTCTGGGCTGCACGCGCGCTACACTGACAGAGCCAGCG
AGTACACCTTGGCCGAGAGGTCTGGGAAATCTTGTGAAACTCTGTCGTGC
TGGGGATAGATCATTGCAATTATTGGTCTTGAACGAGGAATTCCTAGTAA
GCGCAAGTCATCAGCTTGCGTTGATTACGTCCCTGCCCTTTGTACACACC
GCCCGTCGCT
>OtMZZ936
TAACCTGCTAAATAGCCAGGCCCGCTTCGGCGGGTCGCCGGCTTCTTAGA
GGGACTATCGGCTCAAGCCGCTGGAAGTTTGAGGCCATAACAGGTCTGTG
ATGCCCTTAGATGTTCTGGGCCACACGCGCGCTACACTGACAGAGCCAAC
GAGTTCATCAACTTGGCCGGAAGGTCTGGGTAATCTTGTTAAACTCTGTC
GTGCTGGGGATAGGGCATTGCAATTATTGCCCTTCAACGAGGAATGCCTA
GTAAGCGCATGTCATCAGCATGCGTTGATTACGTCCCTGCCCTTTGTACA
CACCGCCCGTCGCT
>OtMZZ937
UGACCUGCUAAAUAGCCCGUUCGACUCUGGUUGGACGCUGGCUUCUUAGA
GGGACUUUUGGCUCAAGCCAAUGGAAGUACGAGGCAAAAACAGGUCUGUG
AUGCCCUUAGAUGUUCUGGGCCGCACGCGCGCUACACUGACAGGGCCAGC
GAGUACAUCACCUUGGCCGAAAGGUCUGGGUAAUCUUGUUAAACCCUGUC
GUGCUGGGGAUAGAGCAUUGCAAUUAUUGCUCUUCAACGAGGAAUGCCUA
GUAAGCGCAAGUCAUCAGCUUGCGUUGAUUACGUCCCUGCCCUUUGUACA
CACCGCCCGUCGCU
>OtMZZ938
TAACCTGCTAAATAGCCCGGCCGACTTTGGTTGGTCGCTGGCTTCTTAGA
GGGACTATCGGCGTTTAGCCGAAGGAAGTTTGAGGCAATAACAGGTCTGT
GATGCCCTTAGATGTTCTGGGCCGCACGCGCGCTACACTGACAGAGCCAA
CGAGTTCATCACCTTGGCCGGAAGGTCTGGGTAATCTTGTTAAACTCTGT
CGTGCTGGGGATAGAGCATTGCAATTATTGCTCTTCAACGAGGAATGCCT
AGTAAGCGCATGTCATCAGCATGCGTTGATTACGTCCCTGCCCTTTGTAC
ACACCGCCCGTCGCT
>OtMZZ939
UAACCUGCUAAAUAGCCCGGCCGACUUUGGUUGGUCGCUGGCUUCUUAGA
GGGACUAUCAGCGUUUAGCUGAUGGAAGUUUGAGGCAAUAACAGGUCUGU
GAUGCCCUUAGAUGUUCUGGGCCGCACGCGCGCUACACUGACAGAACCAG
CGAGUUUAUCACCUUGGCCGGAAGGCCUGGGUAAUCUUGUGAAACUCGGU
CGUGAUAGGGAUAGAGCAUUGCAAUUAUUGCUCUUCAACGAGGAAUACCU
AGUAAGCGUGAGUAAUCAGCUCGCGUUGAAUUCGUCCCUGCCAUUUGUAC
ACACCGCCCGUCGCU
>OtMZZ940
TAACCTGCTAAATAGCCGGGCCGACTTTGGTTGGTCGCTGGCGTCTTAGA
GGGACTATCAGCTTTTAGCTGATGGAAGTTTGAGGCAATAACAGGTCTGT
GATGCCCTTAGATGTTCTGGGCCGCACGCGCGCTAGACTGACCGAACCAG
CGAGTTTATCACCTTGGCCGGAAGGCCTGGGTAATCTTGTGAAACTCGGT
CGTGATGGGGATAGAGCATTGCAATTATTGCTCTTCAACGAGGAATACCT
AGTAAGCGTGAGTCATCAGCTCGCGTTGAATTCGTCCCTGCCCTTTGTAC
ACACCGCCCGTCGCT
>OtMZZ941
UAACCUGCUAAAUAGCCCGGCCGACUUUGGUUGGUGGCUGGCUUCUUAGA
GGGACUAUCAGCGUUUAGCUGAUGGAAGUUUGAGGCAAUAACAGGUCUGU
GAUGCCCUUAGAUGUUCUGGGCCGCACGCGCGCUACACUGACCGAACCAG
CGAGUUUAUCACCUUGGCCGGAAGGCCUGGAUAAUCUUGUGAAACUCGGU
CGUGAUGGGGAUAGAGCAAUGCAAUUAUUGCUCUUCAACGAGGAAUACCU
CGUAAGCGUGAGUCAUCAGCUCGCGUUGAAUUCGUCCCUGCCCUUUGUAC
ACACCGCCCGUCGCU
>OtMZZ942
TAACCTGCTAAATAGCCAGGCCCGCTTCGGCGGGTCGCCGGCTTCTTAGA
GGGACTATCGGCTCAAGCCGATGGAAGTTTGAGGCAATAACAGGTCTGTG
ATGCCCTTAGATGTTCTGTGCCGCACGCCCGCTACACTGACAGAGCCAAC
GAGTTCATCACCTTGGCCGGAAGGTCTGGGTAATCTTGTTAAACTCTGTC
GTGCTGGGGATAGGGCATTGCAATTATTGCCCTTCAACGAGGAATGCCTA
GTAAGCGCATGTCATCAGCATGCGTTGATTCCGTCACTGCCCTTTGTACA
CACCGCCCGTCGCT
>OtMZZ943
UAACCUGCUAAAUAGCCCGGCCGACUUUGGUUGAUCGCUGGCUUCUUAGA
GGGACUAUCAGCGUUUAGCUGAUGGAAGUUUGAGGCAAUAACAGGUCUGU
GAUGCCCUUAGAUGUUCUGGGCCGCACGCGCGCUACACUGACCGAACCAG
CGAGUUUAUCACCUUGGCCGGAAGGCCUGGGUAAUCGUGUGAAACUCGGU
CGUGAUGGGGAUAGAGCAUUGCAAUUAUUGCUCUUCAACGAGGAAUACCU
GGUAAGCGUAAGUCAUCAGCUCGCGUUGAUUUCGUCCCUGCCCUUUGUAC
ACACCGCCCGUCGCU
>OtMZZ944
UAACCUGCUAAAUAGUCAGGCUAGCUUUGGCUGAUCGCCGGCUUCUUAGA
GGGACUAUCGGCUCAAGCCGAAGGAAGUUUGAGGCAAUAACAGGUCUGUG
AUGCCCUUAGAUGUUCUGGGCCGCACGCGCGCUACACUGACAGAGCCAAC
GAGUUUUCUCCCUUGGCUGGAAAGCCCGGGUAAUCUUGUUAAACUCUGUC
GUGCUGGGGAUAGAGCAUUGCAAUUAUUGCUCUUCAACGAGGAAUGCCUA
GUAAGCGCUUGUCAUCAGCACGCGUUGACUACGUCCCUGCCCUUUGUACA
CACCGCCCGUCGCU
>OtMZZ945
UAACCUGCUAAAUAGCCAGGCCCGCUUUGGCGGGCGGCCGGCUUCUUAGA
GGGACUAUCGGCUCAAGCCGAUGGAAGUUUGAGGCAAUAACAGGUCUGUG
AUGCCCUUAGAUGUUCUGGGCCGCACGCGCGCUACACUGACAGAGCCAAC
GAGUUCAUCACCUUGGCCGGAAGGUCUGGGUAAUCUUGUUAAACUCUGUC
GUGCUGGGGAUAGAGCAUUGCAAUUAUUGCUCUUCAACGAGGAAUGCCUC
GUAAGCGCAUGUCAUCAGCAUGCGUUGAAUACGUCCCUGCCCUUUGUACA
CACCGCCCGUCGCU
>OtMZZ946
TAACCTGCTAAATAGCCAGGCCCGCTTCGGCGGGTCGCCGGCTTCTTAGA
GGGACTATCGTCTCAAGCCGATGGGAGTTTGAGGCAATAACAGGACTGTG
ATGCCCTTAGATGTTCTGGGCCGCACGCGCGCTACACTGACAGAGCCAAC
GAGTTAATCACCTTGGCCGGAAGGTCTGGGTAATCTTGTTAAACTCTGTC
GTGCTGGGGATAGGGCATTGCAATTATTGCCCTTCAACGAGGAATGCCTA
GTAAGCGCATGTCATCAGCATGCGTTGATTACGTCCCTGCCCTTTGTACA
CACCGCCCGTCGCT
>OtMZZ947
TAACCTGCTAAATAGCCCGGCCGACTTTGGTTGGTCGCTGGCTTCTTAGA
AGGACTATCAGCGTTTAGCTGATGGACGTTTGGGGCAATAACAGGTCTGT
GATGCCCTTAGATGTTCTGGGCCGCACGCGCGCTACACTGACCGAACCAG
CGAGTTTATCACCTTGGCCGGAAGGCCTGGGTAATCTTGTGAAACTCGGT
CGTGATGGGGATAGATCATTGCAATTATTGCTCTTCAACGAGGAATACCT
AGTAAGCGTGAGTCATCAGCTCGCGTTGAATTCGTCCCTGCCCTTTGTAC
ACACCGCCCGTCGCT
>OtMZZ948
UAACCUGCUAAAUAGCCCGGCCGACUUUGGUUGGUCGCUGGCUUCUUAGA
GGGACUAUCAGCGUGUAGCUGAUGGAAGUUUGAGGCAAUAACAGGUCUGU
GAUGCCCUUAGAUGUUCUGGGCCGCACGCGCGCUACACUGACCGAACCGG
CGAGUUUAUCACCUUGGCCGGAAGGCCUGGGUAAUCUUGUGAACCUCGGU
CGUGAUGGGGAUAGAGCAUUGCAAUUAUUGCUCUUCAACGAGGAAUACCU
AGUAAGAGUGAGUCAUCAGCUCGCGUUGAAUUCGUCCCUGCCCUUUGUAC
ACACCGCCCGUCGCU
>OtMZZ949
UAACCUGCUAAAUAGACCGGCCGACUAUGGUUAGCCGCUGGCUUCUUAGA
GGGACUAUCAGCGUUUAGCUGAUGGAAGUUUGAGGCAAUAACAGGUCUGU
GAUGCCCUUAGAUGUUCUGGGCCGCACGCGCGCUACACUGACCGAACCAG
CGAGUUUAUCACCUUGGCCGGAAGGCCUGGGUAAUCUUGUGAAACUCGGU
CGUGAUGGGGAUAGAGCAUUGCAAUUAUUGCUCUUCAACGAGGAAUACCU
AGUAAGCGUGAGUCAUCAGCUCGCGUUGAAUUCGUCCCUGCCCUUUGUAC
ACACCGCCCGUCGCU
>OtMZZ950
TAACCTGCTAAATAGCCCGGCCGACTTTGGTTGGTCGCTGGCTTCTTAGA
GGGACTATCAGCGTTTAGCTGATGGAGGTTTGAGGCAATAACAGGTCTGT
GATGCCCTTAGATGTTCTGGGCCGCACGCGCGCTACACTTACCGAACCAG
CGAGTATATCACCTTGGCCGGAAGGCCTGGGTAATCGTGTGAAACTCGGT
CGTGATGGGGATAGAGCATTGCAATTATTGCTCTTCAACGAGGAATACCT
AGTAAGCGTGAGTCATCAGCTCGCGTTGAATTCGTCCCTGCCCTTTGTAC
ACACCGCCCGTCGCT
>OtMZZ951
UAACCUGCUAAAUAGCCCGGCCGACUUUGGUUGGUCGCUGGCUUCUUAGA
GGGACUAUCAGCGUUUAGCUGAUGGAAGUUUGAGGCAAUAACAGGGCUGU
GAUGCCCUUAGAUGUUCUGGGCCGCACGCGCGCUACACUGACCGAACCAU
CGAGUUUAUCACCUUGGCCGGAAGGCCUUGGUAAUCUUGUGAAACUCGGU
CGUGAUGGGGAUAGAGCAUUGCAAUUAUUACUCUUCAACGAGGAAUACCU
AGUAAGCGUGAGUCAUCAGCUCGCGUUGAAUUCGUCCCUGCCCUUUGUAC
ACACCGCCCGUCGCU
>OtMZZ952
TAACCTGCTAAATAGCCCGGCCGACTTTGGTTGGTCGCTGGCTTCGTAGA
TGGACTATCAGCGTTTAGCTGATGGAAGTTTGAGGCAATAACAGGTCTGT
GATGCCCTTAGATGGTCTGGGCCGCACGCGCGCTACACTGACCGAACCAG
CGAGTTTATCACCTTGGCCGGAAGGCCTGGGTAATCTTGTGAAACTCGGA
CGTGATGGGGATAGAGCATTGCAATTATTGCTCTTCAACGAGGAATACCT
AGTAAGCGTGAGTCATCAGCTCGCGTTGAATTCGTCCCTGCCCTTTGTAC
ACACCGCCCGTCGCT
>OtMZZ953
TAACCTGCTAAATAGCCCGGCCGACTTTGGTTGGACGCTGGCTTCTTAGA
GGGACTATCAGCGTTTAGCTGATGGAAGTTTGAGGCAATAACAGGTCTGT
GATGCCCTTAGATGTTCTGGGCCGCACACGTGCTACACTGACCGAACCAG
CTAGTTTATCACCTTGGCCGGAAGGCCTGGGTAATCTTGTGAAACTCGGT
CGTGATGGGGATAGAGCATTGCAATTATTGCTCTTCAACGAGGAATACCT
AGTAAGCGTGAGTCATCAGCTCGCGTTGAATTCGTCCCTGCCCTTTGTAC
ACACCGCCCGTCGCT
>OtMZZ954
TAACCTGCTAAATAGCCCGGCCGACTTTGGTTGGACGCTGGCTTCTTAGA
GGGATTATCAGCGGTTAGCTGATGGAAGTTTGAGGCAATAACAGGACTGT
GATGCCCTTAGATGTTCGGGGCCGCACGCGCGCTACACTGACCGAACCAG
CGAGTTTATCACCTTGGCCGGAAGGCCTGGGTAATCTTGTGAAACTCGGT
CGTGATGGGGATAGAGCATTGCAATTATTGCTCTTCAACGAGGAATACCT
AGTAAGCGTGAGTCATCAGCTCGCGTTGAATTCGTCCCTGCCCTTTGTAC
ACACCGCCCGTCGCT
>OtMZZ955
UAACCUGCUAAAUAGCCCGGCCGACUUCGGUUGGUCGCUGGCUUCUUAGA
GGGACUAUCAGCGUUUAGCUGAUGGAAGUUUGAGGCAAUAACAGGUCUGU
GAUGCCCUUAGAUGUUCUGGGCCGCACGCGCGCUACACUGACCGAACCAG
CGAGUUUAUCACCUUGGCCGGAAGGCCUGGGUAAUCUUGUGAAACUCGGU
CGUGAUGGGGAUAGAGCAUGGCAAUUAUUGCUCUUCAACGAGGAAUACCU
ACUAAGCGUGAGUCAUCAGCUCGCGUUGAACUCGUCCCUGCCCUUUGUAC
ACACCGCCCGUCGCU
>OtMZZ956
TAACCTGCTAAATAGCCAGGCCCGCTTCGGCGGGGCGCCGGCTTCTTAGA
GGGACTATCGGCTCAAGCCGATGGAAGTTTGAGGCAATAACGGGTCTGTG
ATGCCCTTAGATGTTCTGGGCCGCACGCGCGCTACACTGACAGAGCCAAC
GAGTTCATCACCTTGGCCGGAAGGTCTGGGTAATCTTGTTAAACTCTGTC
GTGCTGGGGATAGGGCATTGCAATTATTGTCCTTCAACGAGGAATGCCTA
GTAAGCGCATGTCATCAGCATGCGTTGATTAAGTCCCTGCCCTTTGTACA
CACCGCCCGTCGCT
>OtMZZ957
UAUCCUGCUAAAUAGCCCGGCCGGCUUGGGCUGGUCGCUGGCUUCUUAGA
GGGACUUUUAGCGUUUAGCUAAAGGAAGUUUGAGGCAAUAACAGGUCUGU
GAUGCCCUUAGAUGUUCUGGGCCGCACGCGCGCUACACUGACAGAGCCAG
CGAGUAUUCUUCCUUGGCUGGAAAGCCUGGGUAAUCUAGUUAAACUCUGU
CGUGAUGGGGAUAGAACAUAGCAAUUAUUGUUCUUCAACGAGGAAUUCCU
AAUAAGCGCAAGUCAUCAGCUUGCGUUGAUGACGUCCCUGCCCUUUGUAC
ACACCGCCCGUCGCU
>OtMZZ958
UAACCUGCUAAAUAGCCCGGCCGACUUUGGUUGGUCGCUGGCUUCUUAGA
GGGACUAUCAGCGUUUAGCUGAUGGAAGUUUGAGGCAAUAACAGGUCUGU
GAUGCCCUUAGAUGUUCUGGGCCGCACGCGCGCUACACUGACCUAACCAG
CGAGUUUAUCACCUUGGCCGGAAGGCCUGGUUAAUCUUGUGAAACUCGGU
CGUGAUGGGGAUAGAGCAUUGCAAUUAUUGCUCUUCAACGAGGAAUACCU
AGUAAGCUUGAGGCAUCAGCUCGCGUUGAAUUCGUCCCUGCCCUUUGUAC
ACACCGCCCGUCGCU
>OtMZZ959
UAACCUGCUAACUAGAGCACAUUACGUGAGUAGUGUGUUACUUCUUAGAG
GGACUGACUAUGUUUAAUAGUCGGAAGUUUGAGGCAAUAACAGGUCUGUG
AUGCCCUUAGAUGUUCUGGGCUGCACGCGCGCUACACUGACAAAGGCAGC
GAGUAUACCUUGGCCGAGAGGUCUGGGAAAUCUUGUUAAACUUUGUCGUG
CUGGGGAUAGAUCAUUGCAAUUAUUGAUCUUGAACGAGGAAUUCCUAGUA
AGCGCGAGUCAUCAGCUCGCGUUGAUUACGUCCCUGCCCUUUGUACACAC
CGCCCGUCGCU
>OtMZZ960
UAACCUGCUAAAUAGACCAGUCGACUUUGGUUGACUGCUGUCUUCUUAGA
GGGACUAUCAGCGUUUAGCUGAUGGAAGUUUGAGGCAAUAACAGGUCUGU
GAUGCCCUUAGAUGUUCUGGGCCGCACGCGCGCUACACUGACAGAGCCAG
CGAGUCUUUUUCCUUUGCCGGAAGGCAUGGGUAAUCUUGUGAAACUCUGU
CGUGAUGGGGAUAGAACAUUGCAAUUAUUGUUCUUCAACGAGGAAUUCCU
AGUAAGCGCAAGUCAUCAGCUUGCGUUGAUUACGUCCCUGCCCUUUGUAC
ACACCGCCCGUCGCU
>OtMZZ961
UAACCUGCUAAAUAGCCCCAUCGACUAUGUUUGGUGGCUGGCUUCUUAGA
GGGACUAUUGGCUUCCAGCCAAUGGAAGUUUGAGGCAAUAACAGGUCUGU
GAUGCCCUUAGAUGUUCUGGGCCGCACGCGCGCUACACUGACGGAGCCAA
CGAGUACUUUCCUUGUCCGGAAGGACUGGGUCAUCUUGUGAAACUUCGUC
GUGCUGGGGAUAGAGCCUUGCAAUUAUUGCUCUUCAACGAGGAAUUCCUA
GUAAGCGUGAGUCAUCAGCUCGCGUUGCUUACGUCCCUGCCCUUUGUACA
CACCGCCCGUCGCU
>OtMZZ962
UAACCUGCUAAAUAGCCAGGUCGGCUUCUUCUGAUCGCCGGCUUCUUAGA
GGGACUGUCAGCGUCUAGCUGACGGAAGUUUGAGGCAAUAACAGGUCUGU
GAUGCCCUUAGAUGUUCUGGGCCGCACGCGCGCUACACUGACAGAGCCAA
CGAGUUCAUCACCUUGGCCGGAAGGUCUGGGUAAUCUUGUUAAACUCUGU
CGUGCUGGGGAUAGAGCAUUGCAAUUAUUGCUCUUCAACGAGGAAUGCCU
AGUAAGCGAAUGUCAUCAGCAUGCGUUGCUUACGUCCCUGCCCUUUGUAC
ACACCGCCCGUCGCU
>OtMZZ963
TAACCTGCTAAATAGCCAGGCCCGCTTCGGCGGGTCACCGGCTTCTTAGA
GGGACTATCGGCTCAAGCCGATGGAAGTTTGAGGCAATAACAGGTCTGTG
ATGCCCTTAGATGTTCTGGGCCGCACGCGTGCGACACTGACAGAGCCAAC
GAGTTCATCACCTTGGCCGGAAGGTCTGGGTAATCTTGTTAAACTCTGTC
GTGCTGGGGATAGGGCATTGCAATTATTGCCCTTCAACGAGGAATGCCTA
GTAAGCGCATGTCATCAGCATGCGTTGATTACGTACCTGCCCTTTGTACA
CACCGCCCGTCGCT
>OtMZZ964
UAUCCUGCUAAAUAGCCCGGCCGGCUUUGACUGGUCGCUGGCUUCUUAGA
GGGACUUUUAGCGUUUAGCUAAAGGAAGUUUGAGGCAAUAACAGGUCUGU
GAUGCCCUUAGAUGUUCUGGGCCGCACGCGCGCUACACUGACAGAGCCAG
CGAGUAUUCUUCCUUGGCUGGAAAGCCUGUGUAAUCUUGUUAAACUCUGU
CGUGAUGGGGAUAGAACAUUGCAAUUAUUGUUCUUCAACGAGGAAUUCCC
AGUAAGCGAAAGUCAUCAGCUUGCGUUGCUUACGUCCCUGCCCUUUGUAC
ACACCGCCCGUCGCU
>OtMZZ965
UAACCUGCUAAAUAGACCAGCCGGCUUUUGCUGCUCGCUGGCUUCUUAGA
GGGACUAUUGGCAUAAAGCCAAUGGAAGUUUGAGGCAAUAACAGGUCUGU
GAUGCCCUUAGAUGUUCUGGGCCGCACGCGCGCUACACUGACGGAGCCAG
CGAGUUCAUUCCUUGGCCGGAAGGUCUGGGUAAUCUUGUGAAACUCCGUC
GUGAUGGGGAUAGAGCAUUGCAAUUAUUGCUCUUCAACGAGGAAUUCCUA
GUAAGCGCAAGUCAUCAGCUUGCGUUGAUUACGUCCCUGCCCUUUGUACA
CACCGCCCGUCGCU
>OtMZZ966
TAACCTGCTAAATAGACCAGCCGGCTTTGGCTAGCTGCTGTCTTCTTAGA
GTGACTATCAGCGTTTAGCTGATGGAAGTTTGAGGCAATAACAGGTCTGT
GATGCCCTGAGATGTTCTGGGCCGCACGCGCGCTACACTGACAGAGCCAG
CGAGTCTACCACCTTTGCCGGAAGGCATGGGTAATCTTGTGAAACTCTGT
CGTGATGGGGATAGAGCATTGCAATTATTGCTCTTCAACGAGGAATACCT
AGTAAGCGTGATTCATCAGCTCGCGTTGAATACGTCCCTGCCCTTTGTAC
ACACCGCCCGTCGCT
>OtMZZ967
TAACCTGCTAAATAGCCCGTTCCGCTTAGGCGGAACGCTGGCTTCTTAGA
GGGACTATCGGCTCAAGCCGATGGAAGTTTGAGGCAATAACAGGTCTGTG
ATGCCCTTAGATGTTCTGGGCCGCACGCGCGGTACACTGACAGAGCCAGC
GAGTTCCTCCTTGGCTGGAAAGCCCGGGTAATCTTGTGAAACTCTGTCGT
GCTGGGGATAGAGCATTGCAATTATTGCGCTTCAACGAGGAATCCCTAGT
AAGCGCAAGTCATCAGCTTGCGTTGATTACGTCCCTGCCCTTTGTACACA
CCGCCCGTCGCT
>OtMZZ968
TAACCTGCTAACTAGTTTACTGAACGTGAGTTCTGGCAAACTTCTTAGAG
GGACTATCTGTGACTAACAGATGGAAGTTTGAGGCAATAACAGGTCTGTG
ATGCCCTTAGATGTTCTGGGCCGCACGCGCGCTACACTGATAAAGTCAGC
GAGTATTCACCTTGACCGGAAGGTTTGGGTAATCTTTTGAAACTTTATCG
TGATGGGGATTGAGCATTGCAATTATTGCTCATGAACGAGGAATTCCTAG
TAAGCGCGAGTCATCAGCTCGCGTTGATTACGTCCCTGCCCTTTGTACAC
ACCGCGCGTCGAT
>OtMZZ969
TAACCTGCTAAATAGTTGCGTGAACTTTGGTTGACGATACAACTTCTTAG
AGGGACTATCGATGTTTAATCGATGGAAGTTTGAGGCAATAACAGGTCTG
TGATGCCCTTAGATGTTCTGGGCCGCACGCGCGCTACACTGATGAAGGCA
GCAAGTAATTCACCTTGGCCGGAAGGTCCGGGTAATCTTTTGAAACTTCA
TCGTGCTGGGGATAGAGCATTGCAATTATTGCTCTTCAACGAGGAATTCC
TAGTAAGCGTAAGTCATCAGCTTGCGTTGATTACGTCCCTGCCCTTTGTA
CACACCGCCCGTCGCT
>OtMZZ970
CTACCTGTCATACTACGGTTGCTGATGTGAATCGGTTGCCGTTCTATGAG
GGACTGACTGGGGTTACCAGTAGGAAGTTTGAGGCAATAACAGGTCTGTG
ATGCCCTTAGATGTTCTGGGCTGCACGCGCGCTACACTGATGGAGGCAGC
GAGTCTTGCCTGTGCCGGAAGGCATGGGAAAGCTTGTGAAACTCCATCGT
GCTGGGGATAGACCATTGCAATTATTGGTCTTCAACGAGGAATTCCTAGT
AAGCGCAAGTCATCAGCTTGCGTTGATTACGTCCCTGCCCTTTGTACACA
CCGCCCGTCGCT
>OtMZZ971
UAACCUGCUAAAUAGCCCGGCCGGCUCUUGCUGGUCGCUGGCUUCUUAGA
GGGACUGUCAGCGUCUAGCUGACGGAAGUUUGAGGCAAUAACAGGUCUGU
GAUGCCCUUAGAUGUUCUGGGCCGCACGCGCGCUACACUGACAGAGCCAG
CGAGUUCAUAACCUUGGCCGGAAGGUCUGGGUAAUCUUGUGAAAUUCUGU
CGUGCUGGGGAUAGAGCAUUGCAAUUAUUGCUCUUCAACGAGGAAUGCCU
AGUAAGCGCAUGUCAUCAGCAUGCGUUGAUUACGUCCCUGCCCUUUGUAC
ACACCGCCCGUCGCU
>OtMZZ972
TATCCTGCTAAATAGCCCGGCCGGCTTTGGCTGGTCGCTGGCTTCTTAGA
GGGACTTTTAGCGTTTAGCTAAAGGAAGTTTGAGGCAATAACAGGTCTGT
GATGCCCTTAGATGTTCTGGGCCGCACGCGCGCTACACTGACAGGGCCAG
CGAGTATTCTTCCTTGGCTGGAAAGCCTGGGTAATCTTGTTAAACTCTGT
CGTGATGGGGATAGAACATTGCAATTATTGTTCTTCAACGAGGAATTCCT
AGTAAACGCGAGTCATCAACTCGCATTGATTACGTCCCTGCCCTTTGTAC
ACACCGCCCGTCGCT
>OtMZZ973
TAACCTGCTAAATAGCCAGGCCCGCTTCGGCGGGTCGCCGGCTTCTCAGA
GGGACTATCGGCTCAAGCCGAAGGAAGTTTGAGGCAATAACAGGTCTGTG
ATGCCCTTAGATGTTCTGTGCCGCACGCGCGCTACACTGACAGAGCCAAC
GAGTTCATCACCTTGGCCGGAAGGTCTGGGTAATCTTGTTAAACTCTGTC
GTGCTGGGGATAAAGCATTGCAATTATTGCTCTTCAACGAGGAATGCCTA
GTAAGCGCATGTCATCAGCATGCGTTGATTACGTCCCTGCCCTTTGTACA
CACCGCCCGTCGCT
>OtMZZ974
TAACCTGCTAAATAGTTGTGCCAACTTTGGTTGGCATCGACTTCTTAGAG
GGACTATGGATGTTTAATCCAAGGAGGTTTTAGGCAATAACAGGTCTGTG
ATGCCCTTAGATGTTCTGGGCCGCACGCGCGCTACACTGATGAAGGCAAC
GAGTATCACCTTGGCCGGAAGGTCTGGGTAATCTTTTGAAACTTTATCGT
GCTGGGGATAGAGCATTGCAATTATTGCTCTTCAACGAGGAATTCCTAGT
AAGCGCACGTCATCAGCATGCGTTGATTACGTCCCTGCCCTTTGTACACA
CCGCCCGTCGCT
>OtMZZ975
UAACCUGCUAAAUAGCCCGGCCGACUUGGGUUGGUCGCUGGCUUCUUAGA
GGGACUAUCAGCGUUUAGCUGAUGGAAGUUUGAGGCAAUAACAGGUCUGU
GAUGCCCUUAGAUGUUCUGGGCCGCACGCGCGCUACACUGACCGAACCAG
CGAGUUUAUCACCUUGGCCGGAAGGCCUGGGUAAUCUUGUGAAACUCGGU
CGUGAUGGGGAUAGAGCAUUGCAAUUAUUGCUCUUCAACGAGGAAUACGU
AGUAAGCAUGAGUCAUCAGCUCGCGUUUAAUUCGUCCCUGCCCUUUGUAC
ACACCGCCCGUCGCU
>OtMZZ976
TAACCTGCTAAATAGCCAGGCCGGCTTTGGCTGGTCGCCGGCTTCTTAGA
GGGACTGTCAGCGTCTAGCTGACGGAAGTTTGAGGCAATAACAGGTCTGT
GATGCCCTTAGATGTTCTGGGCCGAACGCGCGCTACACTGACAGAGCCAA
CGAGTTCATCACCTTGGCCGGAAGGTCTGGGTAATCTTGTTAAACTCTGT
CGTGCTTGGGATAGAGCATTGCAATTATTGCTCTTCAACGAGGAATGCCT
AGTAAGCGCATGTCATCAGCATGCGTTGATTACGTCCCTGCCCTTTGTAC
ACACCGCCCGTCGCT
>OtMZZ977
UCUCCUGCUAAAUAGUCCAGCUGGCUAUGGCUGGCUGCUGACUUCUGAGA
GGGACUAUCAACGUUUAGUUGAUGGAAGUUGGAGGCAAUAACAGGUCUGU
GAUGCCCUUAGAUGUUCUGGGCCGCACGCGCGCUACACUGACCAAGCCAG
CGAGUAUAUCACCUUAUCCGAAAGGAUUGGGUAAUCUUGUGAAACUUGGU
CGUGAUGGGGAUAGAGCAUUGCAAUUAUUGCUCUUCAACGAGGAAUACCU
AGUAAGCGUAUGUCAUCAGCAUGCGUUGAUUACGUCCCUGCCCUUUGUAC
ACACCGCCCGUCGCU
>OtMZZ978
TAACCTGCTAAATAGCCCGGCTAGCTTTTGCTGGTCGCCGGCTTCGTAGG
GGGACTATCGGCTCAAGCCGATGGAAGTTTGAGGCAATAACAGGTCTGTG
ATGCCCTTAGATGTTCTGGGCCGCACGCGCGCTACACTGACGGAGTCAAC
GAGTTCTTTTCCTTGGCCGCAAGGCTTGGGTAATCTTGTTAAACTCCGTC
GTGCTGGGGATAGAGCATTGCAATTATTGCTCTTCAACGAGGAATTCCTA
GTAAGCGCGAGTCATCAGCTCGCGTTGATTACGTCCCTGCCCTTTGTACA
CACCGCCCGTCGCT
>OtMZZ979
UAACCUGCUAAAUAGCCCGGCCGGCCCUUGCUGGUCGCUGGCUUCUUAGA
GGGACUGUCAGCGUCUAGCUGACGGAAGUUUGAGGCAAUAACAGGUCUGU
GAUGCCCUUAGAUGUUCUGGGCCGCACGCGCGCUACACUGACAGAGCCAA
CGAGUUCAUUUCCUUAGCCGAAAGGUUUGGGUAAUCUUGUUAAACUCUGU
CGUGCUGGGGAUAGAGCAUUGCAAUUAUUGCUCUUCAACGAGGAAUGCCU
AGUAAGCGCAUGUCAUCAGCAUGCGUUGAUUACGUCCCUGCCCUUUGUAC
ACACCGCCCGUCGCU
>OtMZZ980
UGACCUGCUAAAUAGACGGGUUGACAUUUUGUUGGCCCCUUACGUCUUCC
UAGAGGGACAAUCGACCGUCUAGGUGAGGGAGGCAAAAGGCAAUAACAGG
UCUGUGAGGCCCUUAGAUGUUCCGGGCUGCACGCGCGCUACACUGACAGA
GACAACGAGUGGGGCCCCUUGUCCGGAAUGACUGGGUAAACUUGUGAAAC
UUUGUCGUGCUGGGGAUGGAGCUUUGUAAUUUUUGCUCUUCAACGAGGAA
UUCCUAGUAAGCGCAAGUCAUCAGCUUGCGUUGACUACGUCCCUGCCCUU
UGUACACACCGCCCGUCGCU
>OtMZZ981
UAACCUGCUAAAUAGCCCGGCUAGCUUUGGCUGGUCGCUGGCUUCUUAGA
GGGACUUUCGGCUCAAGCCGAAGGAAGUUUGAGGCAAUAACAGGUCUGUG
AUGCCCUUAGAUGUUCUGGGCCGCACGCGAGCUACACUGACAGAGCCAAC
UAGUUCAUCUCCUUGCCCGAAAGGGUCGGGUUAUCUUGUUAAACUCUGUC
GUGCUGGGGAUAGAGCAUUGCAAUUAUUGCUCUUCAACGAGGAAUUCCUA
GUAAGCGCAAGUCAUCAGCUUGCGUUGAUUACGUCCCUGCCCUUUGUACA
CACCGCCCGUCGCU
>OtMZZ982
TAACCTGCTAAATAGACTTGCGATTTTCTTAATCGTAGGACTTCTTAGAG
GGACTAACTACATTTTAGTGGTTGGAAGTTTGAGGCAATAACAGGTCTGT
GATGCCCTTAGATGTTCTGGGCCGCACGCGCGCTACACTGATGAAGGCAG
CGAGTATATAACCTTGACCGGAAGGTCTGGGCAATCTTGTGAAACTTCAT
CGTGCTGGGGATAGACCATTGCAATTATTGGTCTTCAACGAGGAATTCCT
AGTAAGCGCAAGTCATCAACTTGCGTTGATTACGTCCCTGCCCTTTGTAC
ACACCGCCCGTCGGT
>OtMZZ983
UAACCUGCUAAAUAGUUAUGCGAACCUGCGUUCGUAGCUAACUUCUUAGA
GGGACUGACUACGUUUAGUGGUCGGAAGUUUGAGGCAAUAACAGGUCUGU
GAUGCCCUUAGAUGUUCUGGGCUGCACGCGCGCUACACUGACAGAGGCAG
CGAGUAUACAACCUUGACCGGAAGGUCUGGGCAAUCUUUUAAAACUCUGU
CGUGCUGGGGAUAGAGCAUUGCAAUUAUUGCUCUUCAACGAGGAAUUCCU
AGUAAGCGCAUGUCAUCAGCAUGCGUUGAUUACGUCCCUGCCCUUUGUAC
ACACCGCCCGUCGCU
>OtMZZ984
TAACCTGCTAAATAGCCCGGCCGACTTTGGTTGGTCGCTGGCTTCTTCGA
GGGACTATCAGCGTTTAGCTGATGGAAGTTTGAGGCAATAACAGGACTGT
GATGCCCTTAGATGTTCTGGGCCGCACGCGCGCTACACTGACCGAACCAG
CGAGTTTATCGCCTTGGCCGGAAGGCCTGGGTAATCTTGTGAAACTCGGT
CGTGATGGGGATAGAGCATTGCAATTATTGCTCTTCAACGAGGAATACCT
AGTACGCGTGAGTCATCAGCTCGCGTTGAATTCGTCCCTGCCCTTTGTAC
ACACCGCCCGTCGCT
>OtMZZ985
UAACCUGCUAAAUAGUACUGCGAUUUUUCUAAUCGUAGGACUUCUUAGAG
GGACUAACUACAUUUUAGUGGUUGGAAGUUUGAGGCAAUAACAGGUCUGU
GAUGCCCUUAGAUGUUCUGGGCCGCACGCGCGCUACACUGAUGAAGGCAG
CGAGUAUAUAACCUUGACCGGAAGGUCUGGGCAAUCUUGUGACACUUCAU
CGUGCUGGGGAUAGACCAUUGCAAUUAUUGGUCUUCAACGAGUAAUUCCU
AGUAAGCACAAGUCAUCAACUUGCGUUGAUUACGUCCCUGCCCUUUGUAC
ACACCGCCCGUCGCU
>OtMZZ986
TATCCTGCTAAATAGCCCGGCCGGCTTTGGCTGGTCGCTGGCTTCTTAGA
GGGACTTTTAGCGTTTAGCTAAAGGAAGTTTGAGGCAATAACAGGTCTGT
GATGCCCTTAGATGTTCTGGGCCGCACGCGCGCTACACTGACAGAGCCAG
CGAGTATTCTTCCTTGGCTGGAAAGCCTGGGTAATCTTGTTAAACTCTGT
CGTGATGGGGATAGAACATTGCAATTATTGTTCTTCAACGAGGAATTCCT
AGTAAACGCAAGTCAACAGCTTGCATTGATTACGTCTCTGCCCTTTGTAC
ACACCGCCCGTCGGT
>OtMZZ987
TGACCTGCTAAATAGACGGGTTGACATTTTGTTGGCCCCTTACGTCTTCT
TAGAGGGAAAATCGAGCGTCTAGGTGATGGAGGCAAAAGGCAATAACAGG
TCTGTGATGCACTTAGATGTTCCGGGCTGCACGCGCGCTACACTGACAGA
GACAACGAGTGGGGCCCCTTGTCCGAAATGACTGGGTAAACTTGTGAATC
TTTGTCGTGCTGGGGATGGAGCTTTGTAATTTTTGCTCTTCAACGAGGAA
TTCCTAGTAAGCGCAAGTCATCAGCTTGCGTTGACTACGTCCCTGCCCTT
TGTACACACCGCCCGTCGCT
>OtMZZ988
UGACCUGCUAAAUAGACGGGUUGACAUUUUGUUGGCCCCUUACGUCUUCU
UAGAGGGACAAUCGACCGUCUUGGUGAUGGAGGCAAAAGGCAAUAACAGG
UCUUGGAUGCCCUUAGAUGUUCCGGGCGGCACGCGCGCUACACUGACAGA
GACAACGAGUGGGGCCCCUUGUCCGAAAUGACUGGGUAAACUUGUGAAAC
UUUGUCGUGCUGGGGAUGGAGCUUUGUAAUUUUUGCUCUUCAACGAGGAA
UUCCUAGUAAGCGCAAGUCAUCAGCUUGCGUUGACUACGUCCCUGCCCUU
UGUACACACCGCCCGUCGCU
>OtMZZ989
TGACCTGCTAAATAGACGGGTTGACATTTTGTTGGCCTCTTACGTCTTCT
TAGAGGGACAATCGACCGTCTAGGTGATGGAGGCAAAAGGCAATAACAGG
TCTGTGATGCCCTTAGATGTTCCGGGCTGCACGCGCGCTACACTGACAGA
GACAACGAGTGGGGCCCCTTGTCCGAAATGACTGGGTAAACTTGTGAAAC
TTTGTCGTGCTGGGGATGGGGCTTTGTAATTGTTGCTCTTCAACGGGGAA
TTCCTAGTAAGCGCAAGTCATCAGCTTGCGTTGACTACGTCCCTGCCCTT
TGTACACACCGCCCGTCGCT
>OtMZZ990
UGACCUGCUAAAUAGACGGGUUGACAUUUUGUUGGCCCCUUACGUCUUCU
UAGAGGGACAAUCGACCGUCUAGGUGAUGGAGGCAAAAGGCAAUAACAGG
CCUGUGAUGCCCUUAGAUGUUCCGGGCUGCACGCGCGCUACACUGACAGA
GACAACGAGUGGGGCCCCUUGUCCGAAAUGACUGGGUAAACUUGUGAAAC
UUUGUCGUGCUGGGGAUGGAGCUUUGUAAUUUUUGCUCUUCAACGAGGAA
UUCCUAGUAAACGCAAGUCAACAGCUUGCAUUGAUUACGUCCCUGCCCUU
UGUACACACCGCCCGUCGCU
>OtMZZ991
TGACCTGCTAAATAGACGGGTTGACATTTTGTTGGCCCCTTACGTCTTCT
TAGAGGGACAATCGACCGTCTAGGTGATGGAGGCAAAAGGCAATAACAGG
TCTGTGATGCCCTTAGATGGTCCGGGCTGCACGCGCGCTACACTGACAGA
GACAACGAGTGGGGCCCCTTGTGCGAAATGACTGGGTAAACTTGTGAAAC
TTTGTCGTGCTGGGGATGGAGCTTTGTAATTTTTGCTCTTCAACGAGGAA
TTCCTAGTAAGCGCACGTCCTCAGCTTGCGTTGACTACGTCCCTGCCCTT
TGTACACACCGCCCGTCGCT
>OtMZZ992
UGACCUGCUAAAUAGACGGGUUGACAUUUUGUUGGCCCCUUACGUCUUCU
UAGAGGGACAAUCGACCGUCUAGGUGAUGGAGGCAAAAGGCAAUAACAGG
UCUGUGAUGCCCUUAGAUGUUCCGGGCUGCACGCGCGCUACACUGACAGA
GACAACGAGUGGGGCCCCUUGUCCGAAAUGACUGGGUAAACUUGUGAAAC
GUUGUUGUGCUGGGGAUGGCGCUUUGUAAUUUUUGCUCUUCAACGAGGAA
UUCCUAGUAAGCGCAAGUCAUCAACUUGCGUUGACUACGUCCCUGCCCUU
UGUACACACCGCCCGUCGCU
>OtMZZ993
UAACCUGCUAAAUAGCCAGGCCCGCUUCGGAGGGUCGCCGGCUUCUUAGA
GGGACUAUCGGCUCAAGCCGAUGGAAGUUUGAGGCAAUAACAGGUCUGUG
AUGCCCUUAGAUGUUCUGGGCCGCACGCGCGCUACACCGACAGAGCCAAC
GAGUUCAUCACCUUGGCCGGACGGUCUGGGUAAUCUUGUUAAACUCUGUC
GUGCUGGGGAUAGGGCAUUGCAAUUAUUGCCCUUCAACGAGGAAUGCCUA
GUAAGCGCAUGUCAUCACCAUGCGUUGAUUACGUCCCUGCCCUUUGUACA
CACCGCCCGUCGCU
>OtMZZ994
TAACCTGCTAAATAGCCAGGCCCGCTTCGGCGGGTCGCCGGCTTCTGAGA
GGGACTATCGGCTCAAGCCGTTGGAAGTTTGAGGCAATAACAGGTCTGTG
ATGGCCTTAGATGTTCTGGGCCGCACGCGCGCTACCCTGACAGAGCCAAC
GAGTTCATCACCTTGGCCGGAAGGTCTGGGTAATCTTGTTAAACTCTGTC
GTGCTGGGGATAGGGCATTGCAATTATTGCCCTTCAACGAGGAATGCCTA
GTAAGCGCATGTCATCAGCATGCGTTGATTACGTCCCTGCCCTTTGTACA
CACCGCCCGTCGCT
>OtMZZ995
CGGCCCUUAAAUAGCCAGGCCCGCUUCGGCGGGUCGCCGGCUUCUUAGAG
GGACUAUCGGCUCAAGCCGAUGGAAGUUUGAGGCAAUAACAGGUCUGUGA
UGCCCUUAGAUGUUCUGGGCCGCACGCGCGCUACACUGACAGAGCCAACG
AGUUCAUCACCUUGGCCGGAAGGUCUGGGUAAUCUUGUUAAACUCUGUCG
UGCUGGGGAUAGGGCAUUGCAAUUAUUGCCCUUCAACGAGGAAUGCCUAG
UAAGCGCAUGUCAUCAGCAUGCGUUGAUUACGUCCCUGCCCUUUGUACAC
ACCGCCCGUCGCU
>OtMZZ996
UGACCUGCUAAAUAGACGGGUUGACAUUUUGUUGGCCCCUUACGUCUUCU
UAGAGGGACAAUCGACCGUCUAGGUGAUGGAGGCAAAAGGCAAUAACAGG
UCUGUGAUGCCCUUAGAUGUGCCGGGCUGCACGCGCGCUACACUGACAGA
GACAACGAGUGGGGCCCCUUGUCCGAAAUGACUGGGUAAACUGGUGAAAC
UUUGUCGUGCUGGGGAUGGAGCUUUGUAAUUUUUGCUCUUCAACGAGGAA
UUCCUAGUAAGCGCAAGUCAUCUGCUUGCGUUGACAACGUCCCUGCCCUU
UGUACACACCGCCCGUCGCU
>OtMZZ997
UAACCUGCUAAAUAGCCAGGCCCGCUUCGGCGGGUCGCCGGCUUCUUAGA
GGGACUAUCGGCGCAAGCCGAUGGAAGUUUGAGGCAAUAACAGGUCUGUG
AUGCCCUUAGAUGUUCUGGGCCGCACGCGCGCUACACUGACAGAGCCAAC
GAGUUCAUCACCUUGGCCGGAAGGUCUGGGUAAUCCUGUUAAACUCUGUC
GUGCUGGGGAUAGGGCACUGCAAUUAUUGCCCUUCAACGAGGAAUGCCUA
GUAAGCGCAUGUCAUCAGCAUGCGUUGAAUACGUCCCUGCCCUUUGUACA
CACCGCCCGUCGCU
>OtMZZ998
TTACCTGCTAAATAGCCCGGCCGGCTTTGGCTGGACGCTGGCTTCTTAGA
GGGACTTTTAGCGTTTAGCTAAAGGAAGTTTGAGGCAATAACAGGTCTGT
GATGCCCTTAGATGTTCGGGGCCGCACGCGCGCTACACTGACAGAGCCAG
CGAGTATTCTTCCTTGGCTGGAAAGCCTGGGTAATCTTGTTAAACTCTGT
CGTGATGGGGATAGAACATTGCAATTATTGTTCTTCAACGAGGAATTCCT
AGTAAGCGCAAGTCATCAGCTTGCGTTGATTACGTCCATGCCCTTTGTAC
ACACCGCCCGTCGCT
>OtMZZ999
TGACCTGCTAAATAGACGGGTTGACATTTTGTTGGACCCTTACGTCTTCT
TAGAGTGACAATCGACCGTCTAGGTGATGGAGGCAAAAGGCAATAATAGG
TCTGTGATGCCCTTAGATGTTCCGGGCTGCACGCGCGCTACACTGACAGA
GACAACGAGTGGGGCCCCTTGTCCGAAATGACTGGTTAAACTTGTGAAAC
TTTGTCGTGCTGGGGATGGAGCTTTGTAATTTTTGCTCTTCAACGAGGAA
TTCCTAGTAAGCGCAAGTCATCAGCTTGCGTTGACTACGTCCCTGCCCTT
TGTACACACCGCCCGTCGCT
>OtMZ1000
TGACCTGCTAAATAGACGGGTTGACATTTTGTTGGCCCCTTACGTCTTCT
TAGATGGACAATCGACCGTCTAGGTGATGGAGGCAAAAGGCAATAGCAGG
TCTGTGATGCCCTTAGATGTTCCGGGCTGCACGAGCGCTACACTGACAGA
GACAACGAGTGGGGCCCCTTGTCCGAAATGACTGGGTAAACTTGTGAAAC
TTTGTCGTGCTGGGGATGGAGCTTTGTAATTTTTGCTCTTCAACGAGGAA
TTCCTAGTAAGCGCAAGTCATCAGCTTGCGTTGACTACGTCCATGCCCTT
TGTACACACCGCCCGTCGCT
>OtMZ1001
TAACCTGCTAAATAGTGTTGCGAACCTGCGTTCGTAGATGCTTGTTAGAG
GGACTGACCACGTTTAGTGGTAGGAAGTTTGAGGCAATAACAGGTCTGTG
ATGCCCTTAGATGTTCTGGGCCGCACGCGCGCTACACTGACAAAGTCAGC
GAGTATATAACCTTGGCCGGAAGGCCTGGGCAATCTTGTGAAACTTTGTC
GTGCTGGGGATAGACCATTGCAATTATTGGTCTTCAACGAGGAATTCCTA
GTAAACGCAAGTCATCAGCTTGCATTGATTACGTCCCTGCCCTTTGTACA
CACCGCCCGTCGCT
>OtMZ1002
TAACCTGCTAAATAGCCAGGCCCGCTTTGGCGGGTCGCCGGATTCTTAGA
GGGACTATCGGCTCAAGCCGATGGAAGTTTGAGGCAATAACAGGTCTGTG
ATGCCCTTAGATGTTCTGGGCCGCACGCGCGCTACACTGACAGAGCCAAC
GAGTTCATTTCCTTAGCCGAAAGGTTTGGGTAATCTTGTTAAACTCTGTC
GTGCTGGGGATAGAGCATTGCAATTATTGCTCTTCAACGAGGAATTCCTA
GTAGGCGCAAGTCATAAGCTTGCGTCGATTACGTCCCTGCCCTTTGTACA
CACCGCCCGTCGCT
>OtMZ1003
TAACCTGCTAAATAGCCCGGCCCGCTTTGGCGGGTCGCCGGCTTCTTAGA
GGGACTGTCGGCTCAGGCCGATGGAAGTTTGAGGCAATAACAGGTCTGTG
ATGCCCTTAGATGTTCTGGCCCGCACGCGCGCTACACTGACAGAGCCAAC
GAGTTCATTTCCTTGCCCGGAAGGGTTGGGTAATCTTGTTAAACTCTGTC
GTGCTGGGGATAGAGCATTGCAATTATTGCTCTTCAACGAGGAATGCCTA
GTAAGCGTACGTCATCAGCGTGCGTTGATCACGTCCCTGCCCTTTGTACA
CACCGCCCGTCGCT
>OtMZ1004
TAACCTGCTAAATAGCCCCATCGACTATGGTTGGTGGCTGGCTTCTTAGA
GGGACTATTGGCTTCCAGCCAATGGAAGTTTGAGGCAATAAAAGGTCTGT
GATGCCCTTAGATGTTCTGGGCCGCACGCGCGCTACACTGACGGTGCCAA
TGAGTACTTTCCTTGTCCGGAAGGACTGGGTAATCTTGTGAAACTTCGTC
GTGCTGGGGATAGAGCATTGCAATTATTGCTCTTCAACCAGGAATTCCTA
GTAAGCGTGAGTCATCAGCTCGCGTTGATTACGTCCCTGCCCTTTGTACA
CACCGCCCGTCGCT
>OtMZ1005
TAACCTGCTAAATAGCCGCATCGACTATGGTTGGTGGCTGGCTTCTTAGA
GGGACTATTGGCTTCCAGCCAATGGAAGTTTGAGGCAATAACAGGTCTGT
GATGCCCTTAGATGTTCTGGGCCGCACGCGCGCTATACTGACGGAGCCAA
CGAGTACTTTCCTTGTCCGGAAGGACTGGGTAATCTTGTGAAACTTCGTC
GTGCTGGGTATAGAGCATTGCAATTATTGCTCTTCAACGGGGAATTCCTA
GTAAGCGTGAGTCATCAGCTCGCGTTGATTACGTCCCTGCCCTTTGTACA
CACCGCCCGTCGCT
>OtMZ1006
UGACCUGCUAAAUAGCCCAGCUCGCUUUGGCGGACUGCCGGCUUCUUAGA
GGGACUUUUGGCUCAAGCCAAUGGAAGUACGAGGCAAUAACAGGUCUGUG
AUGCCCUUAGAUGUUCUGGGCCGCACGCGCGCUACACUGACAGAGCCAGC
GAGUACAUCGCCUUAACCGAAAGGUUUGGGUAAUCUUGUUAAACUCUGUC
GUGCUGGGGAUAGAGCAUUGCAAUUAUUGCUCCUCAACGAGGAAUGCCUA
GUAAGCGCCAGUCAUCAGCUUGCGUUGAAUACGUCCCUGCCCUUUGUACA
CACCGCCCGUCGCU
>OtMZ1007
UAACCUGCUAAAUAGCCAGGCUAGCUUUUGCUGUUCGCCGGCUUCUUAGA
GGGACUAUCGGCUCAAGCCGAUGGAAGUUUGAGGCAAUAACAGGUCUGUG
AUGCCCUUAGAUGUUCUGGGCCGCACGCGCGCUACACUGACAGAGCCAAC
GAGUUCAUCACCUUGGCCGGAAGGUCUGGGUAAUCAUGUUAAACUCUGUC
GUGCUGGGGAUAGAGCACUGCAAUUAUUGCUCUUCAACGAGGAAUGCCUA
GUAAGCGACUGUCAUCAGCAUGCGUUGACUACGUCCCUGCCCUUUGUACA
CACCGCCCGUCGCU
>OtMZ1008
TAACCTGCTAAATAGCCCCATCGACTATGGTTGGTTGCTGGCTTCTTAGA
GGGACGATTGGCTTCCAGCCAATGGAAGTTTGAGGCAATAACAGGTTTGT
GATGCCCTTAGATGTTCTGGGCCGCACGCGCGCTACACTGACGGAGCCAA
CGAGTACTTTCCTTGTCCGGAAGGACTGGGTAATCTTGTGAGACTTCGTC
GTGCTGGGGATAGAGCATTGCAATTATTGCTCTTCAACGAGGAATTCCTA
GTAAGCGTGAGTCATCAGCTCGCGTTGATTACGTCTCTGCCCTTTGTACA
CACCGCCCGTCGCT
>OtMZ1009
TAACCTGCTAAATAGCCCCATCGACTATGGTTGGTGGCTGGATTCTTAGA
GGGACTATTGGCTTCCAGCCAATGGAAGTTTGAGGCAATAACAGGTCTGT
GATGCCCTTAGATGTTCTGGGCCGTACGCGCGCTACACTGACGGAGCCAA
CGAGTACTTTCCTTGTCCGGAAGGACTGGGTAATCTTGTGAAACTTCGTC
GTGCTGGGGATAGAGCATTGCAATTATTGCTCTTCAACGAGGAATTCCTA
GTAAGCGTGAGTCATCAGCTCGCGTTGATTTCGTCTCTGCCCTTTGTACA
CACCGCCCGTCGCT
>OtMZ1010
UAACCUGCUAAAUAGCCAGGCCCGCUUCGGCGGGUCGCCGGCUUCUUAGA
GGGACUAUCGGCUCAAGCCGAUGGAAGUUUGAGGCAAUAACAGGUCUGUG
AUGCCCUUAGAUGUUCUGGGCCGCACGCGCGCUACACUGACGGAGCCAAC
GAGUACUUUCCUUGUCCGGAAGGACUGGGUAAUCUUGUGGAACUUCGUCG
UGCUGGGGAUAGAGCAUUGCAAUUAUUGCUCUUCAACGAGGAAUUCCUAG
UAAGCGUGAGUCAUCAGCUCGCGUUGAUUACGUCCCUGCCCUUUGUACAC
ACCGCCCGUCGCU
>OtMZ1011
TAACCTGCTAAATAGCCCGGCCCGCTTTGGCGGGTCGCCGGCTTCTTAGA
GGGACTATCGCCTCAAGCCGATGGAAGTTTGAGGCAATAACAGGTCTGTG
ATGCCCTTAGATGTTCTGGGCCGCACGCGCGCTGCACTGACAGAGCCAAC
GAGTTCATTTCCTTGCCCGGTAGGGTTGGGTAATCTTGTTACACTCTGTC
GTGCTGGGGATAGAGCATTGCAATTATTGCTCTTCAACGAGGAATGCCTA
GTAAGCGTACGTCATCAGCGTGCGTTGATTACGTCCCTGCCCTTTGTACA
CACCGCCCGTCGCT
>OtMZ1012
TAACCTACTAAATAGCCCGGCCAGCTTTCGCTGGTCGCTGGCTTCTTAGA
GGGACTATCGGCTCAAGCCGATGGAAGTTTGAGGCAATAACAGGTCTGTG
ATGCCCTTAGATGTTCTGGGCCGCACGCGCGCTACACTGACAGAGCCAAC
GAGTTCATCACCTTGGCCGGAAGGTCTGGGTAATCTTGTTAAACTCTGTC
GTGCTGGGGATAGAGCATTGCAATTATTGCTCTTCAACGAGGAATGCCTA
GTAAGCGCATGTCATCAGCATGCGTTGATTACGTCCCTGCCCTTTGTACA
CTCCGCCCGTCGCT
>OtMZ1013
TAACCTGCTAAATAGCCAGGCTAGCTTTGGCTGGTCGCCGGCTTCTGAGA
GGGACTATCGGCTCAAGCCGATGGAAGTTTGAGGCAATAACAGGTCTGTG
ATGCCCTTAGATGTTCTGGGCCGCACGCGCGCTACACTGACAGAGCCAAC
GAGTTCATCACCTTGGCCGGAAGGTCTGGGTAATCTTGTTAAACTCTGTC
GTGCTGGGGATAGAGCATTGCAATTATTCTCCGTGAACGAGGAATTCCCA
GTAAGCGCGAGTCATAAGCTCGCGTTGATTACGTCCCTGCCCTTTGTACA
CACCGCCCGTCGCT
>OtMZ1014
UAACCUGCUAAAUAGCCAGGCCCGCUUAGGCGUGUCGCCGGCUUCUUAGA
GGGACUAUCGGCUCAAGCCGAUGGAAGUUUGAGGCAAUAACAGGUCUGUG
AUGCCCUUAGAUGUUCUGGGCCGCACGCGCGCUACACUGACAGAGCCAAC
GAGUUCAUCACCUUGGCCGGAAGGUCUGGGUAAUCUCGUUAAACUCUGUC
GUGCUGGGGAUAGGGCAUAGCAAUUAUUGCCCUUCAACGAGGAAUGCCUA
GUAAGCGCACGUCAUCAGCAUGCGUUGAUUACGUCCCUGCCCUUUGUACA
CACCGCCCGUCGCU
>OtMZ1015
TAACCTGCTAAATAGCCAGGCCCGCTTTTGCGGGTCGCCGGCTTCTTAGA
GGGAGTATCGGCTCAAGCCGATGGAAGTTTGAGGCAATAACAGGTCTGTG
ATGCCCTTAGATGTTCTGGGCCGCACGCGCGCTACACTGACAGAGCCAAC
GAGTTTCCTCCTTGGTCGAAAGACCTGGGTAATCTTGTTAAACTCTGTCG
TGCTGGGGATAGAGCATTGCAATTATTGCTCTTCAACGAGGAATTCCTAG
TAAGCGCAAGTCATCAGCTTGCGCTGATTACGTCCCTGCCCTTTGTACAC
ACCGCCCGTCGCT
>OtMZ1016
TAACCTGCTAAATAGTCACGTTAACATTTGTTGATGGCGACTTCTTAGAG
GGACTATTGATGTTTAGTCAATGGAAGTTTGATGCAATAACAGGTCTGTG
ATGCCCTTAGATGTTCTGGGCCGCACGCGCGCTACACTGATAAAGGCAAC
AAGTAATTCACCTTGGCCGGAAGGTCTGGGTAATCTTTTGAAACTTTATC
GTGCTGGGGATAGTCCTTTGCAATTATTGGACTTAAACGAGGAATTCCTA
GTAAGCGTGAGTCATCAGCTCGCGTTGATTACGTCCCTGCCCTTTGTACA
CACCGCCCGTCGCT
>OtMZ1017
UAACCUGCUAAAUAGCCAGGCUAGCUUUGGCUGGUCGCCGGCUUCUUAGA
GGGACUUUUGGCUCAAGCCAAUGGAAGUACGAGGCAAAAACAGGUCUGUG
AUGCCCUUAGAUGUUCUGGGCCGCACGCGCGCUACACUGACAGGGCCAGC
GAGUACAUCACCUUGGCCGAAAGGUCUGGGUAAUCUUGUUAAACCCUGUC
GUGCUGGGGACAGAGCAUUGCAAUUAUUGCUCUUCAACGCGGAAUGCCUA
GUAAGCGCAAGUCAUCAGCUUGCGUUGAUUACGUCCCUGCCCUUUGUACA
CACCGCCCGUCGCU
>OtMZ1018
TAACCTGCTAAATAGCCAGGCCCGCTTTGGCGGGTCGCCGGCTTCTTAGA
GGGACTGTCGGCGTTTAGCCGACGGAAGTTTGAGGCAATAACAGGTCTGT
GATGCCCTTAGATGTTCTGGGCCACACGCGCGCTACACTGACTGAGCCAG
CGAGTTTTCACCTTGGCCGAGAGGCCTGGGTAATCTTGTGAAACTCAGTC
GTGCTGGGGATAGAGCATTGCAATTATTGCTCTTCAACGAGGAATACCTA
GTAAGCGTGAGTCACCAGCTCGCGTTGATTACGTCCCTGCCCTTTGTACA
CACCGCCTGTCGCT
>OtMZ1019
TAACCTGCTAAATAGCCCGGCCCGCTTTGGCGGGTCGCCGGCTTCTTAGA
GGGACTATCGGCTCAAGCCGATGGAAGTTTGAGGCAATAACAGGTCTGTG
ATGCCCTTAGATGTTCTGGGCCGCACGCGCGCTACACTGACGGAGCCAAC
GAGTACATCACCTTGGCCGAAAGGCCTGGGTAATCTTGTTAAACTCCGTC
GTGCTGGGGATAGAGCATTGCAATTATTGCTCTTCAACGAGGAATGCCTA
GTAAGCGCGTATCATCAGTACGCGTTGATTACGTCCCTGCCCTTTGTACA
CACCGCCCGTCGCT
>OtMZ1020
UAACCUGCUAAAUAGCCAGGCUAGCUUUGGCUGGUCGCCGGCUUCUUAGA
GGGACUAUCGGCUCAAGCCGAUGGAAGUUUGAGGCAAUAACAGGUCUGUG
AUGCCCUUAGAUGUUCUGGGCCGCACGCGCGCUACACUGACAGAGCCAAC
GAGUUCUUUCCCUUGGCCGGAAGGUCUGGGUAAUCUUGUUAAACUCUGUC
GUGCUGGGGAUAGAGCAUUGCAAUUAUUGCUCUUCAACGAGGAAUACCUA
GUAAGCGUGAGUCACCAGCUCGCGUUGAUUACGUCCCUGCCCUUUGUACA
CACCGCCUGUCGCU
>OtMZ1021
TAACCTGCTAAATAGCCAGGCCCGCTTTGGCGGGTCGCCGGCTTCTTAGA
GGGACTATCGGCTCAAGCCGATGGAAGTTTGAGGCAATAACAGGTCTGTG
ATGCCCTTAGATGTTCTGGGCCGCACGCGCGCTACACTGACTGAGCCAGC
GAGTTTATAACCTTGGCCGAAAGGTCTGGGTAATCTTGTGAAACTCAGTC
GTGCTGGGGATAGAGCATTGCAATTATTGCTCTTCAACGAGGAATGCCTA
GTAAGCGTGAGTCATCAGCTCACGTTGATTACGTCCCTGCCCTTTGTACG
CACCGCCCGTCGCT
>OtMZ1022
TAACCTGCTAAATAGCCAGGCCCGCTTTGGCGGGTCGCCGGCTTCTTAGA
GGGACTATCGGCACAAGTCGATGGAAGTTTGAGGCAATAACAGGTCTGTG
ATGCCCTTAGATGTTCTGGGCCGCACGCGCGCTACACTGACAGAGCCAAC
GAGTATCTTCCTTGTTCGAAAGATCTGGGTAATCTTGTTAAACTCTGTCG
TGCTGGGGATAGAGCATTGCAATTATTGCTCTTCAACGAGGAATTCCTAG
TAAGCGCAAGTCATCAGCTTGCGCTGATTACGTCCCTGCCCTTTGTACAC
ACCGCCCGTCGCT
>OtMZ1023
UAACCUGCUAAAUAGUCAGGCCGGCUUCGGCUGGUCGUCGACUUCUUAGA
GGGACUGUUGGCGUUUAGCCAACGGGAGUUUGCGGCAAUAACAGGUCUGU
GAUGCCCUUAGAUGUUCUGGGCCGCACGCGCGCUACACUGACUGAGCCAG
CGAGUGUUCACCUUGGCCGAGAGGCCUGGGUAAUCUUGUGAAACUCAGUC
GUGCUGGGGAUAGAGCAUUGCAGUUAUUGCUCUUCAACGAGGAAUACCUA
GUAAGCGUGAGUCACCAGCUCGCGUUGAUUACGUCCCUGCCCUUUGUACA
CACCGCCUGUCGCU
>OtMZ1024
UAACCUGCUAAAUAGCCAGGCCCGCUUUGGCGGGUCGCCGGCUUCUUAGA
GGGACUAUCGGCUCAAGCCGAUGGAAGUUUGAGGCAAUAACAGGUCUGUG
AUACCCUUAGAUGUUCUGGGCCGCACGCGCGCUACACUGACAGAGCCAGC
GAGUUCUUCCUUGGCCGGAAGGCCCGGGUAAUCUUGUUAAACUCUGUCGU
GCUGGGGAUAGAGCAUUGCAAUUAUUGCUCUUCAACGAGGAAUCCCUAGU
AAGCGCAAGUCAUCAGCUUGCGUUGAUUACGUCCCUGCCCUUUGUACACA
CCGCCCGUCGCU
>OtMZ1025
UAACCUGCUAAAUAGUCAGGCCGGCUUCGGCUGGUCGUCGACUUCUUAGA
GGGACUGUCGGCGUUUAGCCGACGGAAGUUUGAGGCAAUAACAGGUCUGU
GAUGCCCUUAGAUGUUCUGGGCCGCACGCGCGCUACACUGACAGAGCCAA
CGAGUUCAUUUUCUUAGCCGAAAGGUUUGGGUAAUCUUGUUAAACUCUGU
CGUGCUGGGGAUAGAGCAUUGCAAUUAUUGCUCUUCAACGAGGAAUGCCU
AGUAAGCGCAUGUCAUCAGCAUGCGUUGAUUACGUCCCUGCCCUUUGUAC
ACACCGCCCGUCGCU
>OtMZ1026
TAACCTGCTAAATAGCCAGGCCCGCTTTGGCGGGTCGCCGGCTTCTTAGA
GGGACTATCGGCTCAAGCCGATGGAAGTTTGAGGCAATAACAGGTCTGTG
ATGCCCTTAGATGTTCTGGGCCGCACGCGCGCTACACTGACAGAGCCAAC
GAGTTCTTTTCCTTGTTCGAAAGAATTGGGTAATCTTGTTAAACTCTGTC
GTGCTGGGGATAAAGCATTGCAATTATTGCTTTTCAACGAGGAATGCCTA
GTAAGCGCGTGTCATCAGCATGCGTTGATTACGTCCCTGCCCTTTGTACA
CACCGCCCGTCGCT
>OtMZ1027
TAACCTGCTAAATAGTTACAATCACTTTGGTGGTTGATTAACTTCTTAGA
GGGACTATCGGCGATTAGTCGATGGAAGTTTGAGGCAATAACAGGTCTGT
GATGCCCTTAGATGTTCTGGGCCGCACGCGCGCTACACTGATATAGGCAA
CGAGTAATTCACCTTGGCCGGAAGGTCTGGGTAATCTTTTGAAACTATAT
CGTGCTGGGGATAGTCCTTTGCAATTATTGGACTTAAACGAGGAATTCCT
AGTAAGCGTGAGTCATCAGCTCGCGTTGATTACGTCCCTGCCCTTTGTAC
ACACCGCCCGTCGCT
>OtMZ1028
UAACCUGCUAAAUAGCCCGCGUCGCUCCGGCGGCGCGCCGGCUUCUUAGA
GGGACUAUCGGCUCAAGCCGAUGGAAGUUUGAGGCAAUAACAGGUCUGUG
AUGCCCUUAGAUGUUCUGGGCCGCACGCGCGCUACACUGACAGAGCCAAC
GAGUUCAUCACCUUGGCCGGAAGGUCUGGGUAAUCUUGUUAAACUCUGUC
GUGCUGGGGAUAGAGCAUUGCAAUUAUUGCUCUUCAACGAGGAAUGCCUA
GUAAGCGCAUGUCAUCAGCAUGCGUUGAUUACGUCCCUGCCCUUUGUACA
CACCGCCCGUCGCU
>OtMZ1029
CAACCTGCTAAATAGCCAGGCCCGCTTTGGCGGGTCGCCGGCTTCTTAGA
GGGACTATCGGCTCAAGCCGATGGAAGTTTGAGGCAATAACAGGTATGTG
ATGCCCTTAGATGTTCAGGGCCGAACGCGCGCTACACTGACAGAGCCAAC
GAGTTATTCACCTTGGCCGGAAGGTCTGGGTAATCTTGTTAAACTCTGTC
GTGCTGGGGATAGAGCATTGCAATTATTGCTCTTCAACGAGGAATGCCTA
GTAAGCGCATGTCATCAGCATGCGTTGATTACGTCCCTGCCCTTTGTACA
CACCGCCCGTCGCT
>OtMZ1030
UAACCUGCUAAAUAGCCAGGCCCGCUUUGGCGGGUCGCCGGCUUCUUAGA
GGGACUAUCGGCUCAAGCCGAUGGAAGUUUGAGGCAAUAACAGGUCUGUG
AUGCCCUUAGAUGUUCUGGGCCGCACGCGCGCUACACUGACAGGGCCAGC
GAGUUUUUUUCCUUGACCGGAAGGUCUGGGUAAUCUUGUGAAACCCUGUC
GUGCUGGGGAUAGAGCAUUGCAAUUAUUGCUCUUCAACGAGGAAUACCCA
GUAAGCGCAAGUCAUCAGCUCGCGUUGAUUACGUCCCUGCCCUUUGUACA
CACCGCCCGUCGCU
>OtMZ1031
UAACCUGCUAAAUAGCCAGGCCCGCUUUGGCGGGUCGCCGGCUUCUUAGA
GGGACUAUCGGCUCAAGCCGAUGGAAGUUUGAGGCAAUAACAGGUCUGUG
AUGCCCUUAGAUGUUCUGGGCCGCACGCGCGCUACACUGGCAGAGCCAAC
GAGUUCUUUCCCUUGGCCGGAAGGUCUGGGUAAUCUUGUUAAACUCUGUC
GUGCUGGGGAUAGAGCAUUGCAAUUAUUGCUCUUCAACGAGGAAUGCCUA
GUAAGCGCGUGUCAUCAGCACGCAUUGAUUACGUCCCUGCCCUUUGUACA
CACCGCCCGUCGCU
>OtMZ1032
TAACCTGCTAAATAGCCCGGCCGGCTTTTGCTGGTCGCTGACTTCTTAGA
GGGACTAACAGCGTTTAGCTGTTGGAAGTTTGAGGCAATAACAGGTCTGT
GATGCCCTTAGATGTTCTGGGCCGCACGCGCGCTACACTGACAGAGCCAA
CGAATTCATCACCTTGGCCGGAAGGTCTGGGTAATCTTGTTAAACTCTGT
CGTGCTGGGGATAGAGCATTGCAATTATTGCTCTTCAACGAGGAATGCCT
AGTAAGCGCATGTCATCAGCATGCGTTGATTACGTCCCTGCCCTTTGTAC
ACACCGCCCGTCGCT
>OtMZ1033
UAACCUGCUAAAUAGCCCGGCUAGCUUUGGCUGGUCGCUGGCUUCUUAGA
GGGACUGUUGGCGUUUAGCCAACGGAAGUUUGAGGCAAUAACAGGUCUGU
GAUGCCCUUAGAUGUUCUGGGCCGCACGCGCGCUACACUGACUGAGCCAG
CGAGUUUUCACCUUGGCCGAGAGGCCUGGGUAAUCUUGUGAAACUCAGUC
GUGCUGGGGAUAGAGCAUUGCAAUUAUUGCUCUUCAACGAGGAAUACCUA
GUAAGCGUGAGUCACCAGCUCGCGUUGAUUACGUCCCUGCCCUUUGUACA
CACCGCCUGUCGCU
>OtMZ1034
UAACCUGCUAAAUAGCCCGGCUAGCUUUGGCUGGUCGCUGGCUUCUUAGA
GGGACUAUCGGCUCAAGCCGAUGGAAGUUUGAGGCAAUAACAGGUCUGUG
AUGCCCUUAGAUGUUCUGGGCCGCACGCGCGCUACACUGACUGAGCCAGC
GAGUUUAUCACCUUGGCCGAAAGGUCUGGGUAAUCUUGUGAAACUCAGUC
GUGCUGGGGAUAGAGCAUUGCAAUUAUUGCUCUUCAACGAGGAAUACCUA
GUAAGCGUGAGUCAUCAGCUCGCGUUGAUUACGUCCCUGCCCUUUGUACA
CACCGCCCGUCGCU
>OtMZ1035
UAACCUGCUAAAUAGUCAGGCCGGCUUCGGCUGGUCGUCGACUUCUUAGA
GGGACUGUCGGCGUUUAGCCGACGGAAGUUUGAGGCAAUAACAGGUCUGU
GAUGCCCUUAGAUGUUCUGGGCCGCACGCGCGCUACACUGACUGAGCCAG
CGAGUUUUCACCUUGGCCGAGAGGCCUGGGUAAUCUUGUGAAACUCAGUC
GUGCUGGGGAUAGAGCAUUGCAAUUAUUGCUUUUCAACGAGGAAUGCCUA
GUAAGCGCGUGUCAUCAGCAUGCGUUGAUUACGUCCCUGACCUUUGUACA
CACCGCCCGUCGCU
>OtMZ1036
TAACCTGCTAAATAGCCAGGCCCGCTTTGGCGGGTCGCCGGCTTCTTAGA
GGGACTATCGGCTCAAGCCGATGGAAGTTTGAGGCAATAACAGGTCTGTG
ATGCCCTTAGATGTTCTGGGCCGCACGCGCGCTACACTGACAGAGCCAAC
GAGTTCATTTCCTTGGCCGGAAGGTCTGCGTAATTTTGTTAAACTCTGTC
GTGCTGGGGATAGAGCATTGCAATTATTGCTCTTCAACGAGGAATCCCTA
TTAAGCGCATGTCATCAGCATGCGTTGATTACGTCCCTGCCCTTTGTACA
CACCGCCCGTCGCT
>OtMZ1037
UGACCUGCUAAAUAGCCCAACUCACUUUUGUGGGUUGCCGGCUUCUUAGA
GGGACUAUCGGCUCAAGCCGAUGGAAGUUUGAGGCAAUAACAGGUCUGUG
AUGCCCUUAGAUGUUCUGGGCCGCACGCGCGCUACACUGACAGAGCCAAC
GAGUUCAUUUCCUUAGCCGAAAGGUUUGGGUAAUCUUGUUAAACUCUGUC
GUGCUGGGGAUAGAGCAUUGCAAUUAUUGCUCUUCAACGAGGAAUGCCUA
GUAAGCGCAUGUCAUCAGCAUGCGUUGAUUACGUCCCUGCCCUUUGUACA
CACCGCCCGUCGCU
>OtMZ1038
TAACCTGCTAAATAGCCAGGCTAGCTTTGGCGGGTCGTCGGCTTCTTAGA
GGGACTATCGGCTCAAGCCGATGGAAGTTTGAGGCAATAACAGGTCTGTG
ATGCCCTTAGATGTTCTGGGCCGCACGCGCGCTACACTGACGGAGCCAAC
GGGTTCATCACCTTGGCCGAAAGGTCTGGGTAATCTTGTTAAACTCCGTC
GTGCTGGGGATAGAGCATTGCAATTATTGCTCTTCAACGAGGAATGCCTA
GTAAGCGCATGTCATCAGCATGCGTTGATTACGTCCCTGCCCTTTGTACA
CACCGCCCGTCGCT
>OtMZ1039
TAACCTGCTAAATAGCCCGTATTGCTCTGGCAGTACGCTGGCTTCTTAGA
GGGACTATCGGCTCAAGCCGATGGAAGTTTGAGGCAATAACAGGTCTGTG
ATGCCCTTAGATGTTCTGGGCCGCACGCGCGCTACACTGACGGAGCCAGC
GAGTTCATTTCCTTAGCCGAAAGGTTTGGGTAATCTTGTTAAACTCTGTC
GTGCTGGGGATAGAGCATTGCAATTATTGCTCTTCAACGAGGAATGCCTA
GTAAGCGCATGTCATCAGCATGCGTTGATTACGTCCCTGCCCTTTGTACA
CACCGCCCGTCGCT
>OtMZ1040
UAACCUGCUAAAUAGCCAGUCCCGCUUUGGCGGGUCGCCGGCUUCUUAGA
GGGACUAUCGGCUCAAGCCGAUGGAAGUUUGAGGCAAUAACAGGUCUGUG
AUGCCCUUAGAUGUUCUGGGCCGCACGCGCGCUACACUGACAGAGCCAAC
GAGUUCAUUUCCUUGCCCGGAAGGGUUGGGUAAUCUUGUUAAACUCUGUC
GUGCUGGGGAUAGAGCAUUGCAAUUAUUGCUCUUCAACGAGGAAUUCCUA
GUAAGCGUGAGUCAUCAGCUCGCGUUGAUUACGUCCCUGCCCUUUGUACA
CACCGCCCGUCGCU
>OtMZ1041
TAACCTGCTAAATAGTCAGGCCGGCTTCGGCTGGTCGTCGACTTCTTAGA
GGGACTGTTGGCTTTTAGCCAACGGAAGTTTGAGTCAATAACAGGTCTGT
GATGCCCTTAGATGTTCTGGGCCGCACGCGCGCTACACTGACAGAGCCAA
CGAGTTATTCACCTTGGCCGGAAGGTCTGGGTAATCTTGTTAAACTCTGT
CGTGCTGGGGATAGAGCATTGCAATTATTGCTCTTCAACGAGGAATGCCT
AGTAAGCGCATGTCATCAGCATGCGTTGATTACGTCCCTGCCCTTTGTAC
ACACCGCCCGTCGCT
>OtMZ1042
UAACCUGCUAAAUAGCCCGGCUAGGUUUGGCGGGUCGCUGGCUUCUUAGA
GGGACUAUCGGCUCAAGCCGAUGGAAGGUUGAGGCAAUAACAGGUCUGUG
AUGCCCUUAGAUGUUCUGGGCCGCACGCGCGCGACACUGACAGAGCCAAC
GAGUUUUUCUCCUUGACCGAAAGGUCUGGGUAAUCUUGUUAAACUCUGUC
GUGCUGGGGAUAGAGCAUUGCAAUUAUUGCUCUUCAACGAGGAAUGCCUA
GUAAGCGCAAGUCAUCAGCUUGCGUUGAUUACGUCCCUGCCUUUUGUACA
CACCGCCCGUCGCU
>OtMZ1043
TAACCTGCTAAATAGTCAGGCCGGCTTCGGCTGGTCGTCGACTTCTTAGA
GGGACTGTTGGCGTTTAGCCAACGGAAGTTTGAGGCAATAACAGGTCTGT
GATGCCCTTAGATGTTCTGGGCCGGACGCGCGCTACGCTGACTGGGCCAG
CGAGTTTTCACCTTGGCCGAGAGGCCTGGGTAATCTTGTGAAACTCAGTC
GTGCTGGGGATAGAGCATTGCAATTATTGCTCTTCAACGAGGAATAACTA
GTAAGCGTGAGTCACCAGCTCGCGTTGATTACGTCCCTGCCCTTTGTACA
CACCGCCTGTCGCT
>OtMZ1044
TAACCTGCTAAATAGGGTTGCGATTTTTTTAATCGTAAGTCTTCTTAGAG
GGACTAACTACATTTAGTGGTTGGAAGTTTGAGGCAATAACAGGTCTGTG
ATGCCCTTAGATGTTCTGGGCCGCACGCGCGCTACACTGATGAAGGCAGC
GAGTATATAACCTTGACCGGAAGGTCTGGGCAATCTTGTGAAACTTCATC
GTGCTGGGGATAGACCATTGCAATTATTGCTTTTCAACGAGGAATGCCTA
GTAAGCGCGTGTCATCAGCATGCGTTGATTACGTCCCTGACCTTTGTACA
CACCGCCCGTCGCT
>OtMZ1045
TAACCTGCTAAATAGCCCGGCCCGCTTTGGCGGGTTGCCGGCTTCTTAGA
GGGACTATCGGCTCAAGCCGATGGAAGTTTGAGGCACTAACAGGTCTGTG
ATGCCCTTAGATGTTCTGGGCCGCACGCGCGCTACACTGACAGAGCCAAC
GAGTTCAATTCCTTGCCCGGAAGGGTTGGGTAATCTTGTTAAACTCTGTC
GTGCTGGGGATGGAGCATTGCAATTATTGCTCTTCAACGAGGAATGCCTA
GTAAGCGTACGTCATCAGCGTGCGTTGATTACGTCCCTGCCCTTTGTACA
CACCGCCCGTCGCT
>OtMZ1046
UAACCUGCUAAAUAGCCAGGCUAGCUUUGGCUGGUCGCCGGCUUCUUAGA
GGGACUAUCGGCUCAAGCCGAUGGAAGUUUGAGGCAAUAACAGGUCUGUG
AUGCCCUUAGAUGUUCUGGGCCGCACGCGCGCUACACUGACAGAGCCAAC
GAGUUCAUCACCUUGGCCGGAAGGUCUGGGCAAUCUUGUUAAACUCUGUC
GUGCUGGGGAUAGAGCAUUGUAAUUGUUUCCCUUGAACGAGGAAUUCCCA
GUAAGCGCAAGUCAUCAGCUUGCGUUGAUUACGUCCCUGCCCUUUGUACA
CACCGCCCGUCGCU
>OtMZ1047
TAACCTGCTAAATAGCCAGGCCCGCTTTGGCGGGTCGCCGGCTTCTTAGA
GGGACTATCGGCTCAAGCCGATGGTAGTTTGAGGCAATAACAGGTCTGTG
ATGCCCTTAGATGTTCTGGGCCGCACGCGCGCTACACTGACAGGGCTAGC
GAGTACATCACCTTGGCCGAAAGGTCTGGGTAATCTTGTTAAACCCTGTC
GTGCTGGGGATAGAGCATTGCAATTATTGCTCTTCAACGAGGAATGCCTA
GTAAGCGCAAGTCATCAGCTTGCGTTGATTACGTCCCTGCCCTTTGTACA
CACCGCCCGTCGCT
>OtMZ1048
TGACCTGCTAAATAGCCCAACTCACTTTTGTGGGTCGCTGGCTTCTTAGA
GGGACTTTTGGCTCAAGCCAATGGAAGTACGAGGCAAAAACAGGTCTGTG
ATGCCCTTAGATGTTCTGGGCCGCACGCGCGCTACACTGACAGAGCCAAC
GAGTTCATTTCCTTAGCCGAAAGGTTTGGGTAATCTTGTTAAACTCTGTC
GTGCTGGGGATAGAGCATTGCAATTATTGCTCTTCAACGAGGAATGCCTA
GTAAGCGCATGTCATCAGCATGCGTTGATTACGTCCCTGCCCTTTGTACA
CACCGCCCGTCGCT
>OtMZ1049
UAUCCUGCUAAAUAGCCCGGCCGGCUUUGGCUGGUCGCCGGCUUCUUAGA
GGGACUAUCGGCUCAAGCCGAUGGAAGUUUGAGGCAAUAACAGGUCUGUG
AUGCCCUUAGAUGUUCUGGGCCGCACGCGCGCUACACUGACAGAGCCAAC
GAGUUCAUCACCUUGGCCGGAAGGUAUGGGUAAUCUUGUUAAACUCUGUC
GUGCUGGGGAUAGAGUAUUGCAAUUAUUGCUCUUCAACGAGGAAUGCCUA
GUAAGCGCAUGUCAUCAGCAUGCGUUUAUUACGUCCCUGCCCUUUGUACA
CACCGCCCGUCGCU
>OtMZ1050
UAAACUGCUAAAUAGCCCCAUCGACUAUGGAUGGUGGCUGGCUUCUUAGA
GGGACUAUUGGCUUCCAGCCAAUGGAAGUUUGAGGCAAUAACAGGUCUGU
GAUGCCCUUAGAUGUUCUGGGCCGCACGCGCGCUACACUGACGGAGCCAA
CGAGUACUUUCCUUGUACGGAAGGACUGGGUAAUCUUGUGAAACUUCGUC
GUGCUGGGGAUAGAGCAUUGCAAUUAUUGCUCUUCAACGAGGAAUUCAUA
GUAAGCGUGAGUCAUCAGCUCGCGUUGAUUACGUCCCUGCCCUUUGUACA
CACCGCCCGUCGCU
>OtMZ1051
TAACCTGCTAAATAGCCAGGCCCGCTTTGGCGGGTCGTCGGCTTCTTAGA
GGGACTAACGGCTCAATCCGATGGAAGTTTGAGGCAATAACATGTCTGAG
ATGCCCTTAGATGTTCTGGGCCGCACGCGCGCTACACTGACAGAGCCAAC
GAGTTCATTTCCTTAGCCGAAAGGTTTGGGTAATCTTGTTAAACTCTGTC
GTGCTGGGGATAGAGCATTGCAATTATTGCTCTTCAACGAGGAATGCCTA
GTAAGCGCATGTCATCAGCATGCGTTGACTACGCCCCTGCCCTTTGTACA
CACCGCCCGTCGCT
>OtMZ1052
UAACCUGCUAAAUAGCCAGGCCCGCUUUGGCGGGUCACCGGAUUCUUAGA
GGGGCUAUCGGCUCAAGCCGAUGGAAGUUUGAGGCAAUAACAGGUCUGUG
AUGCCCUUAGAUGUUCUGGGCCGCACGCGCGCUACACUGACAGAGCCAAC
GAGUUCAUCACCUUGGCCGGAAGGUCUGGGUAAUCUUGUUAAACUCUGUC
GUGCUGGGGAUAGAGUAUUGCAAUUAUUGCUCUUCAACGAGGAAUGCCUA
GUAAGCGCAUGUCAUCAGCAUGCGUUGAUUACGUCCCUGCCCUUUGUACA
CACCGCCCGUCGCU
>OtMZ1053
UAUCCUGCUAAAUAGCCCGGCCGGCUUUGGAUGGUAGCUGGCUUCUUAGA
GGGACUUUUAGCGUUUAGCUAAAGGAAGUUUGAGGCAAUAACAGGUCUGU
GAUGCCCUUAGAUGUUCUGGGCCGCACGCGCGCUACACUGACAGAGCCAG
CGAGUAUUCUUCCUUGGCUGGAAAGCCUGGGUAAUCUUGUUAAACUCUGU
CGUGAUGGGGAUAGAAUAUUGCAAUUAUUGUUCUUCAACGAGGAAUUCGU
AGUAAGCUCAAGUCAUCAGCUUGCGUUGAUUACGUCCCUGCCCUUUGUAC
ACACCGCCCGUCGCU
>OtMZ1054
UAACCUGCUAAAUAGUCAGGCCGGCUUCGGUUGGUGGUCGACUUCUUAGA
GGGACUGUUGGCGUUUAGCCAUCGGAAGUUUGAGGCAAUAACAGGUCUGU
GAUGCCCUUAGAUGUUCUGGGCCGCACGCGCGCUACACUGACUGAGCCAG
CGAGUUUUCACCUUGGCCGAGAGGCCUGGGUAAUCUUGUGAAACUCAGUC
GUGCUGGGGAUAGAGCAUUGCAAUUAUUGCUCUUCAACGAGGAAUACUUA
GUAAGCGUGAGUCACCAGCUCGCGUUGAUUACGUCCCUGCCCUUUGUACA
CACCGCCUGUCGCU
>OtMZ1055
UAACCUGCUAAAUAGCCAGGCCCGCUUUGGCGGGUCGCCGGCUUCUUAGA
GGGACUAUCGGCUCAAGCCGAUGGAAGUUUGAGGCAAUAACAGGUCUGUG
AUGCCCUUAGAUGUUCUGGGCCGCACGCGCGCUACACUGACAGAGCCAAC
GAGUUCAUUUCCUUAGCCGAAAGGUUUGGGUAAUCUUGUUAAACUCUGUA
GUGCUGGGGAUAGAGCAUUGCAAUUAUUUCUCUUCAACGAGGAAUACCUA
GUAAGCGUGAGUCACCAGCUCGCGUUUAUUACGUCCCUGCCCUUUGUACA
CACCGCCUGUCGCU
>OtMZ1056
UAACCUGCUAAAUAGUCAGGCCGGCUUCGGCUGGUCGUCGACUUCUUAGA
GGGACUGUUGGCGUUUAGCCAACGGACGUUUGAGGCAAUAACAGGUCUGU
GAUGCCCUUAGAUGUUCUGGGCCGCACGCGCGCUGCACUGACUGAGCCAG
CGAGUUUUCACCUUGGCCGAGAGGCCUGGGUAAUCUUGUGAAACUCAGUC
GUGCUGGGGAUAGAGCAUUGCAAUUAUUGCUCUUCAACGAGGAAUACCUA
GUAAGCGUGAGUCACCAGCUCGCGUUUAUUACGUCCCUGUCCUUUGUACA
CACCGCCUGUCGCU
>OtMZ1057
TAACCTGCTAAATAGTCAGGCCGGCTTCGGCTGGTCGACGACTTCTTAGA
GGGACTGATGGCGTTTAGCCAACGGAAGTTTGAGGAAATAACAGGTCTGT
GATGCCCTTAGATGTTCTGGTCCGCACGCGCGCTACACTGACTGAGCCAG
CGAGTTTTCACCTTGGCCGAGAGGCCTGGGTAATCTTGTGAAACTCAGTC
GTGCTGGGGATAGAGCATTGCAATTATTGCTCTTCAACGAGGAATACCTA
GTAAGCGTGAGTCACCAGCTCGCGTTGATTACGTCCCTGCCCTTTGTACA
CACCGCCTGTCGCT
>OtMZ1058
TAACCTGCTAAATAGCCCGCATTGCTTTGGCAGTGCGCCGGCTTCTTAGA
GGGACTATCGGCTCAAGCCGATGGAAGTTTGAGGCAATAACAGGTCTGTG
ATGCCCTTAGATGTTCTGGGCCGCACGCGCGCTACACTGACAGAGCCAAC
GAGTTCATTTCCTTGCCCGGAAGGGTTGGGTAATCTTGTTAAACTCTGTC
GTGCTGGGGATAGAGCATTGCAATTATTGCTCTTCAACGAGGAATGCCTA
GTAAGCGTACGTCATCAGCGTGCGTTGATTACGTCCCTGCCCTTTGTACA
CACCGCCCGTCGCT
>OtMZ1059
TAACCTGCTAAATAGTCAGGCCGGCTTCGGCTGGTCGTCGACTTCTTAGA
GGGACGGTTGCCGTTTAGCCAACGGAAGTTTGAGGCAATAACAGGTCTGT
GATGCCCTTAGATGTTCTGGGCCGCACGCGCGCTACACTGACTGAGCCAG
CGAGTTTTCACCTTGGCCGAGAGGCCTGGGTAATCTTGTGAAACTCAGTC
GTGCTGGGGACATAGCATTGCAATTATTGCTCTTCAACGAGGAATACCTA
GTAAGCGTGAGTCACCAGCTCGCGTTGATTACGTCCCTGCCCTTTGTACA
CACCGCCTGTCGCT
>OtMZ1060
TAACCTGCTAAATAGCCCGGCTAGCTTTGGCTGGTCGCTGGCTTCTTAGA
GGGACTATCGGCTCAAGCCGATGGAAGTTTGAGGCAATAACAGGTCTGTG
ATGCCCTTAGATGTTCTGGGCCGCACGCGCGCTACACTGACAGAGCCAAC
GAGTTTTTCTCCTTTACCGAAAGGTCTGGGTAATCTTGTTAAACTCTGTC
GTGCTGGGGTTACAGCATTGCAATTATTGCTCTTCAACGAGGAATGCCTA
GTAAGCGCAAGTCATCAGCTTGCGTTGATTACGTCCCTGCCTTTTGTACT
CACCGCCCGTCGCT
>OtMZ1061
TAACCTGCTAAATAGCCCGGCCGACTTTGGTTAGCCGCTGGCTTCTTAGA
GGGACTATTAGCGTTTAGCTAATGGAAGTTTGAGGCAATAACAGGTCTGT
GATGCCCTTAGATGTTCTGGGCCGCACGCGCGCTACACTGACGGAGCCAG
CGAGTTTATCACCTTGTCCGGAAGGACTGGGTAATCTTGTGAAACTTTGT
CGTGCTGGGGATAGAGCATTGCAATTATTGCTCTTCAACGAGGAATGCCT
AGTAAGCGCATGTCATCAGCATGCGTTGATTACGTCCCTGCCCTTTGTAC
ACACCGCCCGTCGCT
>OtMZ1062
TAACCTGCTAAATAGCCAGGCTAGCTTTGGCTGGTCGCCGGCTTCCTAGA
GGGACCATCGGCTCAAGCCGACGGAAGTTTGAGGCAATAACAGGTCTGTG
ATGCCCTTAGATGTTCTGGGCCGCACGCGCGCTACACTGACAGCGCCAAC
GAGTTCTTCACCTTGACCGAAAGGTCTGGGTAATCTTGTTAAACTCTGTC
GTGCTGGGGATAGAGCATTGCAATTAGTGCTCTTCAACGAGGAATGCCTA
GTAAGCGCATGTCATCAGCATGCGTTGATTACGTCCCTGCCCTTTGTACA
CACCGCCCGTCGCT
>OtMZ1063
UAACCUGCUAAAUAGCCCGGCCGACUUUGGUUAGCCGCUGGCUUCUUAGA
GGGACUAUUAUCGUUUAGCUAAUGGAAGUUUGAGGCAAUAACAGGUCCGU
GAUGCCCUUAGAUGUUCCGGGCCGCACGCGCUCUACACUGACGGAGCCAG
CGAGUUUAUCACCUUGUCCGGAAGGACUGGGUAAUCUUGUGAAACUUUGU
CGUGCUGGGGAUAGAGCAUUGCAAUUAUUGCUCUUCAACGAGGAAUUCCU
AGUAAGCGUGAGUCAUCAGCUCGCGUUGAUUACGUCCCUGCCCUUUGUAC
ACACCGCCUGUCGCU
>OtMZ1064
TAACCTGCTAAATAGCCCGGCCCGCTTTGGCGGGTCGCCGGCTTCTTAGA
GGGACTATCGGCTCAAGCCGATAGAAGTTTGAGGCAATAGCAGGTCTGTG
ATGCCCTTAGATGTTCTGGGCCGCACGCGCGCTACACTGACAGGGCCAAC
GAGTTCATTTCCTTGCCCGGAAGGGTTGGGTAATCTTGTTAAACTCTGCC
GTGCTGGGGATAGAGCATTGCAATTATTGCTCTTCAACGAGGAATGCCTA
GTAAGCGTACGTCATCAGCGTGCGTTGATTACGTCCCTGCCCTTTGTACA
CACCGCCCGTCGCT
>OtMZ1065
TAACCTGCTAAATAGCCCGGCTAGCTTTGGCTGGTCGCTGGCTTCTTAGA
GGGACTATCGGCTCAAGCCGCTGGAAGTTTGAGGCAATAACAGGTCTGTT
ATGCCCTTAGATGTTTTGGGCCGCACGCGCGCTACACTGACAGAGCCAAC
GAGTTTTTCTCCTTGACCGAAAGGTCTGGGTAATCTTGTTAAACTCTGTC
GTGCTGGGGATAGAGCATTGCAATTATTGCTCTTCAACGAGGAATGCCTA
GTAAGCGCAAGTCATCAGCTTGCGTGGATTACGTCCCTGCCTTTTGTACA
CACCGCCCGTCGCT
>OtMZ1066
TAACCTGCTAAATAGCCAGGCCGGCTTTTGCTGGTCGCCGGCTTCTTAGA
GGGACTGTCAGCGTCTAGCTGACTGAAGTTTGAGGCAATAACAGGTCTGT
GATGCCCTTAGATGTTCTGGGCCGCACGCGCGCTACACTGACAGAGCCAG
CGAGTTCTTCACCTTGGCCGGAAGGTCTGGGTAATCTTGTTAAACTCTGT
CGTGCTGGGGATAGAGCATTGCAATTATCGCTCTTCAACGAGGAATGCCT
AGTGAGCGCATGTCATCAGCATGCGTTGATTACGTCCCTGCCCTTTGTAC
ACACCGCCCGTCGCT
>OtMZ1067
TAACCTGCTAAATAGCCAGGCTAGCTTTGGCTGGTCGCCGGCTTCTTAGA
GGTACTATCGGCTCAAGCCGATGGAAGTTTGAGGCTATAACAGGTCTGTG
ATGCCCTTACATGTTCTGTGCCGCACGCGCGCTACACTGACAGAGCCAAC
GAGTTATTCACCTTGTCCGGAAGGTCTGGGTAATCTTGTTAAACTCTGTC
GTGCTGGGGATAGAGCATTGCAATTATTGCTCTTCAACGAGGAATGCCTA
GTAAGCGCATGTCATCAGCATGCGTTGATTACGTCCCTGCCCTTTGTACA
CACCGCCCGTCGCT
>OtMZ1068
TAACCTGCTAAATAGCCCCATCGACTATGGTTGGTGACTGGCTTCTTAGA
GGGGCTATTGGCTTCCAGCCAATGGAAGTTTGAGGCAATAACAGGTCGGT
GATGCCCTTAGATGTTCTGGGCCGCACGCCAGCTACACTGACGGAGCCAA
CGAGTACTTTCCTTGTCCGGAAGGACTGGGTAATCTTGTGAAACTTCGTC
GTGCTGGGGATAGAGCATTGCAATTATTGCTCTTCAACGAGGAATTCCTA
GTAAGCGTGAGTCATCAGCTCGCGTTGATTACGTCCCTGCCCTTTGTACA
CACCGCCCGTCGCT
>OtMZ1069
UAACCUGCUAAAUAGCCAGGCUAGCUUUGCCUGGCCGCCGGCUUCUUAGA
GGGACUAUCGGCUCAAGCCGAUGGAAGUUUGAGGCAAUAACAGGUCUGUG
AUGCCCUUAGAUGUUCUGGGCCGCACGCGCGCUACACUGACAGAGCCAAC
GAGUUCUUCACCUUGGCCGGAAGGUCUGGGUAAUCUUGUUAAACUCUGUC
GUGCUGGGGAUAGAGCUUUGCAAUUAUUGCUCUUCAACGAGGAAUGCCGA
GUAAGCGCAUGUCAUCAGCAUGUGUUGCUUACGUCCCUGCCCUUUGUACA
CACCGCCCGUCGCU
>OtMZ1070
TAACCTGCTAAATAGCCCGGCTAGCTTTGGCTGGTCACTGGCTTCTTAGA
GGGACTTTCGGCTCAGGCCGATGGAAGTTTGAGGCAATAACAGGTCTGTG
ATGCCCTTAGATGTTCTGGGCCGCACGCGCGCTACACTGACAGAGCCAAC
GAGTTTTTCTCCTTGACCGAAAGGTCTGGGTAATCTTGTTAAACTCTGTC
GTGCTGGGGATAGAGCATTGCAATTATTGCTCTTCAACGAGGAATGCCTA
GTAAGCGCAAGTCATCAGTTTGCGTTGATCACGTTCCTGCCTTTTGTACA
CACCGCCCGTCGCT
>OtMZ1071
UAACCUGCUAAAUAGCCAGGCUAGCUUUGGCUGGUCGCCGGCUUCUUAGA
GGGACUAUCGGCCCAAGCCGAUGGAAGUUUGAGGCAAUAUCAGGUCUGUG
AUGCCCUUAGAUGUUCUGGGCCGCCCGCGCGCUACACUGACAGAGCCAAC
GAGUUAUUCACCUUGGCCGGAAGGUCUGCGUAAUCUUGUUAAACACUGUC
GUGCUGGGGAUAGAGCAUUGCAAUUAUUGCUCUUCAACGAGGAAUGCCUA
GUAAGCGCAUGUCAUCAGCAUGCGUUGUUUACGUCCCUGCCCUUUGUACA
CACCGCCCGUCGCU
>OtMZ1072
TAACCTGCTAAATAGCCAGGCTAGCTTTGGCTGGTCGCCGGCTTCTTAGA
GGGACTGTCGGCTCAAGCCGATGGAAGTTTGAGGTAATAACAGGTCTGTG
ATGCCCTTAGATGTTCTGGGCCGCATGCGCGCTACACTGACAGAGCCAAC
GAGTTATTCACCTTGGCCGGAAGGTCTTGGTAATCTTGTTAAACTCTGTC
GTGCTGTGGATAGAGCATTGCAATTATTGCTCTTCAACGAGGAATGCCTA
GTAAGCGCATGTCATCAGCATGCGTTGATTACGTCCCTGCCCTTTGTACA
CACCGCCCGTCGCT
>OtMZ1073
UAACCUGCUAAAUAGCCAGGCCGGCUUUCGCUGGUCGCCGGCUUCUUAGA
GGGACUGUCAGCGUCUAGCUGACGGAAGUUUGAGGCAAUAACAGGUCUGU
GAUGCCCUUAGAUGUUCUGGGCCGCAUGCGCGCUACACUGACAGAGCCAG
CGAGUUUUUUUCCUUGACCGGAAGGUCUGUGUAAUCUUGUGAAACACUGU
CGUGCUGGGGAUAGAGCAUUGCAAUUAUUGCUCUUCAACGAGGAAUACCU
AGUAAGCGUGAGUCAUCAGCCCGCGUUGAUUACGUCCCUGCCCUUUGUAC
ACACCGCCCGUCGCU
>OtMZ1074
UAACCUGCUAAAUAGCCAGGCUAGCUUUGGUUAGCCGCUGGCUUCUUAGA
GGGACUAUUAGCGUUUAGCUAAUGGAAGUUUGAGGCAAUAACAGUUCUGU
GAUGCCCUUAGAUGUUCUGGGCCGCACGCGCGCUACACUGACGGAGCCAG
CGAGUUUAUCACCUUGUCCGGAAGGACUGGGUAAUCUUGUGAAACUUUGU
CGUGCUGGGGAUAGAGCAUUGCAAUUAUUGCUCUUCAACGAGGAAUUCCU
AGUAAGCGUGAGUCAUCAGCUCGCGUUGAUUACGUCCCUGCCCUUUGUAC
ACACCGCCUGUCGCU
>OtMZ1075
TAACCTGCTAAATAGTTCTGTTCACATTTGTGGATAGCCAACTTCTTAGA
GGGACTATTGATGTTTAATCAATGGAAGTTTGAGGCAATAACAGGTCTGT
GATGCCCTTAGATGTTCTGGGCCGCACGCGCGCTACACTGATGAAGGCAA
CAAGTTTATTTTCCTTGGCCGGAAGGTCTGGGTAATCTTTTGAAACTTCA
TCGTGCTGGGGATAGAGCATTGCAATTATTGCTCTTCAACGAGGAATTCC
TAGTAAGCGTGAGTCATCAGCTCGCGTTGATTACGTCCCTGCCCTTTGTA
CACGCCGCCCGTCGCT
>OtMZ1076
CGGCCCUUAAAUAGCCCGGUCCGCAUUUGCGGGCCGCUGGCUUCUUAGGG
GGACUAUCGGCUCAAGCCGAUGGAAGUGCUCGGCAAUAACAGGUCUGUGA
UGCCCUUAGAUGUUCUGGGCCGCACGCGCGCUACACUGACAGGGUCAGCG
AGUACAUCACCUUGGCCGAGAGGUCCGGGUAAUCUUGUUAAACCCUGUCG
UGCUGGGGAUAGAGCAUUGCAAUUAUUGCUCUUCAACGAGGAAUGCCUAG
UAAGCGCAUGUCAUCAGCAUGCGUUGAUUACGUCCCUGCCCUUUGUACAC
ACCGCCCGUCGCU
>OtMZ1077
TAACCTGCTAAATAGCCCGGCTAGCTTTGGCTGGTCGCTGGCTTCTTAGA
GGGACTATCGGCTCAAGCCGATGGAAGTTTGAGGCAATAACAGGTCTGTG
ATGCCCTTAGATGTCCTGGGCCGCACGCGCGTTACACTGACAGAGCAAAC
GGGTTTTTCTCCTTGACCGAAAGGTCTGGGTAATCTTGTTAAACTCTGTC
GTGCTGGGGATAGAGCATTGCAATTATTGCTCTTCAACGAGGAATGCCTA
GTAAGCGCAAGTCATCAGCTTGCGTTGATTACGTCCCTGCCTTTTGTACA
CACCGCCCGTCGCT
>OtMZ1078
TAACCTGCTAAATAGCCAGGCCCGCTTCGGCGGGTCGCCGGCTTCTTAGA
GGGACTATCGGCTCAAGCCGATGGAAGTTTGAGGCAATAACAGGTCTGTG
ATGCCCTTAGATGTTCTGGGCCGCACGCGCGCTACACTGACAGAGCCAAC
GAGTTGATCACCTTGGCAGGAAGGTCTGGGTAATCGTGTTAAACTCTGTC
GTGCTGGGGATAGAGCATTGCAATTATGGCTCTTCAACGAGGAATGCCTA
GTAAGCGCATGTCATCAGCATGCGTTGATTACGTCCCTGCCCTTTGTACA
CACCGCCCGTCGCT
>OtMZ1079
CGGCCCTTAAATAGCCCGGTCCGCATTTGCGGGCCGCTGGCTTCTTAGGG
GGACTATCGGCTCAAGCCGATGGAAGTGCGCGGCAATAACAGGTCTGTGA
TGCCCTTAGATGTTCTGGGCCGCACGCGCGCTACACTGACAGGGCCAGCG
AGTACATCACCTTAACCGAGAGGTTTGGGTAATCTTGTTAAACCCTGTCG
TGCTGGGGATAGAGCATTGCAATTATTGCTCTTCAACGAGGAATGCCTAG
TAAGCGCATGTCATCAGCATGCGTTGATTACGTCCCTGCCCTTTGCACAC
ACCGCCCGTCGCT
>OtMZ1080
UAACCUGCUAAAUAGCCCGGCUAGCUUUGGCUGGUCGCUGGCUUCUUAGA
GGGACUAUCGGCUCAAGCCGAUGGAAGUUUGAGGCAAUAACAGGUCUGUG
AUGCCCUUAGAUGUUCUGGGCCGCACGCGCGCUACACUGACAGAGCCAGC
GAGUAUUCUUCCUUGGCUGGAAAGGUCUGGGUAAUCUUGUUAAACUCUGU
CGUGCUGGGGAUAGAGCAUUGCAAUUAUUGCUCUUCAACGAGGAAUGCCU
AGUAAGCGCAAGUCAUCAGCUUGCGUUGAUUACGUCCCUGCCUUUUGUAC
ACACCGCCCGUCGCU
>OtMZ1081
TAACCTGCTAAATAGCCAGGCCGGCTTTTGCTGGTCGCCGGCTTCTTAGA
GGGACTATCAGCATCTAGCTGATGGAAGTTTGGGGCAATAACAGGTCTGT
GATGCCCTCAGATGTTCTGGGACGCACGCGCGCTACACTGACAGAGCCAG
CGAGTTTATCACCTTGGACGGAAGGTCTGGGTAATCTTGTGAAACTCTGT
CGTGCTGGGGATAGAGCATTGCAATTCTTGCTCTTCAACGAGGAATTCCT
AGTAAGCGTGAGTCATCAGCTCGCGTTGATTACGTCCCTGCCCTTTGTAC
ACACCGCCCGTCGCT
>OtMZ1082
TAACCTGCTAAATAGCCCGGCCGACTTTGGTTAGCCGCTGGCTTCTTAGA
TTGACTATTAGCGTTTAGCTAATGGAAGTTTGAGGCAATAACAGGTCTGT
GATGCCCTCAGATGTTCTGGGCCGCACGCGCGCTACACTGACGGAGCCAG
CGAGTTTATCACCTTGTCCGGAAGGACTGGGTAATCTTGTGAAACGTTGT
CGTGCTGGGGATAGAGCATTGCAATTATTGCTCTTCAACGAGGAATTCCT
AGTAAGCGTGAGTCATCAGCTCGCGTTGATTACGTCCCTGCCCTTTGTAC
ACACCGCCTGTCGCT
>OtMZ1083
UAACCUGCUAAAUAGACCAGCCGGCUUUGGCUAGCUGCUGUCUUCUUAGA
GGGACUAUCAGCGUUUAGCUGAUGGAAGUUUGAGGCAAUAACAGGCCUGU
GAUGCCCUUAGAUGUUCUGGGCCGCACGCGCGCUACACUGACAGAGCCAG
CGAGUCUACCACCUUUGCCGGAAGGCAUGGGUAAUCGUGUGAAACUCUGU
CGUGAUGGGGAUAGAGCAUUGCAAUUAUUGCUCUUCAACGAGGAAUACCU
AGUAAGCGUGAUUCAUCAGAUCGCGUUGACUACGUCCCCGCCCUUUGUAC
ACACCGCCCGUCGCU
>OtMZ1084
UAACCUGCUAAAUAGACCAGUCGACUUUAGUUGGCUGCUGUCUUCUUAGA
GGGACUAUCAGCGUUUAGCUGAUGGAAGUUUGAGGCAAUAACAGGUCUGU
GAUGCCCUUAGAUGUUCUGGGCCGCACGCGCGCUACACUGACAGAGCCAG
CGAGUCUUUUUCCUUUGCCGGAAGGCAUGGGUAAUCUUGUGAAACUCUGU
CGUGAUGGGGAUAGAACAUUGCAAUUAUUGUUCUUCAACGAGGAAUACCU
UGUAAGCGUCAUUCAUCAGAUCGCGUUGAGUACGUCCCUGCCCUUUGUAC
ACACCGCCCGUCGCU
>OtMZ1085
TAACCTGCTAAATAGCCAGGCTAGCTTTGGCTGGTTGCCGGCTTCTTAGA
GGGACTATCGGCTCAAGCCGATGGAAGTTTGAGGCAATAACAGGTCGGTG
ATGCCCTTAGATGTTCTGGGCCGCACGCGCGCTACACTGACAGAGCCAAC
GAGTTTCTTCCTTGTCCGAAAGGTCTGGGTAATCTTGTTAAACTCTGTCG
TGCTGGGGATAGAGCATTGCAATTATTGCTCTTCAACGAGGAATTCCTAG
TAAGCGCAAGTCATCAGCTTGCGCTGATTCCGTCTTTGCCCTTTGTACAC
ACCGCCCGTCGCT
>OtMZ1086
UAACCUGCUAAAUAGCCAGGCUAGCUUUAGCUGAUCGCCGGCUUCUUAGA
GGGACUAUCGGCUCAAGCCGAUGGAAGUUUGAGGCAAUAACAGGUCUCUG
AUGCCCUUAGAUGUUCUGGGCCGCACGCGCGCUACACUGACAGAGCCAAC
GAGUUCAUCACCUUGGCCGGAAGGUCUGGGUAAUCCUGUUAAACUCUGUC
GUGCUGGGGAUAGAGCAUUGCAAUUAUUGCUCUUCAACGAGGAAUGCCUU
GUAAGCGCUUGUCAUCAGCAUGCGUUGAUUACGUCCCUGCCCUUUGUACA
CACCGCCCGUCGCU
>OtMZ1087
UAACCUGCUAAAUAGCCAGGCUAGCUUUGGCUGCUCGCCGGCUUCUUAGA
GGGACUAUCGGCUCAAGCCGAUGGAAGUUUGAGGCAAUAACAGGUCUGUG
AUGCCCUUAGAUGUUCUGGGCCGCACGCGCGCUACACUGACAGAGCCAGC
GAGUCUUUUUCCUUUGCCGGAAGGCAUGGGUAAUCUUGUGAAACUCUGUC
GUGAUGGGGAUAGAACAUUGCAAUUAUUGUUCUUCAACGAGGAAUACCUA
GUAAGCGUGACUCAUCAGAUCGCGUUUAUUACGUCCCUGCCCUUUGUACA
CACCGCCCGUCGCU
>OtMZ1088
TAACCTGCTAAATAGCCCGACTAGCTTTTGCTGCTTGCTGGCTTCTTAGA
GGGACGATTGGCATAAAGCCAATGGAAGTTTGAGGCAATAACAGGTTTGT
GATGCCCTTAGATGTTCTGGGCCGCACGAGCGCTACACTGACGGAGCCAG
CGAGTTCATTCCTTGGCCGGAAGGTCTGGGTAATCTTGTGAAACTCCGTC
GTGATGGGGATAGAGCATTGCAATTATTGCTCTTCAACGAGGAATTCCTA
GTAAGCGCAAGTCATCAGCTTGCGTTGATTACGTCTCTGCCCTTTGTACA
CACCGCCCGTCGCT
>OtMZ1089
UAACCUGCUAAAUAGCCCGGCUAGCUUUAGCUGGUCGCUGGCUUCUUAGA
GGGACUAUCGGCUCAAGCCGAUGGAAGUUUGAGGCAAUAACAGGUCUGUG
AUGCCCUUAGAUGUUCUGGGCCGCACGCGCGCUACACUGACAGAGCCAAC
GAGUUUUUCUCCUUGACCGAAAGGUCUGGGUAAUCAUGUUAAACUCUGUC
GUGCUGGGGAUAGAGCAUUGCAAUUAUUGCUCUUCAACGAGGAAUGCCUG
GUAAGCGCUAGUCAUCAGCUUGCGUUGACUACGUCCCUGCCUUUUGUACA
CACCGCCCGUCGCU
>OtMZ1090
UAACCUGCUAAAUAGUCAGGCCGGCUUCGGCUGCUCGUCGACUUCUUAGA
GGGACUGUUGGCGUUUAGCCAACGGAAGUUUGAGGCAAUAACAGGUCUGU
GAUGCCCUUAGAUGUUCUGGGCCGCACGCGCGCUACACUGACUGAGCCAG
CGAGUUUUCACCUUGGCCGAGAGGCCUGGAUAAUCGUGUGAAACUCAGUC
GUGCUGGGGAUAGAGCAUUGCAAUUAUUGCUCUUCAACGAGGAAUACCUA
GUAAGCGUGAGUCACCAGCUCGCGUUGAGUACGUCCCUGCCCUUUGUACA
CACCGCCUGUCGCU
>OtMZ1091
TAACCTGCTAAATAGCCAGGCCGGCTTTTGCTGGTAGCCGGCTTCTTAGA
GGGACTATCAGCATCTAGCTGATGGAAGTTTGAGGCAATAACAGGTATGT
GATGCCCTTAGATGTTCTGGGCCGCACGCGCGCTACACTGACAGAGCCAG
CGAGTTTATCACCTTGGCCGGAAGGTCTGGGTAATCTTGTGAAACTCTGT
CGTGCTGGGGATAGAGCATTGCAATTCTTGCTCTTCAACGAGGAATTCCT
AGTAAGCGTGAGTCATCAGCTCGCGTTGATTCCGTCTCTGCCCTTTGTAC
ACACCGCCCGTCGCT
>OtMZ1092
TAACCTGCTAAATAGCCAGGCCCGCTTTGGCGGGTAGCCGGCTTCTTAGA
GGGACCATCGGCTCAAGCCGATGGAAGTTTGAGGCAATAACAGGTCTGTG
ATGCCCTTAGATGTTCTGGGCCGCACGCGCGCTACACTGACAGAGCCAAC
GAGTTCATCACCTTGGCCGGAAGGTCTGGGTAATCTTGTTAAACTCTGTC
GTGCTGGGGATAGAGCATTGCAATTATTGCTCTTCAACGAGGAATGCCTA
GTAAGCGCATGTCATCAGCATGCGTTGATTCCGTCTCTGCCCTTTGTACA
CACCGCCCGTCGCT
>OtMZ1093
TAACCTGCTAAATAGCCAGGCTAGCTTTGGCTGGTTGCCGGCTTCTTAGA
GGGACGATCGGCTCAAGCCGATGGAAGTTTGAGACAATAACAGGTCTGTG
ATGCCCTTAGATGTTCTGAGCCGCACGCGCGCTAAACTGACAGAGCCAAC
GAGTTCATCACCTTGGCCGGAAGGTCTGGGTAATCTTGTTAAACTCTGTC
GTGCTGGGGATACAGCATTGCAATTATTGCTCTTCAACGAGGAATGCCTA
GTAAGCGCATGTCATCAGCATGCGTTGATTACGTCCCTGCCCTTTGTACA
CACCGCCCGTCGCT
>OtMZ1094
TAACCTGCTAAATAGCCAGGCCGGCTTTTGCTGGTCGCCGGCTTCTTAGA
GGGACAATCAGCATCTAGCTGATGGAAGTTTGAGGCAATAACAGGTCTGT
GATGCCCTTAGATGTTCTCGGCCGCACGCGCGCTACACTGACAGAGCCAG
CGAGTTTATCACCTTGGCCGGAAGGTCTGGGTAATATTGTGAAACTCTGT
CGTGCTGGGGATAGAGCATTGCAATTCTTGCTCTTCAACGAGGAATTCCT
AGTAAGCGTGAGTCATCAGCTCGCGTTGATTACGTCCCTGCCCTTTGTAC
ACACCGCCCTTCGCT
>OtMZ1095
UAACCUGCUAAAUAGCCAGGCCGGCUUUUGCUGGUCGCCGGCUUCUUAGA
GGGACUAUCAGCAUCUAGCUGAUGGAAGUUUGAGGCAAUAACAGGUCUGU
GAUGCCCUUAGAUGUUCUGGGCCGCACGCGCGCUACACUGACAGAGCCAG
CGAGUUUAUCACCUUGGCCGGAAGGUCUGGGUAAUCUUGUGAAACUUUGU
CGUGCUGGGGAUAGAGCAUUGCAAUUCUUGCACUUCAACGAGGAAUUCCU
AGUAAGCGUCAGUCAUCAGCUCGCGUUGAAUACGUCCCUGCCCUUUGUAC
ACACCGCCCGUCGCU
>OtMZ1096
TAACCTGCTAAATAGCCAGGCCCGCTTTGGCGGGTCGCCGGCTTCTTAGA
GGGACTATCGGCTCAAGCCGATGGAAGTTTGAGGCAATAACAGGTCTGTG
ATGCCCTTAGATGTTCTGGGCCGCACGCGCGCTATACTGACAGAGCCAAC
GAGTTCATTTCCTTAGCCGAAAGGTTTGGGTAATCTTGTTAAACTCTGTC
GTGCTGGGGATAGAGCATTGCAATTATTGCTCTTCAACGAGGAATGCCTA
GTAAGCACGAGTCATCAACTCGTGCTGATTACGTCCCTGCCCTTTGTACA
CACCGCCCGTCGCT
>OtMZ1097
TAACCTGCTAAATAGCCAGGCTAGCTTTGGCTGGTCGCCGGCTTCTTAGA
GGGACTATCGGCTCAAGCCGATGGAAGTTTGAGGCAATAACAGGTCTGTG
ATGCCCTTAGATGTTCTGGGCCGCACGCGCGCTACACTGACAGAGCCAAC
GAGTTATGCACCTTGGCCGGAAGGTCTGGGTAATCTTGTTAAACTCTGTC
GTGCTGGGGATAGAGCATTGCAATTATTGCTCTTCAACGAGGAATTCCTA
GTAAGCGTAAGTCATCAACTTACGTTGATTACGTCCCTGCCCTTTGTACA
CACCGCCCGTCGCT
>OtMZ1098
TAACCTGCTAAATAGCCCGGCTAGCTTTGGCTGGTCGCTGGCTTCTTAGA
GGGCCTATCGGCTCAAGCCGATGGAAGTTTGAGGCAATAACAGGTCTGTG
ATGCCCTTAGATGTTCTGGGCCGCACGCGCGCTACACTGACAGAGCCAAC
GAGTTTTTCTCCTTGACCGAAAGGTCTGGATAATCTTGTTAAACTCAGTC
GTGCTGGGGATAGAGCATTGCAATTATTGCTCTTCAACGAGGCATGCCTA
GTAAGCGCAAGTCATCAGCTTGCGTTGATTACGTCCCTGCCTTTTGTACA
CACCGCCCGTCGCT
>OtMZ1099
UAAUCUGCUAAAUAGCCAGGCCCGCUUUGGCGGGUCGCCGGCUUCUUAGA
GGGACUAUCGGCUCAAGCCGAUGGAAGUUUGAGGCAAUAACAGGUCUGUG
AUGCCCUUAGAUGUUCUGGGCCGCACGCGCGCUACACUGACAGAGCCAAC
GAGUUCAUCACCUUGGCCGGAAGGUCUGGGUAAUCUUGUUAAACUCUGUC
GUGCUGGGGAUAGAGCAUUGCAAUUAUUGCUCUUCAACGAGGAAUGCCUA
GUAAGCGCAUUUCAUCAGCAUGCGUUGAUUACGUCCCUGCAAUUUGUACA
CACCGCCCGUCGCU
>OtMZ1100
TAACCTGCTAAATAGTTGCGTCAACTCTGGTTGATGACAACTTCTTAGAG
GGACTATTGGCGATTAGTCAATGGAAGTTTGAGGCAATAACAGGTCTGTG
ATGCCCTTAGATGTTCTGGGCCGCACGCGCGCTACACTGATAAAGGCAAC
AAGTAATTCACCTTGGCCGGAAGGTCTGGGTAATCTTGTGAAACTTCATC
GTGCTGGGGATAGACCATTGCAATTATTGGTCTTGAACGAGGAATTCCTA
GTAAGCACGAGTCATCAACTCGTGCTGATTACGTCCCTGCCCTTTGTACA
CACCGCCCGTCGCT
>OtMZ1101
UGACCUGCUAAAUAGCCCAACUCACUUUUGUGGGUUGCUGGCUUCUUAGA
GGGACUUUUGGCUCAAGCCAAUGGAAGUACGAGGCAAAAACAGGUCUGUG
AUGCCCUUAGAUGUUCUGGGCCGCACGCGCGCUACACUGACAGGGCCAGC
GAGUACAUCACCUUGGCCGAAAGGUCUGGGUAAUCUUGUUAAACCCUGUC
GUGCUGGGGAUAGAUCAUUGCAAUUAUUGAUCUUCAAUGAGGAAUUCCUA
GUAAACGCAAGUCAUCAACUUGCAUUGAUUACGUCCCUGCCCUUUGUACA
CACCGCCCGUCGCU
>OtMZ1102
UAACCUGCUAAAUAGUUAGGCAAUUCCUUAGAAUUGUCGCCAACUUCUUA
GAGGGACUAUCAGUGUUUAACUGAUGGAAGUUUGAGGCAAUAACAGGUCU
GUGAUGCCCUUAGAUGUUCUGGGCCGCACGCGCGCUACACUGAUGAAGGC
AUCGAGUUUAUAACCUUUACCGGAAGGUAUGGGUAAUCUUUUGAAACUUC
AUCGUGCUGGGGAUAGACCCUUGCAAUUAUUGGACUUAAACGAGGAAUUC
CUAGUAAGCGUGAGUCAUCAGCUCGCGUUGAUUACGUCUCUGCCCUUUGU
ACACACCGCCCGUCGCU
>OtMZ1103
UAACCUGCUAAAUAGUUGGGCCAACCUUGGUUGGUCAUCAACUUCUUAGA
GGGACUAUGGAUGUUUAAUCCAUGGAAGUUUGAGGCAAUAACAGGUCUGU
GAUGCCCUUAGAUGUUCUGGGCCGCACGCGCGCUACACUGAUGAAGGCAA
CAAGUAAUUAACCUUGGCCGGAAGGUCUGGGUAAACUUGUGAAACUUUAU
CGUGCUGGGGAUAGUCCUUUGCAAUUAUUGGACUUAAACGAGGAAUUCCU
AGUAAGCGUGAGUCAUCAGCUCGCGUUGAUUACGUCCCUGCCCUUUGUAC
ACACCGCCCGUCGCU
>OtMZ1104
UAACCUGCUAAAUAGCCGAAUCGACUUUGGUUGAUUUUUUUAGGCUUCUU
AGAGGGACUAUCUGCGUUUAGCAGAUGGAAGUUUGAGGCAAUAACAGGUC
UGUGAUGCCCUUAGAUGUUCUGGGCCGCACGCGCGCUACACUGACAGAGC
CAACGAGUUUUUUUCCUUGUCCGGAAGGACUGGGUAAUCUUGUGAAACUC
UGUCGUGCUGGGGAUAGAGCAUUGCAAUUAUUGCUCUUCAACGAGGAAUU
CCUAGUAAGCGUAAGUCAUCAGCUUGCGUUGAUUACGUCCCUGCCCUUUG
UACACACCGCCUGUCGCU
>OtMZ1105
TAACCTGCTAAATAGTTGCAATAACTCTGGTTGATGACAACTTCTTAGAG
GGACTATTGGCGATTAGTCAATGGAAGTTTGAGGCAATAACAGGTCTGTG
ATGCCCTTAGATGTTCTGGGCCGCACGCGCGCTACACTGATAAAGGCAAC
AAGTAATTCACCTTGGCCGGAAGGTCTGGGTAATCTTTTGAAACTTTATC
GTGCTGGGGATAGTCCTTTGCAATTTTTAGTCTTCAACGAGGAATTCCTA
GTAAACGCGAGTCATCAACTCGCATTGATTACGTCCCTGCCCTTTGTACA
CACCGCCCGTCGCT
>OtMZ1106
UAACCUGCUAAAUAGUUGCAUUAACUCUGGUUGAUGACAACUUCUUAGAG
GGACUAUUGGCGAUUAGUCAAUGGAAGUUUGAGGCAAUAACAGGUCUGUG
AUGCCCUUAGAUGUUCUGGGCCGCACGCGCGCUACACUGAUAAAGGCAAC
AAGUAAUUCACCUUGGCCGGAAGGUCUGGGUAAUCUUUUGAAACUUUAUC
GUGCUGGGGAUAGUCCUUUGCAAUUUUUGGUCUUCAACGAGGAAUUCCUA
GUAAGCGCAAGUCAUUAACUUGCGUUGAUUACGUCCCUGCCCUUUGUACA
CACCGCCCGUCGGU
>OtMZ1107
CGACCTGCTAAATAGTTCGGCAAATCCTTCGGGATTTGTACGTGACTTCT
TAGAGGGACTATCGGCTCAAGCCGATGGAAGTTTGAGGCAATAACAGGTC
TGTGATGCCCTTAGATGTTCTGGGCCGCACGCGCGCTACACTGACAGAGC
CAACGAGTTATTCACCTTGGCCGGAAGGTCTGGGTAATCTTGTTAAACTC
TGTCGTGCTGGGGATAGAGCATTGCAATTATTGCTCTTCAACGAGGAATG
CCTAGTAAGCGCATGTCATCAGCATGCGTTGATTACGTCCCTGCCCTTTG
TACACACCGCCCGTCGCT
>OtMZ1108
UAACCUGCUAAAUAGUUGCGUAAACUCUGGUUUAUGGCAACUUCUUAGAG
GGACUAUUGGCGAUUAGUCAAUGGAAGUUUGAGGCAAUAACAGGUCUGUG
AUGCCCUUAGAUGUUCUGGGCCGCACGCGCGCUACACUGAUAAAGGCAAC
GAGUAAUUCACCUUGGCCGGAAGGUCUGGGUAAUCUUUUGAAACUUUAUC
GUGCUGGGGAUAGUCCUUUGCAAUUAUUGGACUUCAACGAGGAAUUCCUA
GUAAGCGCAUGUCAUCAGCGUGCGUUGAUUACGUCCCUGCCCUUUGUACA
CACCGCCCGUCGCU
>OtMZ1109
UAACCUGCUAAAUAGUUGCGUCAACUCUGGUUGAUGACAACUUCUUAGAG
GGACUAUUGGCGAUUAGUCAAUGGAAGUUUGAGGCAAUAACAGGUCUGUG
AUGCCCUUAGAUGUUCUGGGCCGCACGCGCGCUACACUGAUAAAGGCAAC
AAGUAAUUCACCUUGGCCGGAAGGUCUGGGUAAUCUUUUGAAACUUUAUC
GUGCUGGGGAUAGUCCUUUGCAAUUAUUGCUCUUCAACGAGGAAUGCCUA
GUAAGCGCAUGUCAUCAGCAUGCGUUGAUUACGUCCCUGCCCUUUGUACA
CACCGCCCGUCGCU
>OtMZ1110
UAACCUGCUAACUAGCCAGGCUCGCUUUGGCGGGUCGCCGGCUUCUUAGA
GGGACUAUCGGCUUAAGCCGAUGGAAGUGAGGCAAUAACAGGUCUGUGAU
GCCCUUAGAUGUUCUGGGCCGCACGCGCGCUACACUGACAGAGCCAGCGA
GUUCCUUACCUUGGCCGAAAGGCCCGGGUAAUCUUGUUAAACUCUGUCGU
GCUGGGGAUAGAGCAUUGCAAUUAUUGAUCUUAAACGAGGAAUUCCUAGU
AAGCGCAAGUCAUCAACUUGCAUUGAUUACGUCCCUGCCCUUUGUACACA
CCGCCCGUCGCU
>OtMZ1111
UAACCUGCUAACUAGCCAGGCUCGCUUUGGCGGGUCGCCGGCUUCUUAGA
GGGACUAUCGGCUUAAGCCGAAGGAAGUUUGAGGCAAUAACAGGUCUGUG
AUGCCCUUAGAUGUUCUGGGCCGCACGCGCGCUACACUGACAGAACCAAC
GAGUUCUUCACCUUGGCCGAAAGGUCUGGGUAAUCUUGUUAAACUCUGUC
GUGCUGGGGAUAGAGCAUUGCAAUUAUUGCUCUUCAACGAGGAAUGCCUA
GUAAGCGCGUGUCAUCAGCAUGCGUUGAUUACGUCCCUGCCCUUUGUACA
CACCGCCCGUCGCU
>OtMZ1112
TAACCTGCTAAATAGTTGCATTAACTCTGGTTGATGACAACTTCTTAGAG
GGACTATTGGCGATTAGTCAATGGAAGTTTGAGGCAATAACAGGTCTGTT
ATGCCCTTAGATGTTCTGGGCCGCACGCGCGCTACACTGACGGAGCCAAC
GAGTCTTTTCCTTGTCCGGAAGGACTGGGTAATCTTGTGAAACTTCGTCG
TGCTGGGGATAGAGCATTGCAATTATTGCTCTTCAACGAGGAATTCCTAG
TAAGCGTGAGTCATCAGCTCGCGTTGATTACGTCCCTGCCCTTTGTACAC
ACCGCCCGTCGCT
>OtMZ1113
UAACCUGCUAAAUAGAACAGCCAAUAUUUUAUUGGCUGGUCUUCUUAGAG
GGACUAACCACAUCUAGUGGUUGGAAGUUUGAGGCAAUAACAGGUCUGUG
AUGCCCUUAGAUGUUCUGGGCCGCACGCGCGCUACACUGAUGAAGGCAGC
GAGUAUAUAACCUUGACCGGAAGGUCUGGGCAAUCUUGUGAAACUUCAUC
GUGCUGGGGAUAGACCAUUGCAAUUAUUGGUCUUCAACGAGGAAUUCCUA
GUAAGCGCAAGUCAUCAGCUUGCGUUGAUUACGUCCCUGCCCUUUGUACA
CACCGCCCGUCGGU
>OtMZ1114
UAACCUGCUAAAUAGCCAGGCUAGCUUUGGCUGGUCGCCGGCUUCUUAGA
GGGACUAUCGGCUCAAGCCGAUGGAAGUUUGAGGCAAUAACAGGUCUGUG
AUGCCCUUAGAUGUUCUGGGCCGCACGCGCGCUACACUGACAGAGCCAAC
GAGUUAUUCACCUUGGCCGGAAGGUCUGGGUAAUCUUGUUAAACUUCAUC
GUGCUGGGGAUAGUCCUUUGCAAUUAUUGGACUUAAACGAGGAAUUCCUA
GUAAGCGUGAGUCAUCAGCUCGCGUUGAUUACGUCCCUGCCCUUUGUACA
CACCGCCCGUCGCU
>OtMZ1115
TAACCTGCTAAATAGCCCCATCGACTATGGTTGGTGGCTGGCTTCTTAGA
GGGACTATTGGCTTCCAGCCAATGGAAGTTTGAGGCAATAACAGGTCTGT
GATGCCCTTAGATGTTCTGGGCCGCACGCGCGGTACACTGACGGAGCCAA
CGAGTACTTTCCGTGTCCGGAAGGACTTGGTAATCTTGTGAAACTTCGTC
GTGCTGGTGATAGAGCATTGCAATTATTGCTCTTCAACGAGGAATTCCTA
GTAAGCGTGAGTCATCAGCTCGCGTTGATTACGTCCCTGCCCTTTGTACA
CACCGCCCGTCGCT
>OtMZ1116
TAACCTGCTAAATAGTTGCATTAACTCTGGTTGATGACAACTTCTTAGAG
GGACTATTGGCGATTAGTCAATGGAAGTTTGAGGCAATAACAGGTCTGTG
ATGCCCTTAGATGTTCTGGGCCGCACGCGCGCTACACTGATAAAGGCAAC
AAGTAATTCACCTTGGCCGGAAGGTCTGGGTAATCTTTTGAAACTTTATC
GTGCTGGGGATAGATCTTTGCAATTTTCGATCTTCAACGAGGAATTCCTA
GTAAGCGTGAATCATCAGTTCGCGTTGATTACGTCCCTGCCCTTTGTACA
CACCGCCCGTCGCT
>OtMZ1117
TAACCTGCTAAATAGGGTTGCGATTTTTTTAATCGTAAGTCTTCTTAGCG
GGACTAACTACATTTAGTGGTTGGAAGTTTGAGGCAATAACAGATCTGTG
ATGCCCTTAGATGTTCTGGGCCGCACGCGCGCTACACTGATGAAGGCAGC
GAGTATATAACCTTGACCGGAAGGTCTGGGCAATCCTGTGAAACTTCATC
GTGCTGGGGATAGACCATCGCAATTATTGGTCTTCAACGAGGAATTCCTA
GTAAGCGCAAGTCATCAGCTTGCGTTGATTACGTCCCTGCCCTTTGTACA
CACCGCCCGTCGGT
>OtMZ1118
CAGCCTGCTAAATAGTTGTACGCTACTCTTAGCGCAGCAACTTCTTAGAG
GGACTATTGGCGATTAGTCAATGTAAGTTTGAGGCAATAACAGGTCTGTG
ATGCCCTTAGATGTTCTGGGCCGCACGCGCGCTACACTGATAAAGGCAAC
AAGTAATTCACCTTGGCCGGAAGGTCTGGGTAATCTTTTGAAACTTTATC
GTGCTGGGGATAGTCCTTTGCAATTATTGGACTTAAACGAGGAATTCCTA
GTAAGCGTGAGTCATCAGCTCGCGTTGATTACGTCCCTGCCCTTTGTACA
CACCGCCCGTCGCT
>OtMZ1119
TAACCTGCTAAATAGCCAGGCTAGCTTTGGCTGGTCGCCGGCTTCTTAGA
GGGACTATCGGCTCAAGCCGATGTAAGTTTGAGGCAATAACAGGTTTGTG
ATGCCCTTAGATGTTCTGGGCCTCACGCGCGCTACACTTACAGAGCCAAC
GAGTTCATTTCCTTAGCCGAAAGGTTTGGGTAATCTTGTTAAACTCTGTC
GTGCTGGGGATAGAGCATTGCAATTATTGCTCTTCAACGAGGAATGCCTA
GTAAGCGCATGTCATCAGCATGCGTTGATTACGTCCCTGCCCTTTGTACA
CACCGCCCGTCGCT
>OtMZ1120
UAACCUGCUAAAUAGGGUUGCGAUUUUUUUAAUCGUAAGUCUUCUUAGAG
GGACUAACUACAUUUAGUGGUUGGAAGUUUGAGGCAAUAACAGGUCUGUG
AUGCCCUUAGAUGUUCUGGGCCGCACGCGCGCUACACUGAUGAAGGCAAC
GAGUAUAUAACCUUGACCGGAAGGUCUGGGUAAUCUUGUCAAACUUCAUC
GUGCUGGGGAUAGAACAUUGCAAUUAUUGGUCUUCAACGAGGAAUUCCUA
GUAAGCACAAGUCAUCAGCUUGCGUUGAUUACGUCCCUGCCCUUUGUACA
CACCGCCCGUCGGU
>OtMZ1121
TAACCTGCTAAATAGCCCCATCGACTATGGTTGGTGCCTGGCTTCTTAGA
GGGACTATTGGCTTCTAGCCAATGGAAGTTTGAGGCAATAACAGGTCTGT
GATGCCCTTAGATGTTCTGAGCCGCACGCTCGCTACACTGACGGAGCCAA
CGAGTACTTTCCTTGTCCGGAAGGACTGGGTAATCTTGTGAAACTTCGTC
GTGCTGGGGATAGAGCATTGCAATTATTGCTCTTCAACGAGGAATTCCTA
GTAAGCGTGAGTCATCAGCTCGCGTTGATTACGTGCCTGCCCTTTGTACA
CACCGCCCGTCGCT
>OtMZ1122
UAACCUGCUAAAUAGUUGCGUCAACUCUGAUUGAUGACAACUUCUUAGAG
GGACUAUUGGCGAUUAGUCAAUGGAAGUUUGAGGCAAUAACAGGUCUGUG
AUGCCCUUAGAUGUUCUGGGCCGCACGCGCGCUACACUGAUAAAGGCAAC
AAGUAAUUCACCUUGGCCGGAAGGUCUGGGUAAUCUUUUGAAACUUUAUC
GUGCUGGGGAUAGUCCGUUGCAAUUAUUGGACUUAAACGAGGAAUUCCGA
GUAAGCGAGAGUCAUCAGCUCGCGUUGUUUACGUCCCUGCCCUUUGUACA
CACCGCCCGUCGCU
>OtMZ1123
UAACCUGCUAAAUAGCCAGGCUAGCUUUGUCUGGUCGCCGGCUUCUUAGA
GGGACUAUCGGCUCAAGCCGAUGGAAGUUUGAGGCAAUAACAGGUCUGUG
AUGCCCUUAGAUGUUCUGGGCCGCACGCGCGCUACACUGACAGCGCCAAC
GAGUUCAUCACCUUGGCCGGAAGGUCUGGGUAAUGUUGUUAAACUCUGUC
GUGCUGGGGAUAGAGCUUUGCAAUUAUUGCUCUUCAACGAGGAAUGCCUA
GUAAGCGAAUGUCAUCAGCAUGCGUUGGUUACGUCCCUGCCCUUUGUACA
CACCGCCCGUCGCU
>OtMZ1124
UAACCUGCUAAAUAGCCAGGCUAGCUUUGGCUGGUCGCCGGCUUCUUAGA
GGGACUAUCGGCUCAAGCCGAUGGAAGUUUGAGGCAAUAACAGGUCUGUG
AUGCCCUUAGAUGUUUUGGGCCGCACGCGCGCUACACUGACAGAGCCAAC
GAGUUAUUCACCUUGGCCGGAAGGUCUGCGUAAUCUUGUUAAACGCUGUC
GUGCUGGGGAUAGAGCAUUGCAAUUAUUGCUCUUCAACGAGGAAUGCCUA
GUAAGCGCAUGUCAUCAGCAUGCGUUGAUUGCGUCACUGCCCUUUGUACA
CACCGCCCGUCGCU
>OtMZ1125
TAACCTGCTAAATAGTTGCATTAACTCTGGTTGATGACAACTTCTTAGAG
GGACTATTGGCGATTAGTCAATGGAAGTTTGAGGCAATAACAGGTCTGTG
ATGCCCTTAGATGTTCTGGGCCGCACGCGCGCTACACTGATAAAGGCAAC
AAGTAATTCACCTTGGCCGGAAGGTCTGGGTAATCTTTTGAAACTTTATC
GTGCTGGGGATAGACCATTGCAATTATTGGTCTTCAACGAGGAATTCCTA
GTAAGCGCGAGTCATCAACTCGCGTTGATTACGTCCCTGCCCTTTGTACA
CACCGCCCGTCGTT
>OtMZ1126
UAACCUGCUAAAUAGUUGUGUAAACUCUGGUUUAUGGCAACUUCUUAGAG
GGACUAUUGGCGAUUAGUCAAUGGAAGUUUGAGGCAAUAUCAGGUCUGUG
AUGCCCUUAGAUGUUCUGGGCCGCACGCGCGCUACACUGAUAAAGGCAAC
GAGUAAUUCACCUUGGCCGGAAGGUCUGGGUAAUCUUUUGAAACUUUAUC
GUGCUGGGGAUAGUCCUUUGCAAUUAUUGGACUUAAACGAGGAAUUCCUA
GUAAACGCGAGUCAUCAACUCGCAUUGAUUACGUCCCUGCCCUUUGUACA
CACCGCCCGUCGCU
>OtMZ1127
TAACCTGCTAAATAGCCAGGCTAGCTTTGGCTGGTCGCCGGCTTCTTAGA
GGGACTATCGGCTCAAGCCGATGGAAGTTTGAGGCAATAACAGGTCTGTG
ATGCCCTTAGATGTTCTGGGCCGCACGCGCGCTACACTGACAGAGCCAAC
GAGTTCTTCACCTTGGTCGAAAGGCTTGGGTACTCTTGTTAAACTCTGTC
GTGCTGGGGATAGGGCATTGCAATTATTGCTCTTCAACGAGGAATGCCTA
GTAAGCGCGTGTCATCAGCATGCGTTGATTACGTCCCTGCCCTTTGTACA
CACCGCCCGTCGCT
>OtMZ1128
TAACCTGCTAAATAGCCCCATCGACTATGGTTGGTGGCTGGCTTCTTAGA
GGGACTATTGGCTTCCAGCCAATGGAAGTTTGAGGCAATAACAGGTCTGT
GATGCCCTTAGATGTTCTGGGCCGCACGCGCGCTACACTGACGGAGCCAA
CGAATACTTTCCTTTTCCGGAAGGACTGGGTAATCTTGTGAAACTTCGTC
GTGCTGGGGATAGAGCATTGCAATTATTGCTCTTACACGAGGAATTCCTA
GTAAGCGTGAGTCATCAGCTCGCGTTGATTACGTCCCTGCCCTTTGTACA
CACCGCCCGTCGCT
>OtMZ1129
TAACCTGCTAAATAGTCCCTTCGGCTTTGGCTGAAGGCTGACTTCTTAGA
GGGACTATCAGCGTTTAGCTGATGGAAGTTTGAGGCAATAACAGGTCTGT
GATGCCCTTAGATGTTCTGGGCCGCACGCGCGCTACACTGACAGAGCCAG
CGAGTTTTCTCCTTGGCCGGAACGCCTGGGTAATCTTGTGAAACTCTGTC
GTGATGGGGATAGAACATTGCAATTATTGTTCTTCAACGGGGAATACCTA
GTAAGCGTGATTCATCAGATCGCGTTGATTACGTCCCTGCCCTTTGTACA
CACCGCCCGTCGCT
>OtMZ1130
UAACCUGCUAAAUAGCCAGGCUAGCUUUGGCUGGUCGCCGGCUUCUUAGA
GGGACUAUCGGCUCAAGCCGAUGGAAGUUUGAGGCAAUAACAGGUCUGUG
AUGCCCUUAGAUGUUCUGGGCCGCACGCGCGCUACACUGACAGAGGCAAC
GAGUUCUCUACCUUGGCCGAAGGGCCUGGGUAAUCUUGUUAAACUCUGUC
GUGCUGGGGAUAGAGCAUUGCAAUUAUUGCUCUUCAACGAGGAAUGCCUA
GUAAGCGCAUGUCAUCAGCAUGCGUUGAUUACGUCCCUGCCCUUUGUACA
CACCGCCCGUCGCU
>OtMZ1131
UAACCUGCUAAAUAGCCCGGCUAGCUUUGGCUGGUCGCUGGCUUCUUAGA
GGGACUAUCGGCUCAAGCCGAUGGAAGUUUGAGGCAAUAACAGGUCUGUG
AUGCCCUUAGAUGUUCUGGGCCGCACGCGCGCUACACUGACAGAGCCAGC
GAGUUCAUCACCUUGGCCGGAAGGUCCGGGUAAUCUUGUUAAACUCUGUC
GUGCUGGGGAUAGAGCAUUGCAAUUAUUGCUCUUCAACGAGGAAUUCCUA
GUAAGCGUGAGUCAUCAGCUCGCGUUGAUUACGUCCCUGCCCUUUGUACA
CACCGCCCGUCGCU
>OtMZ1132
TAACCTGCTAAATAGCCAGGCCCGCTTTGGCGGGTCGCCGGCTTCTTAGA
GGGACTATCGGCTCAAGCCGATGGAAGTTTGAGGCAATAACAGGTCTTTG
ATGCCCTTAGATGTTCTGGGCCGCACGCGCGCTACACTGACCGAACCAGC
GAGTTAATCACCTTGGCCGGAAGGCCTGGGTAATCTTGTGAAATTCGGTC
GTGATGGGGATAGAGCATTGCAATTATTGCTCTTCAACGAGGAATACCTA
GTAAGCGTGAGTCATCAGCTCGCGTTGAATTCGTCCCTGCCCTTTGTACA
CACCGCCCGTCGCT
>OtMZ1133
TAACCTGCTAAATAGTCAGGCTAGCTTTGGCTGGTCGCCGGCTTCTTAGA
GGGACTATCGGCTCAAGCCGAAGGAAGTTTGAGGCAATAACAGGTCTGTG
ATGCCCTTAGATGTTCTGGGCCGCACGCGCGCTACACTGACAGAGCCAAC
GAGTTCTTTCCCTTGACCGGAAGGTCCGGGTAATCTTGTTAAACTCTGTC
GTGCTGGGGATAGAGCATTGCAATTATTGCTCTTTAACGAGGAATGCCTA
GTAAGCGCGTGTCATCAGCTCGCGTTGATTACGTCCCTGCCCTTTGTACA
CACCGCCCGTCGCT
>OtMZ1134
TAACCTGCTAAATAGCCAGGCTGGCCTTGGCTGGTCGCCGGCTTCTTAGA
GGGACTGTCAGCGTCTAGCTGACGGAAGTTTGAGGCAATAACAGGTCTGT
GATGCCCTTAGATGTTCTGGGCCGCACGCGCGCTACACTGACAGAGCCAG
CGAGTTTTTCTCCTTGACCGAAAGGTCTGGGTAATCTTGTTAAACTCTGT
CGTGCTGGGGATAGAGCATTGCAATTATTGCTCTTCAACGAGGAATGCCT
AGTAAGCGCAAGTCATCAGCTTGCGTTGATTACGTCCCTGCCTTTTGTAC
ACACCGCCCGACGCT
>OtMZ1135
UAACCUGCUAAAUAGCCCGGCCGACUUUGGUUGGUCGCUGGCUUCUUAGA
GGGACUAUCAGCGUCUAGCUGAUGGAUGUUUGAGGCAAUAACAGGUCUGU
GAUGCCCUUAGAUGUUCUGGGCCGCACGCGCGCUACACUGACCGAACCAG
UGAGUUAAUCACCUUGGCCGGAAGGCCUGGGUAAUCUUGUGAAAUUCGGU
CGUGAUGGGGAUAGAGCAUUGCAAUUAUUGCUCUUCAACGAGGAAUACCU
AGUAAGCGUGAGUCAUCAGCUCGCGUUGAAUUCGUCCCUGCCCUUUGUAC
ACACCGCCCGUCGCU
>OtMZ1136
UAACCUGCUAAAUAGCCAGGCCGGCUUUCGCUGGUCGCCGGCUUCUUAGA
GGGACUGUCAGCGUCUAGCUGACGGAAGUUUGAGGCAAUAACAGGUCUGU
GAUGCCCUUUGAUGUUCUGGGCCGCACGCGCGCUACACUGACAGAGCCAG
CGAGUUUUUUUCCUUGACCGGAAGGGCUGGGUAAUCUUGUGAAACUCUGU
CGUGUUGGGGAUAGAGCAUUGCAAUUAUUGCUCUUCAACGAGGAAUACCU
AGUAAGCGUGAGCCAUCAGCUCGCGUUGAUUACGUCCCUGCCCUUUGUAC
ACACCGCCCGUCGCU
>OtMZ1137
UAACCUGCUAAAUAGCCAGGCCCGCUUUGGCGGGUCGCCGGCUUCUUAGA
GGGACUAUCGGCUCAAGCCGAUGGAAGUUUGAUGCAAUAACAGGUCUGUG
AUGCCCUUAGAUGUUCUGGGCCGCACGCGCGCUACACUGACGGAGCCAGC
GAGUACACUCCCUUGGCCGAAAGGUCCGGGUAAUCUUGUUAAACUCCGUC
GUGCUGGGGAUAGAGCAUUGCAAUUAUUGCUCUUCAACGAGGAAUGCCUA
GUAAGCGCAAGUCAUCAGCUUGCGUUGAUUACGUCCCUGCCCUUUGUACA
CACCGCCCGUCGCU
>OtMZ1138
TACTCTGCTAAATAGCCAGGCTAGCTTTGGCTGGTCGCCGGCTTCTTAGA
GAGACTATCAACTCAAGTTGATGGAAGTTTGAGGCAATAACAGGTCTGTG
ATGCCCTTAGATATTCTGGGCCGCACGCGCGCTACACTGACAGAGCCAAC
GAGTTCTTTCCCTTGGCCGAAAGGTCTGGGTAATCTTGTTAAACTCTGTC
GTGCTGGGGATAGAGCATTGCAATTATTGCTCTTCAACGAGGAATGCCTA
GTAAGCGCAAGTCATCAGCTTGCGTTGATTACGTCCCTGCCCTTTGTACA
CACCGCCCGTCGCT
>OtMZ1139
TATCCTGCTAAATAGCCCGGCCGGCTTTGGCTGGTCGCTGGCTTCTTAGA
GGGACTTTTAGCGTTTAGCTAAAGGAAGTTTGAGGCAATAACAGGTCTGT
GATGCCCTTAGATGTTCTGGGCCGCACGCGCGCTACACTGACAGAGCCAG
CGAGTATTCTTCCTTGGCTGGAAAGCCTGGGTAATCTTGTTAAACTCTGT
CGTGATGGGGATAGAACATTGCAATTATTGGTCTTGAACGAGGAGTTCCT
AGTAAGCACGAGTCATCAACTCGTGCTGATTACGTCCCTGCCCTTTGTAC
ACACCGCCCGTCGCT
>OtMZ1140
CGACCUGCUAAAUAGUUCGGCGAACCCUCCGGGGUUCGCGCGUGACUUCU
UAGAGGGACUAUCGGCUCAAGCCGAUGGAAGUUUGAGGCAAUAACAGGUC
UGUGAUGCCCUUAGAUGUUCUGGGCCGCACGCGCGCUACACUGACAGAGC
CAACGAGUUCAUCACCUUGGCCGGAAGGUCUGGGUAAUCUUGUUAAACUC
UGUCGUGCUGGGGAUAGGGCAUUGCAAUUAUUGCCCUUCAACGAGGAAUG
CCUAGUAAGCGCAUGUCAUCAGCAUGCGUUGAUUACGUCCCUGCCCUUUG
UACACACCGCCCGUCGCU
>OtMZ1141
TAACCTGCTAAATAGCCAGGCCGGCTTTCGCTGGTCGCCGGCTTCTTAGA
GGGACTGTCAGCGTCTAGCTGACGGAAGTTTGAGTCAATAACAGGTCTGT
GATGCCCTTAGATGTTCTGGGCCGCACGCGCGCCACACTGACAGAGCCAG
CGAGTTCTTCTCCTTGACCGGAAGGTCTGGGTAATCTTGTGAAACTCTGT
CGTGCTGGGGATAGAGCATTGCAATTATTGCTCTTCAACGAGGAATACCT
AGTAAGCGTGAGTCATCAGCTCGCGTTGATTACGTCCCTGCCCTTTGTGC
ACACCGCCCGTCGCT
>OtMZ1142
TAACCTGCTAAATAGCTAGGCTAGCTTTGGCTGGTCGCCGGCTTCTTAGA
GGGACTATCGGCTCAAGCCGATGGAAGTTTGAGGCAATAACAGGTCTGTG
ATGCCCTTAGATGTTCTGGGCCGCACGCGCGCTACACTGACAGAGCCAAC
GAGTTCTCTCCCTTGACCGAAAGGTCTGGGTAATCTTGTTAATCTCTGTC
GTGCTGGGGATAGAGCATTGCAATTATTGCTCTTCAACGAGGAATGCCTA
GTAAGCGCGTGTCATCAGCATGCGTTGATTACGTCCCTGCCCTTTGTACA
CACCGACCGTCGCT
>OtMZ1143
UAACCUGCUAAAUAGCCAGGCCGGCUUUUGCUGGUCGCCGGCUUCUUAGA
GGGACUAUCAGCAUCUAGCUGAGGGAAGUUUGAGGCAAUAACAGGUCUGU
GAUGCCCUUAGAUGUUCUGGGCCGCCCGCGCGCUACACUGACAGAGCCAG
CGAGUUUAUCACCUUGGCCGGAAGGUCUGGGUAAUCUUGUGAACCUCUGU
CGUGCUGGGGAUAGAGCAUUGCAAUUCUUGCUCUUCAACGAGGAAUUCCU
AGUAAGCGGGAGUCAUCAGCUCGCGUUGAUUACGUCCCUGCCCUUUGUAC
ACACCGCCCGUCGCU
>OtMZ1144
UAACCUGCUAAAUAGUCAGGCCGGCUUUUGCUGGUCGCCGGCUUCUUAGA
GGGACUGUCAGCGUUUAGCUGACGGAAGUUUGAGGCAAUAACAGGUCUGU
GAUGCCCUUAGAUGUUCUGGGCCGCACGCGCGCUACACUGACAGAGCCAG
CGAGUUCUUUUCCUUUGCCGGAAGGCCAUGGGUAAUCUUGUGAAACUCUG
UCGUGCUGGGGAUAGAGCAUUGCAAUUAUUGCUCUUCAACGAGGGAUUCC
UAGUAGGCGUGAGUCAGCAGCUCGCGUUGAUUACGUCCCUGCCCUUUGUA
CACACCGCCCGUCGCU
>OtMZ1145
TAACCTGCTAAATAGCCCGTGTCGCTTTGGCGGCACGCTGGCTTCTTAGA
GGGACTATCGGCTCAAGCCGATGGAAGTTTGAGGCAATAACAGGTCTGTG
ATGCCCTTAGATGTTCTGGGCCGCACGCGCGCTACACTGACACAGCCAGC
GAGTCCTTCCGTGGCCGAGAGGCCCGGGTAATCTTGTTAAACTGTGTCGT
GCTGGGGATAGAGCATTGCAATTATTGCTCTTCAACGAGGAATCCCTAGT
AAGCGCAAGTCATCAGCTTGCGTTGATTACGTCCCTGCCCTTTGTACACA
CCGCCCGTCGCT
>OtMZ1146
UAACCUGCUAAAUAGCCCGGCCGACUUUGGUUGGUCGCUGGCUUCUUAGA
GGGACUAUCGGCGUUUAGCCGAUGGAAGUUUGAGGCAAUAACAGGUCUGU
GAUGCCCUUAGAUGUUCUGGGCCGCACGCGCGCUACACUGACAGAGCCAA
CGAGUUCAUUUCCUUAGCCGAAAGGUUUGGGUAAUCUUGUUAAACUCUGU
CGUGCUGGGGAUAGAGCAUUGCAAUUAUUGCUCUUCAACGAGGAAUGCCU
AGUAAGCGCAUGUCAUCGGCAUGCGUUGAUUACGUCCCUGCCCUUUGUAC
ACACCGCCCGUCGCU
>OtMZ1147
TAACCTGCTAAATAGCCCGCGTTGCTTTGACAGCGCGCCGGCTTCTTAGA
GGGACTATCGGCTCAAGCCGATGGAAGTTTGAGGCAATAACAGGTCTGTG
ATGCCCTTAGATGTTCTGGGCCGCACGCGCGTTACACTGACGGAGCCAGC
GAGTACTTCCTTGGCCGAAAGGCCCGGGTAATCTTGTTAAACTCCGTCGT
GCTGGGGATAGAGCATTGCAATTATTGCTCTTCAACGAGGAATCCCTAGT
AAGCGTAAGTCATCAACTTGCGCTGATTACGTCCCTGCCCTTTGTACACA
CCGCCCGTCGCT
>OtMZ1148
TAACCTGCTAAATAGTCAGGCCGACTTTATGTTGGTCGCCGGCTTCTTAG
AGGGACTATCGGCTCAAGCCGATGGAAGTTTGAGGCAATAACAGGTCTGT
GATGCCCTTAGATGTTCTGGGCCGCACGCGCGCTACACTGACAGAGCCAA
CGAGTTTTTCTCCTTGACCGAAAGGTCTGGGTAATCTTGTTAAACTCTGT
CGTGCTGGGGATAGAGCATTGCAATTATTGCTCTTCAACGAGGAATGCCT
AGTAAGCGCAAGTCATCAGCTTGCGTTGATTACGTCCCTGCCTTTTGTAC
ACACCGCCCGTCGCT
>OtMZ1149
TAACCTGCTAAATAGCCCGGCTAGCTTTGGCTGGTCGCTGGCTTCTTAGA
GGGACCATCGGCTCAAGCCGATGGAAGTTTGAGGCAATAACAGGTCTGTG
ATGCCCTTAGATGTTCTGGGCCGCACGCGCGCTACACTGACAGAGCCAAC
GAGTTTTTCTCCTTGACCGAAAGGTCTGGGTAATCTTGTTAAACTCTGTC
GTGCTGGGGATAGAGCATTGCAATTATTGCTCTTCAACGAGGAATGCCTA
GTAAACGCGAGTCATCAACTCGCATTGATTACGTCCCTGCCCTTTGTACA
CACCGCCCGTCGCT
>OtMZ1150
TAACCTGCTAAATAGCCCGGCTAGCTTTGGCTGGTCGCTGGCTTCTTAGA
GGGACTATCGGCTCAAGCCGATGGAATTTTGAGCCAATAACAGGTCTGTG
ATGCCCTTAGATGTTCTGGGCCGCACTCGCGCTACACTGACAGAGCCAAC
GAGTTTTTCTCCTTGACCGAAAGGTCTGGGTAATCTTGTTAAACTCTGTC
GTGCTGGGGATAGAGCATTGCAATTATTGCTCTTCAACGAGGAATGCCTA
GTAAGCGCAAGTCATCAGCTTGCGTTGATTACGTCCCTGCCTTTTGTACA
CACCGCCCGCCGCT
>OtMZ1151
TAACCTGCTAAATAGCCAGGCCGGCCTTTGCTGGTTGCCGGCTTCTTAGA
GGGACTATCAGCGTCTAGCTGATGGAAGTTTGAGGCAATAACAGGTTTGT
GATGCCCTTAGATGTTCTGGGCCGCACGCGCGCTACACTGACAGAGCCAG
CGAGTTCATAACCTTGGCCGGAAGGTCTGGGTAATCTTGTTAAACTCTGT
CGTGCTGGGGATAGAGCATTGCAATTATTGCTCTTCAACGAGGAATTCCT
AGTAAGCGTGAGTCATCAGCTCGCGTTGATTACGTCCCTGCCCTTTGTAC
ACACCGCCCGTCGCT
>OtMZ1152
UAACCUGCUAAAUAGCCAGGCUAGCUUUGGCUGGUCGCCGGCUUCUUAGA
GGGACUAUCGGCUCAAGCCGAUGGAAGUUUGAGGCAAUAACAGGUCUGUG
AUGCCCUUAGAUGUUCUGGGCCGCACGCGCGCUACACUGACAGAGCCAGC
GAGUUCACAUCCUUGGCCGGAAGGUCCGGGUAAUCUUGUGAAACUCUGUC
GUGCUGGGGAUAGAGCAUUGCAAUUAUUGCUCUUCAACGAGGAAUUCCUA
GUAAGCGCAAGUCAUCAGCUUGCGUUGAUUACGUCCCUGCCCUUUGUACA
CACCGCCCGUCGCU
>OtMZ1153
UAACCUGCUAAAUAGCCCGGCUAGCUUUGGCUGGUCGCUGGCUUCUUAGA
GGGACUAUCGGCUCAAGCCGAUGGAAGUUUGAGGCAAUAACAGGUCUGUG
AUGCCCUUAGAUGUUCUGGGCCGCACGCGCGCUACACUGACAGAGCCAAC
GAGUUUUUCUCCUUGACCGAAAGGUCUUGGUAUUCAUGUUAAACUCUGUC
GUGCUGGGGAUAGAGCACUGCAAUUAUUGCUCUUCAACGAGGAAUGCCUA
GUAAGCGCAAGUCAUCAGCUUGCGUUGAUUACGUCCCUGCCUUUUGUACA
CACCGCCCGUCGCU
>OtMZ1154
TAACCTGCTAAATAGTCAGGCCGGCTTTTGCTGGTAGCGGACTTCTTAGA
GGGACGGTCGGCGTCTAGCCGACGGAAGTTTGAGGCAATAACAGGTCTGT
GATGCCCTTAGATGTTCTGGGCCGCACGCGCGCTACACTGACAGAGCCAG
CGAGTTTTTCACCTTGGCCGGAAGGTCTGGGTAATCTTGTGAAACTCTGT
CGTGCTGGGGATAGAGCATTGCAATTATTGCTCTTCAACGAGGAATACCT
AGTAAGCGTGAGTCATCAGCTCGCGTTGATTACGTCCCTGCCCTTTGTAC
ACACCGCCCGTCGCT
>OtMZ1155
TAACCTGCTAAATAGCCAGGCTAGCTTTGGCTGGTCACCGGCTTCTTAGA
GGGACTATCGGCTCAAGCCGATGGAAGTTTGAGGCGATAACAGGTCTGTG
ATGCCCTTAGATGTTCTGGGCCGCACGCGAGCGACACTGACAGAGCCAAC
GAGTTATTCACCTTGGCCGGAAGGTCTGGGTAATCTTGTTAAACTCTGTC
GTGCTGGGGATATAGCATTGCAATTATTGCTCTTCAACGAGGAATGCCTA
GTAAGCGCATGTCATCAGCATGCGTTGATTACGTCCCTGCCCTTTGTACA
CACCGCCCGTCGCT
>OtMZ1156
UAACCUGCUAAAUAGCCCGGCCCGCUUUGGCGGGUCGCCGGCUUCUUAGA
GGGACUAUCGGCUCAAGCCGAUGGAAGUUUGAGGCAAUAACAGGUCUGUG
AUGCCCUUAGAUGUUCUGGGCCGCACGCGCGCUACACUGACAGAGCCAAC
GAGUUCAUUUCCUUGCCCGGAAGGGUUGGGUGAUCUUGUUAAACUCUGUC
GUGCUGGGGAUAGAGCAUUGCAAUUAUUGCUCUUCAACGAGGAAUGCCUA
GUAAGCGUACGUCAUCAGCGUGCGAUGAUUACGUCCCUGCCCUUUGUACC
CACUGCCCGUCGCU
>OtMZ1157
TAACCTGCTAAATAGCCCGTATTGCTTTGGCAGTACGCTGGCTTCTTAGA
GGGACTATCGGCTCAAGCCGATGGAAGTTTGAGGCAATAACAGGTCTGTG
ATGCCCTTAGATGTTCTGGGCCGCACGCACGCTACACTGACGGAGCCAGC
GAGTACTTCCTTGTCCGAAAGGTCCGGGTAATCTTGTTAAACTCCGTCGT
GCTGGGGATAGAGCATTGCAATTATTGCTCTTCAACGAGGAATCCCTAGT
AAGCGCAAGTCATCAGCTTGCGTTGATTTCGTATCTGCCCTTTGTACACA
CCGCCCGTCGCT
>OtMZ1158
UGACCUGCUAAAUAGCCCGGCUGACUUUGGUCGAUCGCUGGCUUCUUAGA
GGGACUUUUGGCUCAAGCCAAUGGAAGUACGAGGCAAUAACAGGUCUGUG
AUGCCCUUAGAUGUUCUGGGCCGCACGCGCGCUACACUGACAGAGCCAGC
GAGUACAUCACCUUGGCCGAAAGGUCUGGGUAAUCUUGUUAAACUCUGUC
GUGCUGGGGAUAGAGCAGUGCAAUUAUUGCUCUUCAACGAGGAAUGCCUA
GUAAGCGCAAGUCAUCAGCUUGCGUUGACUACGUCCCUGCCCUUUGUACA
CACCGCCCGUCGCU
>OtMZ1159
TAACTTGCTAAATAGCCCCATCGACTATGGTTGGTAGCTGGCTTCTTAGA
GGGACTATTGGCTTGCAGCCAATGGAAGTTTGAGGCAATAACAGGTCTGT
GATGCCCTTAGATGTTCTGGGCCGCACGCGCGCTACACTGACGGAGCCAA
CGAGTACTTTCCTTGTCCGGAAGGACTGGGTAATCTTGTGAAACTTCGTC
GTGCTGGGGATAGAGCATTGCAATTATTGCTCTTCAACGAGGAATTCCTA
GTAAGCGTGAGTCATCAGCTCGCGTTCATTACGTCCCTGCCCTTTGTACA
CACCGCCCGTCGCT
>OtMZ1160
TGACCTGCTAAATAGACGGGTTGACATTTTGTTGGCCCCTAACGTCTTCT
TAGAGGGACAGTCGACCGTCTAGGTGATGGAGGCAAAAGGCAATAACAGG
TCTGTGATGCCCTTAGATGTTCCGGGCTGCACGCGCGCTACACTGACAGA
GACAACGAGTGGGGCCCCTTGTCCGAAATGACTGGGTAAACTTGTGAAAC
TTTGTCGTGCTGGGGATGGAGCCTTGTAATTATTGCTCTTCAACGAGGAA
TTCCTAGTAAGCGCAAGTCATCAGCTTGCGTTGACTACGTCCCTGCCCTT
TGTACACACCGCCCGTCGCT
>OtMZ1161
TAACCTGCTAAATAGCCCGGCCCGCTTTGGCGGGTCGCCGGCTCTTTAGA
GGGACTATCGGCTAAAGCCGATGGAAGTTTGAGGCAATAACAGGTCTGTG
ATGCCCTTAGATGTTCTGGGCCGCACGCGCGCTACACTGACAGAGCCAAC
GAGTTCATTTCCTTGCCCGGAAGGGTTGGGTAATCTTGTTAAACTCTGTC
GTGCTGGGGATAGAGCCTTGCAATTATTGCTCTTCAACGAGGAATGCCTA
GTAAGCGTACGTCATCAGCGTGCGTTGATTACGTCCCTGCCCTTTGTACA
CACCGCCCGTCGCT
>OtMZ1162
UAACCUGCUAAAUAGCCAGGCCGGCUUUUGCUGGUCGCCGGCUUCUUAGA
GGGACUAUCAGCAUCUAGCUGAUGGAAGUUUGAGGCAAUAACAGGUCUUU
GAUGCUCUUAGAUGUUCUGGGCCGCACGCGCGCUACACUGACAGAGCCAG
CGACUUUAUCACCUUGGCCGGAAGGGCUGGGUAAUCUUGUGAAACUCUGU
CGUGCUGGGGAUAGAGCAUUGCAAUUCUUGCUCUUCAACGAGGAAUUCCU
AGUAAGCGUGAGUCAUCAGCUCGCGUUGAUUACGUCCCUGCCCUUUGUAC
ACACCGCCCGUCGCU
>OtMZ1163
UAACCUGCUAAAUAGCCAGGCCCGCUUUGGCGGGUCGCCGGCUUCUUAGA
GGGACUAUCGGCUCAAGCCGAUGGAAGUUUGAGGCAAUAACAGGUCUGUG
AUGCCCUUAGAUGUUCUGGGCCGCACGCGCGCUACACUGACAGAGCCAAC
GAGUUCAUUUCCUUAGCCGAAAGGUUUGGGUAAUCUUGUUAAACUCUGUC
GUGAUGGGGAUAGAACAUUGCAAUUAUUGUUCUUCAACGAGGAAUUCCUA
GUACGCGCAAGUCAUCAGCUUGCGUUGAUUACGUCCCUGCCCUUUGUACA
CACCGCCCGUCGCU
>OtMZ1164
UAACCUGCUAAAUAGUCAGGCCGGCUUCGGCUGGUCGUCGACUUCUUAGA
GGGACUGUCGGCGUUUAGCCGACGGAAGUUUGAGGCAAUAACAGGUCUGU
GAUGCCCUUAGAUGUUCUGGGCCGCACGCGCGCUACACUGACUGAGCCAG
CGAGUUUAUCACCUUAGCCGAGAGGCUUGGGUAAUCUUGUGAAACUCAGU
CGUGCUGGGGAUAGAGCAUUGCAAUUAUUGCUCUUCAACGAGGAAUACCU
AGUAAGCGUAAGUCAUCAACUUGCGUUGAUUACGUCCCUGCCCUUUGUAC
ACACCGCCCGUCGCU
>OtMZ1165
TAACCTGCTAACTAGCCAGGCTCGCTTTGTCGGGTCGCCGGCTTCTTAGA
GGGACTATTGGCTTAAGCCGATCGAAGTGAGGCAATAACAGGTCTGTTAT
GCCCTTAGATGTTCTGGGCCGCACGCGCGCTACACTGACAGAGCCAGCGA
GTTCCTTACCTTGGCCGAAAGGCCCGGGTAATCTTGTTAAACTCTGTCGT
GCTGGGGATAGAGCATTGCAATTATTGCTCTTCAACGAGGAATGCCTAGT
AAGCGCGTGTCATCAGCACGCGTTGATTACGTCCCTGCCCTTTGTACACA
CCGCCCGTCGCT
>OtMZ1166
TAACCTGCTAAATAGCCAGGCCCGCTTCGGCGGGGCGCCGGCTTCTTAGA
GGGACTATCGGCTCAAGTCGATGGAAGTTTGAGGCAATAACAGGTCTGTG
ATGCCCTTAGATGTTCTGGGCCGCACGCGCGCTACACTGACAGAGCCAAC
GAGTTCATCACCTTGGCCGGAAGGTCTGGGTAATCTGGTTAAACTCTGTC
GGGCTGGGGATAGAGCATTGCAATTATTGCTCTTCAACGAGGAATGCCTA
GTAAGCGCATGTCATCAGCATGCGTTGATTACGTCCCTGCCCTTTGTACA
CACCGCCCGTCGCT
>OtMZ1167
CGGCCCTTAAATAGCCCGGTCCGCGTTTGCGGGCCGCTGGCTTCTTAGGG
GGACTATCGGCTCAAGCCGATGGAAGTGCGCGGCAATAACAGGTCTGTGA
TGCCCTTAGATGTTCTGGGCCGCACGCGCGCTACACTGACAGAGCCAACG
AGTTCATCACCTTGGCCGGAAGGTCTGGGTAATCTTGTTAAACTCTGTCG
TGCTGGGGATAGGGCATTGCAATTATTGCCCTTCAACGAGGAATGCCTAG
TAAGCGCATGTCATCAGCATGCGTTGATTACGTCCCTGCCCTTTGTACAC
ACCGCCCGTCGCT
>OtMZ1168
TAACCTGCTAAATAGCCCCATCGACTATGGTTGGTGGCTGGCTTCTTAGA
GGGACTATTGACTTCCAGCCAATGAAAGTTTGAGGCAATAACAGGTCTGT
GATGCCCTTGGATGTTCTGGGCCGCACGCGAGCTACACTGACGGAGCCAA
CGAGTACTTTCCTTGTCCGGAAGGACTGGGTAATCTTGTGAAACTTCGTC
GTGCTGGGGATAGAGCATTGCAATTATTGCTCTTCAACGAGGAATTCCTA
GTAAGCGTGAGTCATCAGCTCGCGTTGATTACGTCCCTGCCCTTTGTACA
CACCGCCCGTCGCT
>OtMZ1169
TAACCTGCTAAATAGCCCCATCGACTATGGTTGGTGGCTGGCTTCTTAGA
GGGACTATTGGCTTCCAGCCAATGGAAGTTTGAGGCAATAACAGGTCTGT
GATGCCCTTAGATGTTCTGGTCCGCACGCGCGCTACGCTGACGGAGCCAA
CGAGTACTTTCCTTGTCCGGAAGGACTGGGTAATCTTGTGAAACTTCGTC
GTGCTGGGGATAGAGCATTGCAATTATTGCTCTTCAACGAGGAATTCCTA
GTAAGCGTGAGTCATCAGCTCGCGTTGAGTACGACCCTGCCCTTTGTACA
CACCGCCCGTCGCT
>OtMZ1170
TAACCTGCTAAATAGCCCCATCGACTATGGTTGGTGGTTGGCTTCTTAGA
GGGACTATTGGCTTCCCGCCAATGGAAGTTTGAGGCAATAACAGGTCTGT
GATGCCCTTAGATGTTCTGGGCCGCACGCGCTCTACACTGACGGAGCCAA
CGAGTACTTTCCTTGTCCGGAAGGACTGGGTAATCTTGTGAAACTTCGTC
GTGCTGGGGATAGAGCATTGCAATTATTGCTCTTCAACGAGGAATTCCTA
GTAAGCGTGAGTCATCAGCTCGCGTTGATTACGGCCCTGCCCTTTGTACA
CACCGCCCGTCGCT
>OtMZ1171
TAACCTGCTAAATAGCCAGGCCCGCTTTTGCGGGTCGCCGGCTTCTTAAA
GGGACTATCGGCTCAAGCCGATGGAAGTTTGCGGCAATAACAGGTCTGTG
ATGCCCTTAGATGTTCTTGGCCGCACGCGCGCTACACTGACAGAGGCAAC
GCGTTCATCACCTTGGCCGGAAGGTCTGGGTAATCTTGTTAAACTCTGTC
GTGCTGGGGATAGAGCATTGCAATTATTGCTCTTCAACGAGGAATGCCTA
GTAAGCGCATGTCATCAGCATGCGTTGATTACGTCCCTGCCCTTTGTACA
CACCGCCCGTCGCT
>OtMZ1172
UAACCUGCUAAAUAGCCAGGCCCGCUUUUGCGGGUCGCAGGCUUCUUAGA
GGGACUAUCGGCUCAAGCCGAUGGAAGUUUGAGGCAAUAACAGGGCUGUG
AUGCCCUUAGAUGUUCUGGGCCGCACGCGCGCUACACUGACAGAGGCCAC
GAGUUCAUCACCAUGGCCGGAAGGUCUGGGUAAUCUUGUUAAACUCUGUC
GUGCUGGGGAUAGAGCAUUGCAAUUAUUGCUCUUCAACGAGGAAUGCCUA
GUAAGCGCAUGUCAUCAGCAUGCGUUGAUUACGUCCCUGCCCUUUGUACA
CACCGCCCGUCGCU
>OtMZ1173
TAACCTGCTAACTAGCCAGGCTCGCTTTGGCGGGTCGCCGGCTTCTTAGA
GGGAATATCGGCTTAAGCTGATGGCAGTGAGGCAATAACAGGTCTGTGAT
GCCCTTAGATGTTCTGGGCCGCACGCGCGCTACACTGACAGAGCCAGCGA
GTTCCTTACCTTGGCCGAAAGGCCCGGGTATTCTTGTTAAACTCTGTCGT
GCTGGGGATAGAGCATTGCAATTATTGCTCTTCAACGAGGAATGCCTAGT
AAGCGCGTGTCATCAGCACGCGTTGATTACGTCCCTGCCCTTTGTACACA
CCGCCCGTCGCT
>OtMZ1174
UAACCUGCUAAAUAGCCAGGCUAGCUUUGGCUGGUCGCCGGCUUCUUAGA
GGGACUUUCGGCUCAAGCCGAAGGAAGUUUGAGGCAAUAACAGGUCUGUG
AUGCCCUUAGAUGUUCUGGGCCGCACGCGCGCUACACUGAGAGAGCCAAC
GAGUUCUUCACCUUGGCCGAAAGGUCUGGGUAAUCUUGUUAAACUCUGUC
GUGCUGGGGAUAGAGCAUUGCAAUUAUUGCUCUUCAACGAGGAAUGCCUA
GUAAGCGCGUGUCAUCAGCUCGUGUUGAUUACGUCCCUGCCCUUUGUACA
CACCGCCCGUCGCU
>OtMZ1175
UAACCUGCUAAAUAGCCAGGCCGGCUUUUGCUGGUCGCCGGCUUCUUAGA
GGGACUGUCUGCGUCUAGCAGACGGAAGUUUGAGGCAAUAACAGGUCUGU
GAUGCCCUUAGAUGUUCUGGGCCGCACGCGCGCUACACUGACAGAGCCAG
CGAGUUUUUUUCCUUGGCCGGAAGGUCUGGGUAAUCUUGUGAAACUCUGU
CGUGCUGGGGAUAGAGCAUUGCAAUUAUUGCUCUUCAACGAGGAAUUCUU
AGUAAGCGCAAGUCAUCAGCUUGCGUUGAUUACGUCCCUGCUCUUUGUAC
ACACCGCCCGUCGCU
>OtMZ1176
UAACCUGCUAAAUAGCCAGGCCCGCUUUGGCGGGUCGCCGGCUUCUUAGA
GGGACUAUCGGCUCAAGCCGAUGGAAGUUUGAGGCAAUAACAGGUCUGUG
AUGCCCUUAGAUGUUCUGGGCCGCACGCGCGCUACACUGACAGGUCCAGC
GAGUUCAUUAACCUUGGCCGGAAGGUCUGGGUAAUCUUGUGAAACCCUGU
CGUGCGGGGGAUAGAGCAUUGCAAUUAUUGCUCUUCAACGAGGAAUACCU
AGUAAGCGCAAGUCAUCAGCUUGCGUUGAUUACGUCCCUGCCCUUUGUAC
ACACCGCCCGUCGCU
>OtMZ1177
UAACCUGCUAAAUAGCCCGGCUAGCUUUGGCUGGUCGCUGGCUUCUUAGA
GGGACUAUCGGCUCAAGCCGAUGGAAGUUUGAGGCAAUAACAGGUCUGUG
AUGCCCUUAGAUGUUCUGGGCCGCACGCGCGCUACACUGACAGAGCCAAC
GAGUUUUUCUCCUUGACCGAAAGGUCUGGGUCAGCUUGUUAAACUCUGUC
GUGCUGGUGAUAGAGCAUUGCAAUUAUUGCUCUUCAACGAGGAAUGCCUA
GUAAGCGCAAGUCAUCAGCUUGCGUUGAUUACGUCCCUGACUUUUGUACA
CACCGCCCGUCGCU
>OtMZ1178
TAACCTGCTAAATAGCCAGGCCGGCTTTTGCTGGTCGTCGGCTTCTTAGA
GGGACTGTCGGCGTCTAGCCGACGGAAGTTTGAGGCAATAACAGGTCTGT
GATACCCTTAGATGTTCTGGGCCGCACGCGCGCTACACTGACAGAGCCAG
CGAGTTTTTTTCCTTGGCCGGAAGGTCTGGGTAATCTTGTGAAACTCTGT
CGTGCTGGGGATAGAGCATTGCAATTATTGCTCTTCAACGAGGAATACCT
AGTAAGCGCAAGTCATCAGCTTGCGTTGATTACGTCCCTGCCCTTTGTAC
ACACCGCCCGTCGCT
>OtMZ1179
TAACCTGCTAAATAGGGTTGCGATTTTTTTAATCGTAAGTCTTCTTAGAG
GGACTAACTACATTTAGTGGTTGGAAGTTTGAGGCAATAACAGGTCTGTG
ATGCCCTTAGATGTTCTGGGCCGCACGCGCGCTACACTGATGAAGGCAGC
GAGTATATAACCTTGACCGGAAGGTCTGGGCAATCTTGTGAAACTTCATC
GTGCTGGGGATAGACCATTGCAATTATTAATCTTGAACGAGGAATTCCTA
GTAAGCGCGAATCATCAGTTCGCGTTGATTACGTCCCTGCCCTTTGTACA
CACCGCCCGTCGCT
>OtMZ1180
TAACCTGCTAAATAGCCAGGCCGGCTTTTGCTGGTCGTCGGCTTCTTAGA
GGGACTGTCGGCGTCTAGCCGACGGAAGTTTGGGGCAATAACAGGTCTGT
GATGCCCTTAGATGTTCTGGGCCGCACGCGCGCTACACTGACAGAGCCAA
CGAGTTCATCACCTTGGCCGGAAGGTCTGGGTAATCTTGTTAAACTCTGT
CGTGCTGGGGATAGAGCATTGCAATTATTGCTCTTCAACGAGGAATGCCT
AGTAAGCGCATGTCATCAGCATGCGTTGATTACGTCCCTGCCCTTTGTAC
ACACCGCCCGTCGCT
>OtMZ1181
TAACCTGCTAAATAGCCAGGCCGGCTTTTGCTGGTCGCCGGCTTCTTAGA
GGGACTGTCTGCGTCTAGCAGACGGAAGTTTGAGGCAATAACAGGTCTGT
GATGCCCTTAGATGTTCTGGGCCGCACGCGCGCTACACTGACAGAGCCAG
CGAGTACATCACCTTGGCCGAAAGGTCTGGGTAATCTTGTTAAACTCTGT
CGTGCTGGGGATAGAGCATTGCAATTATTGCTCTTCAACGAGGAATGCCT
AGTAAGCGCAAGTCATCAGCTTGTGTTGATTACGTCCCTGCCCTTTGTAC
ACACCGCCCGTCGCT
>OtMZ1182
UAACCUGCUAAAUAGCCAGGCCGGCUUUUGCUGGUCGACGGGUUCUUAGA
GGGACUAUCAGCAUCUAGCUGAUGGAAGUUUGAGGCAAUAACAGGUCUGU
GGUGCCCUUAGGUGUUCUGGGCCGCACGCGCGCUACACUGACAGAGCCAG
CGAGUUUAUCACCUUGGCCGGAAGGUCUGGGUAAUCUUGUGAAACUCUGU
CGUGCUGGGGAUAGAGCAUUGCAAUUCUUGCUCUUCAACGAGGAAUUCCU
AGUAAGCGUGAGUCAUCAGCUCGCGUUGAUUACGUCCCUGCCCUUUGUAC
ACACCGCCCGUCGCU
>OtMZ1183
UAACCUGCUAAAUAGCCCGGCCGACUUUGGUUAGCCGCUGGCUUCUUAGA
GGGACUAUUGGCGUUUCGCUAAUUGAAGUUUGAGGCAAUAACAGGUCUGU
GAUGCCCUUAGAUGUUCUGGGCCGCACGCGCGCUACACUGACGGAGCCAG
CGAGUUUAUCACCUUGUCCGGAAGGACUGGGUAAUCUUGUGAAACUUUGU
CGUGCUGGGGAUAGAGCAUUGCAAUUAUUGCUCUUCAACGAGGAAUUACU
AGUAAGCGUGAGUCAUCAGCUCGCGUUGAUUACGUCCCUGCCCUUUGUAC
ACACCGCCUGUCGCU
>OtMZ1184
TAACCTGCTAAATAGGGTTGCGATTTTTTTAATCGTAAGTCTTCTTAGAG
GGACTAACTACATTTAGTGGTTGGAAGTTTGAGGCAATAACAGGTCTGTG
ATGCCCTTAGATGTTCTGGGCCGCACGCGCGCTACACTGATGAAGGCAGC
GAGTATATAACCTTGACCGGAAGGTCTGGGCAAGCTTGTGAACCTTCATC
GTGCTGGGGATAGACCATTGCAATTATTGGTCTTCAACGAGGAATTACTA
GTAAGCGCAAGTCATCAGCTTTCGTTGATTACGTCCCTGCCCTTTGTACA
CACCGCCCGTCGGT
>OtMZ1185
UAACCUGCUAAAUAGUACUGCGAUUUUUUUAAUCGUAGGACUUCUUAGAG
GGACUAACUACUUUUAGUGGUUGGAAGUUUGAGGCAAUAACAGGUCUGUG
AUGCCCUUAGAUGUUCUGGGCCGCACGCGCGCUACACUGAUGAAGGCAGC
GAGUAUAUAACCUUGACCGGAAGGUCUGGGGAAUCUUGUGAAACUUCAUC
GUGCUGGGGAUAGACCAUUGUAAUUAUUGGUCUUCAACGAGGAAUUCCUA
GUAAGCGCAAGUCAUCAGCUUGCGUUGAUUACGUCCCUGCCCUUUGUACA
CACCGCCCGUCGGU
>OtMZ1186
UAACCUGCUAAAUAGCCAGGCUAGCUUUGGCUGGUCGCCGGCUUCUUAGA
GGGACUAUCGGCUCAAGCCGAUGGAAGUUUGAGGCAAUAACAGGUCUGUG
AUGCCCUUAGAUGUUCUGGGCCGCACGCGCGCUACACUGACAGAGCCAAC
GAGUUCAUCACCUUGGCCGGAAGGUCUGGGUAAUCUUGUUAAACUCUGUC
GUGCUGGGGAUAGAGCAUUGCAAUUAUUGCUCUUCAACGAGGAAUUCCUA
GUAAGGGUGGUUCAUCAGACCGCCCUGAUUACGUCCCUGCCCCUUGUACA
CACCGCCCGUCGCU
>OtMZ1187
TAACCTGCTAAATAGTGACACGGTTCTTTGAACCGTGGCTCACTTCTTAG
AGGGACTATCGGTTTCAAACCGATGGAAGTTTGAGGCAATAACAGGTCTG
TGATGCCCTTAGATGTTCTGGGCCGCACGCGCGCTACACTGACGGAGCCA
GCGAGTACTCCCTTGGCCGAAAGGCCTGGGTAATCTTGTTAAACTCCGTC
GTGCTGGGGATAGAGCATTGCAATTATTGCTCTTCAACGAGGAATCCCTA
GTAAGCGCAAGTCATCAGCTTGCGTTGATTACGTCCCTGCCCTTTGTACA
CACCGCCCGTCGCT
>OtMZ1188
TAACCTGCTAAATAGCCCCATCGACTATGGTTGGTGGCTGGCTTCTAAGA
GGGACTATTGGCTTCCAGCCAATGGAAGTTTGAGGCAATAACAGGTCTGT
GATGCCCTTAGAGGTTCTGGGCCGCACGCGCGCTACACGGCCGGAGCCAA
CGAGTACTTTCCTTGTCCGGAAGGACTGGGTAATCTTGTGAAACTTCGTC
GTGCTGGGGATAGAGCATTGCAATTATTGCTCTTCAACGAGGAATTCCTA
GTAAGCGTGAGTCATCAGCTCGCGTTGATTACGTCCCTGCCCTTTGTACA
CACCGCCCGTCGCT
>OtMZ1189
UAACCUGCUAAAUAGCCAGGCUAGCUUUGGCUGGUCGCCGGCUUCUUAGA
GGGACUAUCGGCUCAAGCCGAUGGAAGUUUGAGGCAAUAACAGGUCUGUG
AUGCCCUUAGAUGUUCUGGGCCGCACGCGCGCUACACUGACAGAGCCAAC
GAGUUCAUCACCUUGGCCGGAAGGUCUGGGUAAUCUUGUUAAACUCUGUC
GUGCUGUGGAUAGAGCAUUGCAAUUAUUGCUCUUCAACGAGGAAUUCCCA
GUAAGCGUCAGUCAUAAGCUGGCGUUGAUUACGUCCCUGCCCUUUGUACA
CACCGCCCGUCGCU
>OtMZ1190
CGACCUGCUAAAUAGUUCGGCGAACGCUUCGGCGUUCGCGCGCGACUUCU
UAGAGGGACUAUCGGCUCAAGCCGAUGGAAGUUUGAGGCAAUAACAGGUC
UGUGAUGCCCUUAGAUGUUCUGGGCCGCACGCGCGCUACACUGACAGAGC
CAACGAGUUCAUCACCUUGGCCGGAAGGUCUGGGUAAUCUAGUUAAACUC
UGUCGUGCUGGGGAUAGAGCAUUGCAAUUAUUGCUCUUCAACGAGGAAUG
CCUAGUAAGCGCAUGUCAUCAGCAUGCGUUGAUUACGUCCCUGCCCUUUG
UACACACCGCCCGUCGCU
>OtMZ1191
TAACCTGCTAAATAGCCAGGCCCGCTTCGGCGGGTCGCCGGCTTCTTAGA
GGGACTATCGGCTCAAGCCGATGGAAGTTTGAGGCAATAACAGGTATGTG
ATGCCCTTAGATGTTCTGGTCCGCACGCGCGCTACACTGACAGAGCCAAC
GAATTCATCACCTTGGCCGGAAGGTCTGTGTAATCTTGTTAAACTCTGTC
GTGCTGGGGATAGAGCATTGCAATTATTGCTCTTCAACGAGGAATGCCTA
GTAAGCGCATGTCATCAGCATGCGTTGATTACGTCCCTGCCCTTTGTACA
CACCGCCCGTCGCT
>OtMZ1192
TAACCTGCTAAATAGCCAGGCTAGCTTTGGCTGGCCGCCGGCTTCTTAGA
GGGACTATCGGCTGAAGCCGATGGAAGTTTGAGGCAATAACAGGTGTGTG
ATGCCCTTAGATGTTCTAGGCCGCACGAGCGCTACACTGACAGAGCCAAC
GAGTTCATCACCTTGGCCGGAAGGTCTGGGTAATCTTGTTAAACTCTGTC
GTGCTGGGGATAGAGCATTGCAATTATTGCTCTTCAACGAGGAATGCCTA
GTAAGCGCATGTCATCAGCATGCGTTGATTACGTCCCTGCCCCTTGTACA
CACCGCCCGTCGCT
>OtMZ1193
TAACCTGCTAAATAGCCCCATCGACTATGGTTGGTGGCTGGCTTCTTAGA
GGGACTATTGGCTACCAGCCAATGGAAGTTTGAGGCAATAACAGGTCTGT
GATGCCCTTAGATGTTCTGGGCCGCACGCGCGCGACACTGACGGAGCCAA
CGAGTACTTTCCTTGTCCGGAAGGACTGGGTAATCTTGTGAAACTTCGTC
GTGCTGGGGATAGAGCATTGCAATTATTGCTCTTCAACGAGGAATTCCTA
GTAAGCGTGAGTCATCAGCTAGCGTTGATTAAGTCCCTGCCCTTTGTACA
CACCGCCCGTCGCT
>OtMZ1194
TAACCTGCTAAATAGGGTTGCGATTTTTTTAATCCTAAGTCTTCTTAGAG
GGACTAAATACATATAGTGGTTGGAAGTTTGAGGCAATAACAGGTCTGTG
ATGCCCTTAGATGTTCTGGGCCGCACGCGCGCTACACTGATGAAGGCAGC
GAGTATATAACCTTGACCGGAAGGTCTGGGCAATCTTGTGAAACTTCATC
GTGCTGGGGATAGACCATTGCAATTATTGGTCTTCAACGAGGAATTCCTA
GTAAGCGCAAGTCATCAGCTTGCGTTGATTACGTCCGTGCCCTTTGTACA
CACCGCCCGTCGGT
>OtMZ1195
TAACCTGCTAAATAGCCAGGCTAGCTTTGGCTGGTCGCCGGCTTCTTAGA
GGGACTATCGGCTCAAGCCGATGGAAGTACGAGGCAATAACAGGTCTGTG
ATGCCCTTAGATGTTCTGGGCCGCACGCGCGCTACACTGACAGAGCCAGC
GAGTACATCGCCTTAGCCGAAAGGTTTGGGTAATCTTGTTAAACTCTGTC
GTGCTGGGGATAGAGCATTGCAATTATTGCTCTTCAACGAGGAATGCCTA
GTAAGCGCAAGTCATCAGCTTGCGTTGATTACGTCCCTGCCCTTTGTACA
CACCGCCCGTCGGT
>OtMZ1196
UAACAUGCUAACUAGCCAGGCUCGCUUUGGCGGGUCGCCGGCUUCUUAGA
GGGACUAGCGGCUUAAGCCGAUGGAAGUGAGGCAAUAACAGGUCUGGGAU
GCCCUUAGAUGUUCUGGGCCGCACGCGCGCUACACUGACAGAGCCAGCGA
GUUCCUUACCUUGGCCGAAAGGCCCGGGUAAUCUUGUUAAACUCUGUCGU
GCUGGGGAUAGAGCAUUGCACUUAUUGCUCUUCAACGAGGAAUGCCUAGU
AAGCGCGUGUCAUCAGCACGCGUUGAUUACGUCCCUGCCCUUUGUACACA
CCGCCCGUCGCU
>OtMZ1197
TAACCTGCTAAATAGCCAGGCTAGCTTTGGCTGGTCGCCGGCTTCTTAGA
GGGACTATCGGCTCAAGCCGATGGAAGTTTGAGGCAATAACAGGTCTGTG
ATGCCCTTAGATGTTCTGGGCCGCACGCGCGCTACACTGACAGAGCCAAC
GAGTTATTCACCTTGGCCGGAAGGTCTGGGTAATCTTGTTAAACTCTGTC
GTGATGGGGATCGATCATTGCAATTATTGATCGTGAACGAGGAATTCCTA
GTAAGTGCAAGTCATCAGCTTGCGCTGATTACGTCCCTGCCCTTTGTACA
CACCGCCCGTCGCT
>OtMZ1198
UAACCUGCUAAAUAGCCAGGCUAGCUUUGGCUGGUCGCCGGCUUCUUAGA
GGGACUAUCGGCUCAAGCCGAUGGAAGUUUGAGGCAAUAACAGGUCUGUG
AUGCCCUUAGAUGUUCUGGGCCGCACGCGCGCUACACUGACAGAGCCAAC
GAGUUAUUCACCUUGGCCGGAAGGUCUGGGUAAUCUCCAAAUUUCGUCGU
GAUGGGGAUAGAUUAUUGCAAUUAUUAAUCUUCAACGAGGAAUGCCUAGU
AAGCGCAAGUCAUCAGCUUGCGUUGAUUACGUCCCUGCCCUUUGUACACA
CCGCCCGUCGCA
>OtMZ1199
TAACCTGCTAAATAGCCAGGCTAGCTTTGGCTGGTCGCCGGCTTCTTAGA
GGGACTATCGGCTCAAGCCGATGGAAGTTTGAGGCAATAACAGGTCTGTG
ATGCCCTTAGATGTTCTGGGCCGCACGCGCGCTACACTGACAGAGCCAAC
GAGTTCATCACCTTGGCCGGAAGGTCTGGGTAATCTTTTGAGCTTGCGTC
GTGATGGGGATAGATCATTGCAATTATTGATCTTCAACGAGGAATTCCTA
GTAAGCGCGAGTCATCAGCTCGCGTTGATTACGTCCCTGCCCTTTGTACA
CACCGCCCGTCGCT
>OtMZ1200
UGACCUGCUAAAUAGCCCAACUCACUUUUGUGGGUUGCCGGCUUCUUAGA
GGGACUUUUGGCUCAAGCCAAUGGAAGUACGAGGCAAUAACAGGUCUGUG
AUGCCCUUAGAUGUUCUGGGCCGCACGCGCGCUACACUGACAGAGCCAGC
GAGUACAUCGCCUUAACCGAAAGGUUUGGGUAAUCUUGUUAAACUCUGUC
GUGCUGGGGAUAGAGCAUUGCAAUUAUUGCUCUUCAACGAGGAAUGCCUA
GUAAGCGCAAGUCAUCAGCUUGCGUUGAUUACGUCCCUGCCCUUUGUACA
CACCGCCCGUCGCU
>OtMZ1201
TAACCTGCTAAATAGCCAGGCTAGCTTTGGCTGGTCGCCGGCTTCTTAGA
GGGACTATCGGCTCAAGCCGATGGAAGTTTGAGGCAATAACAGGTCTGTG
ATGCCCTTAGATGTTCTGGGCCGCACGCGCGCTACACTGACAGAGCCAAC
GAGTTTCTTCCTTGTCCGAAAGGTCTGGGTAATCTTGTTAAACTCTGTCG
TGCTGGGGATAGAGCATTGCAATTATTGCTCTTCAACGAGGAATTCCTAG
TAAGCACGAGTCATCAACTCGTGCTGATTACGTCCCTGCCCTTTGTACAC
ACCGCCCGTCGCT
>OtMZ1202
TAACCTGCTAAATAGGGTTGCGATTTTTTTAATCGTAAGTCTTCTTAGAG
GGACTAACTACATTTAGTGGTTGGAAGTTTGAGGCAATAACAGGTCTGTG
ATGCCCTTAGATGTTCTGGGCCGCACGCGCGCTACACTGATGAAGGCAGC
GAGTATATAACCTTGACCGGAAGGTCTGGGCAATCTTGTGAAACTTCGTC
GTGCTGGGGATAGAGCATTGCAATTATTGCTCTTCAACGAGGAATTCCTA
GTAAGCGTGAGTCATCAGCTCGCGTTGATTACGTCCCTGCCCTTTGTACA
CACCGCCCGTCGCT
>OtMZ1203
UGACCUGCUAAAUAGCCCGAUUGACUUUUGUCGGUCGCUGGCUUCUUAGA
GGGACUUUUGGCUCAAGCCAAUGGAAGUACGAGGCAAUAACAGGUCUGUG
AUGCCCUUAGAUGUUCUGGGCCGCACGCGCGCUACACUGACAGAGCCAGC
GAGUACAUCGCCUUAGCCGAAAGGUUUGGGUAAUCUUGUUAAACUCUGUC
GUGCUGGGGAUAGAGCAUUGCAAUUAUUGCUCUUCAACGAGGAAUGCCUA
GUAAGCGCAUGUCAUCAGCAUGCGUUGAUUACGUCCCUGCCCUUUGUACA
CACCGCCCGUCGCU
>OtMZ1204
TGACCTGCTAAATAGCCCAGTTCGCTTTTGCGGACTGCCGACTTCTTAGA
GGGACTTTTGGCTCAAGCCAATGGAAGTACGAGGCAATAACAGGTCTGTG
ATGCCCTTAGATGTTCTGGGCCGCACGCGCGCTACACTGACAGAGCCAAC
GAGTTATTCACCTTGGCCGGAAGGTCTGGGTAATCTTGTTAAACTCTGTC
GTGCTGGGGATAGAGCATTGCAATTATTGCTCTTCAACGAGGAATGCCTA
GTAAGCGCATGTCATCAGCATGCGTTGATTACGTCCCTGCCCTTTGTACA
CACCGCCCGTCGCT
>OtMZ1205
TATCCTGCTAAATAGCCCGGCCGGCTTTGGCTGGTCGCTGGCTTCTTAGA
GGGACTTTTAGCGTTTAGCTAAAGGAAGTTTGAGGCAATAACAGGTCTGT
GATGCCCTTAGATGTTCTGGGCCGCACGCGCGCTACACTGACAGAGCCAA
CGAGTTTTTCTCCTTGACCGAAAGGTCTGGGTAATCTTGTTAAACTCTGT
CGTGCTGGGGATAGAGCATTGCAATTATTGCTCTTCAACGAGGAATGCCT
AGTAAGCGCAAGTCATCAGCTTGCGTTGATTACGTCCCTGCCTTTTGTAC
ACACCGCCCGTCGCT
>OtMZ1206
TAACCTGCTAAATAGCCAGGCCCGCTTTGGCGGGTCGCCGGCTTCTTAGA
GGGACTATCGGCTCAAGCCGATGGAAGTTTGAGGCAATAACAGGTCTGTG
ATGCCCGTAGATGTTCTGGGCCGCACGCGCGCTACACTGACGGAGCCAAC
GAGTTCATTTCCTTGGCCGGAAGGTCTGGGTAATCTTGTTAAACTCTTTC
GTGCTGGGGATAGTGCATTGCAATTATTGCTCTTCAACGAGGAATGCCTA
GTAAGCGCATGTCATCAGCATGCGTTGATTACGTCCCTGCCCTTTGTACA
CACCGCCCGTCGCT
>OtMZ1207
CGACCTGCTAAATAGTTCGGCGTATCTCCGGATACGTATCGTTGACTTCT
TAGAGGGACTATCGGCTCAAGCCGATGGAAGTTTGAGGCAATAACAGGTC
TGTGATGCCCTTAGATGTTCTGGGCCGCACGCGCGCTACACTGACAGAGC
CAACGAGTTATTCACCTTGGCCGGAAGGTCTGGGTAATCTTGTTAAACTC
[truncated: 697,659 more chars]
