# Supplementary material for: Seasonal Dynamics of Pelagic Mycoplanktonic Communities: Interplay of Taxon Abundance, Temporal Occurrence, and Biotic Interactions
Source: Front Microbiol. 2020 Jun 26;11:1305. doi: 10.3389/fmicb.2020.01305 (PMC7333250; doi:10.3389/fmicb.2020.01305)
Supplement: TABLE S1 — Hydrochemistry and DOC content at Helgoland Roads for the different sampling time points. [file Data_Sheet_4.zip › Table S5.XLSX]

## Sheet: S5_Table
Supplementary Table 5: Characteristics of fungal OTUs (without rare OTUs).
Information includes community membership, relative sequence abundance, phylogenetic placement, numbers of samples being present, pattern type (dynamic), significant correlations with phytoplankton groups, and time-points of peaking in sequence abundance.
NA, no taxonomic information available
Community membership	02/07/2015	09/07/2015	16/07/2015	07/08/2015	14/08/2015	20/08/2015	03/09/2015	10/09/2015	24/09/2015	01/10/2015	08/10/2015	15/10/2015	20/10/2015	29/10/2015	05/11/2015	12/11/2015	19/11/2015	26/11/2015	03/12/2015	10/12/2015	07/01/2016	14/01/2016	21/01/2016	28/01/2016	04/02/2016	11/02/2016	18/02/2016	24/02/2016	03/03/2016	10/03/2016	17/03/2016	24/03/2016	31/03/2016	07/04/2016	14/04/2016	21/04/2016	28/04/2016	12/05/2016	26/05/2016	02/06/2016	# of samples present	Pattern type	Phylum	Subphylum	Class	Order	Time-points with a strong abundance increase
	Sampling time-point																																										Phylogenetic placement
Abundant OTUs
OtMZZ102	0	0	0	0	0	0.176049	0	0.172646	0	0	1.80983	0	0.0615702	0	0	0	0	0	0	0	0	0	0	0	0	0	0	0	0	0	0	0.598069	0	0	0	0	0	0	2.95459	0.368534	7	II	Ascomycota	Pezizomycotina	Eurotiomycetes	Chaetothyriales	20/08/2015	10/09/2015	08/10/2015
OtMZZ103	0	0	0	0	0	0.633775	1.11833	0.82007	0.152905	0	0	1.07823	0.143002	0.0238614	0	0.952818	1.20625	1.12767	0.291733	0	0.0143184	0.00172058	0	0.0664357	0	0	0	0	0	0	0	0	0.0053118	0	0	0	0	0	0	0	15	IV	Mucoromycota	Glomeromycotina	Glomeromycetes	Glomeromycetes Clade 01	20/08/2015-10/09/2015	15/10/2015-20/10/2015	12/11/2015-03/12/2015
OtMZZ105	0.130463	0.231111	0.126468	0.804073	0.528393	0.259672	0.0642285	0.167251	0.0382263	0.0632111	0	0.0330069	0.256212	0.172453	0	0.0282316	0.425254	0.035799	0.0123616	0.00341816	0.0429553	0.00860289	0.034641	0.00949082	0.0052203	0	0.0536481	0.325128	0	0	0	0.0637286	0.0637416	0.217865	0.0274298	0	0.0227531	0.510474	0.072708	0.0402037	33	IV	Ascomycota	Pezizomycotina	NA	NA	07/08/2015-10/09/2015	20/10/2015-29/10/2015	19/11/2015
OtMZZ109	0	0	0	0	0	0.29048	0.234245	0.0701376	0.0764526	0	0	0	0	0.0130153	0.0414766	0.688146	0	0.0447487	0	0	0.128866	0	0.0259808	0	0	0	0.643777	0	0	0	0	0.465709	0	0	0	0	0	0	0	0	12	II	Ascomycota	Pezizomycotina	Eurotiomycetes	Eurotiales	20/08/2015-10/09/2015	12/11/2015	07/01/2016
OtMZZ120	0	0	0	0	0	0.123234	0	0	0	0	0	0	0.218475	0	0	0.0741081	0	0.00894975	0.0543908	0	0	0	0	0	0.0052203	0	0.160944	0	0	0	0	0.892201	1.00924	0	0	0	0	1.20876	0	0	10	II	Ascomycota	Pezizomycotina	Eurotiomycetes	Chaetothyriales	20/08/2015	20/10/2015	12/11/2015
OtMZZ122	0	0.106667	0.0662451	0	0	1.13771	0.0340033	0.129485	0.649847	0	0	0.0220046	0.00198614	0	0	0.232911	0.114491	0.0492236	0	0	2.99971	0.00344116	0.129904	0.189816	0	0	0.26824	0	0	0	0	0.0049022	0	1.85185	0	0	0	0	0	0.00670062	19	II	Ascomycota	Pezizomycotina	Sordariomycetes	NA	20/08/2015	12/11/2015	07/01/2016
OtMZZ131	0	0	0.00602228	0	0	0.00880243	0.0151126	0	0.0382263	0	0	0.385081	0.0357505	0.0618228	0.0414766	0.222324	0	0.196894	0.03214	0.0170908	0.0859107	0.0963524	0.173205	0.384378	0	0.753296	0.107296	0.185787	0	0	0	0	0	0	0	0	0.0113766	0	0	0	20	IV	Chytridiomycota	Chytridiomycota Incertae Sedis	Chytridiomycetes	NA	15/10/2015-29/10/2015	12/11/2015	26/11/2015-28/01/2016
OtMZZ133	0	0	0	0	0	0.569957	0.0113344	0.847046	0.611621	0	0	0	0.178752	0	0.0414766	0	0	0	0	0	0	0	0	0	0	0	0	0	0	0	0	0	0	0	0	0	0	0	0.998083	0	7	II	Ascomycota	Pezizomycotina	Dothideomycetes	Pleosporales	20/08/2015	10/09/2015	20/10/2015
OtMZZ134	0	0	0	0	0	0.308085	0.026447	0	0	0	0	0	0	0	0	0.197621	0	0	0.0494462	0.264907	0.493986	0.065382	0.173205	0.602667	0.328879	0	0.858369	0	0	0	0	0	0	0	0	0.0129299	0	0	0	0	12	II	Basidiomycota	Pucciniomycotina	Microbotryomycetes	NA	20/08/2015	12/11/2015	03/12/2015-04/02/2016
OtMZZ138	0	0	0	0.0475783	0	0.43352	0.207798	0.334502	0	0	0	0	0.0158891	0	0	0	0.163559	0	0	0	0	0.0894701	0	0	0	0	0	0	0	0	0	0	0	0	0	0	0	0	0	0	7	I	Ascomycota	Pezizomycotina	Sordariomycetes	Xylariales	20/08/2015-10/09/2015	19/11/2015	14/01/2016
OtMZZ140	0	0	0	0	0	0	0.487381	0.0647424	0	2.08597	0.626479	0.704148	0.0317782	0.0325383	0	1.27748	0	0.219269	0.454905	0.146981	0.393757	0.0705437	0	0.246761	0	0.047081	0	0	0	0	0	0	1.29077	0	0	2.43082	0.0113766	0	0.00660982	0	19	IV	Mucoromycota	Glomeromycotina	Glomeromycetes	Glomeromycetes Clade 01	03/09/2015	08/10/2015-15/10/2015	12/11/2015
OtMZZ147	0	0	0	0	0	0	0.51005	0.0215808	0	0	0	0	0.00397227	0.00759227	0	0.0388185	0.372097	0.751779	0.872725	0.281998	0.0715922	0.044735	0.207846	0.161344	0.219252	0.847458	0.321888	0.418021	0.239234	0	0.490196	0	0	0	0	0.0129299	0	0	0.0925375	0	21	IV	Chytridiomycota	Chytridiomycota Incertae Sedis	Chytridiomycetes	NA	03/09/2015	19/11/2015-10/12/2015	28/01/2016-04/02/2016
OtMZZ148	0	0	0	0	0	0	0.0377815	0	0	0	0	0	0	0	0	0	0.0204449	0.0402739	0	0.0563997	0	0.0172058	0	0.313197	1.12758	0	0.107296	0	0	0	0	0	0	0	0	0	0	0	0	0.323305	9	I	Cryptomycota	Cryptomycota sensu lato Clade 01	NA	NA	10/12/2015	28/01/2016-04/02/2016	02/06/2016
OtMZZ150	0	0	0	0	0	0	0.151126	0.728352	2.25535	7.52212	0	0.759159	0.572007	0.0140999	0	0.0282316	0	0.17452	0.0469739	0.063236	0	0.289057	0	0.0664357	1.13802	0	0.160944	0.557362	0	0	0	0.0049022	0	1.30719	6.85746	0	2.34357	0	0	0	20	IV	Ascomycota	Pezizomycotina	NA	NA	10/09/2015-01/10/2015	15/10/2015-20/10/2015	14/01/2016
OtMZZ153	0.587084	0	0	0	0	0	15.2826	1.50526	2.71407	0	0	0	0	0	0	0	0.00817795	0.00447487	0.0741693	0	0	0	0	0	0	0	0.107296	0	0	0	0	0	0	0	0	0	0	0.00963159	0	0	9	I	Chytridiomycota	Chytridiomycota Incertae Sedis	Chytridiomycetes	NA	03/09/2015-10/09/2015
OtMZZ162	0	0	0	0	0	0	0	0.577286	0	0	0	0	0.00198614	0	0	0.0352896	0.0122669	0	0	0.00170908	0	0	0	0.00474541	0	0	0	0	0	0	0	0	0	0	0	0	0	0	0	0.849303	7	I	Ascomycota	Pezizomycotina	Dothideomycetes	Pleosporales	10/09/2015	02/06/2016
OtMZZ163	0	0	0	0	0	0	0	0.0917184	0	0	0	0.176037	0	0.0130153	0	0.0846949	0	0.281917	0	0.12989	0.0787514	0.435306	0.649519	0.488777	0.589894	0	0	0	0	0	0	0	0.0053118	0	0	0	0.284414	0.635685	0	0	14	IV	Ascomycota	Pezizomycotina	NA	NA	12/11/2015	26/11/2015	10/12/2015-04/02/2016
OtMZZ167	0	0	0	0	0	0	0	0.14567	0	0	0	0.0660139	0	0	0	0.430533	0	0.156621	0.296677	0.141854	0	0.185822	0.450333	1.24804	0.475047	0	0	0	0	0	0	0	0.775523	0	0	0	1.94539	0	0	0	12	IV	Ascomycota	Pezizomycotina	Dothideomycetes	Pleosporales	12/11/2015	26/11/2015-10/12/2015	14/01/2016-04/02/2016
OtMZZ172	0	0	0	0	0	0	0.0113344	0.0917184	0	0	1.07198	0	0	0.422998	0	0.00705791	0	0	0.0692247	0.0700723	0.0859107	0	0	0	0	0	0	0	0	0	0	0	0	0	0	0	0	0	0	0	8	II	Zoopagomycota	Entomophthoromycotina	Entomophthoromycetes	Entomophthorales	10/09/2015	08/10/2015	29/10/2015
OtMZZ174	0	0	0	0	0	0	0.0831192	0.113299	0	0	0.988445	6.72241	0.766649	0.0466382	1.36873	0.328193	0.531567	0.205844	0.699664	0.733195	0.486827	0.132485	0.606218	2.20662	3.75861	1.93032	0.536481	7.75662	0	0	14.2157	0	0.355891	4.24837	0	0.0129299	0.432309	1.07874	1.53348	0	27	III	Mucoromycota	Glomeromycotina	Glomeromycetes	Glomeromycetes Clade 01	Pattern type III = dynamic around a stable mean
OtMZZ183	0	0	0	0	0	0	0	0.080928	0	0	0	0	0.107251	0.00108461	0	0.0176448	0	0.0134246	0	0	0	0	0	0	0	0	0	0	0	0	0	4.4463	0	0	0	0	0	0	0.0330491	0	7	I	Ascomycota	Pezizomycotina	Lichinomycetes	Lichinales	20/10/2015	24/03/2016
OtMZZ203	0	0	0.0662451	0.00475783	0	0.0154043	0.0151126	0	3.17278	0	0	0	0	0.0704997	0	0.0917528	0	0.0581734	0.00741693	0.00170908	6.37887	0.0240881	0.0519615	0	0	0	0.107296	0	0	0	0	0.343154	0	0	0	0	0	0	0	0	15	II	Ascomycota	Pezizomycotina	Eurotiomycetes	Eurotiales	24/09/2015	29/10/2015	07/01/2016
OtMZZ204	0.717547	0.622222	0	0.0523361	0.22741	0.0902249	0.0944537	0.0971136	0	5.30973	0	0	0	0.00108461	0	0.0176448	0	0	0.00247231	0	0	0.0791466	0.0606218	0.0284725	0	0	0	0.743149	3.86193	5.34884	19.1176	0	0.393073	0	0	0	0.409556	0.394895	0.323881	0	23	IV	Ascomycota	Saccharomycotina	Saccharomycetes	Saccharomycetales	09/07/2015	14/08/2015-10/09/2015	01/10/2015
OtMZZ205	0	0.0177778	0	0	0	0	0	0	0	0	44.2016	0	0.00595841	0.019523	0	0	0	0	0	0	0.0214777	0	0	0	0	0	0	0	0	0	0	0	0	0	0	0	0	0	0	0	5	I	Basidiomycota	Agaricomycotina	Agaricomycetes	Amylocorticiales	08/10/2015
OtMZZ207	0	0	0	0	0.00668852	0	0	0	0	0	0.194905	0.198042	0.176766	0.257053	0	0.00705791	0.0613346	0.035799	0.0173062	0.042727	0	0	0	0	0	0	0.0536481	0	0	0	0	0	0	0	0	0	0	0	0	0	11	II	Basidiomycota	Agaricomycotina	Agaricomycetes	Agaricales	08/10/2015-29/10/2015	19/11/2015	10/12/2015
OtMZZ213	0	0	0	0.0903987	0	0	0.317364	0	0.267584	2.08597	5.08144	13.1148	4.77467	0.723435	0	1.5351	0.445698	0.818902	0.959256	0.904104	0	0	0.00866026	0.313197	0.386302	0	0.160944	0	0	0.232558	0	0.0049022	0.0053118	0.217865	0	0	0.0113766	0	0.00660982	0	23	IV	Cryptomycota	Cryptomycota sensu lato Clade 01	NA	NA	08/10/2015-29/10/2015	12/11/2015-10/12/2015
OtMZZ218	0	0	0	0.133219	0.407999	0	0	0	0	0	0.0139218	0.330069	16.904	1.37637	0	0.762254	0.576546	0.00894975	0.0370847	0.0700723	0.0357961	0	0.00866026	0.00949082	0	0	0	0	0	0	0	0	0	0.217865	0.00914328	0	0	0.0048158	0	0	18	I	Cryptomycota	Cryptomycota sensu lato Clade 01	NA	NA	20/10/2015-29/10/2015
OtMZZ222	0	0	0	0	0	0	0	0	0	0	0	0	0.105265	0	0	0.208208	0.703304	0.161095	0.356013	0	0.329324	0.0567791	1.70607	0.616903	0.287116	0	0.429185	0.836043	0.0341763	0	0	0	0.0053118	0	0	0	0.0113766	0	0	0	15	IV	Ascomycota	Pezizomycotina	Dothideomycetes	Pleosporales	20/10/2015	12/11/2015-03/12/2015	07/01/2016-04/02/2016
OtMZZ232	0	0	0	0.00475783	0.0334426	0.00660182	0	0.172646	0	0	0	0	0.317782	0.00108461	0	0.0211737	0.130847	0	0.0123616	0.0153817	0.0143184	0.00516173	0.0259808	0.0142362	0.0104406	0	0	0	0.0341763	0	0.490196	0.0098044	0.0584298	0	0	0.0387898	0.0227531	0.823501	0.0925375	0.00335031	24	II	Ascomycota	NA	NA	NA	10/09/2015	20/10/2015	19/11/2015
OtMZZ241	0.195695	1.35111	0.499849	0	0.36118	0	0.00377815	0	0.229358	6.95322	2.57553	0.264055	0.643508	0.0108461	0	0.645799	0.817795	0.0536985	0.0593354	0.12989	0.128866	0.0550585	0.355071	0	0	0	0	0.557362	0	0	0	0.0049022	0	3.7037	0	0	0	0	0	0	22	IV	Ascomycota	Saccharomycotina	Saccharomycetes	Saccharomycetales	09/07/2015-16/07/2015	14/08/2015	01/10/2015-20/10/2015
OtMZZ248	0	0	0	0.00475783	0	0.00440121	0	0.0323712	0	0	0	0	0.0357505	0.451198	0	0.00352896	0.00408898	0	0.00494462	0	0	0.00172058	0	0	0	0	0	0	0	0	0	0	0	0	0	0	0	0.0048158	0	0	10	I	Ascomycota	Pezizomycotina	Dothideomycetes	Pleosporales	20/10/2015-29/10/2015
OtMZZ249	0	0	0	0	0.62872	0	0	1.51066	0.535168	0	0.334122	0.385081	0.423047	5.90028	0	0.561104	0.5193	0.120822	0.1607	0.00170908	0	0.00172058	0.00866026	0	0	0	0	0	0	0	0	0	0	0	0	0.0129299	0	0	0	0	15	I	Basidiomycota	Agaricomycotina	Agaricomycetes	Agaricales	10/09/2015	20/10/2015-29/10/2015
OtMZZ259	0	0	0	0	0	0	0	0	0	0	0	0	0.00397227	0.645343	0	0	0	0.00894975	0	0	0	0	0	0	0	0	0	0	0	0	0	0	0	0	0	0	0	0	0	0	3	I	Basidiomycota	Agaricomycotina	Agaricomycetes	Agaricales	29/10/2015
OtMZZ262	0	0	0	0	0	0	0	0	0	0	0.0139218	0.42909	0	0.912157	0	0.314077	0.0654236	0.00447487	0.0741693	0.00170908	0	0.0860289	0	0	0	0	0	0	0	0	0	0	0	0	0.00914328	0	0	0	0	0	10	II	Basidiomycota	Agaricomycotina	Agaricomycetes	Agaricales	15/10/2016	29/10/2015	12/11/2015
OtMZZ265	0	0	0	0	0.00668852	0	0	0	0	0	0	0.396083	0.0893762	4.10417	0	0.119984	0.433431	0.0402739	0.0494462	0	0.0429553	0.00172058	0	0.00949082	0	0	0	0	0	0	0	0	0	0	0.0365731	0	0	0	0	0	12	I	Basidiomycota	Agaricomycotina	Agaricomycetes	Agaricales	29/10/2015	19/11/2015
OtMZZ269	0	0	0	0	0	0	0.192686	0	0	0	0	0	0	0.0119307	0	0	0	0	0	0	0	0	0	0	0	0	0	0	0	0	0	0	0	0	0	0	0	0.433422	1.5467	0.293152	5	I	Zoopagomycota	Kickxellomycotina	Kickxellomycotina Incertae Sedis	Harpellales	03/09/2015	12/05/2016-02/06/2016
OtMZZ272	0	0	0	0	0	0	0	0	0	0	0.0139218	0.0880185	0.645494	8.25822	0	0.0952818	0	0	0	0	0	0	0	0.00474541	0	0	0	0	0	0	0	0	0	0	0.00914328	0	0	0	0	0	7	I	Basidiomycota	Agaricomycotina	Agaricomycetes	Agaricales	20/10/2015-29/10/2015
OtMZZ273	0	0	0	0.0237891	0.287606	0	0.0340033	0.183437	0	0	0	0.154032	0	0.183299	0	0	0.0899575	0.0671231	0	0.172617	0	0	0	0	0.0052203	0	0	0	0	0	0	0	0	0	0	0	0	0	0	0.139038	11	II	Basidiomycota	Ustilaginomycotina	Ustilaginomycetes	Ustilaginales	14/08/2015	10/09/2015	15/10/2015
OtMZZ276	0	0	0	0	0	0	0	0	0	0	0.0139218	0	0	0.447944	0	0.1341	0	0.16557	0	0.12989	0	0	0	0.00474541	0	0	0	0	0	0	0	0	0	0	0	0	0	0	0	0	6	II	Basidiomycota	Agaricomycotina	Agaricomycetes	Agaricales	29/10/2015	12/11/2015	26/11/2015
OtMZZ285	0	0	0.0180668	0.0190313	0	0.211258	0.00755629	0.0917184	0	0	0	0	0.135057	0.203907	0	0.0988107	0.00817795	0.0134246	0.0123616	0.00341816	0	0.00344116	0.0173205	0	0	0	0	0	0	0	0	0.073533	0.0159354	0	0.0548597	0	0	0.0144474	0	0	18	II	Ascomycota	Pezizomycotina	Dothideomycetes	Pleosporales	20/08/2015	10/09/2015	20/10/2015-29/10/2015
OtMZZ289	0	0	0	0	0	0	0	0.107904	0	0	0	0	0.00794455	0.695235	0	0.0105869	0.347563	0.071598	0.0123616	0.0717814	0	0.00344116	0.00866026	0.0142362	0	0	0.482833	0	0	0	0	0	0	0	0	0	0.113766	0.0048158	0	0.00167515	15	I	Basidiomycota	Agaricomycotina	Agaricomycetes	Agaricales	29/10/2015	19/11/2015	10/12/2015
OtMZZ297	0	0	0	0	0	0.0286079	0	0.205018	0.649847	0	1.53139	0.264055	0	1.45772	0	0.0423475	0.188093	0	0	0	0	0	0	0.00474541	0	0	0	0	0	0	0	0	0	0	0	0	0	0.0529738	0	0.00167515	11	I	Basidiomycota	Agaricomycotina	Agaricomycetes	Agaricales	08/10/2015	29/10/2015	19/11/2015
OtMZZ300	0	0	0	0	0.013377	0	0	0.0107904	0	0	0	0	0.00397227	0.673543	0	0.243498	0.00408898	0.0939723	0.0741693	0.0102545	0	0	0	0	0	0	0	0	0	0	0	0	0	0	0	0	0	0	0	0	9	I	Basidiomycota	Agaricomycotina	Agaricomycetes	Agaricales	29/10/2015	12/11/2015	26/11/2015-03/12/2015
OtMZZ329	0	0	0	0	0	0	0	0	0	0	0	0	0	0	0	0.0846949	0	0	0.153283	0	0.257732	0.261528	0.433013	1.5992	0.579453	0	0.965665	0.232234	0	0	0	0	0	0	0	0	0.273038	1.65182	0	0	11	II	Mucoromycota	Mucoromycotina	Mucoromycotina Clade 01	NA	03/12/2015	07/01/2016-04/02/2016	12/05/2016
OtMZZ332	0	0	1.01777	0	0	0.0660182	0.328699	0.0647424	0	0	0	0.0220046	0	0	0	0.264672	0.143114	0.143196	0.0618078	0.657996	0	0	0	0.189816	0	0	0	0	0	0	0	0	0	0	0	0	0	0	0	0	11	IV	Ascomycota	Saccharomycotina	Saccharomycetes	Saccharomycetales	16/07/2015	20/08/2015-03/09/2015	12/11/2015-10/12/2015
OtMZZ333	0	0.373333	0	0	0.173901	0.605167	0.196464	0.237389	0.229358	0	0	0.14303	0	0.0162692	0.0414766	1.10809	9.66225	1.24849	0.0568631	0.136726	0.300687	0.111838	0	0.218289	0.401963	1.27119	0.107296	0.0464468	0	0	0	0	0	1.30719	0	0	0.773606	0.0048158	0	0.397012	25	I	Ascomycota	Pezizomycotina	Eurotiomycetes	Eurotiales	20/08/2015	12/11/2015-26/11/2015	02/06/2016
OtMZZ343	0	0	0	0	0	0	0	0	0	0	0	0	0.00198614	0	0	0	0.31894	0	0.071697	0	0	0	0.112583	0	0.0052203	0	0.375536	0	0	0	0	0	1.77414	2.17865	0	0	0	0.66458	0	0	9	II	Ascomycota	Pezizomycotina	Eurotiomycetes	Verrucariales	19/11/2015	03/12/2015	31/03/2016-07/04/2016
OtMZZ344	0	0	0.578139	0.123703	0.67554	0	0	0	0	0	0	0.165035	0.21053	0.105207	0	0.123513	0.412987	0.0402739	0	0	0	0	0	0	0	0	0.0536481	1.06828	0	0	0	0	0.0053118	0	0	0	1.12628	0.0192632	0	0	14	IV	Basidiomycota	Agaricomycotina	Tremellomycetes	Tremellales	16/07/2015-14/08/2015	20/10/2015-29/10/2015	12/11/2015-19/11/2015
OtMZZ345	0.391389	0	1.39115	0.390142	4.92944	1.42379	0.793411	1.13299	5.46636	0.884956	1.89336	2.01342	3.65846	0.151845	3.11074	10.0752	4.12987	4.3451	1.65645	2.68155	3.31472	1.15623	4.69386	1.89816	5.82585	3.10734	2.19957	3.6693	6.49351	0	0	6.71602	8.97163	0.217865	17.3265	4.82286	9.51081	3.71298	17.0269	5.93842	38	III	Basidiomycota	Pucciniomycotina	Agaricostilbomycetes	Agaricostilbales	Pattern type III = dynamic around a stable mean
OtMZZ346	0	0	0	0	0.00668852	0.0396109	40.6378	0.318317	1.68196	0	0	0	0.14896	0.511936	0.0414766	2.8514	25.0613	52.544	67.2048	16.2363	3.47938	2.63937	14.3674	10.644	21.2362	44.209	35.8906	36.5072	16.5072	0.232558	7.84314	0	0.0159354	0.217865	0	0.0387898	0.0113766	0.0288948	4.75907	0.00837577	31	IV	Chytridiomycota	Chytridiomycota Incertae Sedis	Chytridiomycetes	NA	03/09/2015	19/11/2015-10/12/2015	14/01/2016-04/02/2016
OtMZZ351	2.21787	0	0.433604	1.11809	1.9196	0.675586	0.222911	1.71028	0.0764526	0	0	0.0110023	0.238336	0.0921919	0.0414766	0.179977	1.99951	0.805477	0.126088	0.0871631	0.243414	0.0275292	0	0.199307	0.584673	0	0	0	2.93917	0	0	0.0882396	0	0.108932	0	0.0129299	0	0.0048158	0.469297	0.115586	28	IV	Ascomycota	Pezizomycotina	Dothideomycetes	Dothideales	16/07/2015-10/09/2015	20/10/2015-29/10/2015	19/11/2015-26/11/2015
OtMZZ354	0	0	0	0	0	0	0	0.053952	0	3.09735	0	0	0	0.00108461	0	0	0	0.344565	0	0	6.49341	0.116999	0	0	0.516809	0	0.321888	0	1.46958	0	0	0.0049022	0	0	0	0.0129299	0	0	1.43433	0.207719	13	II	Ascomycota	Pezizomycotina	NA	NA	01/10/2015	26/11/2016	07/01/2016-14/01/2016
OtMZZ357	0	0.0533333	0	0.0523361	0.635409	0.0572158	0.0151126	0.469382	0.917431	1.07459	0.542949	0.605127	0.752746	2.28744	0.0414766	0.398772	0.343474	0.255068	0.205202	0.471706	0	0.108396	0.103923	0.0142362	0	0	0.107296	0	0.0683527	0	0	0	0	0	0	0.0905094	0	0.0048158	0	0.666711	26	II	Basidiomycota	Agaricomycotina	Agaricomycetes	NA	20/10/2015-29/10/2015	12/11/2015	10/12/2015
OtMZZ358	0	0	0	0	0	0	0.00755629	0	0	0	0	0.187039	0	0.00216922	0	0.077637	0	0.0626482	0.0840585	0	0	0	0.155885	0	1.52433	0	1.77039	0	2.15311	0	0	0	0	0.43573	0	0	0.0682594	0	0	0	12	II	Chytridiomycota	Chytridiomycota Incertae Sedis	Chytridiomycetes	NA	15/10/2015	12/11/2015	26/11/2015-03/12/2015
OtMZZ360	0	0	0	0	0	0.00220061	0.36648	0.0161856	0.0382263	0	0	0	0	0.00650766	0	0.0105869	0.188093	0.425113	0.383208	0.131599	0.0286369	0.0223675	0.0952628	0.128126	0.17227	0.564972	0.26824	0.557362	0.170882	0	0.490196	0	0	0	0	0	0	0	0.0396589	0	21	IV	Chytridiomycota	Chytridiomycota Incertae Sedis	Chytridiomycetes	NA	03/09/2015	19/11/2015-10/12/2015	28/01/2016-04/02/2016
OtMZZ362	0	0	0	0	0	0	0	0	0	0	2.45023	0.275058	0.162863	2.68875	0	0.0988107	0	0	0.0445016	0.121345	0	0.0223675	0	0.574194	0	0	0	0	0	0	0	0	0	0	0.00914328	0	0.147895	0	0	0	11	I	Basidiomycota	Agaricomycotina	Agaricomycetes	Agaricales	08/10/2015	20/10/2015-29/10/2015	28/01/2015
OtMZZ365	0.84801	0	0	0	0.00668852	0	0.132235	0	0.114679	0	0.0139218	0.0220046	0.00397227	0.0206076	0	0.254085	0.449787	0.232693	0.58841	51.9338	29.8826	20.6469	39.3089	49.6987	6.97432	19.5386	14.2704	3.6693	7.24539	2.32558	1.96078	0.0049022	0.0478062	2.17865	0.109719	0.0387898	0.887372	0	0	0.00167515	31	II	Ascomycota	Saccharomycotina	Saccharomycetes	Saccharomycetales	10/12/2015-04/02/2016
OtMZZ369	0	0	0	0	0	0	0	0	0	0	0	0	0	0	0	0	0	0	0	0	0.100229	0.0636614	0	0	0.563792	0	0	1.43985	0	0	0	0.774548	0	0	0	0.0129299	6.12059	0	0	0	7	II	Ascomycota	Pezizomycotina	NA	NA	14/01/2016	04/02/2016	24/02/2016
OtMZZ370	0	0	0	0	0	0	0	0	0	0	0	0	0	0	0	0	0	0	0	0	0.150344	0	0	0	0	0.847458	0	0	0	0	0	0	0	0	0	0	0	0	1.12367	0.437215	4	I	Cryptomycota	Cryptomycota sensu lato Clade 01	NA	NA	07/01/2016	11/02/2016	26/05/2016-02/06/2016
OtMZZ375	0.260926	0.124444	0.042156	0.0618517	0.0802622	0.0440121	0.0340033	0.0431616	0	0	0.0139218	0.0550116	0.0258198	0.00542305	0	0.109398	0.0531567	0.0268492	0.0494462	0.0495633	0.0930699	0.23916	0.129904	0	0.0417624	0	0	0	0	0	0	0.0588264	0.079677	0	0.173722	0.0646496	0.0341297	0.178184	0.0396589	0.0921335	29	III	Ascomycota	Pezizomycotina	NA	NA	Pattern type III = dynamic around a stable mean
OtMZZ377	0	5.26222	0.55405	0.918261	2.32091	0	0.215354	0.766118	0.344037	0	1.58708	2.8716	2.72299	0.199568	0.12443	0.670501	0.748283	0.375889	0.222508	0.329853	0.630011	0.948039	1.55019	0.208798	1.25809	1.36535	0.482833	1.57919	0.307587	0	0	4.87279	0.0053118	1.08932	0.00914328	0	2.00228	0.90537	3.57591	9.014	34	II	Ascomycota	Pezizomycotina	Eurotiomycetes	Chaetothyriales	14/08/2015	20/10/2015	14/01/2016
OtMZZ383	0	0	0.855164	0.199829	0	7.00233	0.691401	0.733747	5.58104	0	0	2.95962	0	0.117138	0.165906	1.17161	2.64966	0.545935	0	0.283707	0.0572738	0.103235	0.034641	0.654866	0.0783044	0	0.26824	0	0	0	0	0	0.0106236	0	0.0274298	0.0387898	0	0	0	0	22	IV	Ascomycota	Pezizomycotina	Sordariomycetes	Hypocreales	20/08/2015-24/09/2015	15/10/2015	12/11/2015-19/11/2015
OtMZZ388	0	0.32	0	0	0	0	0	0	0	0	0	0.0110023	0.125127	0.0119307	0	0	0.298495	0.0313241	0.0815862	0.0324725	0	0.00172058	0	0.0427087	3.22614	0.659134	0	0.278681	0	0	0	0	0.0053118	0.108932	0	0	0	0	0	0	15	II	Cryptomycota	Cryptomycota sensu lato Clade 01	NA	NA	20/10/2015	19/11/2015	03/12/2015
OtMZZ390	0	0.426667	0	0	0	0.312486	0.170017	0.0053952	0	0	0	0.385081	0	0.00542305	0	0	0	0	0	1.10065	1.44616	0.0275292	0.0692821	0	0.0052203	0	0.429185	0	0	0	0	0	0	0	0	7.44763	0.0910125	0	0	0	14	IV	Basidiomycota	Pucciniomycotina	NA	NA	20/08/2015-03/09/2015	10/12/2015-07/01/2016	21/04/2016
OtMZZ392	0	0	0	0	0.234098	0.0176049	0.00755629	0.383059	0	0	0	0.451095	0.315796	0.0206076	0	0.317606	0.0736016	0.18347	0	0.102545	0.178981	0.0963524	0.381051	0.00474541	1.58175	0	0.160944	0.696702	0	0	0.490196	0.916712	0.169978	0	0	0.0517197	1.38794	0.635685	0.0528786	0.00502546	26	III	Basidiomycota	Pucciniomycotina	Cystobasidiomycetes	NA	Pattern type III = dynamic around a stable mean
OtMZZ393	0	0	0	0	0	0	0	0	0	0	0	0	0	0	0	0.109398	0	0.116347	0	0.196544	0.136025	0	0.00866026	2.17814	0.365421	0.894539	0	1.02183	0	0	0	1.29908	1.3067	0	0	0	0	0	0	0	11	IV	Basidiomycota	Ustilaginomycotina	Exobasidiomycetes	Entylomatales	10/12/2015	28/01/2016-04/02/2016	24/03/2016-31/03/2016
OtMZZ394	0	0.16	0	0	0	0	0.0642285	0.215808	0.7263	0	0	0.638134	0.810344	0	0.0414766	0.137629	0.00817795	0.478811	0	0.121345	0.0357961	0.115279	0.173205	0	0.574233	0	0.26824	1.30051	2.35817	0	1.96078	0	0	0	0	0	0	0	0	0.00335031	20	IV	Basidiomycota	Pucciniomycotina	Cystobasidiomycetes	Cystobasidiales	10/09/2015	15/10/2015-20/10/2015	12/11/2015
OtMZZ396	0	0	0	0	0	0	0	0	0	0	0	0	0	0	0	0	0.00408898	0	0	0	0	0.0309704	0	0.583685	2.24473	0	0.0536481	0.650255	0	0	0	0	0	0	0	0.0129299	0	0	0	0	7	I	Chytridiomycota	Chytridiomycota Incertae Sedis	Chytridiomycetes	NA	14/01/2016	28/01/2016-04/02/2016
OtMZZ400	0	0	0	0.00475783	0.515016	0.00440121	0	0	0	0	0.0139218	0	0	0.0574844	0	0.0211737	0	0	0	0.00170908	0	0.0103235	0	0.469795	0	0	0	0	2.63158	0	0	0	0.0106236	0	0	6.12878	0	0	0.594884	0	13	II	Basidiomycota	Ustilaginomycotina	Exobasidiomycetes	Entylomatales	14/08/2015	29/10/2015	28/01/2016
OtMZZ402	0	0	0	0.199829	0.515016	0	0	0.151066	0.0382263	0	0.0139218	0.220046	0.172794	0.210414	0	0.151745	0.00408898	0.00447487	0.0543908	0	0	0	0	0.218289	0	0	0	0	0.717703	0	0	0	0	0	0	0	0	0	0	0	14	IV	Basidiomycota	Agaricomycotina	Agaricomycetes	NA	07/08/2015-14/08/2015	10/09/2015	15/10/2015-29/10/2015
OtMZZ404	0	0	0	0	0	0	0	0.318317	0	0	0	0.121025	0	0.00976149	0	0.119984	0.15947	0.0581734	0	0	0	0.0344116	0	1.39515	0.35498	0.094162	0.107296	0	1.33288	0	0	0	0	0	2.15781	0	0.0682594	0	0.00660982	0.0569552	16	IV	Basidiomycota	Agaricomycotina	Agaricomycetes	NA	10/09/2015	12/11/2015-19/11/2015	28/01/2016-04/02/2016
OtMZZ406	0	0	0	0	0	0	0	0.248179	0	0	0	0	0.043695	0.108461	0	0.0282316	0.380275	0.0581734	0.0445016	0.172617	0	0.0877495	0	0.242016	0	0	0	0	0.512645	0	0	0	0	0	0	0	0.420933	0	0	0	12	IV	Basidiomycota	Agaricomycotina	Agaricomycetes	NA	10/09/2015	20/10/2015-29/10/2015	19/11/2015
OtMZZ407	0	0	0	0	0	0	0	0.205018	0	0	1.47571	0	0.144988	0.161607	0	0.0635212	0.224894	0.0581734	0.0988924	0.164072	0	0.0929112	0	0.256252	0	1.41243	0	0	0.922761	0	0	0	0	0	0	0	0	0	0	0	13	IV	Basidiomycota	Agaricomycotina	Agaricomycetes	NA	10/09/2015	08/10/2015	20/10/2015-29/10/2015
OtMZZ409	0	0	0	0	0	0.248669	0.0528941	0.755328	0	0	2.63121	0.418088	0.464756	0.135576	0	0.550517	0.511122	0.102922	0.0988924	0.176035	0	0.00172058	0.0259808	0.493523	0	0	0	0	0.37594	0	0	0.0049022	0	0	0	0	0.0113766	0	0	0	18	IV	Basidiomycota	Agaricomycotina	Agaricomycetes	Russulales	20/08/2015-10/09/2015	08/10/2015-29/10/2015	12/11/2015-10/12/2015
OtMZZ411	0	0	0.042156	0.418689	0.240787	6.12429	0.287139	0.40464	0.611621	0	0	1.17725	0.101293	0.18113	0.0829531	0.367011	0.650147	0.657806	0.0914755	0.0546906	0.315006	0.215072	0.0866026	0.256252	0	0	0.0536481	0	0	11.1628	0	0.0049022	1.04111	0	1.61836	7.70623	2.11604	0.308211	0	0	28	IV	Basidiomycota	Pucciniomycotina	Microbotryomycetes	NA	20/08/2015	29/10/2015	19/11/2015-26/11/2015
OtMZZ412	0	0	0.138512	0	0.448131	0	0	0.118694	0	0	0	0.275058	0.301893	0	0	0	0	0	0	0	0.064433	0.065382	0.190526	0	0	0	0	0	0	0	0	2.35796	0	0.108932	0	0	0	0	0	0	10	IV	Ascomycota	Saccharomycotina	Saccharomycetes	Saccharomycetales	16/07/2015	14/08/2015	10/09/2015
OtMZZ414	0	0	0	0.0190313	0	0	0.0226689	0	0	0	0	0	0	0	0	0	0.0572457	0	0.0346123	0.0922903	0	0	0	0	0	0.517891	0.0536481	0	0	0	0	0.666699	0	0	0	0	0	0	0	0.517623	9	I	Ascomycota	NA	NA	NA	19/11/2015	03/12/2015-10/12/2015	24/03/2016
OtMZZ420	0.391389	0.106667	1.13219	1.71282	0.575212	0.431319	0.109566	0.215808	0.0764526	0	0.0139218	0.451095	0.345588	0.0726689	0	0.497583	0.302584	0.156621	0.0766416	0.0529815	0.322165	0.244322	0.259808	0.00474541	0.903111	0.047081	0.160944	0.371575	0	0	0	3.73548	0.499309	0	0.128006	0	0.0455063	2.84132	9.41239	2.19278	33	IV	Ascomycota	Pezizomycotina	Dothideomycetes	Capnodiales	16/07/2015-20/08/2015	20/10/2015	04/02/2016
OtMZZ421	0	0	0	0	0	0.0638176	0	0.0431616	0	0	0	0	0	0	0	0	0	0	0	0	0	0	0	0	0	0	0	0	0	0	0	0.308839	0	0.326797	0	0	1.0694	0	0	0.839252	6	II	Ascomycota	Saccharomycotina	Saccharomycetes	Saccharomycetales	20/08/2015	24/03/2016	28/04/2016
OtMZZ422	0	0	0	0	0	0	0	0	0	0	0	0	0	0	0	0	0	0	0	0	0	0	0	0	0	0	0	0	0	0	0	5.54439	0.371826	0	0	0	0	0	0	0	2	I	Ascomycota	Pezizomycotina	Dothideomycetes	Pleosporales	24/03/2016-31/03/2016
OtMZZ424	16.3731	40.3378	12.5565	16.6619	23.6171	26.9112	11.7236	30.7904	20.4511	36.0303	7.04441	30.3664	26.3302	30.3745	42.1817	44.8989	15.1905	18.2754	14.3938	12.5771	26.6681	63.1349	19.9706	1.83173	15.4469	3.20151	14.9142	10.0325	13.6022	1.16279	27.451	28.2955	23.6163	21.1329	32.8426	30.6956	20.4437	37.621	9.06868	26.8326	41	III	Ascomycota	Pezizomycotina	NA	NA	Pattern type III = dynamic around a stable mean
OtMZZ425	0	0	0	0	0	0.0132036	0.0340033	0.172646	0	0	0	0	0	0.0108461	0	0.0282316	0	0	0	0	0	0	0.164545	0	1.65483	0	0.107296	0	0	0	0	1.53439	0	0	2.96242	0	0	0	0	0	10	II	Ascomycota	Pezizomycotina	Eurotiomycetes	Verrucariales	10/09/2015	04/02/2016	24/03/2016
OtMZZ428	0	0	0.0662451	0.271196	1.1638	1.03869	0.120901	1.06825	1.10856	0.126422	0	0.440092	0.802399	0.0357921	0	0.592864	1.53337	0.505661	0.00247231	0.751995	0.773196	0.0963524	1.45492	1.77478	0.433285	0	1.98498	0.789596	0	0	2.45098	2.60307	18.1557	0.108932	0	3.91777	4.24346	0	4.07826	0.897883	31	III	Basidiomycota	Pucciniomycotina	Cystobasidiomycetes	Cystobasidiomycetes Clade 01	Pattern type III = dynamic around a stable mean
OtMZZ435	0	0	0	0.0333048	1.55842	0.226663	0.0604504	0	0	0	0	0	0	0.00216922	0	0.0952818	0.155381	0	0	0	0	0.325189	0	0	0	0	0	0	3.0417	0	0	2.16677	2.53373	1.63399	0	0	0	0.775343	1.78465	0	14	IV	Ascomycota	Pezizomycotina	Eurotiomycetes	Chaetothyriales	14/08/2015-20/08/2015	14/01/2016	03/03/2016
OtMZZ440	0	2.29333	0	0.0190313	1.14374	0	0.729182	0.161856	0.917431	0	0	1.08923	0.0933484	0.0303691	1.07839	1.00928	0.179915	0.0313241	0.00247231	0.138436	0.0572738	0	0.0259808	0.996536	0	0.988701	0.536481	0	0	0	0	0.725526	0	0.653595	0.905184	0	0.0341297	0.452685	0	0.402037	26	III	Basidiomycota	Ustilaginomycotina	Malasseziomycetes	Malasseziales	Pattern type III = dynamic around a stable mean
OtMZZ441	0	0	0.156579	0.266438	0.762491	0.730602	0.154904	0.366873	0	2.90771	0	0.165035	0.357505	0.0748381	0.0414766	2.60084	1.65195	0.657806	0.724387	1.47665	2.67039	1.03407	2.86655	3.28382	2.57361	6.63842	2.30687	2.60102	3.96446	0	8.82353	1.28928	7.35685	1.30719	1.55436	6.14171	3.07167	0.341922	10.5889	0.81915	35	III	Ascomycota	Taphrinomycotina	Taphrinomycetes	Taphrinales	Pattern type III = dynamic around a stable mean
OtMZZ445	0	0	0	0	0	0	0	0	0	0	0	0	0	0	0	0	0	0	0	0	0	0	0	0.28947	0	0	0	0	0	0	0	0	0	0.108932	0	8.61133	0.375427	0	0	0	4	I	Zoopagomycota	Kickxellomycotina	Kickxellomycotina Incertae Sedis	Harpellales	28/01/2016	21/04/2016-28/04/2016
OtMZZ446	0	0	0	0	0	0	0	0	0	0	0	0	0.0854039	0.113884	0	0.0917528	0	0	0.0123616	0	0	0	0	0	1.53477	0	0	0	0	0	0	0	0	0	0	0.0129299	0	0	0	0	6	I	Basidiomycota	Agaricomycotina	Agaricomycetes	Agaricales	20/10/2015-29/10/2015	12/11/2015	04/02/2016
OtMZZ447	0	0	0	0.275954	0	0.21566	0.026447	0.0485568	0	0	0.0139218	0	0	0.00433844	0	0	0	0	0	0	0	0	0	0	0.965755	0	0	0	0	0	0	0	0	0	0	0.0258598	0	0.669396	0	0	9	II	Chytridiomycota	Chytridiomycota Incertae Sedis	Chytridiomycetes	NA	07/08/2015	20/08/2015	04/02/2016
OtMZZ450	0	0	0	0	0	0.926456	0.0982318	0.830861	2.79052	0	3.31338	0.0110023	0.554132	2.26033	0	0.751667	0.253517	0.0939723	0.220036	0.509306	0.243414	0.141087	0.00866026	0.336924	0.459386	0	0.26824	0	0	0	0	0	0	0	0	0.0129299	0.375427	0	0	0	21	II	Basidiomycota	Agaricomycotina	Tremellomycetes	Cystofilobasidiales	20/08/2015	10/09/2015	08/10/2015
OtMZZ452	0	0	0	0	0	0	0.0113344	0	0	0	0	0	0	0	0	0	0	0	0	0	0	0	0	0	0	0	0	0	0	0	0	0	0	0	0	0	6.02958	0.183	0	0.00167515	4	I	Chytridiomycota	Chytridiomycota Incertae Sedis	Chytridiomycetes	NA	28/04/2016-12/05/2016
OtMZZ456	0	0	0.548028	1.85555	0.936392	0	0.00377815	0.107904	0	0	0	0	0.0377366	0.0379614	0	0	0	0	0.0890032	0.0187999	0.0787514	0	0.528276	0	0	0	0.26824	0	0	0	0	0	0.0053118	0.108932	2.77956	0	0.32992	0.818685	0	0	17	II	Ascomycota	Pezizomycotina	Arthoniomycetes	Arthoniales	16/07/2015-14/08/2015	29/10/2015	03/12/2015
OtMZZ457	0	0	0	0.0999144	0	0	0	0.080928	0	0	0	0	0	0.0227768	0	0.0846949	0	0	0	0	0	0	0	0	0	0	0	0	0	0	0	0	0	0	0	0	0.193402	0	0	1.22956	6	I	Basidiomycota	Pucciniomycotina	Pucciniomycetes	Pucciniales	12/11/2015	02/06/2016
OtMZZ458	0	0	0	0	1.30426	2.48449	1.9193	0.345293	0	0	0.389809	0	0.160877	0.0119307	0	0.211737	0.00817795	0	0.0519185	0.0478542	0	0	0	0.393869	0	0	0	0	0	0	0	0	0	0	0	0	0.682594	0.0048158	0	0	14	II	Basidiomycota	Ustilaginomycotina	Exobasidiomycetes	Microstromatales	14/08/2015-10/09/2015	20/10/2015	12/11/2015
OtMZZ461	0	0	0	0	0	0	0	0.151066	0	0	0	0	0.043695	0.0932765	0	0	0.147203	0.102922	0	0.0905813	0.18614	0.0929112	0.225167	0.512504	0	0	0.0536481	0	0	0	0	0	0	0	0	0	0.807736	0.616422	0	0	13	IV	Basidiomycota	Agaricomycotina	Agaricomycetes	Russulales	10/09/2015	20/10/2015-29/10/2015	19/11/2015-26/11/2015
OtMZZ488	1.17417	0	0	0	0.00668852	0	0	0	0	0	0	0	0	0	0	0	0	0	0	0	0	0	0	0	0	0	0	0	0	0	0	0	0	0	0	0	0	0	0.00660982	14.9993	5	I	Chytridiomycota	Chytridiomycota Incertae Sedis	Chytridiomycetes	NA	02/06/2016
OtMZZ490	0	0	0	1.14188	0	0.204656	0.170017	0.167251	0	0	0	0.407085	0.103279	0.0520613	0	0.144687	0.973176	0.0760729	0.00247231	0	0	0	0.112583	0	0	0	0.214592	0	0	0	0	0	0	0.108932	0	0	0	0	0	0.140713	15	II	Basidiomycota	Agaricomycotina	Tremellomycetes	Filobasidiales	07/08/2015	20/08/2015-10/09/2015	15/10/2015-29/10/2015
OtMZZ493	0	0	0	0.494814	0	0	0.00755629	0.350688	0.535168	0	0	0.198042	0	0.00108461	0	0	0.00408898	0	0	0	0	0	0	0	0	0	0	0	0	0	0	0	0	0	0.00914328	0	0	0.438237	0	9.34066	10	I	Basidiomycota	Ustilaginomycotina	Ustilaginomycetes	Ustilaginales	02/06/2016
OtMZZ495	50.6197	0.0355556	0	0	0.49495	0	0.00377815	0	0	0	0	0	0	0	0	0	0	0	0	0	0	0	0	0	0	0	0	0	0	0	0	0	0	0	0	0	0	0	0	0.00335031	5	I	Chytridiomycota	Chytridiomycota Incertae Sedis	Chytridiomycetes	NA	02/07/2015
OtMZZ497	0	0	0	0	0	0	0.00755629	0.118694	0	0	0	0.110023	0.0814316	0.0184384	0	0	0.0776905	0	0	0	0	0.309704	0	0	0	0	0	0	0	0	0	0	0	0	0.00914328	0	0	0	0	1.33342	9	I	Ascomycota	Pezizomycotina	Sordariomycetes	Sordariales	20/10/2015	14/01/2016	02/06/2016
OtMZZ500	0	0	0	0.299743	0	0	0	0.0971136	0	0	1.4061	0.0220046	0.0635564	0.0140999	0	0.239969	0	0.0984472	0	0	0	0	0	0	0	0	0	0	0	0	0	0	0	0	0	0	0	0	0	0.59803	9	II	Ascomycota	Pezizomycotina	Sordariomycetes	Hypocreales	07/08/2015	10/09/2015	08/10/2015
OtMZZZ11	0	0.8	0	0	0	0.00440121	0.0831192	0	0.191131	0	0.0139218	0.0220046	0.190669	0	0	0.00705791	0	0.0313241	0	0	0	0.00172058	0	0	0.3602	0	0	0	1.23035	0	0	0	0	0	0	0.0129299	0	0	1.13689	0	14	II	Ascomycota	Pezizomycotina	Eurotiomycetes	Chaetothyriales	09/07/2015	03/09/2015	20/10/2015
OtMZZZ13	0	2.29333	1.24059	0.0903987	0	0.332292	0.0868974	0.237389	1.22324	0	0	0	0.206558	0.0130153	0	0.172919	0.130847	0.402739	0.123616	0	0.336483	0	0.0173205	0	0	0	0.0536481	0.371575	0	0	0	6.74053	3.72357	1.74292	2.40468	0	0.227531	1.1269	3.39745	4.19961	25	IV	Ascomycota	Pezizomycotina	Dothideomycetes	Capnodiales	16/07/2015	24/03/2016-31/03/2016	14/04/2016
OtMZZZ16	0	0.657778	0	0	2.45469	0.3609	0.290917	0.728352	0.802752	0	0.765697	1.96941	1.15196	0.260307	0	0.666973	0.347563	0.143196	1.88143	0.0256362	0.465349	0.0894701	0.796744	0.317942	0.918772	0	0.912017	0	0	0	0	2.05892	2.39562	0	0.00914328	0	1.35381	0.101132	0.00660982	0	27	III	Ascomycota	Pezizomycotina	Dothideomycetes	Pleosporales	Pattern type III = dynamic around a stable mean
OtMZZZ17	0	1.19111	0.397471	2.05538	0.49495	0.233264	0.0340033	0	0	0	0	0	0	0.00542305	0.0414766	0.0494054	0.474321	0	0	0.00170908	0	0	0.00866026	0	0	0	0	0	0	0	0	0	0	0	0	0	0	0	0.00660982	0	13	II	Basidiomycota	Agaricomycotina	Tremellomycetes	Tremellales	09/07/2015-20/08/2015	19/11/2015
OtMZZZ19	0	0.213333	0	0	0	0.00880243	0.16246	0.237389	0.152905	0	0	0.0440092	0.579952	0.019523	0	0.183506	0.00408898	0.0447487	0	0	0.00715922	0.364763	0.562917	0.00474541	0.720401	0	0.107296	0.0464468	0	0	0	0	0	0	0	0	0.614334	0.288948	0	0	20	IV	Ascomycota	Pezizomycotina	Eurotiomycetes	Chaetothyriales	03/09/2015-10/09/2015	20/10/2015-29/10/2015	12/11/2015
OtMZZZ20	0.130463	3.00444	0.63234	0.137977	0.0668852	0.18045	0.24558	0.593472	0	0	0.0278435	0.462097	1.42207	0.117138	1.70054	1.03045	0.523389	0.801002	0.420293	0.0957085	1.03809	0.11872	0.216506	0.132871	0.856129	0.188324	0.375536	0.464468	0	0	0	1.29418	1.46606	0.108932	0.0365731	0.0129299	1.86576	0.202263	0.839447	1.48419	35	III	Ascomycota	Pezizomycotina	Dothideomycetes	Capnodiales	Pattern type III = dynamic around a stable mean
OtMZZZ23	0	0	43.782	0	0	0	0.0113344	0	0	0	0	0.913192	0	0	0	0	0	0.116347	0	0	0	0.00860289	0.268468	0	0.777824	0	0	0	0	0	0	0	0.0159354	0	0	0	0	0	0	0	8	I	Mucoromycota	Mucoromycotina	Mucoromycotina Incertae Sedis	Mucorales	16/07/2015
OtMZZZ25	0	0	6.46191	0.318774	0.62872	0.0154043	0.551609	0.695981	0	0	0	0.341072	0.154919	0.0563997	1.61759	0.172919	0.327118	0.608583	0.348596	0.0700723	0.107388	0.00344116	0	0.208798	0	0	0	0.789596	0.0341763	0	0	0	0.0053118	1.63399	0	0	0	0	0	0	22	IV	Cryptomycota	Cryptomycota sensu lato Clade 01	NA	NA	16/07/2015-14/08/2015	03/09/2015-10/09/2015	20/10/2015
OtMZZZ26	0	0	0.535983	5.75697	2.19383	0.825228	4.0275	1.15457	0	0	0	0.946199	0.00993068	0.0108461	0	0.448177	0.0736016	0.161095	0.138449	0.191417	0.307847	0	0	0	0	0	0	0	0	0	0	0.500025	0	0	0	0.0129299	0	0	0	0.192643	18	II	Chytridiomycota	Chytridiomycota Incertae Sedis	Chytridiomycetes	Rhizophydiales	07/08/2015-10/09/2015	12/11/2015	10/12/2015
OtMZZZ28	0	0	4.64318	0	0.160524	0	0.544053	0	0	0	0	0	0.00595841	0	0	0	0	0.0447487	0	0	0	0	0	0	0	0	0.107296	0	0	0	0	0	0	0	0	0	0	0	0	0	6	I	Cryptomycota	Cryptomycota sensu lato Clade 01	NA	NA	16/07/2015	03/09/2015
OtMZZZ30	0.456621	0	0.596206	0.475783	0	0.127635	0.0340033	0.0377664	0	0	0	0.57212	0	0.0119307	0	0.105869	0.188093	0.00447487	0	0	0	0.00172058	0.0519615	0	0	0	0.0536481	0	0	0	0	0	0	0	0	0	0	0	0	0	14	IV	Chytridiomycota	Chytridiomycota Incertae Sedis	Chytridiomycetes	NA	16/07/2015-07/08/2015	20/08/2015	15/10/2015
OtMZZZ34	0	0	0.277025	0.199829	0	4.30439	0.185129	0.636633	1.56728	1.26422	1.36433	3.3227	0.385311	0.0401306	0.165906	0.243498	0.809617	0.286392	0.365902	0.425561	0.164662	0.373365	0.121244	0.882646	0	0.47081	0.26824	1.71853	0.136705	0	4.41176	1.40203	8.06332	0.108932	2.81613	0.0258598	7.11035	4.70985	0	0.951488	34	IV	Ascomycota	Pezizomycotina	Leotiomycetes	NA	20/08/2015	05/11/2015	10/12/2015
OtMZZZ35	0	0	0.162602	0	0	0	0.0188907	0	0	2.02276	0	0.407085	0	0.130153	0	0.232911	0	0	0.03214	0	0.0572738	0	0	0	0	0	0	0	0	0	0	0	0	0	0	0	0	1.85408	0	0	9	I	Ascomycota	Pezizomycotina	Leotiomycetes	Erysiphales	16/07/2015	01/10/2015	15/10/2015
OtMZZZ37	0.326158	0	0.34327	1.44162	5.95947	1.04309	0.139791	11.1033	0.0764526	0	1.14158	1.13324	1.05861	1.23429	0	0.289374	0.134936	0.17452	0	0	0	0	0	0	0	0	0	0	0	0	0	0.0049022	0	0	0	0	0	0.0048158	0	0.152439	18	IV	Ascomycota	Pezizomycotina	Leotiomycetes	NA	07/08/2015-10/09/2015	20/10/2015-29/10/2015
OtMZZZ41	0.326158	0.0177778	0.0963565	0.903987	0.374557	0.301483	0.562944	0.490963	0.879205	0	0	0.264055	0.329699	0.340568	0	0.659915	2.42067	0.326666	0	0.410179	0.207617	0.134205	0	0.398614	0.52203	0.612053	0.0536481	0.928936	0	0	0	0	0.0053118	0.108932	2.42297	0.0129299	0	0.105948	0	0	28	IV	Ascomycota	Pezizomycotina	Dothideomycetes	Pleosporales	07/08/2015-10/09/2015	20/10/2015-29/10/2015	12/11/2015-26/11/2015
OtMZZZ44	0.391389	0	0	1.85079	0.240787	1.0827	0.136013	0.463987	0	0	0	0	0.144988	0.0108461	1.78349	0.077637	1.60288	0.0894975	0	0.11109	0.107388	0.244322	0.225167	0	0	0	0	0	0	0	0	0	0	0	0	0.0129299	0	0	1.65246	0	18	II	Basidiomycota	Agaricomycotina	Tremellomycetes	Tremellales	07/08/2015-10/09/2015	20/10/2015	19/11/2015
OtMZZZ48	4.56621	28.1778	11.4002	47.1453	26.0585	28.9006	3.89149	10.5206	3.47859	13.464	2.77043	6.05127	12.2088	9.68123	11.4475	3.88185	1.90955	0.805477	0.0519185	0.642614	1.19559	0.12044	0.580237	0.507759	3.94132	1.36535	1.4485	0.0928936	4.10116	31.8605	0	1.98049	3.07022	1.74292	0.0731462	6.71063	1.10353	15.8969	2.63071	6.02553	39	IV	Ascomycota	Pezizomycotina	Dothideomycetes	Capnodiales	09/07/2015-10/09/2015	20/10/2015-29/10/2015	12/05/2016
OtMZZZ49	0.456621	0	0.0240891	0.0999144	0	0.132036	0.109566	0.0701376	0	0	0	0	0.00595841	0.00759227	0	0	0.0817795	0.143196	0.101365	0	0.0143184	0.00172058	0.233827	0.370142	0	0	0.590129	0	0	0	0	0.0784352	0.0212472	0	0.00914328	0	1.52446	0.317843	0.608104	0.0201018	23	IV	Ascomycota	Pezizomycotina	Dothideomycetes	Capnodiales	07/08/2015	20/08/2015-03/09/2015	19/11/2015-03/12/2015
OtMZZZ52	0	0	0	0.461509	0	0	0.147348	0.107904	0	0	0	0.517109	0.657411	0.377444	0	0.363482	0	0	0	0	0	0	0	0	0.0939653	0.282486	0	0	0	0	0	0	0	0	0	0	0	0	0	0	9	II	Ascomycota	Pezizomycotina	Dothideomycetes	Pleosporales	07/08/2015	03/09/2015	15/10/2015-29/10/2015
OtMZZZ57	0	0	0	0.0190313	0	0.00440121	0	0	0	0	0.0278435	0.594125	0.0973207	0	0	0.377598	0	0	0	0	0	0	0	0	1.47212	0	0	0	0	0	0	0	0	0	0	0	0	0.539369	0.0264393	0.00502546	10	II	Ascomycota	Pezizomycotina	Eurotiomycetes	Chaetothyriales	15/10/2015-20/10/2015	12/11/2015	04/02/2016
OtMZZZ60	0	0	0.00602228	0.147493	0	0.0176049	0	0.113299	0	0	0	0	0.256212	0.698489	0	0.00705791	0	0.00447487	0.00247231	0	0	0	0	0	0	0	0	0	0	0	0	0	0	0	0	0	0	0	0	0	9	I	Ascomycota	Pezizomycotina	Dothideomycetes	Capnodiales	07/08/2015	20/10/2015-29/10/2015
OtMZZZ69	0	0	0	0.147493	1.02334	0.3631	0.124679	0.625843	0.458716	0	0	0.0220046	0.423047	0.214753	0.0414766	0.476409	0.208538	0.35799	0.0519185	0.00341816	0.00715922	0.0946318	0.00866026	0	0	0	0	0.371575	0	0	0	0.0098044	0.0212472	0	2.44125	0	0.36405	0.0144474	0.0528786	0.00335031	26	IV	Ascomycota	Pezizomycotina	Dothideomycetes	Pleosporales	014/08/2015-24/09/2015	20/10/2015-29/10/2015	12/11/2015-26/11/2015
OtMZZZ77	0	0	0	0.513845	0	0.0308085	0.128457	0.41543	0	0	0	0	0	0	0	0	0.768728	0.0894975	0	0.0546906	0	0	0.0433013	0	0	0	0	0	0	0	0	0	0	0	0	0	0	0	0	0	8	IV	Basidiomycota	Agaricomycotina	Tremellomycetes	Tremellales	07/08/2015	20/08/2015-10/09/2015	19/11/2015-26/11/2015
OtMZZZ82	0	0	0	0	0.668852	0.202456	0	0.0647424	0	0	0	0	0.184711	0	0	0	0	0	0	0	0	0	0	0	0	0	0	0	0	0	0	0	0.0053118	0	0	0	0	0	1.78465	0	6	I	Ascomycota	Pezizomycotina	Dothideomycetes	Pleosporales	14/08/2015-20/08/2015	20/10/2015	26/05/2016
OtMZZZ96	0	0	0	0	0	0.283878	0.736739	0.0323712	0	3.9823	0.208826	0	0	0	0	0.081166	0.171737	0.0492236	0.358485	0.121345	0.250573	0.0997935	0	0.0284725	0	0	0	0	0	0	0	0	0	0	0	0	0	0	0	0	13	IV	Mucoromycota	Mucoromycotina	Mucoromycotina Clade 02	NA	20/08/2015-03/09/2015	01/10/2015	12/11/2015-14/01/2016
OtMZZZZ3	0.391389	2.48889	0	0	0	0.420316	0.24558	0.264365	0.30581	0.0632111	0	0	0.716995	0.0281999	0.0414766	0.243498	0	0.246118	0.267009	0.0683632	0	0.0843083	0.034641	0.797229	0	0	0	2.78681	0.0341763	0	0	0.0637286	0	1.74292	0	0.0129299	0.875995	0.298579	0	0	24	III	Ascomycota	Pezizomycotina	Eurotiomycetes	Chaetothyriales	Pattern type III = dynamic around a stable mean
OtMZZZZ9	0.130463	5.95556	1.49353	0.252165	1.77246	0.65138	1.42814	0.981926	24.656	0	0.0139218	1.15524	0.184711	0.0509767	12.0697	0.871652	0.208538	0.286392	0	0.117927	0.100229	0.261528	0.225167	0.246761	0.313218	0.94162	1.28755	0	1.2987	43.7209	0	0.951027	1.31733	0.326797	11.932	1.61624	0.716724	1.15579	1.36162	0.345082	37	III	Basidiomycota	Ustilaginomycotina	Malasseziomycetes	Malasseziales	Pattern type III = dynamic around a stable mean
Persistent OTUs
OtMZZ105	0.130463	0.231111	0.126468	0.804073	0.528393	0.259672	0.0642285	0.167251	0.0382263	0.0632111	0	0.0330069	0.256212	0.172453	0	0.0282316	0.425254	0.035799	0.0123616	0.00341816	0.0429553	0.00860289	0.034641	0.00949082	0.0052203	0	0.0536481	0.325128	0	0	0	0.0637286	0.0637416	0.217865	0.0274298	0	0.0227531	0.510474	0.072708	0.0402037	33	IV	Ascomycota	Pezizomycotina	NA	NA	07/08/2015-10/09/2015	20/10/2015-29/10/2015	19/11/2015
OtMZZ174	0	0	0	0	0	0	0.0831192	0.113299	0	0	0.988445	6.72241	0.766649	0.0466382	1.36873	0.328193	0.531567	0.205844	0.699664	0.733195	0.486827	0.132485	0.606218	2.20662	3.75861	1.93032	0.536481	7.75662	0	0	14.2157	0	0.355891	4.24837	0	0.0129299	0.432309	1.07874	1.53348	0	27	III	Mucoromycota	Glomeromycotina	Glomeromycetes	Glomeromycetes Clade 01	Pattern type III = dynamic around a stable mean
OtMZZ230	0	0	0.0120446	0.00475783	0	0.129836	0.0491159	0.0107904	0.0382263	0.126422	0.0835306	0.0660139	0.0198614	0	0.414766	0.00705791	0.0204449	0.00894975	0.0123616	0.0085454	0	0.00516173	0.00866026	0.0332179	0	0	0	0.0928936	0	0	0	0.0392176	0.191225	0	0.0640029	0	0.204778	0.0770527	0	0.0318279	26	IV	Ascomycota	Pezizomycotina	NA	NA	20/08/2015	03/09/2015	20/10/2015
OtMZZ333	0	0.373333	0	0	0.173901	0.605167	0.196464	0.237389	0.229358	0	0	0.14303	0	0.0162692	0.0414766	1.10809	9.66225	1.24849	0.0568631	0.136726	0.300687	0.111838	0	0.218289	0.401963	1.27119	0.107296	0.0464468	0	0	0	0	0	1.30719	0	0	0.773606	0.0048158	0	0.397012	25	I	Ascomycota	Pezizomycotina	Eurotiomycetes	Eurotiales	20/08/2015	12/11/2015-26/11/2015	02/06/2016
OtMZZ345	0.391389	0	1.39115	0.390142	4.92944	1.42379	0.793411	1.13299	5.46636	0.884956	1.89336	2.01342	3.65846	0.151845	3.11074	10.0752	4.12987	4.3451	1.65645	2.68155	3.31472	1.15623	4.69386	1.89816	5.82585	3.10734	2.19957	3.6693	6.49351	0	0	6.71602	8.97163	0.217865	17.3265	4.82286	9.51081	3.71298	17.0269	5.93842	38	III	Basidiomycota	Pucciniomycotina	Agaricostilbomycetes	Agaricostilbales	Pattern type III = dynamic around a stable mean
OtMZZ346	0	0	0	0	0.00668852	0.0396109	40.6378	0.318317	1.68196	0	0	0	0.14896	0.511936	0.0414766	2.8514	25.0613	52.544	67.2048	16.2363	3.47938	2.63937	14.3674	10.644	21.2362	44.209	35.8906	36.5072	16.5072	0.232558	7.84314	0	0.0159354	0.217865	0	0.0387898	0.0113766	0.0288948	4.75907	0.00837577	31	IV	Chytridiomycota	Chytridiomycota Incertae Sedis	Chytridiomycetes	NA	03/09/2015	19/11/2015-10/12/2015	14/01/2016-04/02/2016
OtMZZ351	2.21787	0	0.433604	1.11809	1.9196	0.675586	0.222911	1.71028	0.0764526	0	0	0.0110023	0.238336	0.0921919	0.0414766	0.179977	1.99951	0.805477	0.126088	0.0871631	0.243414	0.0275292	0	0.199307	0.584673	0	0	0	2.93917	0	0	0.0882396	0	0.108932	0	0.0129299	0	0.0048158	0.469297	0.115586	28	III	Ascomycota	Pezizomycotina	Dothideomycetes	Dothideales	16/07/2015-10/09/2015	20/10/2015-29/10/2015	19/11/2015-26/11/2015
OtMZZ357	0	0.0533333	0	0.0523361	0.635409	0.0572158	0.0151126	0.469382	0.917431	1.07459	0.542949	0.605127	0.752746	2.28744	0.0414766	0.398772	0.343474	0.255068	0.205202	0.471706	0	0.108396	0.103923	0.0142362	0	0	0.107296	0	0.0683527	0	0	0	0	0	0	0.0905094	0	0.0048158	0	0.666711	26	II	Basidiomycota	Agaricomycotina	Agaricomycetes	NA	20/10/2015-29/10/2015	12/11/2015	10/12/2015
OtMZZ365	0.84801	0	0	0	0.00668852	0	0.132235	0	0.114679	0	0.0139218	0.0220046	0.00397227	0.0206076	0	0.254085	0.449787	0.232693	0.58841	51.9338	29.8826	20.6469	39.3089	49.6987	6.97432	19.5386	14.2704	3.6693	7.24539	2.32558	1.96078	0.0049022	0.0478062	2.17865	0.109719	0.0387898	0.887372	0	0	0.00167515	31	II	Ascomycota	Saccharomycotina	Saccharomycetes	Saccharomycetales	10/12/2015-04/02/2016
OtMZZ375	0.260926	0.124444	0.042156	0.0618517	0.0802622	0.0440121	0.0340033	0.0431616	0	0	0.0139218	0.0550116	0.0258198	0.00542305	0	0.109398	0.0531567	0.0268492	0.0494462	0.0495633	0.0930699	0.23916	0.129904	0	0.0417624	0	0	0	0	0	0	0.0588264	0.079677	0	0.173722	0.0646496	0.0341297	0.178184	0.0396589	0.0921335	29	III	Ascomycota	Pezizomycotina	NA	NA	Pattern type III = dynamic around a stable mean
OtMZZ377	0	5.26222	0.55405	0.918261	2.32091	0	0.215354	0.766118	0.344037	0	1.58708	2.8716	2.72299	0.199568	0.12443	0.670501	0.748283	0.375889	0.222508	0.329853	0.630011	0.948039	1.55019	0.208798	1.25809	1.36535	0.482833	1.57919	0.307587	0	0	4.87279	0.0053118	1.08932	0.00914328	0	2.00228	0.90537	3.57591	9.014	34	II	Ascomycota	Pezizomycotina	Eurotiomycetes	Chaetothyriales	14/08/2015	20/10/2015	14/01/2016
OtMZZ392	0	0	0	0	0.234098	0.0176049	0.00755629	0.383059	0	0	0	0.451095	0.315796	0.0206076	0	0.317606	0.0736016	0.18347	0	0.102545	0.178981	0.0963524	0.381051	0.00474541	1.58175	0	0.160944	0.696702	0	0	0.490196	0.916712	0.169978	0	0	0.0517197	1.38794	0.635685	0.0528786	0.00502546	26	III	Basidiomycota	Pucciniomycotina	Cystobasidiomycetes	NA	Pattern type III = dynamic around a stable mean
OtMZZ411	0	0	0.042156	0.418689	0.240787	6.12429	0.287139	0.40464	0.611621	0	0	1.17725	0.101293	0.18113	0.0829531	0.367011	0.650147	0.657806	0.0914755	0.0546906	0.315006	0.215072	0.0866026	0.256252	0	0	0.0536481	0	0	11.1628	0	0.0049022	1.04111	0	1.61836	7.70623	2.11604	0.308211	0	0	28	IV	Basidiomycota	Pucciniomycotina	Microbotryomycetes	NA	20/08/2015	29/10/2015	19/11/2015-26/11/2015
OtMZZ420	0.391389	0.106667	1.13219	1.71282	0.575212	0.431319	0.109566	0.215808	0.0764526	0	0.0139218	0.451095	0.345588	0.0726689	0	0.497583	0.302584	0.156621	0.0766416	0.0529815	0.322165	0.244322	0.259808	0.00474541	0.903111	0.047081	0.160944	0.371575	0	0	0	3.73548	0.499309	0	0.128006	0	0.0455063	2.84132	9.41239	2.19278	33	IV	Ascomycota	Pezizomycotina	Dothideomycetes	Capnodiales	16/07/2015-20/08/2015	20/10/2015	04/02/2016
OtMZZ424	16.3731	40.3378	12.5565	16.6619	23.6171	26.9112	11.7236	30.7904	20.4511	36.0303	7.04441	30.3664	26.3302	30.3745	42.1817	44.8989	15.1905	18.2754	14.3938	12.5771	26.6681	63.1349	19.9706	1.83173	15.4469	3.20151	14.9142	10.0325	13.6022	1.16279	27.451	28.2955	23.6163	21.1329	32.8426	30.6956	20.4437	37.621	9.06868	26.8326	41	III	Ascomycota	Pezizomycotina	NA	NA	Pattern type III = dynamic around a stable mean
OtMZZ428	0	0	0.0662451	0.271196	1.1638	1.03869	0.120901	1.06825	1.10856	0.126422	0	0.440092	0.802399	0.0357921	0	0.592864	1.53337	0.505661	0.00247231	0.751995	0.773196	0.0963524	1.45492	1.77478	0.433285	0	1.98498	0.789596	0	0	2.45098	2.60307	18.1557	0.108932	0	3.91777	4.24346	0	4.07826	0.897883	31	III	Basidiomycota	Pucciniomycotina	Cystobasidiomycetes	Cystobasidiomycetes Clade 01	Pattern type III = dynamic around a stable mean
OtMZZ440	0	2.29333	0	0.0190313	1.14374	0	0.729182	0.161856	0.917431	0	0	1.08923	0.0933484	0.0303691	1.07839	1.00928	0.179915	0.0313241	0.00247231	0.138436	0.0572738	0	0.0259808	0.996536	0	0.988701	0.536481	0	0	0	0	0.725526	0	0.653595	0.905184	0	0.0341297	0.452685	0	0.402037	26	III	Basidiomycota	Ustilaginomycotina	Malasseziomycetes	Malasseziales	Pattern type III = dynamic around a stable mean
OtMZZ441	0	0	0.156579	0.266438	0.762491	0.730602	0.154904	0.366873	0	2.90771	0	0.165035	0.357505	0.0748381	0.0414766	2.60084	1.65195	0.657806	0.724387	1.47665	2.67039	1.03407	2.86655	3.28382	2.57361	6.63842	2.30687	2.60102	3.96446	0	8.82353	1.28928	7.35685	1.30719	1.55436	6.14171	3.07167	0.341922	10.5889	0.81915	35	III	Ascomycota	Taphrinomycotina	Taphrinomycetes	Taphrinales	Pattern type III = dynamic around a stable mean
OtMZZ485	0	0.0177778	0.0120446	0.0380626	0.0267541	0.0220061	0.00755629	0.026976	0	0.0632111	0.0139218	0.0330069	0.00993068	0.00433844	0.0414766	0.0529343	0.00408898	0.0223744	0.0123616	0.0187999	0.00715922	0.077426	0.00866026	0.00474541	0.0313218	0	0	0	0	0	0	0.0294132	0.0478062	0.108932	0.0182866	0.0517197	0.0227531	0.048158	0.00660982	0.0385285	32	III	Ascomycota	Pezizomycotina	Dothideomycetes	Capnodiales	Pattern type III = dynamic around a stable mean
OtMZZZ13	0	2.29333	1.24059	0.0903987	0	0.332292	0.0868974	0.237389	1.22324	0	0	0	0.206558	0.0130153	0	0.172919	0.130847	0.402739	0.123616	0	0.336483	0	0.0173205	0	0	0	0.0536481	0.371575	0	0	0	6.74053	3.72357	1.74292	2.40468	0	0.227531	1.1269	3.39745	4.19961	25	IV	Ascomycota	Pezizomycotina	Dothideomycetes	Capnodiales	16/07/2015	24/03/2016-31/03/2016	14/04/2016
OtMZZZ14	0	0.0355556	0.0361337	0.0237891	0.013377	0.0154043	0.0188907	0.0485568	0	0.316056	0.0139218	0.0110023	0.0595841	0.0238614	0	0.0352896	0.00817795	0.0402739	0.0247231	0.0085454	0.0286369	0.0292498	0.0606218	0.00474541	0.0156609	0	0.0536481	0	0.0341763	0	0.490196	0.142164	0.026559	0	0.0731462	0.0129299	0.0227531	0.105948	0	0.0134012	32	III	Ascomycota	Pezizomycotina	Dothideomycetes	Pleosporales	Pattern type III = dynamic around a stable mean
OtMZZZ16	0	0.657778	0	0	2.45469	0.3609	0.290917	0.728352	0.802752	0	0.765697	1.96941	1.15196	0.260307	0	0.666973	0.347563	0.143196	1.88143	0.0256362	0.465349	0.0894701	0.796744	0.317942	0.918772	0	0.912017	0	0	0	0	2.05892	2.39562	0	0.00914328	0	1.35381	0.101132	0.00660982	0	27	III	Ascomycota	Pezizomycotina	Dothideomycetes	Pleosporales	Pattern type III = dynamic around a stable mean
OtMZZZ20	0.130463	3.00444	0.63234	0.137977	0.0668852	0.18045	0.24558	0.593472	0	0	0.0278435	0.462097	1.42207	0.117138	1.70054	1.03045	0.523389	0.801002	0.420293	0.0957085	1.03809	0.11872	0.216506	0.132871	0.856129	0.188324	0.375536	0.464468	0	0	0	1.29418	1.46606	0.108932	0.0365731	0.0129299	1.86576	0.202263	0.839447	1.48419	35	III	Ascomycota	Pezizomycotina	Dothideomycetes	Capnodiales	Pattern type III = dynamic around a stable mean
OtMZZZ34	0	0	0.277025	0.199829	0	4.30439	0.185129	0.636633	1.56728	1.26422	1.36433	3.3227	0.385311	0.0401306	0.165906	0.243498	0.809617	0.286392	0.365902	0.425561	0.164662	0.373365	0.121244	0.882646	0	0.47081	0.26824	1.71853	0.136705	0	4.41176	1.40203	8.06332	0.108932	2.81613	0.0258598	7.11035	4.70985	0	0.951488	34	IV	Ascomycota	Pezizomycotina	Leotiomycetes	NA	20/08/2015	15/11/2015	10/12/2015
OtMZZZ41	0.326158	0.0177778	0.0963565	0.903987	0.374557	0.301483	0.562944	0.490963	0.879205	0	0	0.264055	0.329699	0.340568	0	0.659915	2.42067	0.326666	0	0.410179	0.207617	0.134205	0	0.398614	0.52203	0.612053	0.0536481	0.928936	0	0	0	0	0.0053118	0.108932	2.42297	0.0129299	0	0.105948	0	0	28	IV	Ascomycota	Pezizomycotina	Dothideomycetes	Pleosporales	07/08/2015-10/09/2015	20/10/2015-29/10/2015	12/11/2015-26/11/2015
OtMZZZ48	4.56621	28.1778	11.4002	47.1453	26.0585	28.9006	3.89149	10.5206	3.47859	13.464	2.77043	6.05127	12.2088	9.68123	11.4475	3.88185	1.90955	0.805477	0.0519185	0.642614	1.19559	0.12044	0.580237	0.507759	3.94132	1.36535	1.4485	0.0928936	4.10116	31.8605	0	1.98049	3.07022	1.74292	0.0731462	6.71063	1.10353	15.8969	2.63071	6.02553	39	IV	Ascomycota	Pezizomycotina	Dothideomycetes	Capnodiales	09/07/2015-10/09/2015	20/10/2015-29/10/2015	12/05/2016
OtMZZZ69	0	0	0	0.147493	1.02334	0.3631	0.124679	0.625843	0.458716	0	0	0.0220046	0.423047	0.214753	0.0414766	0.476409	0.208538	0.35799	0.0519185	0.00341816	0.00715922	0.0946318	0.00866026	0	0	0	0	0.371575	0	0	0	0.0098044	0.0212472	0	2.44125	0	0.36405	0.0144474	0.0528786	0.00335031	26	IV	Ascomycota	Pezizomycotina	Dothideomycetes	Pleosporales	014/08/2015-24/09/2015	20/10/2015-29/10/2015	12/11/2015-26/11/2015
OtMZZZZ9	0.130463	5.95556	1.49353	0.252165	1.77246	0.65138	1.42814	0.981926	24.656	0	0.0139218	1.15524	0.184711	0.0509767	12.0697	0.871652	0.208538	0.286392	0	0.117927	0.100229	0.261528	0.225167	0.246761	0.313218	0.94162	1.28755	0	1.2987	43.7209	0	0.951027	1.31733	0.326797	11.932	1.61624	0.716724	1.15579	1.36162	0.345082	37	III	Basidiomycota	Ustilaginomycotina	Malasseziomycetes	Malasseziales	Pattern type III = dynamic around a stable mean
Transient OTUs
OtMZZ144	0	0	0	0	0	0.0330091	0.185129	0	0	0	0	0	0	0.0119307	2.03235	0.0211737	0	0	0	0	0	0	0	0	0	0	0	0	0	0	0	0	0	0	0	0	0	0	0	0	5	I	Chytridiomycota	Chytridiomycota Incertae Sedis	Chytridiomycetes	NA	20/08/2015	03/09/2015	29/10/2015-12/11/2015
OtMZZ179	0	0	0	0	0	0	0	0.12409	0	3.4134	0	0.275058	0	0	0	0	0	0	0	0	0	0	0	0	0	0	0	0	0	0	0	0	0	0	0	0	0	0	0	0	3	I	Ascomycota	Saccharomycotina	Saccharomycetes	Saccharomycetales	10/09/2015	01/10/2015	15/10/2015
OtMZZ200	0	0	0	0	0	0	0	0	2.25535	0	0	0	0	0	0	0	0	0	0	0	0	0	0	0	0	0	0	0	0	0	0	0	0	0	0	0	0	0	0	0	1	I	Basidiomycota	Agaricomycotina	Agaricomycetes	Agaricales	24/09/2015
OtMZZ202	0	0	0	0	0	0	0	0	0.573394	0	0	0	0.00198614	0	2.94484	0	0	0.00894975	0	0	0	0	0	0	0	0	0	0	0	0	0	0	0	0	0	0	0	0	0	0	4	I	Basidiomycota	Ustilaginomycotina	Malasseziomycetes	Malasseziales	24/09/2015	05/11/2015
OtMZZ205	0	0.0177778	0	0	0	0	0	0	0	0	44.2016	0	0.00595841	0.019523	0	0	0	0	0	0	0.0214777	0	0	0	0	0	0	0	0	0	0	0	0	0	0	0	0	0	0	0	5	I	Basidiomycota	Agaricomycotina	Agaricomycetes	Amylocorticiales	08/10/2015
OtMZZ206	0	0	0	0	0	0	0	0	0	0	2.92357	0	0	0.0206076	0	0	0	0	0	0	0	0	0	0	0	0	0	0	0	0	0	0	0	0	0	0	0	0	0	0	2	I	Basidiomycota	Ustilaginomycotina	Ustilaginomycetes	NA	08/10/2015	29/10/2015
OtMZZ270	0	0	0	0	0	0	0	0	0	0	0	0	0	0.0357921	0	0.0317606	0	0.170045	0	0	0	0	0	0	0	0	0	0	0	0	0	0	0	0	0	3.63331	0	0	0	0	4	I	Basidiomycota	Agaricomycotina	Agaricomycetes	Agaricales	29/10/2015	26/11/2015	21/04/2016
OtMZZ368	0	0	0	0	0	0	0	0	0	0	0	0	0	0	0	0	0	0	0	0	0.18614	0	0	0	0	0	0	0	3.07587	0	0	0	0	0	0	0	0	0	0	0	2	I	Ascomycota	Pezizomycotina	Leotiomycetes	NA	07/01/2016	03/03/2016
OtMZZ387	0	0	0	0	0	0	0	0	0	0	0	0	0	0	0	0	0	0	0	0	0	0	0	0	0.673418	0	0	0	0	0	0	0	0	2.61438	0	0	0	0	0	0	2	I	Basal Fungi Clade 03	NA	NA	NA	04/02/2016	07/04/2016
OtMZZ391	0	0	0	0	0	0	0	0	0	0	0	0	0	0.0119307	0	0.155274	0	0	0	0	0	0	0	0	0	0	0	2.22945	0	0	0	0	0	0	0	0	0	0	0	0	3	I	Basidiomycota	Agaricomycotina	Agaricomycetes	Agaricales	29/10/2015	12/11/2015	24/02/2016
OtMZZ405	0	0	0	0	0	0	0	0	0	0	0	0	0	0	0	0	0	0	0	0	0.00715922	0	0	0	0	0	0	0	2.18729	0	0	0	0	0	0	0	0	0	0	0	2	I	Ascomycota	Pezizomycotina	Eurotiomycetes	Eurotiales	03/03/2016
OtMZZ422	0	0	0	0	0	0	0	0	0	0	0	0	0	0	0	0	0	0	0	0	0	0	0	0	0	0	0	0	0	0	0	5.54439	0.371826	0	0	0	0	0	0	0	2	I	Ascomycota	Pezizomycotina	Dothideomycetes	Pleosporales	24/03/2016-31/03/2016
OtMZZ430	0	0	0	0	0	0	0	0	0	0	0	0	0	0	0	0	0	0	0	0	0	0	0	0	0	0	0	0	0	0	0	0	1.5298	3.15904	0	0	0	0	0	0	2	I	Chytridiomycota	Chytridiomycota Incertae Sedis	Chytridiomycetes	NA	31/03/2016-07/04/2016
OtMZZ439	0	0	0	0.185555	0	0	0	0	0	0	0	0	0	0	0	0	0	0	0	0	0	0	0	0	0.0052203	0	0	0	0	0	0	0	0	12.3094	0	0	0	0	0	0	3	I	Chytridiomycota	Chytridiomycota Incertae Sedis	Chytridiomycetes	NA	07/08/2015	07/04/2016
OtMZZ443	0	0	0	0	0	0	0	0	0	0	0	0	0	0	0	0	0	0	0	0	0	0	0	0	0	0	0	0	0	0	0	0	0.0053118	0	0	3.06439	0	0	0	0	2	I	Basidiomycota	Ustilaginomycotina	Malasseziomycetes	Malasseziales	21/04/2016
OtMZZ445	0	0	0	0	0	0	0	0	0	0	0	0	0	0	0	0	0	0	0	0	0	0	0	0.28947	0	0	0	0	0	0	0	0	0	0.108932	0	8.61133	0.375427	0	0	0	4	I	Zoopagomycota	Kickxellomycotina	Kickxellomycotina Incertae Sedis	Harpellales	28/01/2016	21/04/2016-28/04/2016
OtMZZ452	0	0	0	0	0	0	0.0113344	0	0	0	0	0	0	0	0	0	0	0	0	0	0	0	0	0	0	0	0	0	0	0	0	0	0	0	0	0	6.02958	0.183	0	0.00167515	4	I	Chytridiomycota	Chytridiomycota Incertae Sedis	Chytridiomycetes	NA	28/04/2016-12/05/2016
OtMZZ460	0	0	0	0	0	0	0	0	0	0	0	0	0	0	0	0	0	0	0	0	0	0	0	0	0	0	0	0	0	0	0	0	0	0	0	0	2.90102	0	0	0	1	I	Chytridiomycota	Chytridiomycota Incertae Sedis	Chytridiomycetes	NA	28/04/2016
OtMZZ481	0	0	0	0	0	0	0	0	0	0	0	0	0	0	0	0	0	0.0447487	0	0	0	0	0	0	0	0	0	0	0	0	0	0	0	0	0	0	0	0	2.41259	0.00167515	3	I	Ascomycota	Pezizomycotina	Lecanoromycetes	Teloschistales	26/11/2015	26/05/2016
OtMZZ488	1.17417	0	0	0	0.00668852	0	0	0	0	0	0	0	0	0	0	0	0	0	0	0	0	0	0	0	0	0	0	0	0	0	0	0	0	0	0	0	0	0	0.00660982	14.9993	4	I	Chytridiomycota	Chytridiomycota Incertae Sedis	Chytridiomycetes	NA	02/06/2016
OtMZZ495	50.6197	0.0355556	0	0	0.49495	0	0.00377815	0	0	0	0	0	0	0	0	0	0	0	0	0	0	0	0	0	0	0	0	0	0	0	0	0	0	0	0	0	0	0	0	0.00335031	5	I	Chytridiomycota	Chytridiomycota Incertae Sedis	Chytridiomycetes	NA	02/07/2015	14/08/2015
OtMZZ668	0	0	0	0	0	0	0	0	0	2.21239	0	0	0	0	0	0	0	0	0	0	0	0	0	0	0	0	0	0	0	0	0	0	0	0	0	0	0	0	0	0	1	I	Ascomycota	Pezizomycotina	Arthoniomycetes	Arthoniales	01/10/2015
OtMZZ923	0	0	0	0	0	0	0	0	0	0	0	0	0	0.0151845	0	0	0	0	0	0	0	0	0	0	0	0	0	0	0	0	6.37255	0	0	0	0	0	0	0	0	0	2	I	Basidiomycota	Agaricomycotina	Agaricomycetes	NA	29/10/2015	17/03/2016
OtMZZ959	0	0	0	0	0	0	0	0	0	0	0	0	0	0	0	0	0	0	0	0	0	0	0	0	0	0	0	0	0	0	0	0	0	5.44662	0	0	0	0	0	0	1	I	Zoopagomycota	Zoopagomycotina	Zoopagomycotina Incertae Sedis	Zoopagales	07/04/2016
OtMZZZZZ	13.9596	0.0177778	0	0	0.187278	0	0	0	0	0.0632111	0	0	0	0	0	0	0	0	0	0	0	0	0	0	0	0	0	0	0	0	0	0	0	0	0	0	0	0	0	0	4	I	Chytridiomycota	Chytridiomycota Incertae Sedis	Chytridiomycetes	NA	02/07/2015	14/08/2015
[truncated: 7 more columns]
