# Supplementary material for: Seasonal Dynamics of Pelagic Mycoplanktonic Communities: Interplay of Taxon Abundance, Temporal Occurrence, and Biotic Interactions
Source: Front Microbiol. 2020 Jun 26;11:1305. doi: 10.3389/fmicb.2020.01305 (PMC7333250; doi:10.3389/fmicb.2020.01305)
Supplement: TABLE S1 — Hydrochemistry and DOC content at Helgoland Roads for the different sampling time points. [file Data_Sheet_4.zip › Table S6.XLSX]

## Sheet: Supplementary Table 6
Supplementary Table 6: Significant node relations as identified by network analyses.
Benjamini & Hochberg adjusted P≤.001; wTO>|0.15|
Note, the wTO value is not a correlation value (we refer to the MM section)
Node 1	Node 2	wTO
OtMZ1000	OtMZ1425	0.192
OtMZ1000	OtMZ1457	0.193
OtMZ1000	OtMZ1905	0.195
OtMZ1000	OtMZ2497	0.192
OtMZ1000	OtMZ2903	0.191
OtMZ1000	OtMZ2997	0.197
OtMZ1000	OtMZZ421	0.199
OtMZ1000	OtMZZ471	0.196
OtMZ1001	Acartia spp.	0.191
OtMZ1001	Centropages spp.	0.189
OtMZ1001	Ciliate IND	0.171
OtMZ1001	Decapoda	0.155
OtMZ1001	Echinodermata (juvenil)	0.194
OtMZ1001	Flagellates	0.16
OtMZ1001	OtMZ2002	0.184
OtMZ1001	OtMZZZ18	0.177
OtMZ1001	Phoronida	0.161
OtMZ1008	OtMZ2155	0.195
OtMZ1014	OtMZZ476	0.191
OtMZ1014	OtMZZ528	0.198
OtMZ1014	OtMZZ980	0.191
OtMZ1016	OtMZ2328	0.163
OtMZ1016	OtMZ2845	0.163
OtMZ1016	OtMZ2866	0.163
OtMZ1017	OtMZZ367	-0.192
OtMZ1017	OtMZZ767	0.197
OtMZ1029	Calanus spp	-0.198
OtMZ1030	OtMZ1227	0.195
OtMZ1030	OtMZ1243	0.199
OtMZ1036	OtMZ2489	0.191
OtMZ1036	OtMZZ468	0.198
OtMZ1036	OtMZZ482	0.199
OtMZ1037	OtMZ2514	0.192
OtMZ1037	OtMZ2532	0.192
OtMZ1042	OtMZ1063	0.197
OtMZ1061	OtMZ1063	0.195
OtMZ1061	OtMZ1560	0.191
OtMZ1061	OtMZ2597	0.191
OtMZ1061	OtMZ2598	0.191
OtMZ1061	OtMZ2614	0.191
OtMZ1061	OtMZ2615	0.191
OtMZ1061	OtMZ2616	0.191
OtMZ1061	OtMZ2617	0.191
OtMZ1061	OtMZ2618	0.191
OtMZ1061	OtMZ2622	0.191
OtMZ1062	OtMZ1578	0.199
OtMZ1062	OtMZ1582	0.198
OtMZ1062	OtMZ1583	0.199
OtMZ1062	OtMZ1585	0.199
OtMZ1063	Dinophyceae	0.198
OtMZ1063	OtMZ1127	0.197
OtMZ1063	OtMZ1129	0.197
OtMZ1063	OtMZ1142	0.197
OtMZ1063	OtMZ1147	0.197
OtMZ1063	OtMZ1148	0.197
OtMZ1063	OtMZ1561	0.194
OtMZ1063	OtMZ1567	0.194
OtMZ1063	OtMZ1655	0.198
OtMZ1063	OtMZ2041	0.193
OtMZ1063	OtMZ2577	0.2
OtMZ1063	OtMZZ187	0.194
OtMZ1063	OtMZZ585	0.197
OtMZ1063	OtMZZ588	0.194
OtMZ1063	OtMZZ627	0.197
OtMZ1063	OtMZZ628	0.197
OtMZ1063	OtMZZ635	0.197
OtMZ1063	OtMZZ640	0.197
OtMZ1063	OtMZZ642	0.197
OtMZ1063	OtMZZ648	0.197
OtMZ1063	OtMZZZZ4	0.193
OtMZ1064	OtMZ1578	0.196
OtMZ1064	OtMZ1582	0.197
OtMZ1064	OtMZ1583	0.196
OtMZ1064	OtMZ1585	0.196
OtMZ1064	OtMZ2062	0.194
OtMZ1065	OtMZZZ48	0.199
OtMZ1066	OtMZ1687	0.191
OtMZ1066	OtMZ1728	0.191
OtMZ1066	OtMZZ738	0.199
OtMZ1067	OtMZ1227	0.192
OtMZ1067	OtMZ1239	0.194
OtMZ1067	OtMZ1243	0.197
OtMZ1067	OtMZ1578	0.198
OtMZ1067	OtMZ1582	0.191
OtMZ1067	OtMZ1583	0.198
OtMZ1067	OtMZ1585	0.198
OtMZ1067	OtMZZ118	0.195
OtMZ1067	OtMZZ250	0.195
OtMZ1070	OtMZ1687	0.197
OtMZ1070	OtMZ1728	0.197
OtMZ1070	OtMZZ738	0.195
OtMZ1074	OtMZ1108	0.199
OtMZ1074	OtMZ1126	0.192
OtMZ1074	OtMZ2062	0.198
OtMZ1074	OtMZZ792	0.196
OtMZ1075	Dinophyceae	0.185
OtMZ1075	Other copepod species	0.16
OtMZ1075	OtMZ1108	0.153
OtMZ1075	OtMZ1560	0.194
OtMZ1075	OtMZ2644	0.197
OtMZ1075	OtMZZ613	0.157
OtMZ1075	OtMZZ623	0.157
OtMZ1075	Total phytoplankton	0.161
OtMZ1077	OtMZ1609	0.192
OtMZ1077	OtMZ1616	0.192
OtMZ1077	OtMZZ563	0.194
OtMZ1079	OtMZ2330	0.194
OtMZ1079	OtMZ2338	0.194
OtMZ1079	OtMZ2340	0.194
OtMZ1079	OtMZ2843	0.199
OtMZ1079	OtMZ2849	0.199
OtMZ1079	OtMZ2851	0.199
OtMZ1079	OtMZ2852	0.199
OtMZ1079	OtMZ2855	0.199
OtMZ1079	OtMZ2886	0.199
OtMZ1079	OtMZ3135	0.199
OtMZ1080	OtMZ1127	0.194
OtMZ1080	OtMZ1129	0.194
OtMZ1080	OtMZ1142	0.194
OtMZ1080	OtMZ1147	0.194
OtMZ1080	OtMZZ627	0.194
OtMZ1080	OtMZZ628	0.194
OtMZ1080	OtMZZ635	0.194
OtMZ1080	OtMZZ640	0.194
OtMZ1080	OtMZZ642	0.194
OtMZ1080	OtMZZ648	0.194
OtMZ1081	OtMZ1561	0.196
OtMZ1081	OtMZZ308	0.199
OtMZ1081	OtMZZ311	0.195
OtMZ1081	OtMZZ312	0.196
OtMZ1081	OtMZZ822	0.195
OtMZ1082	OtMZ1126	0.196
OtMZ1082	OtMZ1609	0.2
OtMZ1082	OtMZ1616	0.2
OtMZ1085	OtMZ1587	0.193
OtMZ1089	OtMZ1600	0.198
OtMZ1089	OtMZ1623	0.198
OtMZ1089	OtMZZ309	0.195
OtMZ1089	OtMZZ768	0.197
OtMZ1089	OtMZZ801	0.195
OtMZ1092	OtMZZ888	0.191
OtMZ1092	OtMZZ889	0.191
OtMZ1092	OtMZZ890	0.191
OtMZ1097	OtMZ1170	-0.193
OtMZ1102	OtMZ2306	0.194
OtMZ1103	OtMZ2330	0.184
OtMZ1103	OtMZ2340	0.184
OtMZ1103	OtMZ2851	0.168
OtMZ1103	OtMZ2855	0.168
OtMZ1103	OtMZ2876	0.191
OtMZ1103	OtMZ2883	0.191
OtMZ1103	OtMZ2886	0.168
OtMZ1103	OtMZ3135	0.168
OtMZ1103	OtMZ3161	0.168
OtMZ1103	OtMZ3165	0.191
OtMZ1103	OtMZ3170	0.191
OtMZ1103	OtMZ3173	0.168
OtMZ1103	OtMZ3181	0.191
OtMZ1105	Copepoda nauplii	-0.168
OtMZ1106	OtMZ1381	0.192
OtMZ1106	OtMZ2352	0.194
OtMZ1106	OtMZZ874	0.193
OtMZ1107	OtMZ1124	0.193
OtMZ1107	OtMZ1261	0.197
OtMZ1107	OtMZ1282	0.197
OtMZ1107	OtMZ1295	0.197
OtMZ1107	OtMZ1309	0.197
OtMZ1108	OtMZ2053	0.189
OtMZ1108	OtMZ2057	0.198
OtMZ1108	OtMZZ169	0.183
OtMZ1108	OtMZZ552	0.185
OtMZ1108	OtMZZ593	0.198
OtMZ1108	OtMZZ644	0.194
OtMZ1109	OtMZ1358	0.2
OtMZ1113	OtMZ1863	0.191
OtMZ1115	OtMZZ659	-0.197
OtMZ1116	OtMZ3193	0.198
OtMZ1117	Copepoda nauplii	-0.19
OtMZ1117	Temora longicornis	-0.166
OtMZ1118	OtMZ1417	0.197
OtMZ1118	OtMZZ915	0.197
OtMZ1118	OtMZZ918	0.197
OtMZ1120	Copepoda nauplii	-0.186
OtMZ1120	OtMZ3189	0.194
OtMZ1120	OtMZ3201	0.194
OtMZ1120	OtMZZ869	0.2
OtMZ1120	Temora longicornis	-0.151
OtMZ1124	OtMZZ113	0.199
OtMZ1124	OtMZZ123	0.198
OtMZ1124	OtMZZ128	0.192
OtMZ1124	OtMZZ144	0.2
OtMZ1124	OtMZZ808	0.193
OtMZ1124	OtMZZZ74	0.2
OtMZ1126	Flagellates	0.195
OtMZ1126	OtMZ1141	0.2
OtMZ1126	OtMZ1144	0.193
OtMZ1126	OtMZ1145	0.196
OtMZ1126	OtMZ1153	0.193
OtMZ1126	OtMZ1157	0.193
OtMZ1126	OtMZ1535	0.196
OtMZ1126	OtMZ1588	0.2
OtMZ1126	OtMZ1594	0.196
OtMZ1126	OtMZ2053	0.199
OtMZ1126	OtMZ2057	0.191
OtMZ1126	OtMZ2122	0.194
OtMZ1126	OtMZ2597	0.194
OtMZ1126	OtMZ2598	0.194
OtMZ1126	OtMZ2602	0.197
OtMZ1126	OtMZ2614	0.194
OtMZ1126	OtMZ2615	0.194
OtMZ1126	OtMZ2616	0.194
OtMZ1126	OtMZ2617	0.194
OtMZ1126	OtMZ2618	0.194
OtMZ1126	OtMZ2622	0.194
OtMZ1126	OtMZ2675	0.197
OtMZ1126	OtMZ2676	0.197
OtMZ1126	OtMZ2680	0.197
OtMZ1126	OtMZ2682	0.197
OtMZ1126	OtMZ2685	0.197
OtMZ1126	OtMZ2692	0.197
OtMZ1126	OtMZ2699	0.197
OtMZ1126	OtMZ2708	0.197
OtMZ1126	OtMZ2709	0.197
OtMZ1126	OtMZ2711	0.197
OtMZ1126	OtMZ2793	0.197
OtMZ1126	OtMZZ169	0.192
OtMZ1126	OtMZZ552	0.186
OtMZ1126	OtMZZ652	0.197
OtMZ1126	OtMZZ654	0.191
OtMZ1126	OtMZZ762	0.193
OtMZ1126	OtMZZZ26	0.155
OtMZ1126	pH	-0.166
OtMZ1127	Oithona spp.	0.197
OtMZ1127	OtMZ1758	0.199
OtMZ1127	OtMZZ132	0.198
OtMZ1129	Oithona spp.	0.197
OtMZ1129	OtMZ1758	0.199
OtMZ1129	OtMZZ132	0.198
OtMZ1130	OtMZ2062	0.192
OtMZ1133	OtMZ2062	0.199
OtMZ1134	OtMZ1227	0.194
OtMZ1134	OtMZ1243	0.198
OtMZ1134	OtMZ2062	0.194
OtMZ1135	OtMZ1582	0.199
OtMZ1139	OtMZZ255	0.198
OtMZ1139	OtMZZ822	0.194
OtMZ1141	OtMZ1582	0.197
OtMZ1141	OtMZZ398	0.193
OtMZ1142	Oithona spp.	0.197
OtMZ1142	OtMZ1758	0.199
OtMZ1142	OtMZZ132	0.198
OtMZ1144	OtMZ1582	0.192
OtMZ1144	OtMZZ247	0.191
OtMZ1144	OtMZZZ69	0.192
OtMZ1146	fish (eggs)	-0.198
OtMZ1146	OtMZ2220	0.199
OtMZ1146	OtMZ2250	0.199
OtMZ1146	OtMZ2251	0.199
OtMZ1146	OtMZ2261	0.199
OtMZ1146	OtMZ2266	0.199
OtMZ1146	OtMZ2271	0.199
OtMZ1146	OtMZ2283	0.199
OtMZ1146	OtMZZ767	0.2
OtMZ1146	OtMZZZ39	0.193
OtMZ1147	Oithona spp.	0.197
OtMZ1147	OtMZ1758	0.199
OtMZ1147	OtMZZ132	0.198
OtMZ1148	OtMZ1609	0.199
OtMZ1148	OtMZ1616	0.199
OtMZ1150	OtMZZ588	0.193
OtMZ1151	OtMZ1609	0.197
OtMZ1151	OtMZ1616	0.197
OtMZ1151	OtMZZ819	0.193
OtMZ1152	OtMZ1297	0.198
OtMZ1152	OtMZ2220	0.2
OtMZ1152	OtMZ2250	0.2
OtMZ1152	OtMZ2251	0.2
OtMZ1152	OtMZ2261	0.2
OtMZ1152	OtMZ2266	0.2
OtMZ1152	OtMZ2271	0.2
OtMZ1152	OtMZ2272	0.196
OtMZ1152	OtMZ2283	0.2
OtMZ1152	OtMZZ367	-0.191
OtMZ1152	OtMZZ822	0.192
OtMZ1153	OtMZ2041	0.191
OtMZ1153	OtMZ2644	0.198
OtMZ1153	OtMZZ458	0.195
OtMZ1155	OtMZ1815	0.196
OtMZ1155	OtMZZ247	0.191
OtMZ1160	OtMZ2497	0.198
OtMZ1162	Calanus spp	-0.196
OtMZ1162	OtMZZ336	0.191
OtMZ1162	OtMZZ424	0.197
OtMZ1162	OtMZZ594	0.2
OtMZ1162	OtMZZ828	0.191
OtMZ1162	OtMZZ829	0.191
OtMZ1164	OtMZ1560	0.194
OtMZ1164	OtMZ1578	0.2
OtMZ1164	OtMZ1582	0.192
OtMZ1164	OtMZ1583	0.2
OtMZ1164	OtMZ1585	0.2
OtMZ1167	OtMZ1343	0.194
OtMZ1167	OtMZ1885	0.196
OtMZ1170	OtMZZ535	-0.194
OtMZ1170	OtMZZ791	-0.196
OtMZ1170	OtMZZ882	-0.194
OtMZ1170	OtMZZZ60	-0.195
OtMZ1176	OtMZ2727	0.194
OtMZ1178	OtMZ1227	0.198
OtMZ1179	Copepoda nauplii	-0.183
OtMZ1179	OtMZZ767	0.193
OtMZ1184	OtMZ1813	0.195
OtMZ1184	OtMZ2318	0.198
OtMZ1184	OtMZ2844	0.198
OtMZ1185	Cirripedia	-0.151
OtMZ1185	Copepoda nauplii	-0.189
OtMZ1185	fish (eggs)	-0.152
OtMZ1185	OtMZ1885	0.191
OtMZ1185	OtMZZ223	0.171
OtMZ1185	OtMZZ367	-0.157
OtMZ1185	OtMZZ723	0.171
OtMZ1185	Para Pseudocalanus spp.	-0.191
OtMZ1185	Temora longicornis	-0.166
OtMZ1190	OtMZ2788	0.196
OtMZ1190	OtMZ3108	0.196
OtMZ1194	Copepoda nauplii	-0.176
OtMZ1194	NO3	-0.163
OtMZ1194	NOx	-0.166
OtMZ1194	Para Pseudocalanus spp.	-0.157
OtMZ1197	OtMZ2831	0.198
OtMZ1199	OtMZ2258	0.194
OtMZ1199	OtMZZZ39	0.198
OtMZ1200	OtMZ2140	0.191
OtMZ1200	OtMZ2176	0.191
OtMZ1200	OtMZZ311	0.2
OtMZ1202	OtMZ1632	0.197
OtMZ1207	OtMZ2742	0.197
OtMZ1207	OtMZ2771	0.197
OtMZ1207	OtMZ2775	0.197
OtMZ1207	OtMZ3026	0.197
OtMZ1208	OtMZ2220	0.195
OtMZ1208	OtMZ2250	0.195
OtMZ1208	OtMZ2251	0.195
OtMZ1208	OtMZ2261	0.195
OtMZ1208	OtMZ2266	0.195
OtMZ1208	OtMZ2271	0.195
OtMZ1208	OtMZ2283	0.195
OtMZ1208	OtMZZ756	0.197
OtMZ1209	OtMZ2742	0.193
OtMZ1209	OtMZ2771	0.193
OtMZ1209	OtMZ2775	0.193
OtMZ1209	OtMZ3026	0.193
OtMZ1209	OtMZZ284	0.191
OtMZ1209	OtMZZ724	0.197
OtMZ1211	OtMZ2280	0.196
OtMZ1211	OtMZ2580	0.199
OtMZ1213	OtMZ1252	0.199
OtMZ1213	OtMZ1257	0.199
OtMZ1213	OtMZ1296	0.199
OtMZ1213	OtMZ1321	0.199
OtMZ1213	OtMZZ252	0.199
OtMZ1213	OtMZZ256	0.199
OtMZ1213	OtMZZ261	0.199
OtMZ1213	OtMZZ275	0.195
OtMZ1213	OtMZZ277	0.199
OtMZ1213	OtMZZ294	0.199
OtMZ1213	OtMZZ299	0.199
OtMZ1213	OtMZZ301	0.199
OtMZ1213	OtMZZ320	0.199
OtMZ1213	OtMZZ336	0.197
OtMZ1213	OtMZZ747	0.199
OtMZ1213	OtMZZ749	0.199
OtMZ1213	OtMZZ751	0.199
OtMZ1213	OtMZZ754	0.199
OtMZ1213	OtMZZ755	0.199
OtMZ1213	OtMZZ763	0.199
OtMZ1213	OtMZZ765	0.199
OtMZ1213	OtMZZ766	0.199
OtMZ1213	OtMZZ769	0.199
OtMZ1213	OtMZZ770	0.199
OtMZ1213	OtMZZ771	0.199
OtMZ1213	OtMZZ772	0.199
OtMZ1213	OtMZZ773	0.199
OtMZ1213	OtMZZ774	0.199
OtMZ1213	OtMZZ775	0.199
OtMZ1213	OtMZZ776	0.199
OtMZ1213	OtMZZ778	0.199
OtMZ1213	OtMZZ779	0.199
OtMZ1213	OtMZZ780	0.199
OtMZ1213	OtMZZ785	0.199
OtMZ1213	OtMZZ788	0.199
OtMZ1213	OtMZZ793	0.199
OtMZ1213	OtMZZ795	0.199
OtMZ1213	OtMZZ799	0.199
OtMZ1213	OtMZZ802	0.199
OtMZ1213	OtMZZ804	0.199
OtMZ1213	OtMZZ805	0.199
OtMZ1213	OtMZZ806	0.199
OtMZ1213	OtMZZ820	0.199
OtMZ1213	OtMZZ821	0.199
OtMZ1213	OtMZZ823	0.199
OtMZ1213	OtMZZ825	0.199
OtMZ1213	OtMZZ828	0.197
OtMZ1213	OtMZZ829	0.197
OtMZ1216	OtMZZ420	0.195
OtMZ1219	Annelida	-0.199
OtMZ1219	fish (eggs)	-0.199
OtMZ1219	OtMZ2780	0.192
OtMZ1219	OtMZ2797	0.192
OtMZ1219	OtMZ2805	0.192
OtMZ1219	OtMZ2812	0.192
OtMZ1219	OtMZ2819	0.192
OtMZ1219	OtMZ2836	0.192
OtMZ1219	OtMZ3089	0.192
OtMZ1219	OtMZ3090	0.192
OtMZ1219	OtMZ3094	0.192
OtMZ1219	OtMZ3110	0.192
OtMZ1219	OtMZ3112	0.192
OtMZ1219	OtMZZ874	0.193
OtMZ1225	Para Pseudocalanus spp.	-0.191
OtMZ1226	OtMZ2240	0.193
OtMZ1226	OtMZZ275	0.193
OtMZ1226	OtMZZ724	0.192
OtMZ1227	OtMZ1275	0.192
OtMZ1227	OtMZ1278	0.196
OtMZ1227	OtMZ1280	0.197
OtMZ1227	OtMZ1636	0.199
OtMZ1227	OtMZ1639	0.197
OtMZ1227	OtMZ1766	0.197
OtMZ1227	OtMZ1792	0.194
OtMZ1227	OtMZ2103	0.191
OtMZ1227	OtMZ2112	0.191
OtMZ1227	OtMZ2202	0.195
OtMZ1227	OtMZ2210	0.198
OtMZ1227	OtMZ2221	0.198
OtMZ1227	OtMZ2222	0.195
OtMZ1227	OtMZ2229	0.195
OtMZ1227	OtMZ2232	0.195
OtMZ1227	OtMZ2234	0.195
OtMZ1227	OtMZ2235	0.198
OtMZ1227	OtMZ2236	0.198
OtMZ1227	OtMZ2241	0.194
OtMZ1227	OtMZ2245	0.198
OtMZ1227	OtMZ2252	0.195
OtMZ1227	OtMZ2256	0.199
OtMZ1227	OtMZ2260	0.191
OtMZ1227	OtMZ2262	0.191
OtMZ1227	OtMZ2263	0.198
OtMZ1227	OtMZ2470	0.192
OtMZ1227	OtMZ2543	0.199
OtMZ1227	OtMZ2556	0.199
OtMZ1227	OtMZ2557	0.199
OtMZ1227	OtMZ3098	0.2
OtMZ1227	OtMZ3102	0.2
OtMZ1227	OtMZZ297	0.199
OtMZ1227	OtMZZ313	0.199
OtMZ1227	OtMZZ587	0.193
OtMZ1227	OtMZZ758	0.199
OtMZ1227	OtMZZ824	0.194
OtMZ1227	OtMZZZ92	0.198
OtMZ1229	OtMZ2860	0.2
OtMZ1229	OtMZZ340	0.2
OtMZ1229	OtMZZ845	0.2
OtMZ1229	OtMZZ846	0.2
OtMZ1229	OtMZZ849	0.2
OtMZ1229	OtMZZ851	0.2
OtMZ1229	OtMZZ853	0.2
OtMZ1229	OtMZZ858	0.2
OtMZ1229	OtMZZ859	0.2
OtMZ1229	OtMZZ861	0.2
OtMZ1233	OtMZ1812	0.2
OtMZ1233	OtMZZ255	0.198
OtMZ1235	OtMZZ255	0.198
OtMZ1236	OtMZ1281	0.191
OtMZ1238	OtMZ1258	0.196
OtMZ1238	OtMZ1289	0.199
OtMZ1238	OtMZ1291	0.192
OtMZ1238	OtMZ1307	0.196
OtMZ1238	OtMZ1626	0.192
OtMZ1238	OtMZ1757	0.196
OtMZ1238	OtMZ1773	0.196
OtMZ1238	OtMZ1791	0.198
OtMZ1238	OtMZ1799	0.196
OtMZ1238	OtMZ1884	0.198
OtMZ1238	OtMZ1992	0.192
OtMZ1238	OtMZ2043	0.192
OtMZ1238	OtMZ2046	0.192
OtMZ1238	OtMZ2048	0.192
OtMZ1238	OtMZ2209	0.198
OtMZ1238	OtMZ2228	0.198
OtMZ1238	OtMZ2275	0.198
OtMZ1238	OtMZ2596	0.195
OtMZ1238	OtMZ2607	0.195
OtMZ1238	OtMZ2803	0.191
OtMZ1238	OtMZ2828	0.191
OtMZ1238	OtMZ3097	0.191
OtMZ1238	OtMZZ184	0.194
OtMZ1238	OtMZZ262	0.193
OtMZ1238	OtMZZ276	0.2
OtMZ1238	OtMZZ577	0.2
OtMZ1238	OtMZZ750	0.192
OtMZ1238	OtMZZ753	0.193
OtMZ1238	OtMZZ777	0.198
OtMZ1238	OtMZZ786	0.193
OtMZ1238	OtMZZ794	0.192
OtMZ1239	fish (eggs)	-0.192
OtMZ1239	OtMZ1763	0.192
OtMZ1240	OtMZZ892	0.199
OtMZ1241	OtMZZ311	0.192
OtMZ1243	OtMZ1275	0.198
OtMZ1243	OtMZ1278	0.2
OtMZ1243	OtMZ1754	0.191
OtMZ1243	OtMZ1771	0.191
OtMZ1243	OtMZ1792	0.199
OtMZ1243	OtMZ1808	0.191
OtMZ1243	OtMZ2103	0.195
OtMZ1243	OtMZ2112	0.195
OtMZ1243	OtMZ2222	0.2
OtMZ1243	OtMZ2241	0.199
OtMZ1243	OtMZ2260	0.196
OtMZ1243	OtMZ2262	0.195
OtMZ1243	OtMZZ587	0.197
OtMZ1243	OtMZZ760	0.191
OtMZ1243	OtMZZ824	0.199
OtMZ1244	Copepoda nauplii	-0.163
OtMZ1244	OtMZ2134	0.16
OtMZ1244	OtMZZ708	0.198
OtMZ1246	OtMZ2280	0.196
OtMZ1246	OtMZ2580	0.199
OtMZ1247	OtMZ1560	0.2
OtMZ1247	OtMZ1609	0.199
OtMZ1247	OtMZ1616	0.199
OtMZ1248	OtMZ2350	0.2
OtMZ1249	OtMZ2267	0.195
OtMZ1249	OtMZ2779	0.195
OtMZ1249	OtMZ2787	0.195
OtMZ1249	OtMZ2791	0.195
OtMZ1249	OtMZ2794	0.195
OtMZ1249	OtMZ2796	0.195
OtMZ1249	OtMZ2800	0.195
OtMZ1249	OtMZ2811	0.195
OtMZ1249	OtMZ2814	0.195
OtMZ1249	OtMZ2818	0.195
OtMZ1249	OtMZ2820	0.195
OtMZ1249	OtMZ2829	0.195
OtMZ1249	OtMZ2853	0.195
OtMZ1249	OtMZ2859	0.195
OtMZ1249	OtMZ3095	0.195
OtMZ1249	OtMZ3100	0.195
OtMZ1249	OtMZ3103	0.195
OtMZ1249	OtMZ3106	0.195
OtMZ1249	OtMZ3107	0.195
OtMZ1249	OtMZ3111	0.195
OtMZ1249	OtMZ3113	0.195
OtMZ1249	OtMZZ784	0.198
OtMZ1249	OtMZZ800	0.198
OtMZ1249	OtMZZ871	0.192
OtMZ1250	OtMZ2280	0.194
OtMZ1250	OtMZ2580	0.192
OtMZ1252	OtMZ1715	0.196
OtMZ1252	OtMZ1748	0.196
OtMZ1252	OtMZ2284	0.198
OtMZ1252	OtMZZ185	0.191
OtMZ1252	OtMZZ229	0.198
OtMZ1252	OtMZZ738	0.198
OtMZ1252	OtMZZZ74	0.194
OtMZ1254	OtMZ2860	0.2
OtMZ1254	OtMZZ340	0.193
OtMZ1254	OtMZZ693	0.195
OtMZ1254	OtMZZ845	0.193
OtMZ1254	OtMZZ846	0.193
OtMZ1254	OtMZZ849	0.193
OtMZ1254	OtMZZ851	0.193
OtMZ1254	OtMZZ853	0.193
OtMZ1254	OtMZZ858	0.193
OtMZ1254	OtMZZ859	0.193
OtMZ1254	OtMZZ861	0.193
OtMZ1257	OtMZ1715	0.196
OtMZ1257	OtMZ1748	0.196
OtMZ1257	OtMZ2284	0.198
OtMZ1257	OtMZZ185	0.191
OtMZ1257	OtMZZ229	0.198
OtMZ1257	OtMZZ738	0.198
OtMZ1257	OtMZZZ74	0.194
OtMZ1258	OtMZZ692	0.192
OtMZ1259	OtMZ1687	0.196
OtMZ1259	OtMZ1728	0.196
OtMZ1261	OtMZ1519	0.197
OtMZ1261	OtMZ1735	0.192
OtMZ1261	OtMZ2170	0.197
OtMZ1261	OtMZ2280	0.192
OtMZ1261	OtMZ2288	0.198
OtMZ1261	OtMZZ127	0.2
OtMZ1261	OtMZZ216	0.197
OtMZ1261	OtMZZ247	0.194
OtMZ1261	OtMZZ324	0.194
OtMZ1261	OtMZZ398	0.196
OtMZ1261	OtMZZ713	0.194
OtMZ1261	OtMZZ738	0.196
OtMZ1261	OtMZZZ68	0.193
OtMZ1262	OtMZ1815	0.198
OtMZ1262	OtMZZ517	0.195
OtMZ1262	OtMZZ872	0.192
OtMZ1264	OtMZZ517	0.199
OtMZ1268	OtMZ1381	0.197
OtMZ1269	OtMZ1358	0.2
OtMZ1269	OtMZ1381	0.196
OtMZ1269	OtMZZ711	0.192
OtMZ1270	OtMZZ563	0.197
OtMZ1270	OtMZZ571	0.2
OtMZ1272	OtMZ1503	0.199
OtMZ1272	OtMZ1664	0.194
OtMZ1274	Copepoda nauplii	-0.191
OtMZ1274	Echinodermata (larvae)	-0.151
OtMZ1274	Temora longicornis	-0.179
OtMZ1276	OtMZ1293	0.193
OtMZ1276	OtMZ2580	0.194
OtMZ1276	OtMZZ118	0.197
OtMZ1276	OtMZZ194	0.199
OtMZ1276	OtMZZ214	0.199
OtMZ1276	OtMZZ700	0.196
OtMZ1276	OtMZZZ22	0.194
OtMZ1277	OtMZ1578	0.198
OtMZ1277	OtMZ1582	0.191
OtMZ1277	OtMZ1583	0.198
OtMZ1277	OtMZ1585	0.198
OtMZ1277	OtMZ1815	0.193
OtMZ1278	OtMZZ691	0.195
OtMZ1279	OtMZ1312	0.191
OtMZ1279	OtMZ2312	0.199
OtMZ1279	OtMZ2780	0.192
OtMZ1279	OtMZ2797	0.192
OtMZ1279	OtMZ2805	0.192
OtMZ1279	OtMZ2812	0.192
OtMZ1279	OtMZ2819	0.192
OtMZ1279	OtMZ2836	0.192
OtMZ1279	OtMZ3089	0.192
OtMZ1279	OtMZ3090	0.192
OtMZ1279	OtMZ3094	0.192
OtMZ1279	OtMZ3110	0.192
OtMZ1279	OtMZ3112	0.192
OtMZ1280	OtMZ2306	0.197
OtMZ1281	OtMZ1329	0.199
OtMZ1281	OtMZ1519	0.2
OtMZ1281	OtMZ1735	0.194
OtMZ1281	OtMZ2288	0.191
OtMZ1281	OtMZZ110	0.194
OtMZ1281	OtMZZ214	0.2
OtMZ1281	OtMZZ247	0.198
OtMZ1281	OtMZZ324	0.198
OtMZ1281	OtMZZ398	0.197
OtMZ1281	OtMZZ713	0.198
OtMZ1281	OtMZZ738	0.199
OtMZ1281	OtMZZZ68	0.197
OtMZ1282	OtMZ1519	0.197
OtMZ1282	OtMZ1735	0.192
OtMZ1282	OtMZ2170	0.197
OtMZ1282	OtMZ2280	0.192
OtMZ1282	OtMZ2288	0.198
OtMZ1282	OtMZZ127	0.2
OtMZ1282	OtMZZ216	0.197
OtMZ1282	OtMZZ247	0.194
OtMZ1282	OtMZZ324	0.194
OtMZ1282	OtMZZ398	0.196
OtMZ1282	OtMZZ713	0.194
OtMZ1282	OtMZZ738	0.196
OtMZ1282	OtMZZZ68	0.193
OtMZ1283	OtMZZZ69	0.199
OtMZ1284	OtMZZ247	0.194
OtMZ1285	Copepoda nauplii	-0.172
OtMZ1285	OtMZ1867	0.197
OtMZ1285	OtMZZ223	0.155
OtMZ1285	OtMZZ723	0.155
OtMZ1285	OtMZZ735	0.191
OtMZ1285	OtMZZ739	0.16
OtMZ1285	Para Pseudocalanus spp.	-0.161
OtMZ1287	Calanus spp	-0.192
OtMZ1287	OtMZZ367	-0.195
OtMZ1289	OtMZZ692	0.191
OtMZ1291	OtMZ1815	0.191
OtMZ1293	OtMZ2205	0.193
OtMZ1293	OtMZ2226	0.193
OtMZ1293	OtMZ2238	0.193
OtMZ1293	OtMZ2249	0.193
OtMZ1293	OtMZZ204	-0.193
OtMZ1294	OtMZZ229	0.192
OtMZ1295	OtMZ1519	0.197
OtMZ1295	OtMZ1735	0.192
OtMZ1295	OtMZ2170	0.197
OtMZ1295	OtMZ2280	0.192
OtMZ1295	OtMZ2288	0.198
OtMZ1295	OtMZZ127	0.2
OtMZ1295	OtMZZ216	0.197
OtMZ1295	OtMZZ247	0.194
OtMZ1295	OtMZZ324	0.194
OtMZ1295	OtMZZ398	0.196
OtMZ1295	OtMZZ713	0.194
OtMZ1295	OtMZZ738	0.196
OtMZ1295	OtMZZZ68	0.193
OtMZ1296	OtMZ1715	0.196
OtMZ1296	OtMZ1748	0.196
OtMZ1296	OtMZ2284	0.198
OtMZ1296	OtMZZ185	0.191
OtMZ1296	OtMZZ229	0.198
OtMZ1296	OtMZZ738	0.198
OtMZ1296	OtMZZZ74	0.194
OtMZ1298	Copepoda nauplii	-0.176
OtMZ1298	OtMZZ367	-0.193
OtMZ1298	Temora longicornis	-0.154
OtMZ1299	OtMZ1687	0.199
OtMZ1299	OtMZ1728	0.199
OtMZ1300	OtMZ2280	0.198
OtMZ1300	OtMZ2580	0.196
OtMZ1302	OtMZZ517	0.2
OtMZ1307	OtMZZ692	0.192
OtMZ1308	OtMZZ229	0.192
OtMZ1309	OtMZ1519	0.197
OtMZ1309	OtMZ1735	0.192
OtMZ1309	OtMZ2170	0.197
OtMZ1309	OtMZ2280	0.192
OtMZ1309	OtMZ2288	0.198
OtMZ1309	OtMZZ127	0.2
OtMZ1309	OtMZZ216	0.197
OtMZ1309	OtMZZ247	0.194
OtMZ1309	OtMZZ324	0.194
OtMZ1309	OtMZZ398	0.196
OtMZ1309	OtMZZ713	0.194
OtMZ1309	OtMZZ738	0.196
OtMZ1309	OtMZZZ68	0.193
OtMZ1311	OtMZ1687	0.197
OtMZ1311	OtMZ1728	0.197
OtMZ1312	OtMZ2742	0.196
OtMZ1312	OtMZ2771	0.196
OtMZ1312	OtMZ2775	0.196
OtMZ1312	OtMZ3026	0.196
OtMZ1312	OtMZZ674	0.194
OtMZ1312	OtMZZ737	0.2
OtMZ1314	OtMZZ284	0.199
OtMZ1314	OtMZZ311	0.198
OtMZ1314	OtMZZ724	0.199
OtMZ1318	OtMZ1815	0.196
OtMZ1318	OtMZZ247	0.191
OtMZ1320	OtMZ2860	0.194
OtMZ1321	OtMZ1715	0.196
OtMZ1321	OtMZ1748	0.196
OtMZ1321	OtMZ2284	0.198
OtMZ1321	OtMZZ185	0.191
OtMZ1321	OtMZZ229	0.198
OtMZ1321	OtMZZ738	0.198
OtMZ1321	OtMZZZ74	0.194
OtMZ1322	OtMZ2280	0.2
OtMZ1326	Calanus spp	-0.197
OtMZ1326	OtMZ2742	0.199
OtMZ1326	OtMZ2771	0.199
OtMZ1326	OtMZ2775	0.199
OtMZ1326	OtMZ3026	0.199
OtMZ1329	OtMZ1677	0.193
OtMZ1331	OtMZZ476	0.196
OtMZ1331	OtMZZ980	0.196
OtMZ1332	OtMZ2850	0.2
OtMZ1332	OtMZ2858	0.2
OtMZ1332	OtMZ3136	0.2
OtMZ1332	OtMZ3142	0.2
OtMZ1332	OtMZ3149	0.2
OtMZ1332	OtMZ3150	0.2
OtMZ1332	OtMZ3156	0.2
OtMZ1336	OtMZ1560	0.196
OtMZ1336	OtMZ1638	0.193
OtMZ1336	OtMZ2170	0.197
OtMZ1341	Annelida	-0.169
OtMZ1341	OtMZ1778	0.165
OtMZ1341	Temora longicornis	-0.196
OtMZ1343	OtMZ1344	0.192
OtMZ1343	OtMZ1349	0.195
OtMZ1343	OtMZ1988	0.198
OtMZ1343	OtMZ2267	0.2
OtMZ1343	OtMZ2302	0.191
OtMZ1343	OtMZ2309	0.191
OtMZ1343	OtMZ2779	0.2
OtMZ1343	OtMZ2787	0.2
OtMZ1343	OtMZ2791	0.2
OtMZ1343	OtMZ2794	0.2
OtMZ1343	OtMZ2796	0.2
OtMZ1343	OtMZ2800	0.2
OtMZ1343	OtMZ2811	0.2
OtMZ1343	OtMZ2814	0.2
OtMZ1343	OtMZ2818	0.2
OtMZ1343	OtMZ2820	0.2
OtMZ1343	OtMZ2823	0.194
OtMZ1343	OtMZ2829	0.2
OtMZ1343	OtMZ2850	0.2
OtMZ1343	OtMZ2853	0.2
OtMZ1343	OtMZ2858	0.2
OtMZ1343	OtMZ2859	0.2
OtMZ1343	OtMZ3095	0.2
OtMZ1343	OtMZ3098	0.199
OtMZ1343	OtMZ3100	0.2
OtMZ1343	OtMZ3102	0.199
OtMZ1343	OtMZ3103	0.2
OtMZ1343	OtMZ3106	0.2
OtMZ1343	OtMZ3107	0.2
OtMZ1343	OtMZ3111	0.2
OtMZ1343	OtMZ3113	0.2
OtMZ1343	OtMZ3136	0.2
OtMZ1343	OtMZ3142	0.2
OtMZ1343	OtMZ3149	0.2
OtMZ1343	OtMZ3150	0.2
OtMZ1343	OtMZ3156	0.2
OtMZ1343	OtMZZ164	0.195
OtMZ1343	OtMZZ347	0.197
OtMZ1343	OtMZZ607	0.191
OtMZ1343	OtMZZ645	0.194
OtMZ1343	OtMZZ855	0.196
OtMZ1344	OtMZ1856	0.192
OtMZ1344	OtMZ1863	0.2
OtMZ1344	OtMZ2307	0.192
OtMZ1344	OtMZ2319	0.198
OtMZ1344	OtMZ2856	0.192
OtMZ1344	OtMZ2857	0.192
OtMZ1344	OtMZ2860	0.195
OtMZ1346	OtMZ2257	0.157
OtMZ1346	OtMZZ727	0.191
OtMZ1346	Para Pseudocalanus spp.	-0.151
OtMZ1346	Total phytoplankton	-0.18
OtMZ1350	OtMZ1353	0.197
OtMZ1350	OtMZ1841	0.199
OtMZ1353	OtMZ1416	0.192
OtMZ1353	OtMZ1848	0.192
OtMZ1353	OtMZ1868	0.191
OtMZ1353	OtMZ1884	0.199
OtMZ1353	OtMZ2319	0.196
OtMZ1353	OtMZ3098	0.2
OtMZ1353	OtMZ3102	0.2
OtMZ1353	OtMZZ616	0.194
OtMZ1353	OtMZZ727	0.192
OtMZ1358	OtMZ1363	0.198
OtMZ1358	OtMZ1619	0.2
OtMZ1358	OtMZ1803	0.193
OtMZ1358	OtMZ1811	0.199
OtMZ1358	OtMZ1841	0.2
OtMZ1358	OtMZ1847	0.194
OtMZ1358	OtMZ2150	0.198
OtMZ1358	OtMZ2268	0.192
OtMZ1358	OtMZ2270	0.191
OtMZ1358	OtMZ2305	0.199
OtMZ1358	OtMZ2766	0.199
OtMZ1358	OtMZ2774	0.199
OtMZ1358	OtMZ2789	0.192
OtMZ1358	OtMZ2822	0.192
OtMZ1358	OtMZ2848	0.199
OtMZ1358	OtMZ2877	0.199
OtMZ1358	OtMZ3088	0.192
OtMZ1358	OtMZ3091	0.192
OtMZ1358	OtMZ3101	0.192
OtMZ1358	OtMZZ340	0.192
OtMZ1358	OtMZZ348	0.192
OtMZ1358	OtMZZ680	0.195
OtMZ1358	OtMZZ845	0.192
OtMZ1358	OtMZZ846	0.192
OtMZ1358	OtMZZ849	0.192
OtMZ1358	OtMZZ851	0.192
OtMZ1358	OtMZZ853	0.192
OtMZ1358	OtMZZ858	0.192
OtMZ1358	OtMZZ859	0.192
OtMZ1358	OtMZZ861	0.192
OtMZ1361	OtMZZ468	0.19
OtMZ1362	OtMZ1480	0.192
OtMZ1362	OtMZZ464	0.192
OtMZ1362	OtMZZ465	0.192
OtMZ1362	OtMZZ466	0.192
OtMZ1362	OtMZZ467	0.192
OtMZ1362	OtMZZ469	0.192
OtMZ1362	OtMZZ473	0.192
OtMZ1362	OtMZZ474	0.192
OtMZ1362	OtMZZ478	0.192
OtMZ1362	OtMZZ480	0.192
OtMZ1362	OtMZZ978	0.192
OtMZ1362	OtMZZ981	0.192
OtMZ1363	OtMZ1867	0.198
OtMZ1363	OtMZ1868	0.199
OtMZ1363	OtMZ1885	0.197
OtMZ1363	OtMZ2306	0.191
OtMZ1364	OtMZ3193	0.191
OtMZ1366	OtMZ2339	0.193
OtMZ1370	OtMZ1867	0.192
OtMZ1370	OtMZ2339	0.193
OtMZ1371	OtMZ1386	0.198
OtMZ1371	OtMZ1389	0.196
OtMZ1371	OtMZ1890	0.196
OtMZ1371	OtMZ2368	0.196
OtMZ1371	OtMZ2372	0.193
OtMZ1371	OtMZ2374	0.193
OtMZ1371	OtMZ2375	0.193
OtMZ1371	OtMZ2376	0.196
OtMZ1371	OtMZ2377	0.196
OtMZ1371	OtMZZ873	0.199
OtMZ1371	OtMZZ898	0.199
OtMZ1371	OtMZZ899	0.199
OtMZ1373	OtMZ1702	0.198
OtMZ1373	OtMZZ614	0.2
OtMZ1375	OtMZ2874	0.194
OtMZ1375	OtMZ3161	0.194
OtMZ1375	OtMZ3173	0.194
OtMZ1375	OtMZ3189	0.198
OtMZ1375	OtMZ3201	0.198
OtMZ1380	OtMZ2976	0.194
OtMZ1380	OtMZ3291	0.194
OtMZ1380	OtMZ3292	0.194
OtMZ1381	OtMZ1822	0.2
OtMZ1381	OtMZ1885	0.199
OtMZ1381	OtMZ2305	0.196
OtMZ1381	OtMZ2766	0.195
OtMZ1381	OtMZ2774	0.195
OtMZ1381	OtMZ2877	0.195
OtMZ1381	OtMZZ164	0.194
OtMZ1381	OtMZZ182	0.193
OtMZ1381	OtMZZ680	0.197
OtMZ1382	OtMZ2906	0.197
OtMZ1382	OtMZZ892	0.2
OtMZ1403	OtMZ2469	0.197
OtMZ1406	OtMZ2487	0.199
OtMZ1407	Harpacticoida	-0.157
OtMZ1407	OtMZZ430	0.161
OtMZ1412	OtMZZ545	0.199
OtMZ1413	OtMZZ451	0.194
OtMZ1413	OtMZZ455	0.194
OtMZ1413	OtMZZ460	0.194
OtMZ1413	OtMZZ967	0.194
OtMZ1413	OtMZZ968	0.194
OtMZ1413	OtMZZ969	0.194
OtMZ1413	OtMZZ970	0.194
OtMZ1416	OtMZZ852	0.197
OtMZ1417	OtMZ2408	0.191
OtMZ1417	OtMZ2925	0.192
OtMZ1417	OtMZ2926	0.195
OtMZ1417	OtMZZ391	0.197
OtMZ1417	OtMZZ498	0.198
OtMZ1417	OtMZZ886	0.2
OtMZ1417	OtMZZ915	0.198
OtMZ1417	OtMZZ917	0.191
OtMZ1417	OtMZZ918	0.198
OtMZ1421	OtMZZ479	0.199
OtMZ1425	OtMZ1484	0.194
OtMZ1425	OtMZ3295	0.197
OtMZ1425	OtMZ3296	0.197
OtMZ1425	OtMZ3299	0.195
OtMZ1425	OtMZ3301	0.197
OtMZ1425	OtMZZ476	0.196
OtMZ1425	OtMZZ484	0.192
OtMZ1425	OtMZZ486	0.192
OtMZ1425	OtMZZ487	0.192
OtMZ1425	OtMZZ491	0.192
OtMZ1425	OtMZZ492	0.192
OtMZ1425	OtMZZ494	0.192
OtMZ1425	OtMZZ499	0.192
OtMZ1425	OtMZZ980	0.196
OtMZ1425	OtMZZ987	0.192
OtMZ1425	OtMZZ988	0.192
OtMZ1425	OtMZZ990	0.192
OtMZ1425	OtMZZ991	0.192
OtMZ1425	OtMZZ996	0.192
OtMZ1427	OtMZ2976	0.193
OtMZ1427	OtMZ3291	0.193
OtMZ1427	OtMZ3292	0.193
OtMZ1427	OtMZZ462	0.198
OtMZ1431	OtMZ3282	0.196
OtMZ1434	OtMZ1484	0.193
OtMZ1434	OtMZ2478	0.194
OtMZ1440	OtMZ3282	0.192
OtMZ1446	OtMZZ528	0.192
OtMZ1448	OtMZZZ13	0.198
OtMZ1450	OtMZZ430	0.18
OtMZ1450	SiO4	-0.163
OtMZ1452	OtMZ3282	0.191
OtMZ1457	OtMZ2474	0.2
OtMZ1457	OtMZZ484	0.193
OtMZ1457	OtMZZ486	0.193
OtMZ1457	OtMZZ487	0.193
OtMZ1457	OtMZZ491	0.193
OtMZ1457	OtMZZ492	0.193
OtMZ1457	OtMZZ494	0.193
OtMZ1457	OtMZZ499	0.193
OtMZ1457	OtMZZ987	0.193
OtMZ1457	OtMZZ988	0.193
OtMZ1457	OtMZZ990	0.193
OtMZ1457	OtMZZ991	0.193
OtMZ1457	OtMZZ996	0.193
OtMZ1457	OtMZZZ13	0.192
OtMZ1472	OtMZ2976	0.199
OtMZ1472	OtMZ3291	0.199
OtMZ1472	OtMZ3292	0.199
OtMZ1475	OtMZ1587	0.195
OtMZ1475	OtMZ2644	0.197
OtMZ1476	OtMZZ974	0.199
OtMZ1478	OtMZZ451	0.2
OtMZ1478	OtMZZ455	0.2
OtMZ1478	OtMZZ460	0.2
OtMZ1478	OtMZZ967	0.2
OtMZ1478	OtMZZ968	0.2
OtMZ1478	OtMZZ969	0.2
OtMZ1478	OtMZZ970	0.2
OtMZ1480	OtMZ1978	0.191
OtMZ1480	OtMZ2474	0.194
OtMZ1480	OtMZZ468	0.2
OtMZ1480	OtMZZZ45	0.192
OtMZ1484	Cirripedia	0.194
OtMZ1484	OtMZ1929	0.198
OtMZ1484	OtMZZ476	0.192
OtMZ1484	OtMZZ896	0.195
OtMZ1484	OtMZZ980	0.192
OtMZ1484	Temora longicornis	0.2
OtMZ1485	OtMZZ476	0.193
OtMZ1485	OtMZZ980	0.193
OtMZ1487	OtMZ2934	0.196
OtMZ1487	OtMZZ430	0.195
OtMZ1487	OtMZZ963	0.191
OtMZ1487	OtMZZZ10	0.194
OtMZ1490	OtMZ2474	0.192
OtMZ1497	OtMZZ471	0.191
OtMZ1497	OtMZZ476	0.193
OtMZ1497	OtMZZ665	0.193
OtMZ1497	OtMZZ956	0.194
OtMZ1497	OtMZZ980	0.193
OtMZ1503	OtMZZ726	0.197
OtMZ1509	OtMZ1609	0.195
OtMZ1509	OtMZ1616	0.195
OtMZ1517	OtMZZ552	0.194
OtMZ1519	OtMZ1812	0.192
OtMZ1525	OtMZZ826	0.199
OtMZ1532	OtMZ1687	0.192
OtMZ1532	OtMZ1728	0.192
OtMZ1535	OtMZ1578	0.192
OtMZ1535	OtMZ1583	0.192
OtMZ1535	OtMZ1585	0.192
OtMZ1535	temperature	0.198
OtMZ1539	OtMZ1816	0.198
OtMZ1539	OtMZZ724	0.191
OtMZ1543	OtMZZ588	0.191
OtMZ1554	OtMZZ571	0.195
OtMZ1560	OtMZ1580	0.198
OtMZ1560	OtMZ1590	0.191
OtMZ1560	OtMZ2041	0.192
OtMZ1560	OtMZ2110	0.197
OtMZ1560	OtMZZ236	0.193
OtMZ1560	OtMZZ571	0.192
OtMZ1560	OtMZZ657	0.199
OtMZ1560	OtMZZ661	0.2
OtMZ1560	OtMZZZ95	0.193
OtMZ1560	Total phytoplankton	0.17
OtMZ1561	OtMZ2577	0.191
OtMZ1561	OtMZ2597	0.196
OtMZ1561	OtMZ2598	0.196
OtMZ1561	OtMZ2614	0.196
OtMZ1561	OtMZ2615	0.196
OtMZ1561	OtMZ2616	0.196
OtMZ1561	OtMZ2617	0.196
OtMZ1561	OtMZ2618	0.196
OtMZ1561	OtMZ2622	0.196
OtMZ1564	OtMZ1885	0.198
OtMZ1569	OtMZ1885	0.199
OtMZ1570	OtMZ1816	0.196
OtMZ1570	OtMZ2140	0.192
OtMZ1570	OtMZ2176	0.192
OtMZ1570	OtMZZ101	0.2
OtMZ1570	OtMZZ216	0.192
OtMZ1570	OtMZZ271	0.196
OtMZ1570	OtMZZ310	0.194
OtMZ1570	OtMZZ311	0.192
OtMZ1570	OtMZZ783	0.197
OtMZ1578	Other copepod species	0.199
OtMZ1578	OtMZ1600	0.198
OtMZ1578	OtMZ2057	0.196
OtMZ1578	OtMZ2122	0.198
OtMZ1578	OtMZZ551	0.193
OtMZ1578	OtMZZ653	0.196
OtMZ1578	OtMZZ753	0.192
OtMZ1580	OtMZZ275	0.193
OtMZ1580	OtMZZ310	0.193
OtMZ1582	Other copepod species	0.194
OtMZ1582	OtMZ1591	0.191
OtMZ1582	OtMZ1600	0.197
OtMZ1582	OtMZ1613	0.199
OtMZ1582	OtMZ1634	0.2
OtMZ1582	OtMZ1642	0.2
OtMZ1582	OtMZ2040	0.199
OtMZ1582	OtMZ2095	0.194
OtMZ1582	OtMZ2110	0.199
OtMZ1582	OtMZ2675	0.195
OtMZ1582	OtMZ2676	0.195
OtMZ1582	OtMZ2680	0.195
OtMZ1582	OtMZ2682	0.195
OtMZ1582	OtMZ2685	0.195
OtMZ1582	OtMZ2692	0.195
OtMZ1582	OtMZ2699	0.195
OtMZ1582	OtMZ2708	0.195
OtMZ1582	OtMZ2709	0.195
OtMZ1582	OtMZ2711	0.195
OtMZ1582	OtMZ2793	0.195
OtMZ1582	OtMZZ186	0.194
OtMZ1582	OtMZZ630	0.2
OtMZ1582	OtMZZ762	0.193
OtMZ1583	Other copepod species	0.199
OtMZ1583	OtMZ1600	0.198
OtMZ1583	OtMZ2057	0.196
OtMZ1583	OtMZ2122	0.198
OtMZ1583	OtMZZ551	0.193
OtMZ1583	OtMZZ653	0.196
OtMZ1583	OtMZZ753	0.192
OtMZ1585	Other copepod species	0.199
OtMZ1585	OtMZ1600	0.198
OtMZ1585	OtMZ2057	0.196
OtMZ1585	OtMZ2122	0.198
OtMZ1585	OtMZZ551	0.193
OtMZ1585	OtMZZ653	0.196
OtMZ1585	OtMZZ753	0.192
OtMZ1586	OtMZ1600	0.198
OtMZ1586	OtMZ1613	0.191
OtMZ1586	OtMZZ309	0.192
OtMZ1586	OtMZZ552	0.199
OtMZ1586	OtMZZ585	0.199
OtMZ1586	OtMZZ819	0.193
OtMZ1587	OtMZ1600	0.198
OtMZ1587	OtMZ2596	0.191
OtMZ1587	OtMZ2607	0.191
OtMZ1587	OtMZZ309	0.194
OtMZ1587	OtMZZ585	0.192
OtMZ1587	OtMZZ589	0.192
OtMZ1587	OtMZZ768	0.2
OtMZ1587	OtMZZ819	0.194
OtMZ1588	OtMZ1600	0.198
OtMZ1588	OtMZ2644	0.191
OtMZ1588	OtMZZ580	0.193
OtMZ1588	OtMZZZ95	0.196
OtMZ1589	OtMZ1816	0.199
OtMZ1589	OtMZ2155	0.194
OtMZ1589	OtMZZ110	0.197
OtMZ1589	OtMZZ284	0.194
OtMZ1589	OtMZZ310	0.198
OtMZ1589	OtMZZ724	0.198
OtMZ1593	OtMZ2123	0.195
OtMZ1593	OtMZZZ88	0.195
OtMZ1594	OtMZZ310	0.194
OtMZ1595	OtMZ2086	0.197
OtMZ1595	OtMZ2575	0.196
OtMZ1600	OtMZ2053	0.198
OtMZ1600	OtMZ2062	0.198
OtMZ1600	OtMZ2068	0.198
OtMZ1600	OtMZ2069	0.198
OtMZ1600	OtMZ2115	0.198
OtMZ1600	OtMZ2577	0.191
OtMZ1600	OtMZ2597	0.198
OtMZ1600	OtMZ2598	0.198
OtMZ1600	OtMZ2614	0.198
OtMZ1600	OtMZ2615	0.198
OtMZ1600	OtMZ2616	0.198
OtMZ1600	OtMZ2617	0.198
OtMZ1600	OtMZ2618	0.198
OtMZ1600	OtMZ2622	0.198
OtMZ1600	OtMZZ129	0.198
OtMZ1609	OtMZ2053	0.193
OtMZ1609	OtMZ2068	0.193
OtMZ1609	OtMZ2103	0.193
OtMZ1609	OtMZ2112	0.193
OtMZ1609	OtMZ2118	0.196
OtMZ1609	OtMZ2262	0.193
OtMZ1609	OtMZ2670	0.2
OtMZ1609	OtMZ2681	0.2
OtMZ1609	OtMZ2683	0.2
OtMZ1609	OtMZ2687	0.2
OtMZ1609	OtMZ2689	0.2
OtMZ1609	OtMZ2690	0.2
OtMZ1609	OtMZ2695	0.2
OtMZ1609	OtMZ2696	0.2
OtMZ1609	OtMZ2704	0.194
OtMZ1609	OtMZ2763	0.2
OtMZ1609	OtMZ2776	0.2
OtMZ1609	OtMZ2808	0.195
OtMZ1609	OtMZ3014	0.2
OtMZ1609	OtMZZ268	0.199
OtMZ1609	OtMZZ551	0.194
OtMZ1609	OtMZZ585	0.194
OtMZ1609	OtMZZ605	0.199
OtMZ1609	OtMZZ658	0.193
OtMZ1609	OtMZZ661	0.191
OtMZ1609	OtMZZ760	0.2
OtMZ1609	OtMZZZ37	0.2
OtMZ1609	OtMZZZ53	0.193
OtMZ1611	Copepoda nauplii	-0.166
OtMZ1616	Flagellates	0.193
OtMZ1616	OtMZ2053	0.193
OtMZ1616	OtMZ2068	0.193
OtMZ1616	OtMZ2103	0.193
OtMZ1616	OtMZ2112	0.193
OtMZ1616	OtMZ2118	0.196
OtMZ1616	OtMZ2262	0.193
OtMZ1616	OtMZ2670	0.2
OtMZ1616	OtMZ2681	0.2
OtMZ1616	OtMZ2683	0.2
OtMZ1616	OtMZ2687	0.2
OtMZ1616	OtMZ2689	0.2
OtMZ1616	OtMZ2690	0.2
OtMZ1616	OtMZ2695	0.2
OtMZ1616	OtMZ2696	0.2
OtMZ1616	OtMZ2704	0.194
OtMZ1616	OtMZ2763	0.2
OtMZ1616	OtMZ2776	0.2
OtMZ1616	OtMZ2808	0.195
OtMZ1616	OtMZ3014	0.2
OtMZ1616	OtMZZ169	0.195
OtMZ1616	OtMZZ268	0.199
OtMZ1616	OtMZZ551	0.194
OtMZ1616	OtMZZ552	0.186
OtMZ1616	OtMZZ585	0.194
OtMZ1616	OtMZZ605	0.199
OtMZ1616	OtMZZ658	0.193
OtMZ1616	OtMZZ661	0.191
OtMZ1616	OtMZZ760	0.2
OtMZ1616	OtMZZZ26	0.161
OtMZ1616	OtMZZZ37	0.2
OtMZ1616	OtMZZZ53	0.193
OtMZ1616	pH	-0.161
OtMZ1617	OtMZ2350	0.186
OtMZ1617	OtMZ3189	0.191
OtMZ1617	OtMZ3201	0.191
OtMZ1619	OtMZ1867	0.198
OtMZ1619	OtMZ2339	0.196
OtMZ1619	OtMZ2850	0.197
OtMZ1619	OtMZ2858	0.197
OtMZ1619	OtMZ3136	0.197
OtMZ1619	OtMZ3142	0.197
OtMZ1619	OtMZ3149	0.197
OtMZ1619	OtMZ3150	0.197
OtMZ1619	OtMZ3156	0.197
OtMZ1623	OtMZ2115	0.198
OtMZ1624	Copepoda nauplii	-0.166
OtMZ1625	OtMZ1816	0.191
OtMZ1625	OtMZZ188	0.195
OtMZ1625	OtMZZ311	0.199
OtMZ1625	OtMZZ402	0.193
OtMZ1626	OtMZ1687	0.197
OtMZ1626	OtMZ1728	0.197
OtMZ1632	OtMZ2320	0.194
OtMZ1634	OtMZZZ75	0.199
OtMZ1637	OtMZZ284	0.193
OtMZ1637	OtMZZ724	0.199
OtMZ1638	OtMZ2062	0.192
OtMZ1638	OtMZZ576	0.195
OtMZ1638	OtMZZZ39	0.195
OtMZ1638	OtMZZZ88	0.193
OtMZ1655	OtMZ2644	0.195
OtMZ1655	OtMZZ398	0.2
OtMZ1656	OtMZZ200	0.2
OtMZ1658	OtMZZ695	0.193
OtMZ1658	OtMZZ699	0.191
OtMZ1664	OtMZZ695	0.197
OtMZ1664	OtMZZ699	0.195
OtMZ1664	OtMZZ726	0.192
OtMZ1666	Copepoda nauplii	-0.173
OtMZ1666	NO3	-0.167
OtMZ1666	NOx	-0.168
OtMZ1666	OtMZ1729	0.153
OtMZ1666	OtMZZ223	0.185
OtMZ1666	OtMZZ723	0.185
OtMZ1666	Para Pseudocalanus spp.	-0.162
OtMZ1671	Copepoda nauplii	-0.163
OtMZ1671	OtMZ2099	0.2
OtMZ1671	OtMZZ543	0.191
OtMZ1671	OtMZZ673	0.173
OtMZ1671	OtMZZZ39	0.191
OtMZ1673	OtMZ2140	0.192
OtMZ1673	OtMZ2176	0.192
OtMZ1673	OtMZZ311	0.199
OtMZ1673	OtMZZ708	0.194
OtMZ1675	OtMZZ284	0.193
OtMZ1675	OtMZZ311	0.198
OtMZ1675	OtMZZ724	0.199
OtMZ1676	OtMZ2280	0.192
OtMZ1678	OtMZ2280	0.196
OtMZ1678	OtMZ2580	0.194
OtMZ1680	OtMZZ724	0.195
OtMZ1681	OtMZ1816	0.193
OtMZ1682	Copepoda nauplii	-0.196
OtMZ1682	OtMZZ204	-0.192
OtMZ1682	OtMZZ275	0.198
OtMZ1682	OtMZZZ91	0.199
OtMZ1685	OtMZ2280	0.196
OtMZ1685	OtMZ2580	0.194
OtMZ1687	OtMZ2039	0.192
OtMZ1687	OtMZ2208	0.2
OtMZ1687	OtMZ2242	0.2
OtMZ1687	OtMZ2253	0.196
OtMZ1687	OtMZ2479	0.194
OtMZ1687	OtMZZ184	0.2
OtMZ1687	OtMZZ313	0.192
OtMZ1687	OtMZZ578	0.197
OtMZ1687	OtMZZ655	0.195
OtMZ1687	OtMZZ753	0.199
OtMZ1687	OtMZZ810	0.195
OtMZ1691	OtMZZ311	0.194
OtMZ1691	OtMZZ708	0.192
OtMZ1694	fish (eggs)	-0.199
OtMZ1695	OtMZZ278	0.192
OtMZ1696	OtMZ1763	0.199
OtMZ1696	OtMZ2663	0.197
OtMZ1696	OtMZ2784	0.194
OtMZ1696	OtMZ2807	0.194
OtMZ1696	OtMZ2826	0.194
OtMZ1696	OtMZZ542	0.193
OtMZ1698	OtMZ2478	0.194
OtMZ1698	OtMZ2487	0.2
OtMZ1698	OtMZ3295	0.197
OtMZ1698	OtMZ3296	0.197
OtMZ1698	OtMZ3301	0.197
OtMZ1702	OtMZ2868	0.194
OtMZ1702	OtMZ2876	0.194
OtMZ1702	OtMZ2883	0.194
OtMZ1702	OtMZ3165	0.194
OtMZ1702	OtMZ3168	0.194
OtMZ1702	OtMZ3170	0.194
OtMZ1702	OtMZ3181	0.194
OtMZ1702	OtMZ3183	0.194
OtMZ1702	OtMZ3184	0.194
OtMZ1702	OtMZZ874	0.196
OtMZ1703	OtMZ2201	0.198
OtMZ1703	OtMZ2264	0.198
OtMZ1703	OtMZ2472	0.197
OtMZ1703	OtMZ2482	0.196
OtMZ1703	OtMZ2486	0.199
OtMZ1703	OtMZ2487	0.195
OtMZ1703	OtMZ2496	0.199
OtMZ1703	OtMZ3299	0.197
OtMZ1703	OtMZ3306	0.196
OtMZ1703	OtMZ3307	0.196
OtMZ1703	OtMZ3308	0.196
OtMZ1703	OtMZ3309	0.196
OtMZ1703	OtMZZ468	0.191
OtMZ1703	OtMZZ482	0.191
OtMZ1706	OtMZ2099	0.2
OtMZ1706	OtMZZ543	0.191
OtMZ1706	OtMZZZ39	0.191
OtMZ1711	OtMZ2280	0.196
OtMZ1711	OtMZ2580	0.194
OtMZ1712	OtMZ2308	0.198
OtMZ1712	OtMZ2315	0.198
OtMZ1712	OtMZ2343	0.198
OtMZ1712	OtMZZ848	0.197
OtMZ1713	OtMZ1816	0.198
OtMZ1715	Amphipoda	0.199
OtMZ1715	OtMZZ252	0.196
OtMZ1715	OtMZZ256	0.196
OtMZ1715	OtMZZ261	0.196
OtMZ1715	OtMZZ277	0.196
OtMZ1715	OtMZZ294	0.196
OtMZ1715	OtMZZ299	0.196
OtMZ1715	OtMZZ301	0.196
OtMZ1715	OtMZZ320	0.196
OtMZ1715	OtMZZ747	0.196
OtMZ1715	OtMZZ749	0.196
OtMZ1715	OtMZZ751	0.196
OtMZ1715	OtMZZ754	0.196
OtMZ1715	OtMZZ755	0.196
OtMZ1715	OtMZZ763	0.196
OtMZ1715	OtMZZ765	0.196
OtMZ1715	OtMZZ766	0.196
OtMZ1715	OtMZZ769	0.196
OtMZ1715	OtMZZ770	0.196
OtMZ1715	OtMZZ771	0.196
OtMZ1715	OtMZZ772	0.196
OtMZ1715	OtMZZ773	0.196
OtMZ1715	OtMZZ774	0.196
OtMZ1715	OtMZZ775	0.196
OtMZ1715	OtMZZ776	0.196
OtMZ1715	OtMZZ778	0.196
OtMZ1715	OtMZZ779	0.196
OtMZ1715	OtMZZ780	0.196
OtMZ1715	OtMZZ785	0.196
OtMZ1715	OtMZZ788	0.196
OtMZ1715	OtMZZ793	0.196
OtMZ1715	OtMZZ795	0.196
OtMZ1715	OtMZZ799	0.196
OtMZ1715	OtMZZ802	0.196
OtMZ1715	OtMZZ804	0.196
OtMZ1715	OtMZZ805	0.196
OtMZ1715	OtMZZ806	0.196
OtMZ1715	OtMZZ820	0.196
OtMZ1715	OtMZZ821	0.196
OtMZ1715	OtMZZ823	0.196
OtMZ1715	OtMZZ825	0.196
OtMZ1717	OtMZZ311	0.198
OtMZ1718	OtMZ1722	0.198
OtMZ1718	OtMZZ724	0.194
OtMZ1719	Copepoda nauplii	-0.188
OtMZ1719	OtMZ2351	0.191
OtMZ1728	OtMZ2039	0.192
OtMZ1728	OtMZ2208	0.2
OtMZ1728	OtMZ2242	0.2
OtMZ1728	OtMZ2253	0.196
OtMZ1728	OtMZ2479	0.194
OtMZ1728	OtMZZ184	0.2
OtMZ1728	OtMZZ313	0.192
OtMZ1728	OtMZZ578	0.197
OtMZ1728	OtMZZ655	0.195
OtMZ1728	OtMZZ753	0.199
OtMZ1728	OtMZZ810	0.195
OtMZ1729	Copepoda nauplii	-0.163
OtMZ1729	OtMZ2134	0.166
OtMZ1729	OtMZZ708	0.2
OtMZ1729	Total phytoplankton	-0.152
OtMZ1732	OtMZZ708	0.2
OtMZ1739	OtMZ2742	0.192
OtMZ1739	OtMZ2771	0.192
OtMZ1739	OtMZ2775	0.192
OtMZ1739	OtMZ3026	0.192
OtMZ1743	OtMZ2280	0.196
OtMZ1743	OtMZ2580	0.194
OtMZ1744	OtMZZ922	0.192
OtMZ1748	OtMZZ252	0.196
OtMZ1748	OtMZZ256	0.196
OtMZ1748	OtMZZ261	0.196
OtMZ1748	OtMZZ277	0.196
OtMZ1748	OtMZZ294	0.196
OtMZ1748	OtMZZ299	0.196
OtMZ1748	OtMZZ301	0.196
OtMZ1748	OtMZZ320	0.196
OtMZ1748	OtMZZ747	0.196
OtMZ1748	OtMZZ749	0.196
OtMZ1748	OtMZZ751	0.196
OtMZ1748	OtMZZ754	0.196
OtMZ1748	OtMZZ755	0.196
OtMZ1748	OtMZZ763	0.196
OtMZ1748	OtMZZ765	0.196
OtMZ1748	OtMZZ766	0.196
OtMZ1748	OtMZZ769	0.196
OtMZ1748	OtMZZ770	0.196
OtMZ1748	OtMZZ771	0.196
OtMZ1748	OtMZZ772	0.196
OtMZ1748	OtMZZ773	0.196
OtMZ1748	OtMZZ774	0.196
OtMZ1748	OtMZZ775	0.196
OtMZ1748	OtMZZ776	0.196
OtMZ1748	OtMZZ778	0.196
OtMZ1748	OtMZZ779	0.196
OtMZ1748	OtMZZ780	0.196
OtMZ1748	OtMZZ785	0.196
OtMZ1748	OtMZZ788	0.196
OtMZ1748	OtMZZ793	0.196
OtMZ1748	OtMZZ795	0.196
OtMZ1748	OtMZZ799	0.196
OtMZ1748	OtMZZ802	0.196
OtMZ1748	OtMZZ804	0.196
OtMZ1748	OtMZZ805	0.196
OtMZ1748	OtMZZ806	0.196
OtMZ1748	OtMZZ820	0.196
OtMZ1748	OtMZZ821	0.196
OtMZ1748	OtMZZ823	0.196
OtMZ1748	OtMZZ825	0.196
OtMZ1754	OtMZ1815	0.198
OtMZ1754	OtMZZ692	0.196
OtMZ1757	OtMZZ721	0.194
OtMZ1757	OtMZZ745	0.198
OtMZ1758	OtMZZ627	0.199
OtMZ1758	OtMZZ628	0.199
OtMZ1758	OtMZZ635	0.199
OtMZ1758	OtMZZ640	0.199
OtMZ1758	OtMZZ642	0.199
OtMZ1758	OtMZZ648	0.199
OtMZ1763	OtMZ1816	0.196
OtMZ1763	OtMZ2141	0.199
OtMZ1763	OtMZ2736	0.199
OtMZ1763	OtMZ2737	0.199
OtMZ1763	OtMZ2741	0.199
OtMZ1763	OtMZ2745	0.199
OtMZ1763	OtMZ2751	0.199
OtMZ1763	OtMZ2752	0.199
OtMZ1763	OtMZ2754	0.199
OtMZ1763	OtMZ2758	0.199
OtMZ1763	OtMZ2761	0.199
OtMZ1763	OtMZ2762	0.199
OtMZ1763	OtMZ2782	0.199
OtMZ1763	OtMZ2790	0.199
OtMZ1763	OtMZ3028	0.199
OtMZ1763	OtMZ3029	0.199
OtMZ1763	OtMZ3030	0.199
OtMZ1763	OtMZ3031	0.199
OtMZ1763	OtMZ3032	0.199
OtMZ1763	OtMZ3036	0.199
OtMZ1763	OtMZ3039	0.199
OtMZ1763	OtMZ3040	0.199
OtMZ1763	OtMZ3041	0.199
OtMZ1763	OtMZ3042	0.199
OtMZ1763	OtMZ3044	0.199
OtMZ1763	OtMZ3045	0.199
OtMZ1763	OtMZ3046	0.199
OtMZ1763	OtMZ3048	0.199
OtMZ1763	OtMZ3049	0.199
OtMZ1763	OtMZ3050	0.199
OtMZ1763	OtMZ3054	0.199
OtMZ1763	OtMZ3055	0.199
OtMZ1763	OtMZ3056	0.199
OtMZ1763	OtMZ3057	0.199
OtMZ1763	OtMZ3059	0.199
OtMZ1763	OtMZ3060	0.199
OtMZ1763	OtMZ3063	0.199
OtMZ1763	OtMZ3064	0.199
OtMZ1763	OtMZ3066	0.199
OtMZ1763	OtMZ3072	0.199
OtMZ1763	OtMZ3074	0.199
OtMZ1763	OtMZ3078	0.199
OtMZ1763	OtMZ3079	0.199
OtMZ1763	OtMZ3081	0.199
OtMZ1763	OtMZ3083	0.199
OtMZ1763	OtMZZ691	0.191
OtMZ1767	OtMZZ692	0.196
OtMZ1769	OtMZ1815	0.199
OtMZ1771	OtMZ1815	0.198
OtMZ1771	OtMZZ692	0.196
OtMZ1773	OtMZZ721	0.194
OtMZ1773	OtMZZ745	0.198
OtMZ1775	OtMZ1863	0.197
OtMZ1776	OtMZZ315	0.196
OtMZ1776	OtMZZ520	0.195
OtMZ1777	OtMZZ692	0.196
OtMZ1778	OtMZ1812	0.194
OtMZ1778	OtMZ2220	0.197
OtMZ1778	OtMZ2250	0.197
OtMZ1778	OtMZ2251	0.197
OtMZ1778	OtMZ2261	0.197
OtMZ1778	OtMZ2266	0.197
OtMZ1778	OtMZ2271	0.197
OtMZ1778	OtMZ2283	0.197
OtMZ1778	OtMZ2701	0.196
OtMZ1778	OtMZ2830	0.192
OtMZ1778	OtMZ2831	0.191
OtMZ1778	OtMZZ218	0.2
OtMZ1778	OtMZZ324	0.191
OtMZ1778	OtMZZ600	0.195
OtMZ1778	OtMZZ682	0.154
OtMZ1778	OtMZZ685	0.172
OtMZ1778	OtMZZ691	0.17
OtMZ1778	OtMZZ721	0.162
OtMZ1778	OtMZZ735	0.179
OtMZ1778	OtMZZ745	0.19
OtMZ1778	OtMZZ826	0.191
OtMZ1778	OtMZZ883	0.194
OtMZ1779	OtMZZ692	0.196
OtMZ1782	OtMZZ721	0.191
OtMZ1783	OtMZZ520	0.2
OtMZ1783	OtMZZ746	0.194
OtMZ1786	OtMZ1816	0.2
OtMZ1786	OtMZ2160	0.197
OtMZ1786	OtMZZ696	0.199
OtMZ1788	OtMZ2280	0.192
OtMZ1793	OtMZZ692	0.196
OtMZ1796	NO3	-0.175
OtMZ1796	NOx	-0.177
OtMZ1799	OtMZZ721	0.194
OtMZ1799	OtMZZ745	0.198
OtMZ1801	OtMZZ692	0.196
OtMZ1802	OtMZ1815	0.199
OtMZ1803	OtMZ2320	0.191
OtMZ1805	OtMZZ692	0.196
OtMZ1808	OtMZ1815	0.198
OtMZ1808	OtMZZ692	0.196
OtMZ1810	Copepoda nauplii	-0.178
OtMZ1810	OtMZZ223	0.163
OtMZ1810	OtMZZ244	0.193
OtMZ1810	OtMZZ723	0.163
OtMZ1810	Para Pseudocalanus spp.	-0.169
OtMZ1811	OtMZ2330	0.193
OtMZ1811	OtMZ2338	0.193
OtMZ1811	OtMZ2340	0.193
OtMZ1811	OtMZ2850	0.193
OtMZ1811	OtMZ2858	0.193
OtMZ1811	OtMZ2874	0.2
OtMZ1811	OtMZ3136	0.193
OtMZ1811	OtMZ3142	0.193
OtMZ1811	OtMZ3149	0.193
OtMZ1811	OtMZ3150	0.193
OtMZ1811	OtMZ3156	0.193
OtMZ1811	OtMZ3161	0.2
OtMZ1811	OtMZ3173	0.2
OtMZ1812	OtMZ2170	0.193
OtMZ1812	OtMZ2280	0.196
OtMZ1812	OtMZZ127	0.197
OtMZ1812	OtMZZ216	0.193
OtMZ1812	OtMZZ398	0.194
OtMZ1812	OtMZZ691	0.2
OtMZ1812	OtMZZ738	0.193
OtMZ1812	OtMZZ746	0.2
OtMZ1813	OtMZ2330	0.192
OtMZ1813	OtMZ2338	0.192
OtMZ1813	OtMZ2340	0.192
OtMZ1813	OtMZ2874	0.191
OtMZ1813	OtMZ3161	0.191
OtMZ1813	OtMZ3173	0.191
OtMZ1815	OtMZZ298	0.196
OtMZ1815	OtMZZ578	0.191
OtMZ1815	OtMZZ721	0.193
OtMZ1815	OtMZZ732	0.194
OtMZ1815	OtMZZ742	0.197
OtMZ1815	OtMZZ745	0.193
OtMZ1815	OtMZZ808	0.193
OtMZ1815	OtMZZ810	0.198
OtMZ1815	OtMZZZ90	0.193
OtMZ1816	OtMZ2012	0.198
OtMZ1816	OtMZ2027	0.198
OtMZ1816	OtMZ2099	0.192
OtMZ1816	OtMZ2161	0.192
OtMZ1816	OtMZ2258	0.197
OtMZ1816	OtMZ2919	0.196
OtMZ1816	OtMZZ104	0.199
OtMZ1816	OtMZZ136	0.2
OtMZ1816	OtMZZ175	0.199
OtMZ1816	OtMZZ207	0.199
OtMZ1816	OtMZZ231	0.196
OtMZ1816	OtMZZ250	0.2
OtMZ1816	OtMZZ298	0.195
OtMZ1816	OtMZZ304	0.2
OtMZ1816	OtMZZ639	0.193
OtMZ1816	OtMZZ712	0.2
OtMZ1816	OtMZZZ39	0.192
OtMZ1816	OtMZZZ68	0.2
OtMZ1816	OtMZZZ74	0.198
OtMZ1819	OtMZZ284	0.191
OtMZ1819	OtMZZ311	0.191
OtMZ1819	OtMZZ724	0.191
OtMZ1820	OtMZ3295	0.196
OtMZ1820	OtMZ3296	0.196
OtMZ1820	OtMZ3301	0.196
OtMZ1822	OtMZ2874	0.194
OtMZ1822	OtMZ3161	0.194
OtMZ1822	OtMZ3173	0.194
OtMZ1827	OtMZZ300	0.193
OtMZ1841	OtMZ1884	0.194
OtMZ1841	OtMZ2792	0.191
OtMZ1841	OtMZ2802	0.191
OtMZ1841	OtMZZ616	0.196
OtMZ1847	OtMZ1863	0.191
OtMZ1847	OtMZ1885	0.197
OtMZ1847	OtMZ2320	0.196
OtMZ1856	OtMZ2227	0.198
OtMZ1856	OtMZ2259	0.198
OtMZ1856	OtMZ2265	0.192
OtMZ1856	OtMZ2311	0.198
OtMZ1856	OtMZ2326	0.198
OtMZ1856	OtMZ2345	0.192
OtMZ1856	OtMZ2352	0.191
OtMZ1856	OtMZZ350	0.194
OtMZ1856	OtMZZ782	0.192
OtMZ1861	OtMZ1863	0.198
OtMZ1861	OtMZ2317	0.196
OtMZ1861	OtMZ2320	0.194
OtMZ1861	OtMZ2328	0.196
OtMZ1861	OtMZ2330	0.197
OtMZ1861	OtMZ2338	0.197
OtMZ1861	OtMZ2340	0.197
OtMZ1861	OtMZ2845	0.196
OtMZ1861	OtMZ2864	0.196
OtMZ1861	OtMZ2866	0.196
OtMZ1861	OtMZ3139	0.196
OtMZ1861	OtMZ3143	0.196
OtMZ1861	OtMZ3144	0.196
OtMZ1861	OtMZ3154	0.196
OtMZ1861	OtMZ3163	0.196
OtMZ1863	OtMZ2144	0.196
OtMZ1863	OtMZ2202	0.194
OtMZ1863	OtMZ2229	0.194
OtMZ1863	OtMZ2232	0.194
OtMZ1863	OtMZ2234	0.194
OtMZ1863	OtMZ2252	0.194
OtMZ1863	OtMZ2302	0.198
OtMZ1863	OtMZ2309	0.198
OtMZ1863	OtMZ2863	0.196
OtMZ1863	OtMZZ158	0.193
OtMZ1863	OtMZZ607	0.197
OtMZ1863	OtMZZ784	0.195
OtMZ1864	OtMZZ430	0.154
OtMZ1867	OtMZ2221	0.191
OtMZ1867	OtMZ2236	0.191
OtMZ1867	OtMZ2245	0.191
OtMZ1867	OtMZ2268	0.196
OtMZ1867	OtMZ2293	0.194
OtMZ1867	OtMZ2319	0.197
OtMZ1867	OtMZ2337	0.192
OtMZ1867	OtMZ2789	0.196
OtMZ1867	OtMZ2822	0.196
OtMZ1867	OtMZ3088	0.196
OtMZ1867	OtMZ3091	0.196
OtMZ1867	OtMZ3101	0.196
OtMZ1867	OtMZZ607	0.198
OtMZ1867	OtMZZ894	0.194
OtMZ1868	OtMZ2247	0.197
OtMZ1868	OtMZ2293	0.2
OtMZ1868	OtMZ2319	0.192
OtMZ1868	OtMZZ624	0.2
OtMZ1868	OtMZZ852	0.198
OtMZ1881	OtMZ2896	0.193
OtMZ1881	OtMZZ878	0.194
OtMZ1881	OtMZZ898	0.198
OtMZ1881	OtMZZ899	0.198
OtMZ1882	OtMZ2899	0.194
OtMZ1884	OtMZ1885	0.192
OtMZ1884	OtMZZ229	0.2
OtMZ1884	OtMZZ693	0.197
OtMZ1885	OtMZ2211	0.199
OtMZ1885	OtMZ2230	0.199
OtMZ1885	OtMZ2231	0.199
OtMZ1885	OtMZ2247	0.192
OtMZ1885	OtMZ2255	0.199
OtMZ1885	OtMZ2276	0.199
OtMZ1885	OtMZ2299	0.199
OtMZ1885	OtMZ2325	0.198
OtMZ1885	OtMZZ303	0.195
OtMZ1885	OtMZZ680	0.192
OtMZ1885	OtMZZ782	0.191
OtMZ1885	OtMZZ894	0.198
OtMZ1892	Total phytoplankton	-0.152
OtMZ1897	OtMZ3211	0.194
OtMZ1902	OtMZ2478	0.191
OtMZ1902	OtMZZZ72	0.192
OtMZ1905	OtMZZ484	0.195
OtMZ1905	OtMZZ486	0.195
OtMZ1905	OtMZZ487	0.195
OtMZ1905	OtMZZ491	0.195
OtMZ1905	OtMZZ492	0.195
OtMZ1905	OtMZZ494	0.195
OtMZ1905	OtMZZ499	0.195
OtMZ1905	OtMZZ987	0.195
OtMZ1905	OtMZZ988	0.195
OtMZ1905	OtMZZ990	0.195
OtMZ1905	OtMZZ991	0.195
OtMZ1905	OtMZZ996	0.195
OtMZ1914	OtMZZ896	0.195
OtMZ1918	OtMZZ408	0.197
OtMZ1928	OtMZ2946	0.193
OtMZ1928	OtMZ2953	0.193
OtMZ1930	OtMZ2946	0.198
OtMZ1930	OtMZ2953	0.198
OtMZ1931	OtMZ3282	0.195
OtMZ1937	OtMZ2487	0.192
OtMZ1944	OtMZZ451	0.197
OtMZ1944	OtMZZ455	0.197
OtMZ1944	OtMZZ460	0.197
OtMZ1944	OtMZZ967	0.197
OtMZ1944	OtMZZ968	0.197
OtMZ1944	OtMZZ969	0.197
OtMZ1944	OtMZZ970	0.197
OtMZ1945	OtMZZ286	0.198
OtMZ1945	OtMZZZ10	0.197
OtMZ1953	OtMZZ974	0.18
OtMZ1953	SiO4	-0.178
OtMZ1955	Echinodermata (larvae)	0.198
OtMZ1973	OtMZZ974	0.194
OtMZ1978	OtMZ2478	0.196
OtMZ1978	OtMZZ464	0.191
OtMZ1978	OtMZZ465	0.191
OtMZ1978	OtMZZ466	0.191
OtMZ1978	OtMZZ467	0.191
OtMZ1978	OtMZZ469	0.191
OtMZ1978	OtMZZ473	0.191
OtMZ1978	OtMZZ474	0.191
OtMZ1978	OtMZZ478	0.191
OtMZ1978	OtMZZ479	0.193
OtMZ1978	OtMZZ480	0.191
OtMZ1978	OtMZZ978	0.191
OtMZ1978	OtMZZ981	0.191
OtMZ1980	OtMZ2478	0.2
OtMZ1980	OtMZZ482	0.198
OtMZ1980	OtMZZ896	0.196
OtMZ1983	OtMZ3295	0.191
OtMZ1983	OtMZ3296	0.191
OtMZ1983	OtMZ3301	0.191
OtMZ1997	OtMZ2478	0.193
OtMZ1999	OtMZ2474	0.196
OtMZ1999	OtMZZ468	0.196
OtMZ2002	Flagellates	0.193
OtMZ2002	Hydrozoa	0.157
OtMZ2002	OtMZZ346	-0.176
OtMZ2002	salinity	-0.181
OtMZ2002	Total phytoplankton	0.179
OtMZ2009	Nemertea	0.199
OtMZ2012	OtMZZ284	0.191
OtMZ2012	OtMZZ724	0.196
OtMZ2019	Total phytoplankton	0.175
OtMZ2027	OtMZZ284	0.191
OtMZ2027	OtMZZ724	0.196
OtMZ2028	OtMZZ340	0.191
OtMZ2028	OtMZZ845	0.191
OtMZ2028	OtMZZ846	0.191
OtMZ2028	OtMZZ849	0.191
OtMZ2028	OtMZZ851	0.191
OtMZ2028	OtMZZ853	0.191
OtMZ2028	OtMZZ858	0.191
OtMZ2028	OtMZZ859	0.191
OtMZ2028	OtMZZ861	0.191
OtMZ2033	temperature	0.196
OtMZ2039	OtMZZ738	0.194
OtMZ2040	OtMZZZ86	0.192
OtMZ2041	OtMZ2575	0.195
OtMZ2041	OtMZ2579	0.197
OtMZ2041	OtMZZ585	0.199
OtMZ2041	OtMZZ768	0.196
OtMZ2041	OtMZZZ95	0.191
OtMZ2042	OtMZZ302	0.192
OtMZ2042	OtMZZ304	0.196
OtMZ2043	OtMZZ738	0.196
OtMZ2046	OtMZZ738	0.196
OtMZ2047	OtMZZ650	0.192
OtMZ2048	OtMZZ738	0.196
OtMZ2049	OtMZZ216	0.194
OtMZ2049	OtMZZ271	0.198
OtMZ2049	OtMZZ310	0.197
OtMZ2049	OtMZZ311	0.199
OtMZ2049	OtMZZ708	0.191
OtMZ2049	OtMZZ783	0.198
OtMZ2049	OtMZZZ89	0.193
OtMZ2050	OtMZZ783	0.194
OtMZ2053	Appendicularia	0.184
OtMZ2053	Flagellates	0.184
OtMZ2053	OtMZZ169	0.157
OtMZ2053	OtMZZ190	0.17
OtMZ2053	OtMZZ551	0.2
OtMZ2053	OtMZZ569	0.199
OtMZ2053	OtMZZ613	0.175
OtMZ2053	OtMZZ623	0.176
OtMZ2053	OtMZZ658	0.198
OtMZ2053	OtMZZZ56	0.177
OtMZ2053	salinity	-0.18
OtMZ2055	OtMZZ826	0.191
OtMZ2056	OtMZZ324	0.193
OtMZ2062	OtMZ2103	0.197
OtMZ2062	OtMZ2107	0.194
OtMZ2062	OtMZ2112	0.197
OtMZ2062	OtMZ2262	0.197
OtMZ2062	OtMZ2670	0.196
OtMZ2062	OtMZ2681	0.196
OtMZ2062	OtMZ2683	0.196
OtMZ2062	OtMZ2687	0.196
OtMZ2062	OtMZ2689	0.196
OtMZ2062	OtMZ2690	0.196
OtMZ2062	OtMZ2695	0.196
OtMZ2062	OtMZ2696	0.196
OtMZ2062	OtMZ2763	0.196
OtMZ2062	OtMZ2776	0.196
OtMZ2062	OtMZ2808	0.2
OtMZ2062	OtMZ3014	0.196
OtMZ2062	OtMZZ268	0.198
OtMZ2062	OtMZZ533	0.194
OtMZ2062	OtMZZ551	0.196
OtMZ2062	OtMZZ646	0.192
OtMZ2062	OtMZZ652	0.198
OtMZ2062	OtMZZ760	0.196
OtMZ2064	OtMZZ443	0.192
OtMZ2064	OtMZZ444	0.191
OtMZ2064	OtMZZ449	0.191
OtMZ2068	OtMZZ551	0.2
OtMZ2068	OtMZZ569	0.199
OtMZ2068	OtMZZ658	0.198
OtMZ2069	OtMZ2090	0.192
OtMZ2069	OtMZ2644	0.199
OtMZ2069	OtMZZ580	0.197
OtMZ2069	OtMZZ768	0.193
OtMZ2070	OtMZZ324	0.193
OtMZ2074	OtMZ2319	0.199
OtMZ2074	OtMZ2350	0.182
OtMZ2074	OtMZ2843	0.197
OtMZ2074	OtMZ2849	0.197
OtMZ2074	OtMZ2851	0.197
OtMZ2074	OtMZ2852	0.197
OtMZ2074	OtMZ2855	0.197
OtMZ2074	OtMZ2886	0.197
OtMZ2074	OtMZ3135	0.197
OtMZ2075	OtMZ2319	0.199
OtMZ2075	OtMZ2350	0.182
OtMZ2075	OtMZ2843	0.197
OtMZ2075	OtMZ2849	0.197
OtMZ2075	OtMZ2851	0.197
OtMZ2075	OtMZ2852	0.197
OtMZ2075	OtMZ2855	0.197
OtMZ2075	OtMZ2886	0.197
OtMZ2075	OtMZ3135	0.197
OtMZ2080	OtMZ2851	0.166
OtMZ2080	OtMZ2855	0.166
OtMZ2080	OtMZ2886	0.166
OtMZ2080	OtMZ3135	0.166
OtMZ2081	NO3	-0.154
OtMZ2081	NOx	-0.159
OtMZ2082	OtMZ2851	0.175
OtMZ2082	OtMZ2855	0.175
OtMZ2082	OtMZ2886	0.175
OtMZ2082	OtMZ3135	0.175
OtMZ2084	OtMZ2319	0.196
OtMZ2084	OtMZ2350	0.157
OtMZ2084	OtMZ3189	0.176
OtMZ2084	OtMZ3201	0.176
OtMZ2086	OtMZZ563	0.191
OtMZ2087	OtMZ3282	0.191
OtMZ2093	OtMZZ200	0.2
OtMZ2099	OtMZ2160	0.192
OtMZ2099	OtMZZ696	0.194
OtMZ2099	OtMZZZ69	0.193
OtMZ2110	OtMZZ568	0.197
OtMZ2115	OtMZZ309	0.195
OtMZ2115	OtMZZ768	0.197
OtMZ2115	OtMZZ801	0.195
OtMZ2122	OtMZZ278	0.195
OtMZ2123	OtMZZ826	0.191
OtMZ2125	OtMZZ200	0.197
OtMZ2133	Copepoda nauplii	-0.155
OtMZ2134	Copepoda nauplii	-0.16
OtMZ2134	Mollusca	0.199
OtMZ2134	Para Pseudocalanus spp.	-0.153
OtMZ2134	salinity	0.166
OtMZ2140	OtMZ2172	0.192
OtMZ2140	OtMZ2184	0.192
OtMZ2140	OtMZ2186	0.192
OtMZ2140	OtMZZ123	0.196
OtMZ2140	OtMZZ278	0.194
OtMZ2140	OtMZZ600	0.191
OtMZ2140	OtMZZZ91	0.199
OtMZ2141	OtMZ2663	0.197
OtMZ2141	OtMZ2784	0.194
OtMZ2141	OtMZ2807	0.194
OtMZ2141	OtMZ2826	0.194
OtMZ2141	OtMZZ542	0.193
OtMZ2143	OtMZZ311	0.191
OtMZ2150	OtMZ2330	0.198
OtMZ2150	OtMZ2332	0.194
OtMZ2150	OtMZ2338	0.198
OtMZ2150	OtMZ2340	0.198
OtMZ2150	OtMZ2823	0.194
OtMZ2150	OtMZ2843	0.197
OtMZ2150	OtMZ2849	0.197
OtMZ2150	OtMZ2851	0.197
OtMZ2150	OtMZ2852	0.197
OtMZ2150	OtMZ2855	0.197
OtMZ2150	OtMZ2886	0.197
OtMZ2150	OtMZ3135	0.197
OtMZ2152	OtMZZ284	0.196
OtMZ2153	OtMZ2258	0.194
OtMZ2153	OtMZZZ39	0.198
OtMZ2155	Dictyochophyceae	0.193
OtMZ2155	Mollusca	0.199
OtMZ2155	OtMZ2830	0.195
OtMZ2155	OtMZ2832	0.191
OtMZ2155	OtMZZ221	0.191
OtMZ2155	OtMZZ223	0.196
OtMZ2155	OtMZZ225	0.196
OtMZ2155	OtMZZ723	0.196
OtMZ2155	OtMZZZ91	0.199
OtMZ2155	OtMZZZZ6	0.193
OtMZ2157	OtMZZ306	0.192
OtMZ2158	OtMZ2780	0.191
OtMZ2158	OtMZ2797	0.191
OtMZ2158	OtMZ2805	0.191
OtMZ2158	OtMZ2812	0.191
OtMZ2158	OtMZ2819	0.191
OtMZ2158	OtMZ2836	0.191
OtMZ2158	OtMZ3089	0.191
OtMZ2158	OtMZ3090	0.191
OtMZ2158	OtMZ3094	0.191
OtMZ2158	OtMZ3110	0.191
OtMZ2158	OtMZ3112	0.191
OtMZ2158	OtMZZ791	0.193
OtMZ2160	OtMZ2272	0.199
OtMZ2160	OtMZZ319	0.199
OtMZ2160	OtMZZ815	0.194
OtMZ2161	OtMZZ275	0.194
OtMZ2161	OtMZZ284	0.191
OtMZ2161	OtMZZ724	0.195
OtMZ2164	OtMZ2258	0.194
OtMZ2164	OtMZZZ39	0.198
OtMZ2170	fish (eggs)	-0.192
OtMZ2171	OtMZZ311	0.196
OtMZ2172	OtMZ2176	0.192
OtMZ2172	OtMZZ708	0.194
OtMZ2174	OtMZZ767	0.195
OtMZ2175	OtMZZ188	0.191
OtMZ2175	OtMZZ250	0.199
OtMZ2175	OtMZZ284	0.195
OtMZ2175	OtMZZ298	0.199
OtMZ2175	OtMZZ311	0.192
OtMZ2175	OtMZZ724	0.199
OtMZ2176	OtMZ2184	0.192
OtMZ2176	OtMZ2186	0.192
OtMZ2176	OtMZZ123	0.196
OtMZ2176	OtMZZ278	0.194
OtMZ2176	OtMZZ600	0.191
OtMZ2176	OtMZZZ91	0.199
OtMZ2178	OtMZ2258	0.194
OtMZ2178	OtMZZZ39	0.198
OtMZ2181	OtMZ2258	0.194
OtMZ2181	OtMZZZ39	0.198
OtMZ2182	Copepoda nauplii	-0.162
OtMZ2182	OtMZ2258	0.194
OtMZ2182	OtMZZ673	0.171
[truncated: 2,365 more rows]
